# Supplementary material for: The cohesin complex prevents Myc-induced replication stress
Source: Cell Death Dis. 2017 Jul 27;8(7):e2956–. doi: 10.1038/cddis.2017.345 (PMC5550886; doi:10.1038/cddis.2017.345)
Supplement: Supplementary Table 1 [file cddis2017345x2.xlsx]

## Sheet: GSEA_siCtrl_OHT_48h_up
NAME	GS<br> follow link to MSigDB	SIZE	ES	NES	NOM p-val	FDR q-val	FWER p-val	RANK AT MAX	LEADING EDGE
KRIGE_RESPONSE_TO_TOSEDOSTAT_24HR_DN	KRIGE_RESPONSE_TO_TOSEDOSTAT_24HR_DN	360	0.528175	4.06544	0	0	0	1364	tags=73%, list=33%, signal=98%
KRIGE_RESPONSE_TO_TOSEDOSTAT_6HR_DN	KRIGE_RESPONSE_TO_TOSEDOSTAT_6HR_DN	321	0.491432	3.69861	0	0	0	1364	tags=69%, list=33%, signal=95%
MANALO_HYPOXIA_DN	MANALO_HYPOXIA_DN	120	0.540505	3.40962	0	0	0	1933	tags=98%, list=46%, signal=176%
WEI_MYCN_TARGETS_WITH_E_BOX	WEI_MYCN_TARGETS_WITH_E_BOX	271	0.456211	3.39237	0	0	0	1913	tags=89%, list=46%, signal=153%
ACOSTA_PROLIFERATION_INDEPENDENT_MYC_TARGETS_UP	ACOSTA_PROLIFERATION_INDEPENDENT_MYC_TARGETS_UP	54	0.624482	3.15235	0	0	0	1033	tags=76%, list=25%, signal=100%
LEE_BMP2_TARGETS_DN	LEE_BMP2_TARGETS_DN	296	0.411516	3.06747	0	0	0	1755	tags=75%, list=42%, signal=121%
SCHLOSSER_MYC_TARGETS_REPRESSED_BY_SERUM	SCHLOSSER_MYC_TARGETS_REPRESSED_BY_SERUM	45	0.555072	2.79123	0	0.000124	0.001	1886	tags=100%, list=45%, signal=180%
SCHUHMACHER_MYC_TARGETS_UP	SCHUHMACHER_MYC_TARGETS_UP	39	0.578032	2.77671	0	0.000109	0.001	1619	tags=90%, list=39%, signal=145%
CAIRO_HEPATOBLASTOMA_CLASSES_UP	CAIRO_HEPATOBLASTOMA_CLASSES_UP	130	0.414406	2.66199	0	9.68e-05	0.001	1940	tags=87%, list=46%, signal=157%
HAMAI_APOPTOSIS_VIA_TRAIL_DN	HAMAI_APOPTOSIS_VIA_TRAIL_DN	54	0.496534	2.64059	0	8.71e-05	0.001	758	tags=48%, list=18%, signal=58%
PENG_GLUTAMINE_DEPRIVATION_DN	PENG_GLUTAMINE_DEPRIVATION_DN	81	0.44017	2.58648	0	0.000161	0.002	1917	tags=88%, list=46%, signal=159%
ZHANG_TLX_TARGETS_60HR_DN	ZHANG_TLX_TARGETS_60HR_DN	84	0.437566	2.55908	0	0.000222	0.003	2002	tags=90%, list=48%, signal=170%
BHAT_ESR1_TARGETS_VIA_AKT1_UP	BHAT_ESR1_TARGETS_VIA_AKT1_UP	101	0.410691	2.52764	0	0.00034	0.005	1304	tags=63%, list=31%, signal=90%
PENG_RAPAMYCIN_RESPONSE_DN	PENG_RAPAMYCIN_RESPONSE_DN	62	0.460007	2.5007	0	0.000316	0.005	1848	tags=89%, list=44%, signal=157%
WONG_EMBRYONIC_STEM_CELL_CORE	WONG_EMBRYONIC_STEM_CELL_CORE	79	0.419865	2.46226	0	0.000478	0.008	1957	tags=92%, list=47%, signal=170%
PUJANA_CHEK2_PCC_NETWORK	PUJANA_CHEK2_PCC_NETWORK	142	0.37329	2.44048	0	0.000789	0.014	1957	tags=84%, list=47%, signal=152%
SCHLOSSER_MYC_TARGETS_AND_SERUM_RESPONSE_DN	SCHLOSSER_MYC_TARGETS_AND_SERUM_RESPONSE_DN	18	0.621263	2.39136	0	0.00153357	0.029	1447	tags=89%, list=35%, signal=135%
GARY_CD5_TARGETS_DN	GARY_CD5_TARGETS_DN	107	0.380738	2.34681	0	0.00239668	0.048	1704	tags=71%, list=41%, signal=117%
MUELLER_PLURINET	MUELLER_PLURINET	79	0.401943	2.34489	0	0.00227054	0.048	1957	tags=91%, list=47%, signal=168%
WANG_RESPONSE_TO_GSK3_INHIBITOR_SB216763_DN	WANG_RESPONSE_TO_GSK3_INHIBITOR_SB216763_DN	128	0.365668	2.33902	0	0.00234534	0.052	1961	tags=83%, list=47%, signal=151%
MIKKELSEN_MEF_HCP_WITH_H3K27ME3	MIKKELSEN_MEF_HCP_WITH_H3K27ME3	110	0.370686	2.31923	0	0.00266159	0.062	463	tags=33%, list=11%, signal=36%
KIM_MYC_AMPLIFICATION_TARGETS_UP	KIM_MYC_AMPLIFICATION_TARGETS_UP	74	0.404204	2.28748	0	0.00360411	0.088	1077	tags=54%, list=26%, signal=71%
MARTENS_TRETINOIN_RESPONSE_DN	MARTENS_TRETINOIN_RESPONSE_DN	155	0.342554	2.28658	0	0.00344741	0.088	1299	tags=54%, list=31%, signal=75%
REACTOME_MRNA_PROCESSING	REACTOME_MRNA_PROCESSING	24	0.540014	2.25565	0	0.00443035	0.116	1937	tags=100%, list=46%, signal=185%
SHEDDEN_LUNG_CANCER_POOR_SURVIVAL_A6	SHEDDEN_LUNG_CANCER_POOR_SURVIVAL_A6	97	0.376426	2.23998	0	0.00472327	0.129	2002	tags=88%, list=48%, signal=164%
BASSO_CD40_SIGNALING_UP	BASSO_CD40_SIGNALING_UP	28	0.515244	2.23833	0.00219298	0.00461003	0.131	563	tags=39%, list=13%, signal=45%
SMIRNOV_RESPONSE_TO_IR_6HR_DN	SMIRNOV_RESPONSE_TO_IR_6HR_DN	33	0.492499	2.22141	0	0.00534324	0.154	675	tags=52%, list=16%, signal=61%
BHAT_ESR1_TARGETS_NOT_VIA_AKT1_UP	BHAT_ESR1_TARGETS_NOT_VIA_AKT1_UP	83	0.374777	2.20946	0	0.0059599	0.174	1024	tags=49%, list=24%, signal=64%
REACTOME_VOLTAGE_GATED_POTASSIUM_CHANNELS	REACTOME_VOLTAGE_GATED_POTASSIUM_CHANNELS	15	0.626135	2.20872	0	0.00584872	0.177	1049	tags=80%, list=25%, signal=106%
SHAFFER_IRF4_TARGETS_IN_ACTIVATED_B_LYMPHOCYTE	SHAFFER_IRF4_TARGETS_IN_ACTIVATED_B_LYMPHOCYTE	24	0.524623	2.19348	0	0.00649583	0.201	1099	tags=54%, list=26%, signal=73%
PUJANA_BRCA1_PCC_NETWORK	PUJANA_BRCA1_PCC_NETWORK	293	0.289514	2.18133	0	0.0073304	0.232	1957	tags=76%, list=47%, signal=134%
BILD_MYC_ONCOGENIC_SIGNATURE	BILD_MYC_ONCOGENIC_SIGNATURE	114	0.349244	2.17989	0	0.00721235	0.236	1264	tags=55%, list=30%, signal=77%
SHEPARD_CRUSH_AND_BURN_MUTANT_UP	SHEPARD_CRUSH_AND_BURN_MUTANT_UP	65	0.398776	2.17906	0	0.00699379	0.236	1291	tags=65%, list=31%, signal=92%
MARZEC_IL2_SIGNALING_UP	MARZEC_IL2_SIGNALING_UP	49	0.430803	2.17228	0	0.00718382	0.247	1105	tags=57%, list=26%, signal=77%
KIM_RESPONSE_TO_TSA_AND_DECITABINE_UP	KIM_RESPONSE_TO_TSA_AND_DECITABINE_UP	28	0.491783	2.16713	0	0.00733636	0.259	796	tags=46%, list=19%, signal=57%
SCHLOSSER_MYC_TARGETS_AND_SERUM_RESPONSE_UP	SCHLOSSER_MYC_TARGETS_AND_SERUM_RESPONSE_UP	17	0.591606	2.16569	0	0.00715805	0.26	1315	tags=82%, list=31%, signal=120%
PID_HIF1_TFPATHWAY	PID_HIF1_TFPATHWAY	18	0.566576	2.16156	0	0.00703594	0.262	639	tags=50%, list=15%, signal=59%
REACTOME_PROCESSING_OF_CAPPED_INTRON_CONTAINING_PRE_MRNA	REACTOME_PROCESSING_OF_CAPPED_INTRON_CONTAINING_PRE_MRNA	22	0.539755	2.15541	0	0.00720453	0.274	1937	tags=100%, list=46%, signal=185%
PUJANA_BRCA_CENTERED_NETWORK	PUJANA_BRCA_CENTERED_NETWORK	28	0.498964	2.14083	0	0.00826757	0.318	1982	tags=96%, list=47%, signal=182%
MIKKELSEN_MCV6_HCP_WITH_H3K27ME3	MIKKELSEN_MCV6_HCP_WITH_H3K27ME3	105	0.342033	2.13643	0	0.00844309	0.324	487	tags=30%, list=12%, signal=34%
MOOTHA_MITOCHONDRIA	MOOTHA_MITOCHONDRIA	93	0.350389	2.08999	0	0.0126141	0.449	1453	tags=61%, list=35%, signal=92%
PENG_LEUCINE_DEPRIVATION_DN	PENG_LEUCINE_DEPRIVATION_DN	37	0.439795	2.08615	0	0.0127682	0.46	1908	tags=89%, list=46%, signal=162%
DANG_REGULATED_BY_MYC_UP	DANG_REGULATED_BY_MYC_UP	21	0.539869	2.06565	0	0.0150002	0.513	1191	tags=76%, list=28%, signal=106%
ALFANO_MYC_TARGETS	ALFANO_MYC_TARGETS	98	0.329023	2.04804	0	0.0169515	0.567	1064	tags=47%, list=25%, signal=61%
KINSEY_TARGETS_OF_EWSR1_FLII_FUSION_UP	KINSEY_TARGETS_OF_EWSR1_FLII_FUSION_UP	334	0.269807	2.04267	0	0.0174542	0.588	1948	tags=74%, list=47%, signal=128%
ACEVEDO_METHYLATED_IN_LIVER_CANCER_DN	ACEVEDO_METHYLATED_IN_LIVER_CANCER_DN	164	0.300085	2.02193	0	0.0205908	0.65	644	tags=29%, list=15%, signal=33%
SENESE_HDAC1_TARGETS_UP	SENESE_HDAC1_TARGETS_UP	122	0.314468	2.02063	0	0.0203613	0.656	1486	tags=53%, list=36%, signal=80%
SONG_TARGETS_OF_IE86_CMV_PROTEIN	SONG_TARGETS_OF_IE86_CMV_PROTEIN	16	0.540897	2.01863	0.00437637	0.0202756	0.663	1929	tags=100%, list=46%, signal=185%
ROSTY_CERVICAL_CANCER_PROLIFERATION_CLUSTER	ROSTY_CERVICAL_CANCER_PROLIFERATION_CLUSTER	24	0.476087	2.01508	0.00638298	0.0203551	0.671	2203	tags=100%, list=53%, signal=210%
GARCIA_TARGETS_OF_FLI1_AND_DAX1_DN	GARCIA_TARGETS_OF_FLI1_AND_DAX1_DN	45	0.406517	2.01153	0	0.0207912	0.682	1935	tags=87%, list=46%, signal=159%
ELVIDGE_HIF1A_TARGETS_UP	ELVIDGE_HIF1A_TARGETS_UP	24	0.484184	2.0046	0.0021692	0.0215359	0.709	1245	tags=71%, list=30%, signal=100%
MONNIER_POSTRADIATION_TUMOR_ESCAPE_UP	MONNIER_POSTRADIATION_TUMOR_ESCAPE_UP	105	0.32292	1.99885	0	0.0224225	0.732	1422	tags=62%, list=34%, signal=91%
REACTOME_METABOLISM_OF_NON_CODING_RNA	REACTOME_METABOLISM_OF_NON_CODING_RNA	17	0.539587	1.99794	0.00214592	0.02222	0.735	1935	tags=100%, list=46%, signal=185%
LEE_LIVER_CANCER_MYC_TGFA_DN	LEE_LIVER_CANCER_MYC_TGFA_DN	21	0.48522	1.99706	0.0021692	0.0219594	0.737	369	tags=33%, list=9%, signal=36%
TAKAO_RESPONSE_TO_UVB_RADIATION_DN	TAKAO_RESPONSE_TO_UVB_RADIATION_DN	27	0.460231	1.99498	0.0041841	0.021939	0.742	1676	tags=81%, list=40%, signal=135%
COLDREN_GEFITINIB_RESISTANCE_UP	COLDREN_GEFITINIB_RESISTANCE_UP	23	0.479192	1.98963	0	0.0226176	0.757	1616	tags=78%, list=39%, signal=127%
ZHAN_MULTIPLE_MYELOMA_CD2_DN	ZHAN_MULTIPLE_MYELOMA_CD2_DN	17	0.536019	1.98333	0.00635593	0.023393	0.77	1208	tags=76%, list=29%, signal=107%
BERTUCCI_MEDULLARY_VS_DUCTAL_BREAST_CANCER_UP	BERTUCCI_MEDULLARY_VS_DUCTAL_BREAST_CANCER_UP	55	0.37965	1.97647	0.00438597	0.0244181	0.791	1248	tags=56%, list=30%, signal=79%
WELCSH_BRCA1_TARGETS_DN	WELCSH_BRCA1_TARGETS_DN	42	0.400873	1.97553	0	0.0242346	0.797	1401	tags=64%, list=33%, signal=96%
SOTIRIOU_BREAST_CANCER_GRADE_1_VS_3_UP	SOTIRIOU_BREAST_CANCER_GRADE_1_VS_3_UP	28	0.451287	1.95416	0.00217391	0.0280666	0.843	2308	tags=100%, list=55%, signal=221%
FOURNIER_ACINAR_DEVELOPMENT_LATE_2	FOURNIER_ACINAR_DEVELOPMENT_LATE_2	70	0.351734	1.95323	0	0.027812	0.845	1940	tags=87%, list=46%, signal=160%
BENPORATH_MYC_MAX_TARGETS	BENPORATH_MYC_MAX_TARGETS	141	0.301109	1.95299	0	0.0274218	0.846	1711	tags=60%, list=41%, signal=99%
ELVIDGE_HYPOXIA_DN	ELVIDGE_HYPOXIA_DN	40	0.402497	1.94385	0.00475059	0.0290541	0.864	1245	tags=65%, list=30%, signal=92%
LU_EZH2_TARGETS_UP	LU_EZH2_TARGETS_UP	58	0.360042	1.9386	0	0.0298074	0.871	910	tags=45%, list=22%, signal=56%
KAUFFMANN_MELANOMA_RELAPSE_UP	KAUFFMANN_MELANOMA_RELAPSE_UP	20	0.493878	1.92283	0.00641026	0.0336157	0.908	2127	tags=100%, list=51%, signal=202%
SANSOM_APC_TARGETS_REQUIRE_MYC	SANSOM_APC_TARGETS_REQUIRE_MYC	59	0.351548	1.92004	0	0.0337452	0.912	1168	tags=53%, list=28%, signal=72%
GRAHAM_NORMAL_QUIESCENT_VS_NORMAL_DIVIDING_DN	GRAHAM_NORMAL_QUIESCENT_VS_NORMAL_DIVIDING_DN	22	0.469613	1.91898	0.00646552	0.0335638	0.914	2229	tags=100%, list=53%, signal=213%
RUIZ_TNC_TARGETS_DN	RUIZ_TNC_TARGETS_DN	63	0.350409	1.90186	0	0.0376936	0.948	2146	tags=89%, list=51%, signal=180%
OXFORD_RALA_OR_RALB_TARGETS_UP	OXFORD_RALA_OR_RALB_TARGETS_UP	18	0.506615	1.89487	0.00833333	0.0392084	0.957	1891	tags=94%, list=45%, signal=172%
REACTOME_G2_M_CHECKPOINTS	REACTOME_G2_M_CHECKPOINTS	15	0.540767	1.89175	0.00921659	0.039732	0.959	1929	tags=100%, list=46%, signal=185%
GHANDHI_DIRECT_IRRADIATION_UP	GHANDHI_DIRECT_IRRADIATION_UP	43	0.389305	1.88892	0	0.040026	0.964	673	tags=30%, list=16%, signal=36%
LEE_LIVER_CANCER_MYC_E2F1_DN	LEE_LIVER_CANCER_MYC_E2F1_DN	16	0.524291	1.88695	0.00647948	0.0401578	0.968	369	tags=31%, list=9%, signal=34%
ONDER_CDH1_TARGETS_2_DN	ONDER_CDH1_TARGETS_2_DN	159	0.281906	1.88045	0	0.0413764	0.971	871	tags=36%, list=21%, signal=44%
OKUMURA_INFLAMMATORY_RESPONSE_LPS	OKUMURA_INFLAMMATORY_RESPONSE_LPS	52	0.365186	1.87268	0.00217391	0.0434058	0.975	806	tags=40%, list=19%, signal=49%
MOOTHA_HUMAN_MITODB_6_2002	MOOTHA_HUMAN_MITODB_6_2002	91	0.316288	1.86667	0	0.0446914	0.976	1310	tags=54%, list=31%, signal=77%
ZHAN_MULTIPLE_MYELOMA_CD1_UP	ZHAN_MULTIPLE_MYELOMA_CD1_UP	17	0.499612	1.85837	0.0087146	0.046772	0.979	702	tags=41%, list=17%, signal=49%
TOYOTA_TARGETS_OF_MIR34B_AND_MIR34C	TOYOTA_TARGETS_OF_MIR34B_AND_MIR34C	102	0.299483	1.85458	0	0.0476396	0.98	1720	tags=58%, list=41%, signal=96%
REN_BOUND_BY_E2F	REN_BOUND_BY_E2F	17	0.490643	1.84754	0.00428265	0.0493251	0.983	2139	tags=100%, list=51%, signal=204%
REACTOME_HIV_LIFE_CYCLE	REACTOME_HIV_LIFE_CYCLE	22	0.455785	1.84065	0.00220264	0.0510552	0.987	2080	tags=95%, list=50%, signal=189%
DAIRKEE_TERT_TARGETS_UP	DAIRKEE_TERT_TARGETS_UP	76	0.321822	1.83963	0.00430107	0.0508706	0.988	1106	tags=41%, list=26%, signal=54%
BERENJENO_TRANSFORMED_BY_RHOA_UP	BERENJENO_TRANSFORMED_BY_RHOA_UP	145	0.279781	1.83754	0	0.0511227	0.989	1940	tags=79%, list=46%, signal=141%
SENESE_HDAC1_AND_HDAC2_TARGETS_UP	SENESE_HDAC1_AND_HDAC2_TARGETS_UP	87	0.310578	1.83518	0.00230415	0.051445	0.992	672	tags=32%, list=16%, signal=38%
PID_MYC_ACTIV_PATHWAY	PID_MYC_ACTIV_PATHWAY	17	0.50193	1.83243	0.0170576	0.0518594	0.994	1383	tags=71%, list=33%, signal=105%
DUTERTRE_ESTRADIOL_RESPONSE_6HR_UP	DUTERTRE_ESTRADIOL_RESPONSE_6HR_UP	106	0.294559	1.83064	0	0.0518974	0.994	814	tags=33%, list=19%, signal=40%
BURTON_ADIPOGENESIS_5	BURTON_ADIPOGENESIS_5	37	0.390344	1.82502	0.0043384	0.0535884	0.995	1654	tags=70%, list=40%, signal=115%
REACTOME_HIV_INFECTION	REACTOME_HIV_INFECTION	26	0.434345	1.82379	0.00434783	0.0533223	0.995	1953	tags=88%, list=47%, signal=165%
IVANOVA_HEMATOPOIESIS_EARLY_PROGENITOR	IVANOVA_HEMATOPOIESIS_EARLY_PROGENITOR	133	0.276562	1.81525	0	0.0559689	0.995	1242	tags=49%, list=30%, signal=67%
BOYAULT_LIVER_CANCER_SUBCLASS_G3_UP	BOYAULT_LIVER_CANCER_SUBCLASS_G3_UP	34	0.384077	1.81387	0.00731707	0.0557411	0.995	1943	tags=82%, list=46%, signal=152%
FERREIRA_EWINGS_SARCOMA_UNSTABLE_VS_STABLE_UP	FERREIRA_EWINGS_SARCOMA_UNSTABLE_VS_STABLE_UP	35	0.386345	1.80246	0.00453515	0.059918	0.998	2127	tags=91%, list=51%, signal=184%
SMID_BREAST_CANCER_LUMINAL_B_UP	SMID_BREAST_CANCER_LUMINAL_B_UP	45	0.361203	1.8007	0.00406504	0.0599314	0.998	403	tags=29%, list=10%, signal=32%
SUNG_METASTASIS_STROMA_DN	SUNG_METASTASIS_STROMA_DN	18	0.48047	1.80003	0.0101833	0.0595792	0.998	1929	tags=94%, list=46%, signal=174%
RODRIGUES_THYROID_CARCINOMA_POORLY_DIFFERENTIATED_UP	RODRIGUES_THYROID_CARCINOMA_POORLY_DIFFERENTIATED_UP	145	0.272901	1.79874	0	0.059528	0.998	2162	tags=83%, list=52%, signal=165%
KAYO_CALORIE_RESTRICTION_MUSCLE_DN	KAYO_CALORIE_RESTRICTION_MUSCLE_DN	22	0.450972	1.79529	0.00663717	0.0601772	0.999	307	tags=27%, list=7%, signal=29%
BENPORATH_ES_WITH_H3K27ME3	BENPORATH_ES_WITH_H3K27ME3	260	0.239785	1.79049	0	0.0615896	0.999	575	tags=25%, list=14%, signal=28%
LIEN_BREAST_CARCINOMA_METAPLASTIC_VS_DUCTAL_UP	LIEN_BREAST_CARCINOMA_METAPLASTIC_VS_DUCTAL_UP	23	0.430169	1.78743	0.0109649	0.0622001	1	430	tags=30%, list=10%, signal=34%
REACTOME_LATE_PHASE_OF_HIV_LIFE_CYCLE	REACTOME_LATE_PHASE_OF_HIV_LIFE_CYCLE	21	0.455732	1.78573	0.0202703	0.0620975	1	1935	tags=90%, list=46%, signal=167%
BENPORATH_PRC2_TARGETS	BENPORATH_PRC2_TARGETS	156	0.265447	1.78008	0	0.0639894	1	575	tags=28%, list=14%, signal=31%
TAVOR_CEBPA_TARGETS_UP	TAVOR_CEBPA_TARGETS_UP	19	0.461516	1.77827	0.0169133	0.0641812	1	1453	tags=68%, list=35%, signal=104%
THEILGAARD_NEUTROPHIL_AT_SKIN_WOUND_UP	THEILGAARD_NEUTROPHIL_AT_SKIN_WOUND_UP	20	0.453763	1.77721	0.00671141	0.0640254	1	1230	tags=55%, list=29%, signal=78%
NAGASHIMA_NRG1_SIGNALING_UP	NAGASHIMA_NRG1_SIGNALING_UP	61	0.325564	1.77216	0.00425532	0.0654323	1	1465	tags=56%, list=35%, signal=85%
TIEN_INTESTINE_PROBIOTICS_24HR_UP	TIEN_INTESTINE_PROBIOTICS_24HR_UP	124	0.277205	1.76984	0	0.0657161	1	1962	tags=77%, list=47%, signal=140%
ZHANG_TLX_TARGETS_DN	ZHANG_TLX_TARGETS_DN	25	0.415582	1.76712	0.0243363	0.0663745	1	2002	tags=92%, list=48%, signal=175%
DIRMEIER_LMP1_RESPONSE_EARLY	DIRMEIER_LMP1_RESPONSE_EARLY	21	0.43115	1.76516	0.0255864	0.0666086	1	563	tags=38%, list=13%, signal=44%
JUBAN_TARGETS_OF_SPI1_AND_FLI1_DN	JUBAN_TARGETS_OF_SPI1_AND_FLI1_DN	17	0.46586	1.75826	0.0146138	0.0694182	1	1226	tags=65%, list=29%, signal=91%
ZHAN_MULTIPLE_MYELOMA_CD1_VS_CD2_UP	ZHAN_MULTIPLE_MYELOMA_CD1_VS_CD2_UP	22	0.435008	1.75712	0.0129032	0.0693067	1	702	tags=36%, list=17%, signal=43%
RHEIN_ALL_GLUCOCORTICOID_THERAPY_UP	RHEIN_ALL_GLUCOCORTICOID_THERAPY_UP	25	0.416683	1.75645	0.0149893	0.0689354	1	416	tags=32%, list=10%, signal=35%
YOSHIMURA_MAPK8_TARGETS_UP	YOSHIMURA_MAPK8_TARGETS_UP	258	0.238906	1.74955	0	0.0714116	1	550	tags=21%, list=13%, signal=23%
MOREAUX_B_LYMPHOCYTE_MATURATION_BY_TACI_DN	MOREAUX_B_LYMPHOCYTE_MATURATION_BY_TACI_DN	17	0.479508	1.74788	0.010846	0.0715933	1	1891	tags=94%, list=45%, signal=171%
REACTOME_HOST_INTERACTIONS_OF_HIV_FACTORS	REACTOME_HOST_INTERACTIONS_OF_HIV_FACTORS	17	0.461383	1.74413	0.0131004	0.0729054	1	1953	tags=94%, list=47%, signal=176%
KEGG_HEMATOPOIETIC_CELL_LINEAGE	KEGG_HEMATOPOIETIC_CELL_LINEAGE	15	0.490331	1.74333	0.0134529	0.0726691	1	661	tags=53%, list=16%, signal=63%
GRADE_COLON_CANCER_UP	GRADE_COLON_CANCER_UP	148	0.263825	1.73496	0.00229885	0.0762309	1	1211	tags=40%, list=29%, signal=54%
KOBAYASHI_EGFR_SIGNALING_24HR_DN	KOBAYASHI_EGFR_SIGNALING_24HR_DN	74	0.307223	1.72696	0.00659341	0.0798374	1	1944	tags=81%, list=46%, signal=149%
FERNANDEZ_BOUND_BY_MYC	FERNANDEZ_BOUND_BY_MYC	38	0.361043	1.72677	0.0183908	0.0792263	1	860	tags=37%, list=21%, signal=46%
KEGG_PURINE_METABOLISM	KEGG_PURINE_METABOLISM	40	0.35332	1.72577	0.00650759	0.0790377	1	645	tags=33%, list=15%, signal=38%
REACTOME_METABOLISM_OF_RNA	REACTOME_METABOLISM_OF_RNA	34	0.376915	1.71907	0.017094	0.0819204	1	1955	tags=88%, list=47%, signal=164%
YAO_TEMPORAL_RESPONSE_TO_PROGESTERONE_CLUSTER_13	YAO_TEMPORAL_RESPONSE_TO_PROGESTERONE_CLUSTER_13	23	0.406937	1.71871	0.0287611	0.0814072	1	2255	tags=96%, list=54%, signal=206%
DANG_MYC_TARGETS_UP	DANG_MYC_TARGETS_UP	31	0.375018	1.70274	0.0177384	0.0899949	1	1873	tags=81%, list=45%, signal=145%
BURTON_ADIPOGENESIS_PEAK_AT_8HR	BURTON_ADIPOGENESIS_PEAK_AT_8HR	15	0.471409	1.69922	0.0286976	0.0913656	1	1589	tags=80%, list=38%, signal=129%
RUAN_RESPONSE_TO_TNF_DN	RUAN_RESPONSE_TO_TNF_DN	21	0.426938	1.69564	0.0128755	0.0929841	1	416	tags=29%, list=10%, signal=32%
WINNEPENNINCKX_MELANOMA_METASTASIS_UP	WINNEPENNINCKX_MELANOMA_METASTASIS_UP	33	0.375973	1.69376	0.0144033	0.0931614	1	2360	tags=97%, list=56%, signal=221%
REACTOME_NEURONAL_SYSTEM	REACTOME_NEURONAL_SYSTEM	69	0.302615	1.68163	0.0117647	0.0998254	1	559	tags=30%, list=13%, signal=35%
WONG_MITOCHONDRIA_GENE_MODULE	WONG_MITOCHONDRIA_GENE_MODULE	42	0.343594	1.6787	0.0152838	0.100794	1	1871	tags=83%, list=45%, signal=149%
BENPORATH_EED_TARGETS	BENPORATH_EED_TARGETS	250	0.231143	1.67833	0	0.100246	1	575	tags=25%, list=14%, signal=27%
CHEN_LVAD_SUPPORT_OF_FAILING_HEART_DN	CHEN_LVAD_SUPPORT_OF_FAILING_HEART_DN	15	0.475453	1.67791	0.0190678	0.0996575	1	391	tags=33%, list=9%, signal=37%
REACTOME_G_ALPHA_S_SIGNALLING_EVENTS	REACTOME_G_ALPHA_S_SIGNALLING_EVENTS	19	0.444789	1.66965	0.0241758	0.104179	1	508	tags=37%, list=12%, signal=42%
YAO_TEMPORAL_RESPONSE_TO_PROGESTERONE_CLUSTER_11	YAO_TEMPORAL_RESPONSE_TO_PROGESTERONE_CLUSTER_11	29	0.379411	1.66713	0.012848	0.104956	1	1242	tags=59%, list=30%, signal=83%
WINTER_HYPOXIA_UP	WINTER_HYPOXIA_UP	24	0.395243	1.65726	0.0303688	0.111044	1	1063	tags=54%, list=25%, signal=72%
VANOEVELEN_MYOGENESIS_SIN3A_TARGETS	VANOEVELEN_MYOGENESIS_SIN3A_TARGETS	58	0.313558	1.65666	0.0107991	0.110613	1	1700	tags=67%, list=41%, signal=112%
KAUFFMANN_DNA_REPAIR_GENES	KAUFFMANN_DNA_REPAIR_GENES	43	0.340183	1.65485	0.0151515	0.110992	1	1982	tags=88%, list=47%, signal=166%
GOBERT_OLIGODENDROCYTE_DIFFERENTIATION_UP	GOBERT_OLIGODENDROCYTE_DIFFERENTIATION_UP	166	0.242307	1.65156	0.00242131	0.11237	1	1940	tags=70%, list=46%, signal=126%
TONKS_TARGETS_OF_RUNX1_RUNX1T1_FUSION_MONOCYTE_UP	TONKS_TARGETS_OF_RUNX1_RUNX1T1_FUSION_MONOCYTE_UP	64	0.299616	1.64986	0.0134228	0.112633	1	1312	tags=53%, list=31%, signal=76%
SMIRNOV_RESPONSE_TO_IR_2HR_UP	SMIRNOV_RESPONSE_TO_IR_2HR_UP	20	0.424224	1.64808	0.039261	0.113013	1	2221	tags=95%, list=53%, signal=201%
GHANDHI_BYSTANDER_IRRADIATION_UP	GHANDHI_BYSTANDER_IRRADIATION_UP	28	0.378863	1.64715	0.0327511	0.112916	1	1453	tags=61%, list=35%, signal=92%
JAIN_NFKB_SIGNALING	JAIN_NFKB_SIGNALING	19	0.436495	1.64669	0.0292276	0.112348	1	1590	tags=74%, list=38%, signal=118%
REACTOME_CELL_CYCLE_CHECKPOINTS	REACTOME_CELL_CYCLE_CHECKPOINTS	21	0.413535	1.64441	0.0390947	0.113172	1	1930	tags=90%, list=46%, signal=167%
MCCLUNG_COCAINE_REWARD_5D	MCCLUNG_COCAINE_REWARD_5D	22	0.407025	1.64373	0.0315126	0.112843	1	387	tags=27%, list=9%, signal=30%
QI_PLASMACYTOMA_UP	QI_PLASMACYTOMA_UP	64	0.297572	1.64266	0.0157303	0.112659	1	681	tags=34%, list=16%, signal=40%
FONTAINE_FOLLICULAR_THYROID_ADENOMA_DN	FONTAINE_FOLLICULAR_THYROID_ADENOMA_DN	15	0.449767	1.63661	0.0504202	0.11594	1	761	tags=53%, list=18%, signal=65%
PID_TCR_PATHWAY	PID_TCR_PATHWAY	15	0.464399	1.63611	0.0382979	0.115416	1	315	tags=33%, list=8%, signal=36%
REACTOME_TRANSCRIPTION	REACTOME_TRANSCRIPTION	26	0.377672	1.63604	0.0348584	0.11465	1	1741	tags=73%, list=42%, signal=124%
SCHEIDEREIT_IKK_INTERACTING_PROTEINS	SCHEIDEREIT_IKK_INTERACTING_PROTEINS	15	0.457126	1.63212	0.0339703	0.116654	1	469	tags=33%, list=11%, signal=37%
KAUFFMANN_DNA_REPLICATION_GENES	KAUFFMANN_DNA_REPLICATION_GENES	34	0.350153	1.62196	0.0376569	0.12296	1	1940	tags=85%, list=46%, signal=158%
UDAYAKUMAR_MED1_TARGETS_UP	UDAYAKUMAR_MED1_TARGETS_UP	36	0.349716	1.61807	0.0273684	0.125217	1	1759	tags=69%, list=42%, signal=119%
PUJANA_XPRSS_INT_NETWORK	PUJANA_XPRSS_INT_NETWORK	35	0.351532	1.6159	0.0340909	0.125852	1	2002	tags=89%, list=48%, signal=168%
LI_INDUCED_T_TO_NATURAL_KILLER_UP	LI_INDUCED_T_TO_NATURAL_KILLER_UP	73	0.291201	1.61126	0.0155556	0.128686	1	426	tags=23%, list=10%, signal=25%
REACTOME_G1_S_TRANSITION	REACTOME_G1_S_TRANSITION	21	0.421982	1.60904	0.0262582	0.12958	1	1957	tags=90%, list=47%, signal=169%
CHIANG_LIVER_CANCER_SUBCLASS_UNANNOTATED_DN	CHIANG_LIVER_CANCER_SUBCLASS_UNANNOTATED_DN	32	0.353234	1.60844	0.0347222	0.12912	1	2198	tags=91%, list=53%, signal=189%
RICKMAN_HEAD_AND_NECK_CANCER_C	RICKMAN_HEAD_AND_NECK_CANCER_C	25	0.384789	1.60091	0.023913	0.134442	1	646	tags=40%, list=15%, signal=47%
REACTOME_CLASS_B_2_SECRETIN_FAMILY_RECEPTORS	REACTOME_CLASS_B_2_SECRETIN_FAMILY_RECEPTORS	19	0.412995	1.59878	0.0310421	0.135282	1	661	tags=42%, list=16%, signal=50%
DIAZ_CHRONIC_MEYLOGENOUS_LEUKEMIA_UP	DIAZ_CHRONIC_MEYLOGENOUS_LEUKEMIA_UP	245	0.219626	1.5979	0.00228833	0.135073	1	1746	tags=56%, list=42%, signal=90%
PHONG_TNF_RESPONSE_NOT_VIA_P38	PHONG_TNF_RESPONSE_NOT_VIA_P38	112	0.249289	1.59213	0.0111607	0.138779	1	563	tags=21%, list=13%, signal=24%
BENPORATH_MYC_TARGETS_WITH_EBOX	BENPORATH_MYC_TARGETS_WITH_EBOX	48	0.312355	1.58668	0.0242291	0.142372	1	1765	tags=65%, list=42%, signal=110%
KARLSSON_TGFB1_TARGETS_UP	KARLSSON_TGFB1_TARGETS_UP	31	0.349851	1.58174	0.041841	0.145501	1	1364	tags=58%, list=33%, signal=86%
ROSS_AML_OF_FAB_M7_TYPE	ROSS_AML_OF_FAB_M7_TYPE	16	0.440419	1.57827	0.0367171	0.147756	1	328	tags=31%, list=8%, signal=34%
GRADE_COLON_AND_RECTAL_CANCER_UP	GRADE_COLON_AND_RECTAL_CANCER_UP	59	0.291852	1.57587	0.0283688	0.14895	1	1929	tags=78%, list=46%, signal=143%
SASSON_RESPONSE_TO_FORSKOLIN_UP	SASSON_RESPONSE_TO_FORSKOLIN_UP	23	0.391333	1.57281	0.0372807	0.150548	1	767	tags=39%, list=18%, signal=48%
SASSON_RESPONSE_TO_GONADOTROPHINS_UP	SASSON_RESPONSE_TO_GONADOTROPHINS_UP	23	0.383234	1.56837	0.0502092	0.15379	1	767	tags=39%, list=18%, signal=48%
SMID_BREAST_CANCER_NORMAL_LIKE_UP	SMID_BREAST_CANCER_NORMAL_LIKE_UP	117	0.247166	1.56703	0.01373	0.15401	1	365	tags=20%, list=9%, signal=21%
GERY_CEBP_TARGETS	GERY_CEBP_TARGETS	42	0.31928	1.5663	0.0411255	0.153775	1	489	tags=29%, list=12%, signal=32%
KIM_BIPOLAR_DISORDER_OLIGODENDROCYTE_DENSITY_CORR_DN	KIM_BIPOLAR_DISORDER_OLIGODENDROCYTE_DENSITY_CORR_DN	17	0.421568	1.56487	0.073991	0.154048	1	479	tags=41%, list=11%, signal=46%
REACTOME_MITOTIC_M_M_G1_PHASES	REACTOME_MITOTIC_M_M_G1_PHASES	32	0.35267	1.54957	0.0487805	0.166924	1	2245	tags=94%, list=54%, signal=201%
DODD_NASOPHARYNGEAL_CARCINOMA_DN	DODD_NASOPHARYNGEAL_CARCINOMA_DN	338	0.202534	1.54927	0.00466201	0.166166	1	1959	tags=71%, list=47%, signal=123%
BENPORATH_SUZ12_TARGETS	BENPORATH_SUZ12_TARGETS	262	0.209263	1.54881	0.00234192	0.165624	1	575	tags=23%, list=14%, signal=25%
FUJII_YBX1_TARGETS_DN	FUJII_YBX1_TARGETS_DN	61	0.286031	1.54286	0.0380313	0.170264	1	2139	tags=87%, list=51%, signal=175%
MARSON_BOUND_BY_E2F4_UNSTIMULATED	MARSON_BOUND_BY_E2F4_UNSTIMULATED	147	0.234545	1.54173	0.0118203	0.170228	1	2347	tags=86%, list=56%, signal=190%
YAGI_AML_WITH_INV_16_TRANSLOCATION	YAGI_AML_WITH_INV_16_TRANSLOCATION	83	0.264718	1.53702	0.0131579	0.173918	1	307	tags=18%, list=7%, signal=19%
TANAKA_METHYLATED_IN_ESOPHAGEAL_CARCINOMA	TANAKA_METHYLATED_IN_ESOPHAGEAL_CARCINOMA	20	0.395305	1.53629	0.0444444	0.173494	1	1033	tags=45%, list=25%, signal=59%
HINATA_NFKB_TARGETS_FIBROBLAST_UP	HINATA_NFKB_TARGETS_FIBROBLAST_UP	27	0.354709	1.53126	0.0468085	0.177489	1	1605	tags=63%, list=38%, signal=101%
NEMETH_INFLAMMATORY_RESPONSE_LPS_UP	NEMETH_INFLAMMATORY_RESPONSE_LPS_UP	23	0.375382	1.52813	0.0447761	0.179797	1	489	tags=30%, list=12%, signal=34%
REACTOME_M_G1_TRANSITION	REACTOME_M_G1_TRANSITION	15	0.439507	1.52596	0.0801782	0.180723	1	1929	tags=93%, list=46%, signal=173%
REACTOME_SIGNALING_BY_ERBB2	REACTOME_SIGNALING_BY_ERBB2	31	0.347077	1.52337	0.0668104	0.182409	1	197	tags=13%, list=5%, signal=13%
DAIRKEE_CANCER_PRONE_RESPONSE_BPA_E2	DAIRKEE_CANCER_PRONE_RESPONSE_BPA_E2	22	0.375174	1.51922	0.0723404	0.185584	1	392	tags=23%, list=9%, signal=25%
SATO_SILENCED_EPIGENETICALLY_IN_PANCREATIC_CANCER	SATO_SILENCED_EPIGENETICALLY_IN_PANCREATIC_CANCER	16	0.416534	1.51777	0.0574468	0.186135	1	956	tags=50%, list=23%, signal=65%
SENESE_HDAC2_TARGETS_UP	SENESE_HDAC2_TARGETS_UP	28	0.346231	1.51258	0.0480167	0.190752	1	1424	tags=54%, list=34%, signal=81%
MITSIADES_RESPONSE_TO_APLIDIN_DN	MITSIADES_RESPONSE_TO_APLIDIN_DN	61	0.279099	1.5096	0.0327869	0.192763	1	2002	tags=80%, list=48%, signal=152%
GYORFFY_DOXORUBICIN_RESISTANCE	GYORFFY_DOXORUBICIN_RESISTANCE	15	0.420977	1.50903	0.0487805	0.192248	1	868	tags=47%, list=21%, signal=59%
AMIT_EGF_RESPONSE_480_HELA	AMIT_EGF_RESPONSE_480_HELA	49	0.292754	1.50515	0.0486258	0.195493	1	1069	tags=39%, list=26%, signal=51%
RAY_TUMORIGENESIS_BY_ERBB2_CDC25A_DN	RAY_TUMORIGENESIS_BY_ERBB2_CDC25A_DN	45	0.300421	1.50499	0.0417537	0.19456	1	349	tags=18%, list=8%, signal=19%
KEGG_B_CELL_RECEPTOR_SIGNALING_PATHWAY	KEGG_B_CELL_RECEPTOR_SIGNALING_PATHWAY	15	0.424337	1.50171	0.0617849	0.196974	1	291	tags=20%, list=7%, signal=21%
KEGG_PYRIMIDINE_METABOLISM	KEGG_PYRIMIDINE_METABOLISM	26	0.357787	1.50149	0.0569476	0.196129	1	1375	tags=58%, list=33%, signal=85%
WARTERS_IR_RESPONSE_5GY	WARTERS_IR_RESPONSE_5GY	17	0.407742	1.50135	0.064877	0.19519	1	632	tags=35%, list=15%, signal=41%
SANSOM_APC_MYC_TARGETS	SANSOM_APC_MYC_TARGETS	56	0.282726	1.49997	0.0438799	0.195578	1	1135	tags=45%, list=27%, signal=60%
KIM_MYCN_AMPLIFICATION_TARGETS_UP	KIM_MYCN_AMPLIFICATION_TARGETS_UP	37	0.3097	1.48894	0.0513919	0.20649	1	427	tags=27%, list=10%, signal=30%
YAO_TEMPORAL_RESPONSE_TO_PROGESTERONE_CLUSTER_17	YAO_TEMPORAL_RESPONSE_TO_PROGESTERONE_CLUSTER_17	31	0.319772	1.48869	0.0497738	0.205627	1	1573	tags=61%, list=38%, signal=97%
MARTENS_TRETINOIN_RESPONSE_UP	MARTENS_TRETINOIN_RESPONSE_UP	150	0.224627	1.48611	0.0137931	0.207206	1	359	tags=17%, list=9%, signal=18%
REACTOME_POTASSIUM_CHANNELS	REACTOME_POTASSIUM_CHANNELS	23	0.360291	1.48554	0.0787746	0.206637	1	1049	tags=61%, list=25%, signal=81%
CHANG_CORE_SERUM_RESPONSE_UP	CHANG_CORE_SERUM_RESPONSE_UP	52	0.288038	1.47916	0.0392157	0.21284	1	2127	tags=87%, list=51%, signal=174%
BLUM_RESPONSE_TO_SALIRASIB_UP	BLUM_RESPONSE_TO_SALIRASIB_UP	59	0.271685	1.47068	0.0402685	0.22173	1	1883	tags=68%, list=45%, signal=122%
GARGALOVIC_RESPONSE_TO_OXIDIZED_PHOSPHOLIPIDS_BLUE_UP	GARGALOVIC_RESPONSE_TO_OXIDIZED_PHOSPHOLIPIDS_BLUE_UP	34	0.314122	1.46842	0.0525164	0.223191	1	1846	tags=76%, list=44%, signal=136%
YAGI_AML_SURVIVAL	YAGI_AML_SURVIVAL	24	0.354909	1.46794	0.0536481	0.222609	1	1222	tags=50%, list=29%, signal=70%
REACTOME_DNA_REPLICATION	REACTOME_DNA_REPLICATION	40	0.306987	1.46483	0.0454545	0.225119	1	1933	tags=85%, list=46%, signal=156%
WAKABAYASHI_ADIPOGENESIS_PPARG_RXRA_BOUND_WITH_H4K20ME1_MARK	WAKABAYASHI_ADIPOGENESIS_PPARG_RXRA_BOUND_WITH_H4K20ME1_MARK	42	0.300033	1.46381	0.0623608	0.225175	1	590	tags=31%, list=14%, signal=36%
CASORELLI_ACUTE_PROMYELOCYTIC_LEUKEMIA_DN	CASORELLI_ACUTE_PROMYELOCYTIC_LEUKEMIA_DN	142	0.2243	1.46164	0.0183066	0.2268	1	1929	tags=69%, list=46%, signal=124%
BRUECKNER_TARGETS_OF_MIRLET7A3_UP	BRUECKNER_TARGETS_OF_MIRLET7A3_UP	31	0.331527	1.45753	0.0672451	0.230623	1	707	tags=32%, list=17%, signal=39%
BENPORATH_ES_1	BENPORATH_ES_1	126	0.228185	1.45722	0.0187354	0.229829	1	1929	tags=72%, list=46%, signal=130%
CROONQUIST_NRAS_SIGNALING_DN	CROONQUIST_NRAS_SIGNALING_DN	18	0.382033	1.45703	0.0911063	0.228845	1	2002	tags=94%, list=48%, signal=180%
BIDUS_METASTASIS_UP	BIDUS_METASTASIS_UP	39	0.307699	1.45674	0.0553097	0.228082	1	2193	tags=87%, list=52%, signal=181%
WANG_SMARCE1_TARGETS_DN	WANG_SMARCE1_TARGETS_DN	116	0.229718	1.44992	0.0315126	0.235318	1	1895	tags=69%, list=45%, signal=123%
LEE_LIVER_CANCER_DENA_DN	LEE_LIVER_CANCER_DENA_DN	18	0.384712	1.44865	0.0979592	0.235885	1	785	tags=44%, list=19%, signal=54%
BHATI_G2M_ARREST_BY_2METHOXYESTRADIOL_UP	BHATI_G2M_ARREST_BY_2METHOXYESTRADIOL_UP	17	0.385008	1.4449	0.0762712	0.239346	1	149	tags=18%, list=4%, signal=18%
PENG_LEUCINE_DEPRIVATION_UP	PENG_LEUCINE_DEPRIVATION_UP	37	0.301441	1.43187	0.0782998	0.255115	1	100	tags=11%, list=2%, signal=11%
VERNELL_RETINOBLASTOMA_PATHWAY_UP	VERNELL_RETINOBLASTOMA_PATHWAY_UP	21	0.365262	1.43094	0.0921348	0.254957	1	2283	tags=95%, list=55%, signal=209%
HELLER_HDAC_TARGETS_DN	HELLER_HDAC_TARGETS_DN	98	0.238914	1.42974	0.0414747	0.255213	1	707	tags=31%, list=17%, signal=36%
LABBE_WNT3A_TARGETS_DN	LABBE_WNT3A_TARGETS_DN	15	0.403636	1.42519	0.0931264	0.259928	1	100	tags=20%, list=2%, signal=20%
KEGG_DNA_REPLICATION	KEGG_DNA_REPLICATION	17	0.384566	1.42049	0.0840708	0.265106	1	1929	tags=94%, list=46%, signal=174%
KEGG_NEUROACTIVE_LIGAND_RECEPTOR_INTERACTION	KEGG_NEUROACTIVE_LIGAND_RECEPTOR_INTERACTION	39	0.297086	1.4181	0.101322	0.266941	1	436	tags=23%, list=10%, signal=26%
REACTOME_TRANSMISSION_ACROSS_CHEMICAL_SYNAPSES	REACTOME_TRANSMISSION_ACROSS_CHEMICAL_SYNAPSES	42	0.291018	1.41699	0.0820734	0.267139	1	559	tags=29%, list=13%, signal=33%
RICKMAN_METASTASIS_DN	RICKMAN_METASTASIS_DN	68	0.253539	1.41554	0.062635	0.267798	1	1202	tags=43%, list=29%, signal=59%
SMITH_TERT_TARGETS_UP	SMITH_TERT_TARGETS_UP	39	0.294455	1.41344	0.0802603	0.269372	1	1873	tags=79%, list=45%, signal=143%
RAMALHO_STEMNESS_UP	RAMALHO_STEMNESS_UP	44	0.282045	1.41304	0.071599	0.268596	1	1506	tags=55%, list=36%, signal=84%
OHGUCHI_LIVER_HNF4A_TARGETS_DN	OHGUCHI_LIVER_HNF4A_TARGETS_DN	30	0.318534	1.40859	0.0961538	0.273486	1	859	tags=40%, list=21%, signal=50%
BOQUEST_STEM_CELL_DN	BOQUEST_STEM_CELL_DN	66	0.253473	1.40845	0.0566449	0.272365	1	484	tags=21%, list=12%, signal=24%
BROWNE_HCMV_INFECTION_14HR_UP	BROWNE_HCMV_INFECTION_14HR_UP	34	0.307168	1.40762	0.102345	0.272189	1	1870	tags=79%, list=45%, signal=142%
HELLER_SILENCED_BY_METHYLATION_DN	HELLER_SILENCED_BY_METHYLATION_DN	40	0.291537	1.40169	0.0863158	0.2789	1	412	tags=28%, list=10%, signal=30%
REACTOME_NGF_SIGNALLING_VIA_TRKA_FROM_THE_PLASMA_MEMBRANE	REACTOME_NGF_SIGNALLING_VIA_TRKA_FROM_THE_PLASMA_MEMBRANE	35	0.298409	1.39905	0.0897436	0.281473	1	2	tags=6%, list=0%, signal=6%
PEART_HDAC_PROLIFERATION_CLUSTER_DN	PEART_HDAC_PROLIFERATION_CLUSTER_DN	17	0.379321	1.39338	0.100877	0.288357	1	1074	tags=35%, list=26%, signal=47%
LINDSTEDT_DENDRITIC_CELL_MATURATION_B	LINDSTEDT_DENDRITIC_CELL_MATURATION_B	16	0.37278	1.39328	0.125786	0.287161	1	1671	tags=75%, list=40%, signal=124%
DOANE_RESPONSE_TO_ANDROGEN_UP	DOANE_RESPONSE_TO_ANDROGEN_UP	51	0.265032	1.39318	0.0778032	0.286009	1	1199	tags=43%, list=29%, signal=60%
REACTOME_AMINO_ACID_AND_OLIGOPEPTIDE_SLC_TRANSPORTERS	REACTOME_AMINO_ACID_AND_OLIGOPEPTIDE_SLC_TRANSPORTERS	18	0.370671	1.38829	0.126316	0.292011	1	588	tags=33%, list=14%, signal=39%
MATTIOLI_MGUS_VS_PCL	MATTIOLI_MGUS_VS_PCL	19	0.363122	1.38277	0.122004	0.298856	1	1928	tags=84%, list=46%, signal=155%
BILD_E2F3_ONCOGENIC_SIGNATURE	BILD_E2F3_ONCOGENIC_SIGNATURE	88	0.232483	1.38133	0.0518018	0.299563	1	1269	tags=44%, list=30%, signal=62%
PURBEY_TARGETS_OF_CTBP1_AND_SATB1_DN	PURBEY_TARGETS_OF_CTBP1_AND_SATB1_DN	43	0.280886	1.38128	0.0895522	0.29832	1	1165	tags=44%, list=28%, signal=61%
REACTOME_NEUROTRANSMITTER_RECEPTOR_BINDING_AND_DOWNSTREAM_TRANSMISSION_IN_THE_POSTSYNAPTIC_CELL	REACTOME_NEUROTRANSMITTER_RECEPTOR_BINDING_AND_DOWNSTREAM_TRANSMISSION_IN_THE_POSTSYNAPTIC_CELL	26	0.325255	1.38024	0.110883	0.298453	1	559	tags=31%, list=13%, signal=35%
SHAFFER_IRF4_TARGETS_IN_PLASMA_CELL_VS_MATURE_B_LYMPHOCYTE	SHAFFER_IRF4_TARGETS_IN_PLASMA_CELL_VS_MATURE_B_LYMPHOCYTE	23	0.340002	1.37948	0.109705	0.298234	1	1424	tags=61%, list=34%, signal=92%
HOOI_ST7_TARGETS_UP	HOOI_ST7_TARGETS_UP	28	0.316827	1.37913	0.114894	0.297451	1	422	tags=21%, list=10%, signal=24%
LIM_MAMMARY_LUMINAL_PROGENITOR_UP	LIM_MAMMARY_LUMINAL_PROGENITOR_UP	15	0.396644	1.37713	0.130064	0.298892	1	852	tags=53%, list=20%, signal=67%
MEISSNER_NPC_HCP_WITH_H3_UNMETHYLATED	MEISSNER_NPC_HCP_WITH_H3_UNMETHYLATED	136	0.215471	1.3739	0.0457666	0.302455	1	206	tags=13%, list=5%, signal=13%
BENPORATH_PROLIFERATION	BENPORATH_PROLIFERATION	29	0.320931	1.36936	0.105603	0.307915	1	1943	tags=86%, list=46%, signal=160%
BROWNE_HCMV_INFECTION_16HR_UP	BROWNE_HCMV_INFECTION_16HR_UP	68	0.244934	1.36554	0.0902934	0.312457	1	1355	tags=49%, list=32%, signal=71%
REACTOME_FATTY_ACID_TRIACYLGLYCEROL_AND_KETONE_BODY_METABOLISM	REACTOME_FATTY_ACID_TRIACYLGLYCEROL_AND_KETONE_BODY_METABOLISM	46	0.270483	1.36457	0.0925926	0.312537	1	810	tags=30%, list=19%, signal=37%
STEIN_ESRRA_TARGETS_RESPONSIVE_TO_ESTROGEN_UP	STEIN_ESRRA_TARGETS_RESPONSIVE_TO_ESTROGEN_UP	15	0.384841	1.3621	0.122768	0.314843	1	2221	tags=93%, list=53%, signal=198%
REACTOME_DNA_REPAIR	REACTOME_DNA_REPAIR	18	0.369533	1.36057	0.124197	0.315901	1	1918	tags=89%, list=46%, signal=163%
MCBRYAN_PUBERTAL_BREAST_4_5WK_DN	MCBRYAN_PUBERTAL_BREAST_4_5WK_DN	47	0.266082	1.36008	0.0942184	0.315295	1	1176	tags=43%, list=28%, signal=59%
DANG_BOUND_BY_MYC	DANG_BOUND_BY_MYC	212	0.192574	1.35774	0.0272727	0.317399	1	1711	tags=51%, list=41%, signal=83%
REACTOME_GPCR_LIGAND_BINDING	REACTOME_GPCR_LIGAND_BINDING	48	0.265493	1.35621	0.0909091	0.318342	1	661	tags=33%, list=16%, signal=39%
KYNG_DNA_DAMAGE_BY_4NQO_OR_UV	KYNG_DNA_DAMAGE_BY_4NQO_OR_UV	19	0.35282	1.35437	0.12766	0.31987	1	164	tags=16%, list=4%, signal=16%
DOUGLAS_BMI1_TARGETS_UP	DOUGLAS_BMI1_TARGETS_UP	184	0.196857	1.35252	0.0384615	0.321422	1	957	tags=26%, list=23%, signal=32%
DIRMEIER_LMP1_RESPONSE_LATE_UP	DIRMEIER_LMP1_RESPONSE_LATE_UP	16	0.37672	1.34977	0.133612	0.324234	1	1994	tags=88%, list=48%, signal=166%
MEISSNER_BRAIN_HCP_WITH_H3K4ME3_AND_H3K27ME3	MEISSNER_BRAIN_HCP_WITH_H3K4ME3_AND_H3K27ME3	338	0.177071	1.34812	0.0142518	0.325558	1	453	tags=16%, list=11%, signal=17%
PID_TGFBR_PATHWAY	PID_TGFBR_PATHWAY	20	0.346459	1.34138	0.149789	0.334701	1	2741	tags=100%, list=65%, signal=288%
WANG_TARGETS_OF_MLL_CBP_FUSION_DN	WANG_TARGETS_OF_MLL_CBP_FUSION_DN	19	0.341115	1.34024	0.145336	0.335031	1	1433	tags=63%, list=34%, signal=96%
MOREAUX_MULTIPLE_MYELOMA_BY_TACI_DN	MOREAUX_MULTIPLE_MYELOMA_BY_TACI_DN	36	0.288821	1.3365	0.121681	0.339643	1	1891	tags=75%, list=45%, signal=136%
PUJANA_BREAST_CANCER_LIT_INT_NETWORK	PUJANA_BREAST_CANCER_LIT_INT_NETWORK	21	0.331588	1.33325	0.138889	0.343539	1	1957	tags=86%, list=47%, signal=160%
REACTOME_TRANSMEMBRANE_TRANSPORT_OF_SMALL_MOLECULES	REACTOME_TRANSMEMBRANE_TRANSPORT_OF_SMALL_MOLECULES	124	0.208268	1.32999	0.0759494	0.347453	1	628	tags=23%, list=15%, signal=26%
BROWNE_HCMV_INFECTION_48HR_UP	BROWNE_HCMV_INFECTION_48HR_UP	54	0.25452	1.32942	0.124464	0.346984	1	412	tags=19%, list=10%, signal=20%
BURTON_ADIPOGENESIS_2	BURTON_ADIPOGENESIS_2	24	0.316323	1.3285	0.140312	0.346992	1	1476	tags=58%, list=35%, signal=90%
LIU_PROSTATE_CANCER_UP	LIU_PROSTATE_CANCER_UP	31	0.289712	1.32244	0.150655	0.355658	1	1099	tags=55%, list=26%, signal=74%
VANASSE_BCL2_TARGETS_DN	VANASSE_BCL2_TARGETS_DN	24	0.321704	1.32116	0.137931	0.35635	1	212	tags=17%, list=5%, signal=17%
SHETH_LIVER_CANCER_VS_TXNIP_LOSS_PAM4	SHETH_LIVER_CANCER_VS_TXNIP_LOSS_PAM4	70	0.235446	1.31958	0.0915179	0.357568	1	859	tags=39%, list=21%, signal=48%
KOYAMA_SEMA3B_TARGETS_DN	KOYAMA_SEMA3B_TARGETS_DN	118	0.207467	1.31201	0.0866667	0.369022	1	469	tags=17%, list=11%, signal=19%
MIKKELSEN_ES_LCP_WITH_H3K4ME3	MIKKELSEN_ES_LCP_WITH_H3K4ME3	28	0.296482	1.3104	0.141304	0.370528	1	593	tags=32%, list=14%, signal=37%
RICKMAN_TUMOR_DIFFERENTIATED_WELL_VS_MODERATELY_DN	RICKMAN_TUMOR_DIFFERENTIATED_WELL_VS_MODERATELY_DN	30	0.295449	1.3087	0.152273	0.372055	1	438	tags=27%, list=10%, signal=30%
GAVIN_FOXP3_TARGETS_CLUSTER_P3	GAVIN_FOXP3_TARGETS_CLUSTER_P3	51	0.252783	1.29937	0.132196	0.386925	1	253	tags=16%, list=6%, signal=16%
REACTOME_PEPTIDE_LIGAND_BINDING_RECEPTORS	REACTOME_PEPTIDE_LIGAND_BINDING_RECEPTORS	15	0.366812	1.29897	0.156044	0.386103	1	626	tags=40%, list=15%, signal=47%
YAO_TEMPORAL_RESPONSE_TO_PROGESTERONE_CLUSTER_8	YAO_TEMPORAL_RESPONSE_TO_PROGESTERONE_CLUSTER_8	17	0.35808	1.29845	0.169528	0.385497	1	478	tags=29%, list=11%, signal=33%
BURTON_ADIPOGENESIS_6	BURTON_ADIPOGENESIS_6	39	0.276007	1.29567	0.13785	0.388887	1	813	tags=33%, list=19%, signal=41%
MEISSNER_NPC_HCP_WITH_H3K4ME2	MEISSNER_NPC_HCP_WITH_H3K4ME2	147	0.194303	1.29539	0.0884956	0.387839	1	365	tags=15%, list=9%, signal=16%
SCHLESINGER_METHYLATED_DE_NOVO_IN_CANCER	SCHLESINGER_METHYLATED_DE_NOVO_IN_CANCER	20	0.326869	1.29306	0.191983	0.390579	1	370	tags=30%, list=9%, signal=33%
GROSS_HYPOXIA_VIA_HIF1A_UP	GROSS_HYPOXIA_VIA_HIF1A_UP	15	0.366735	1.29251	0.164414	0.39018	1	1392	tags=67%, list=33%, signal=100%
REACTOME_S_PHASE	REACTOME_S_PHASE	25	0.314908	1.29158	0.151639	0.390406	1	1957	tags=88%, list=47%, signal=164%
VECCHI_GASTRIC_CANCER_EARLY_UP	VECCHI_GASTRIC_CANCER_EARLY_UP	115	0.206359	1.29148	0.0856482	0.389051	1	1967	tags=71%, list=47%, signal=131%
REACTOME_HEMOSTASIS	REACTOME_HEMOSTASIS	98	0.213399	1.29139	0.087156	0.387752	1	193	tags=11%, list=5%, signal=11%
GALINDO_IMMUNE_RESPONSE_TO_ENTEROTOXIN	GALINDO_IMMUNE_RESPONSE_TO_ENTEROTOXIN	25	0.309623	1.2908	0.167391	0.387324	1	563	tags=32%, list=13%, signal=37%
GRAESSMANN_RESPONSE_TO_MC_AND_DOXORUBICIN_DN	GRAESSMANN_RESPONSE_TO_MC_AND_DOXORUBICIN_DN	178	0.186223	1.28456	0.0805687	0.397039	1	1207	tags=38%, list=29%, signal=51%
SCHAEFFER_PROSTATE_DEVELOPMENT_48HR_DN	SCHAEFFER_PROSTATE_DEVELOPMENT_48HR_DN	145	0.197298	1.28289	0.0797266	0.398492	1	686	tags=24%, list=16%, signal=28%
AKL_HTLV1_INFECTION_DN	AKL_HTLV1_INFECTION_DN	15	0.36978	1.27816	0.168467	0.405657	1	384	tags=27%, list=9%, signal=29%
WOOD_EBV_EBNA1_TARGETS_UP	WOOD_EBV_EBNA1_TARGETS_UP	31	0.284652	1.27432	0.165236	0.411463	1	691	tags=26%, list=17%, signal=31%
MEISSNER_NPC_HCP_WITH_H3K4ME2_AND_H3K27ME3	MEISSNER_NPC_HCP_WITH_H3K4ME2_AND_H3K27ME3	87	0.213059	1.27384	0.129268	0.410789	1	828	tags=34%, list=20%, signal=42%
GOLDRATH_IMMUNE_MEMORY	GOLDRATH_IMMUNE_MEMORY	26	0.300096	1.26809	0.158009	0.420122	1	752	tags=35%, list=18%, signal=42%
ZHANG_TLX_TARGETS_36HR_DN	ZHANG_TLX_TARGETS_36HR_DN	41	0.253797	1.26372	0.194748	0.426823	1	2002	tags=80%, list=48%, signal=153%
REACTOME_RNA_POL_I_RNA_POL_III_AND_MITOCHONDRIAL_TRANSCRIPTION	REACTOME_RNA_POL_I_RNA_POL_III_AND_MITOCHONDRIAL_TRANSCRIPTION	16	0.351209	1.26253	0.192623	0.42757	1	1253	tags=56%, list=30%, signal=80%
REACTOME_MITOTIC_PROMETAPHASE	REACTOME_MITOTIC_PROMETAPHASE	17	0.339484	1.25665	0.202586	0.437385	1	2245	tags=94%, list=54%, signal=202%
GRAHAM_CML_DIVIDING_VS_NORMAL_QUIESCENT_UP	GRAHAM_CML_DIVIDING_VS_NORMAL_QUIESCENT_UP	39	0.271385	1.25501	0.170626	0.438919	1	1922	tags=77%, list=46%, signal=141%
BRIDEAU_IMPRINTED_GENES	BRIDEAU_IMPRINTED_GENES	18	0.320658	1.24882	0.18896	0.449813	1	214	tags=28%, list=5%, signal=29%
WIERENGA_STAT5A_TARGETS_GROUP2	WIERENGA_STAT5A_TARGETS_GROUP2	23	0.29704	1.24836	0.226087	0.449087	1	332	tags=26%, list=8%, signal=28%
BROWNE_HCMV_INFECTION_18HR_UP	BROWNE_HCMV_INFECTION_18HR_UP	53	0.24358	1.248	0.150862	0.448172	1	563	tags=25%, list=13%, signal=28%
SENGUPTA_EBNA1_ANTICORRELATED	SENGUPTA_EBNA1_ANTICORRELATED	43	0.252494	1.24722	0.173397	0.447957	1	1164	tags=44%, list=28%, signal=61%
TONKS_TARGETS_OF_RUNX1_RUNX1T1_FUSION_ERYTHROCYTE_UP	TONKS_TARGETS_OF_RUNX1_RUNX1T1_FUSION_ERYTHROCYTE_UP	50	0.243771	1.24702	0.176334	0.446728	1	331	tags=20%, list=8%, signal=21%
GROSS_HYPOXIA_VIA_ELK3_UP	GROSS_HYPOXIA_VIA_ELK3_UP	54	0.229117	1.24254	0.156989	0.454212	1	131	tags=11%, list=3%, signal=11%
TIEN_INTESTINE_PROBIOTICS_2HR_DN	TIEN_INTESTINE_PROBIOTICS_2HR_DN	26	0.290695	1.24023	0.213808	0.457208	1	2975	tags=100%, list=71%, signal=344%
URS_ADIPOCYTE_DIFFERENTIATION_UP	URS_ADIPOCYTE_DIFFERENTIATION_UP	16	0.338098	1.23874	0.224359	0.458487	1	207	tags=19%, list=5%, signal=20%
KIM_WT1_TARGETS_8HR_UP	KIM_WT1_TARGETS_8HR_UP	42	0.257276	1.23683	0.178197	0.460597	1	430	tags=21%, list=10%, signal=24%
KEGG_GLYCEROPHOSPHOLIPID_METABOLISM	KEGG_GLYCEROPHOSPHOLIPID_METABOLISM	21	0.311704	1.23012	0.193059	0.472663	1	1152	tags=43%, list=28%, signal=59%
NIKOLSKY_BREAST_CANCER_20Q12_Q13_AMPLICON	NIKOLSKY_BREAST_CANCER_20Q12_Q13_AMPLICON	23	0.292301	1.22563	0.225734	0.48046	1	90	tags=13%, list=2%, signal=13%
FOSTER_TOLERANT_MACROPHAGE_DN	FOSTER_TOLERANT_MACROPHAGE_DN	131	0.190622	1.22461	0.130435	0.480754	1	369	tags=15%, list=9%, signal=15%
BROWN_MYELOID_CELL_DEVELOPMENT_DN	BROWN_MYELOID_CELL_DEVELOPMENT_DN	33	0.268315	1.22245	0.212446	0.483309	1	1075	tags=42%, list=26%, signal=57%
REACTOME_SIGNALING_BY_GPCR	REACTOME_SIGNALING_BY_GPCR	110	0.197773	1.22235	0.152381	0.481848	1	671	tags=23%, list=16%, signal=26%
KANG_GIST_WITH_PDGFRA_UP	KANG_GIST_WITH_PDGFRA_UP	15	0.343387	1.221	0.222672	0.482973	1	365	tags=20%, list=9%, signal=22%
GINESTIER_BREAST_CANCER_ZNF217_AMPLIFIED_DN	GINESTIER_BREAST_CANCER_ZNF217_AMPLIFIED_DN	67	0.220884	1.2208	0.1693	0.481727	1	1251	tags=45%, list=30%, signal=63%
IVANOVA_HEMATOPOIESIS_INTERMEDIATE_PROGENITOR	IVANOVA_HEMATOPOIESIS_INTERMEDIATE_PROGENITOR	39	0.259484	1.22037	0.213457	0.480949	1	1521	tags=59%, list=36%, signal=92%
TONKS_TARGETS_OF_RUNX1_RUNX1T1_FUSION_HSC_DN	TONKS_TARGETS_OF_RUNX1_RUNX1T1_FUSION_HSC_DN	44	0.245355	1.21684	0.235931	0.486722	1	675	tags=32%, list=16%, signal=38%
BRUINS_UVC_RESPONSE_MIDDLE	BRUINS_UVC_RESPONSE_MIDDLE	23	0.288731	1.21682	0.210046	0.485101	1	1446	tags=57%, list=35%, signal=86%
BASAKI_YBX1_TARGETS_UP	BASAKI_YBX1_TARGETS_UP	73	0.217138	1.2146	0.179704	0.488152	1	390	tags=12%, list=9%, signal=13%
MOOTHA_PGC	MOOTHA_PGC	103	0.198107	1.21315	0.15859	0.48962	1	1567	tags=54%, list=37%, signal=85%
NAKAYAMA_SOFT_TISSUE_TUMORS_PCA2_DN	NAKAYAMA_SOFT_TISSUE_TUMORS_PCA2_DN	20	0.30081	1.21237	0.202929	0.489584	1	337	tags=25%, list=8%, signal=27%
GOLDRATH_HOMEOSTATIC_PROLIFERATION	GOLDRATH_HOMEOSTATIC_PROLIFERATION	41	0.251168	1.20965	0.226216	0.493618	1	1255	tags=46%, list=30%, signal=66%
PENG_GLUCOSE_DEPRIVATION_DN	PENG_GLUCOSE_DEPRIVATION_DN	30	0.273501	1.20947	0.208791	0.492335	1	720	tags=27%, list=17%, signal=32%
SCHUETZ_BREAST_CANCER_DUCTAL_INVASIVE_DN	SCHUETZ_BREAST_CANCER_DUCTAL_INVASIVE_DN	33	0.261818	1.20623	0.215031	0.497363	1	470	tags=24%, list=11%, signal=27%
WEST_ADRENOCORTICAL_TUMOR_UP	WEST_ADRENOCORTICAL_TUMOR_UP	72	0.21226	1.20452	0.190578	0.499267	1	1940	tags=72%, list=46%, signal=132%
KEGG_SMALL_CELL_LUNG_CANCER	KEGG_SMALL_CELL_LUNG_CANCER	25	0.277801	1.20209	0.230937	0.502926	1	148	tags=12%, list=4%, signal=12%
VILIMAS_NOTCH1_TARGETS_UP	VILIMAS_NOTCH1_TARGETS_UP	15	0.333816	1.1988	0.248276	0.508002	1	673	tags=40%, list=16%, signal=47%
ZHANG_RESPONSE_TO_IKK_INHIBITOR_AND_TNF_UP	ZHANG_RESPONSE_TO_IKK_INHIBITOR_AND_TNF_UP	75	0.208929	1.198	0.227477	0.508033	1	563	tags=19%, list=13%, signal=21%
DURAND_STROMA_NS_UP	DURAND_STROMA_NS_UP	51	0.230573	1.19765	0.221719	0.507042	1	767	tags=27%, list=18%, signal=33%
YU_BAP1_TARGETS	YU_BAP1_TARGETS	15	0.340624	1.19446	0.243243	0.512093	1	2144	tags=93%, list=51%, signal=191%
HATADA_METHYLATED_IN_LUNG_CANCER_UP	HATADA_METHYLATED_IN_LUNG_CANCER_UP	75	0.211562	1.19361	0.224359	0.512158	1	544	tags=21%, list=13%, signal=24%
KEGG_T_CELL_RECEPTOR_SIGNALING_PATHWAY	KEGG_T_CELL_RECEPTOR_SIGNALING_PATHWAY	22	0.296893	1.19336	0.237069	0.511015	1	425	tags=23%, list=10%, signal=25%
REACTOME_PLATELET_HOMEOSTASIS	REACTOME_PLATELET_HOMEOSTASIS	23	0.295239	1.19324	0.241901	0.509605	1	193	tags=13%, list=5%, signal=14%
LIN_NPAS4_TARGETS_UP	LIN_NPAS4_TARGETS_UP	42	0.243236	1.19306	0.209957	0.508322	1	1123	tags=43%, list=27%, signal=58%
REACTOME_SYNTHESIS_OF_DNA	REACTOME_SYNTHESIS_OF_DNA	20	0.303747	1.19098	0.244444	0.511281	1	1930	tags=90%, list=46%, signal=166%
REACTOME_PHOSPHOLIPASE_C_MEDIATED_CASCADE	REACTOME_PHOSPHOLIPASE_C_MEDIATED_CASCADE	19	0.306429	1.18967	0.239915	0.512573	1	2	tags=5%, list=0%, signal=5%
AMIT_EGF_RESPONSE_120_HELA	AMIT_EGF_RESPONSE_120_HELA	21	0.290353	1.18953	0.240088	0.511218	1	189	tags=14%, list=5%, signal=15%
LEIN_CEREBELLUM_MARKERS	LEIN_CEREBELLUM_MARKERS	22	0.298481	1.18529	0.248366	0.518796	1	546	tags=32%, list=13%, signal=36%
REACTOME_PPARA_ACTIVATES_GENE_EXPRESSION	REACTOME_PPARA_ACTIVATES_GENE_EXPRESSION	31	0.257612	1.18449	0.220874	0.51879	1	413	tags=19%, list=10%, signal=21%
WIERENGA_STAT5A_TARGETS_UP	WIERENGA_STAT5A_TARGETS_UP	74	0.206729	1.1837	0.206497	0.518727	1	338	tags=19%, list=8%, signal=20%
PUJANA_ATM_PCC_NETWORK	PUJANA_ATM_PCC_NETWORK	262	0.162965	1.17995	0.162037	0.525142	1	532	tags=16%, list=13%, signal=17%
NIKOLSKY_BREAST_CANCER_17Q11_Q21_AMPLICON	NIKOLSKY_BREAST_CANCER_17Q11_Q21_AMPLICON	17	0.329894	1.17973	0.248322	0.524054	1	2809	tags=100%, list=67%, signal=303%
VANHARANTA_UTERINE_FIBROID_WITH_7Q_DELETION_UP	VANHARANTA_UTERINE_FIBROID_WITH_7Q_DELETION_UP	18	0.314627	1.17783	0.246187	0.526649	1	1523	tags=72%, list=36%, signal=113%
BOYLAN_MULTIPLE_MYELOMA_C_D_UP	BOYLAN_MULTIPLE_MYELOMA_C_D_UP	39	0.244495	1.17629	0.246154	0.528436	1	1452	tags=54%, list=35%, signal=82%
PUJANA_BRCA2_PCC_NETWORK	PUJANA_BRCA2_PCC_NETWORK	89	0.202112	1.17589	0.205607	0.527665	1	2025	tags=78%, list=48%, signal=147%
PILON_KLF1_TARGETS_DN	PILON_KLF1_TARGETS_DN	445	0.148791	1.17205	0.10804	0.533963	1	1429	tags=39%, list=34%, signal=52%
REACTOME_SIGNALING_BY_SCF_KIT	REACTOME_SIGNALING_BY_SCF_KIT	20	0.298607	1.17166	0.256356	0.533173	1	197	tags=15%, list=5%, signal=16%
FEVR_CTNNB1_TARGETS_DN	FEVR_CTNNB1_TARGETS_DN	135	0.179402	1.16984	0.197753	0.53546	1	1272	tags=37%, list=30%, signal=51%
COULOUARN_TEMPORAL_TGFB1_SIGNATURE_DN	COULOUARN_TEMPORAL_TGFB1_SIGNATURE_DN	39	0.238518	1.16875	0.228261	0.536092	1	333	tags=21%, list=8%, signal=22%
MULLIGHAN_MLL_SIGNATURE_1_DN	MULLIGHAN_MLL_SIGNATURE_1_DN	68	0.210981	1.16854	0.242991	0.534826	1	308	tags=15%, list=7%, signal=16%
LEE_AGING_CEREBELLUM_DN	LEE_AGING_CEREBELLUM_DN	18	0.307493	1.16731	0.266667	0.535877	1	96	tags=17%, list=2%, signal=17%
SANA_TNF_SIGNALING_DN	SANA_TNF_SIGNALING_DN	25	0.274288	1.1661	0.258656	0.536893	1	672	tags=32%, list=16%, signal=38%
REACTOME_GPCR_DOWNSTREAM_SIGNALING	REACTOME_GPCR_DOWNSTREAM_SIGNALING	84	0.197505	1.16546	0.213974	0.536572	1	508	tags=18%, list=12%, signal=20%
ZHANG_TARGETS_OF_EWSR1_FLI1_FUSION	ZHANG_TARGETS_OF_EWSR1_FLI1_FUSION	31	0.258735	1.16511	0.270023	0.53574	1	379	tags=19%, list=9%, signal=21%
WAKABAYASHI_ADIPOGENESIS_PPARG_RXRA_BOUND_36HR	WAKABAYASHI_ADIPOGENESIS_PPARG_RXRA_BOUND_36HR	26	0.274847	1.16474	0.256198	0.534927	1	625	tags=31%, list=15%, signal=36%
CHEBOTAEV_GR_TARGETS_UP	CHEBOTAEV_GR_TARGETS_UP	22	0.283906	1.16463	0.282655	0.53356	1	469	tags=27%, list=11%, signal=31%
WANG_CISPLATIN_RESPONSE_AND_XPC_UP	WANG_CISPLATIN_RESPONSE_AND_XPC_UP	40	0.23874	1.16374	0.281116	0.533796	1	836	tags=33%, list=20%, signal=40%
REACTOME_TRANSPORT_OF_INORGANIC_CATIONS_ANIONS_AND_AMINO_ACIDS_OLIGOPEPTIDES	REACTOME_TRANSPORT_OF_INORGANIC_CATIONS_ANIONS_AND_AMINO_ACIDS_OLIGOPEPTIDES	31	0.253891	1.16125	0.26009	0.537709	1	589	tags=26%, list=14%, signal=30%
BOSCO_ALLERGEN_INDUCED_TH2_ASSOCIATED_MODULE	BOSCO_ALLERGEN_INDUCED_TH2_ASSOCIATED_MODULE	36	0.247364	1.15738	0.257576	0.544531	1	625	tags=25%, list=15%, signal=29%
REACTOME_NUCLEAR_RECEPTOR_TRANSCRIPTION_PATHWAY	REACTOME_NUCLEAR_RECEPTOR_TRANSCRIPTION_PATHWAY	17	0.309109	1.156	0.268182	0.54591	1	859	tags=41%, list=21%, signal=52%
SATO_SILENCED_BY_DEACETYLATION_IN_PANCREATIC_CANCER	SATO_SILENCED_BY_DEACETYLATION_IN_PANCREATIC_CANCER	17	0.310575	1.15457	0.2527	0.547388	1	430	tags=29%, list=10%, signal=33%
LEE_CALORIE_RESTRICTION_NEOCORTEX_DN	LEE_CALORIE_RESTRICTION_NEOCORTEX_DN	19	0.303708	1.15359	0.279221	0.547888	1	638	tags=26%, list=15%, signal=31%
NABA_SECRETED_FACTORS	NABA_SECRETED_FACTORS	60	0.216306	1.15303	0.269397	0.54751	1	424	tags=22%, list=10%, signal=24%
ENK_UV_RESPONSE_EPIDERMIS_UP	ENK_UV_RESPONSE_EPIDERMIS_UP	80	0.200028	1.15235	0.251073	0.547363	1	1093	tags=33%, list=26%, signal=43%
STARK_PREFRONTAL_CORTEX_22Q11_DELETION_DN	STARK_PREFRONTAL_CORTEX_22Q11_DELETION_DN	79	0.195689	1.15178	0.259179	0.547072	1	1906	tags=68%, list=46%, signal=123%
FIGUEROA_AML_METHYLATION_CLUSTER_1_UP	FIGUEROA_AML_METHYLATION_CLUSTER_1_UP	29	0.259957	1.15061	0.288732	0.548004	1	756	tags=38%, list=18%, signal=46%
PHONG_TNF_TARGETS_UP	PHONG_TNF_TARGETS_UP	17	0.320414	1.1501	0.295983	0.547492	1	2338	tags=94%, list=56%, signal=212%
REACTOME_PLC_BETA_MEDIATED_EVENTS	REACTOME_PLC_BETA_MEDIATED_EVENTS	17	0.306812	1.14922	0.28481	0.547836	1	2	tags=6%, list=0%, signal=6%
MORI_SMALL_PRE_BII_LYMPHOCYTE_DN	MORI_SMALL_PRE_BII_LYMPHOCYTE_DN	15	0.325899	1.14834	0.302966	0.548194	1	2825	tags=100%, list=68%, signal=307%
FOSTER_TOLERANT_MACROPHAGE_UP	FOSTER_TOLERANT_MACROPHAGE_UP	41	0.233423	1.14643	0.267544	0.550915	1	1378	tags=49%, list=33%, signal=72%
QI_PLASMACYTOMA_DN	QI_PLASMACYTOMA_DN	26	0.268617	1.14621	0.277895	0.549802	1	1241	tags=46%, list=30%, signal=65%
LOCKWOOD_AMPLIFIED_IN_LUNG_CANCER	LOCKWOOD_AMPLIFIED_IN_LUNG_CANCER	42	0.234984	1.14442	0.278146	0.552307	1	1284	tags=48%, list=31%, signal=68%
LINDGREN_BLADDER_CANCER_WITH_LOH_IN_CHR9Q	LINDGREN_BLADDER_CANCER_WITH_LOH_IN_CHR9Q	24	0.279531	1.14371	0.300429	0.552253	1	2336	tags=88%, list=56%, signal=197%
SENGUPTA_NASOPHARYNGEAL_CARCINOMA_WITH_LMP1_DN	SENGUPTA_NASOPHARYNGEAL_CARCINOMA_WITH_LMP1_DN	42	0.231258	1.1427	0.280172	0.552858	1	276	tags=14%, list=7%, signal=15%
KONG_E2F3_TARGETS	KONG_E2F3_TARGETS	15	0.321957	1.14252	0.294118	0.5517	1	2038	tags=93%, list=49%, signal=181%
KRIGE_AMINO_ACID_DEPRIVATION	KRIGE_AMINO_ACID_DEPRIVATION	17	0.308535	1.14177	0.268889	0.551799	1	1842	tags=76%, list=44%, signal=136%
STEIN_ESRRA_TARGETS_UP	STEIN_ESRRA_TARGETS_UP	110	0.183915	1.1416	0.228381	0.550587	1	1562	tags=54%, list=37%, signal=83%
MIYAGAWA_TARGETS_OF_EWSR1_ETS_FUSIONS_UP	MIYAGAWA_TARGETS_OF_EWSR1_ETS_FUSIONS_UP	95	0.18551	1.13967	0.250545	0.553312	1	692	tags=25%, list=17%, signal=30%
CHICAS_RB1_TARGETS_SENESCENT	CHICAS_RB1_TARGETS_SENESCENT	156	0.168475	1.13696	0.208633	0.557672	1	253	tags=10%, list=6%, signal=10%
PID_CXCR4_PATHWAY	PID_CXCR4_PATHWAY	23	0.276784	1.13639	0.304536	0.557305	1	308	tags=17%, list=7%, signal=19%
YAMASHITA_LIVER_CANCER_STEM_CELL_DN	YAMASHITA_LIVER_CANCER_STEM_CELL_DN	24	0.280539	1.13618	0.298569	0.556196	1	960	tags=42%, list=23%, signal=54%
SHAFFER_IRF4_TARGETS_IN_MYELOMA_VS_MATURE_B_LYMPHOCYTE	SHAFFER_IRF4_TARGETS_IN_MYELOMA_VS_MATURE_B_LYMPHOCYTE	26	0.267172	1.13489	0.339056	0.55734	1	1512	tags=58%, list=36%, signal=90%
ZHAN_MULTIPLE_MYELOMA_LB_UP	ZHAN_MULTIPLE_MYELOMA_LB_UP	20	0.286853	1.13352	0.295806	0.558871	1	1392	tags=60%, list=33%, signal=89%
FALVELLA_SMOKERS_WITH_LUNG_CANCER	FALVELLA_SMOKERS_WITH_LUNG_CANCER	20	0.287826	1.13173	0.305987	0.561355	1	1786	tags=70%, list=43%, signal=122%
MIKKELSEN_NPC_HCP_WITH_H3K27ME3	MIKKELSEN_NPC_HCP_WITH_H3K27ME3	83	0.193992	1.13116	0.263274	0.561036	1	708	tags=27%, list=17%, signal=31%
PASINI_SUZ12_TARGETS_UP	PASINI_SUZ12_TARGETS_UP	34	0.24553	1.13062	0.268132	0.560614	1	407	tags=21%, list=10%, signal=23%
WATTEL_AUTONOMOUS_THYROID_ADENOMA_DN	WATTEL_AUTONOMOUS_THYROID_ADENOMA_DN	20	0.288124	1.12722	0.326923	0.566384	1	855	tags=35%, list=20%, signal=44%
BREDEMEYER_RAG_SIGNALING_NOT_VIA_ATM_DN	BREDEMEYER_RAG_SIGNALING_NOT_VIA_ATM_DN	18	0.292024	1.12485	0.304536	0.570063	1	127	tags=17%, list=3%, signal=17%
GEORGES_CELL_CYCLE_MIR192_TARGETS	GEORGES_CELL_CYCLE_MIR192_TARGETS	15	0.321823	1.12437	0.316239	0.569702	1	2842	tags=100%, list=68%, signal=310%
REACTOME_SIGNALLING_BY_NGF	REACTOME_SIGNALLING_BY_NGF	62	0.202374	1.12414	0.295503	0.568669	1	69	tags=5%, list=2%, signal=5%
FORTSCHEGGER_PHF8_TARGETS_UP	FORTSCHEGGER_PHF8_TARGETS_UP	82	0.194876	1.11407	0.292056	0.58976	1	1067	tags=33%, list=25%, signal=43%
KOYAMA_SEMA3B_TARGETS_UP	KOYAMA_SEMA3B_TARGETS_UP	97	0.182215	1.11252	0.285714	0.591605	1	634	tags=22%, list=15%, signal=25%
DACOSTA_UV_RESPONSE_VIA_ERCC3_UP	DACOSTA_UV_RESPONSE_VIA_ERCC3_UP	82	0.187788	1.1124	0.28125	0.590266	1	1325	tags=43%, list=32%, signal=61%
HOSHIDA_LIVER_CANCER_SUBCLASS_S2	HOSHIDA_LIVER_CANCER_SUBCLASS_S2	18	0.294062	1.11136	0.300211	0.590955	1	657	tags=28%, list=16%, signal=33%
CROMER_METASTASIS_DN	CROMER_METASTASIS_DN	28	0.250319	1.11103	0.315789	0.590082	1	1349	tags=50%, list=32%, signal=73%
RUTELLA_RESPONSE_TO_CSF2RB_AND_IL4_UP	RUTELLA_RESPONSE_TO_CSF2RB_AND_IL4_UP	90	0.182583	1.11088	0.282937	0.588905	1	249	tags=10%, list=6%, signal=10%
HOEBEKE_LYMPHOID_STEM_CELL_DN	HOEBEKE_LYMPHOID_STEM_CELL_DN	20	0.28648	1.11078	0.31291	0.587518	1	603	tags=25%, list=14%, signal=29%
ZWANG_CLASS_3_TRANSIENTLY_INDUCED_BY_EGF	ZWANG_CLASS_3_TRANSIENTLY_INDUCED_BY_EGF	77	0.187938	1.10828	0.302966	0.591569	1	526	tags=19%, list=13%, signal=22%
ZWANG_EGF_INTERVAL_UP	ZWANG_EGF_INTERVAL_UP	19	0.283127	1.10699	0.331942	0.59279	1	356	tags=26%, list=9%, signal=29%
TOOKER_GEMCITABINE_RESISTANCE_DN	TOOKER_GEMCITABINE_RESISTANCE_DN	38	0.231328	1.10334	0.314351	0.599313	1	1760	tags=63%, list=42%, signal=108%
PLASARI_TGFB1_TARGETS_10HR_UP	PLASARI_TGFB1_TARGETS_10HR_UP	77	0.194385	1.1022	0.305987	0.60034	1	641	tags=25%, list=15%, signal=29%
LINSLEY_MIR16_TARGETS	LINSLEY_MIR16_TARGETS	49	0.209768	1.0948	0.337474	0.615744	1	1862	tags=65%, list=44%, signal=116%
AMIT_EGF_RESPONSE_240_HELA	AMIT_EGF_RESPONSE_240_HELA	18	0.284141	1.09267	0.329694	0.618892	1	2311	tags=89%, list=55%, signal=198%
MORI_SMALL_PRE_BII_LYMPHOCYTE_UP	MORI_SMALL_PRE_BII_LYMPHOCYTE_UP	16	0.307826	1.09098	0.360934	0.621174	1	592	tags=31%, list=14%, signal=36%
VART_KSHV_INFECTION_ANGIOGENIC_MARKERS_DN	VART_KSHV_INFECTION_ANGIOGENIC_MARKERS_DN	45	0.215776	1.08247	0.378022	0.63919	1	394	tags=18%, list=9%, signal=19%
PID_ERA_GENOMIC_PATHWAY	PID_ERA_GENOMIC_PATHWAY	15	0.304513	1.0809	0.33691	0.641192	1	40	tags=13%, list=1%, signal=13%
LASTOWSKA_NEUROBLASTOMA_COPY_NUMBER_UP	LASTOWSKA_NEUROBLASTOMA_COPY_NUMBER_UP	34	0.232792	1.07566	0.359823	0.652226	1	1311	tags=44%, list=31%, signal=64%
NIKOLSKY_MUTATED_AND_AMPLIFIED_IN_BREAST_CANCER	NIKOLSKY_MUTATED_AND_AMPLIFIED_IN_BREAST_CANCER	24	0.261731	1.07444	0.381733	0.653316	1	658	tags=29%, list=16%, signal=34%
MORI_MATURE_B_LYMPHOCYTE_UP	MORI_MATURE_B_LYMPHOCYTE_UP	27	0.25369	1.07241	0.362812	0.656188	1	365	tags=15%, list=9%, signal=16%
REACTOME_FACTORS_INVOLVED_IN_MEGAKARYOCYTE_DEVELOPMENT_AND_PLATELET_PRODUCTION	REACTOME_FACTORS_INVOLVED_IN_MEGAKARYOCYTE_DEVELOPMENT_AND_PLATELET_PRODUCTION	18	0.277164	1.06614	0.359649	0.669455	1	92	tags=11%, list=2%, signal=11%
GAVIN_FOXP3_TARGETS_CLUSTER_P6	GAVIN_FOXP3_TARGETS_CLUSTER_P6	19	0.28173	1.06529	0.356688	0.6697	1	365	tags=21%, list=9%, signal=23%
TARTE_PLASMA_CELL_VS_PLASMABLAST_DN	TARTE_PLASMA_CELL_VS_PLASMABLAST_DN	64	0.196912	1.06447	0.374179	0.66989	1	2019	tags=73%, list=48%, signal=140%
DARWICHE_PAPILLOMA_PROGRESSION_RISK	DARWICHE_PAPILLOMA_PROGRESSION_RISK	15	0.291526	1.06313	0.346639	0.671388	1	1031	tags=47%, list=25%, signal=62%
REACTOME_CHROMOSOME_MAINTENANCE	REACTOME_CHROMOSOME_MAINTENANCE	19	0.270642	1.06289	0.387168	0.670257	1	1933	tags=84%, list=46%, signal=156%
AMUNDSON_POOR_SURVIVAL_AFTER_GAMMA_RADIATION_2G	AMUNDSON_POOR_SURVIVAL_AFTER_GAMMA_RADIATION_2G	45	0.213849	1.06052	0.36902	0.674406	1	725	tags=24%, list=17%, signal=29%
BROWNE_HCMV_INFECTION_12HR_UP	BROWNE_HCMV_INFECTION_12HR_UP	30	0.231176	1.05884	0.389381	0.676676	1	1357	tags=47%, list=32%, signal=69%
REACTOME_SIGNALING_BY_RHO_GTPASES	REACTOME_SIGNALING_BY_RHO_GTPASES	35	0.222408	1.05724	0.360731	0.67897	1	246	tags=14%, list=6%, signal=15%
ZHOU_CELL_CYCLE_GENES_IN_IR_RESPONSE_6HR	ZHOU_CELL_CYCLE_GENES_IN_IR_RESPONSE_6HR	24	0.252078	1.05566	0.391213	0.680841	1	2485	tags=92%, list=59%, signal=224%
SHEDDEN_LUNG_CANCER_GOOD_SURVIVAL_A4	SHEDDEN_LUNG_CANCER_GOOD_SURVIVAL_A4	60	0.197863	1.05506	0.364606	0.680633	1	560	tags=20%, list=13%, signal=23%
KANNAN_TP53_TARGETS_UP	KANNAN_TP53_TARGETS_UP	21	0.270861	1.05487	0.369565	0.679384	1	412	tags=19%, list=10%, signal=21%
SEKI_INFLAMMATORY_RESPONSE_LPS_UP	SEKI_INFLAMMATORY_RESPONSE_LPS_UP	27	0.248556	1.05469	0.393518	0.678076	1	1453	tags=52%, list=35%, signal=79%
LIM_MAMMARY_LUMINAL_MATURE_DN	LIM_MAMMARY_LUMINAL_MATURE_DN	39	0.220122	1.05379	0.383929	0.678449	1	177	tags=13%, list=4%, signal=13%
CHEN_LVAD_SUPPORT_OF_FAILING_HEART_UP	CHEN_LVAD_SUPPORT_OF_FAILING_HEART_UP	32	0.232301	1.05365	0.405765	0.677068	1	806	tags=25%, list=19%, signal=31%
LEE_LIVER_CANCER_SURVIVAL_UP	LEE_LIVER_CANCER_SURVIVAL_UP	54	0.197636	1.049	0.376299	0.686473	1	830	tags=30%, list=20%, signal=36%
WANG_TUMOR_INVASIVENESS_UP	WANG_TUMOR_INVASIVENESS_UP	48	0.213617	1.04637	0.422222	0.690979	1	2042	tags=77%, list=49%, signal=149%
KONDO_PROSTATE_CANCER_HCP_WITH_H3K27ME3	KONDO_PROSTATE_CANCER_HCP_WITH_H3K27ME3	25	0.242312	1.0456	0.407059	0.691058	1	181	tags=12%, list=4%, signal=12%
GINESTIER_BREAST_CANCER_20Q13_AMPLIFICATION_DN	GINESTIER_BREAST_CANCER_20Q13_AMPLIFICATION_DN	34	0.226387	1.04426	0.405896	0.692575	1	3031	tags=97%, list=72%, signal=349%
KUNINGER_IGF1_VS_PDGFB_TARGETS_UP	KUNINGER_IGF1_VS_PDGFB_TARGETS_UP	18	0.284593	1.04062	0.421053	0.699468	1	392	tags=22%, list=9%, signal=24%
HUANG_DASATINIB_RESISTANCE_DN	HUANG_DASATINIB_RESISTANCE_DN	29	0.236207	1.04053	0.407407	0.697936	1	41	tags=10%, list=1%, signal=10%
MARKEY_RB1_CHRONIC_LOF_DN	MARKEY_RB1_CHRONIC_LOF_DN	26	0.241387	1.04023	0.411017	0.697	1	676	tags=31%, list=16%, signal=36%
RADMACHER_AML_PROGNOSIS	RADMACHER_AML_PROGNOSIS	18	0.283848	1.03725	0.400901	0.702469	1	369	tags=22%, list=9%, signal=24%
BROWNE_HCMV_INFECTION_30MIN_DN	BROWNE_HCMV_INFECTION_30MIN_DN	48	0.197874	1.03674	0.410526	0.702006	1	147	tags=10%, list=4%, signal=11%
WOOD_EBV_EBNA1_TARGETS_DN	WOOD_EBV_EBNA1_TARGETS_DN	18	0.273485	1.03606	0.420814	0.702075	1	936	tags=33%, list=22%, signal=43%
SERVITJA_LIVER_HNF1A_TARGETS_UP	SERVITJA_LIVER_HNF1A_TARGETS_UP	40	0.217256	1.03593	0.386037	0.700666	1	432	tags=20%, list=10%, signal=22%
MOHANKUMAR_TLX1_TARGETS_UP	MOHANKUMAR_TLX1_TARGETS_UP	84	0.173518	1.03568	0.397022	0.699514	1	1349	tags=38%, list=32%, signal=55%
SHETH_LIVER_CANCER_VS_TXNIP_LOSS_PAM2	SHETH_LIVER_CANCER_VS_TXNIP_LOSS_PAM2	42	0.20422	1.03537	0.41189	0.698624	1	412	tags=17%, list=10%, signal=18%
REACTOME_UNFOLDED_PROTEIN_RESPONSE	REACTOME_UNFOLDED_PROTEIN_RESPONSE	22	0.25409	1.03473	0.415094	0.698541	1	1979	tags=82%, list=47%, signal=154%
LEE_DIFFERENTIATING_T_LYMPHOCYTE	LEE_DIFFERENTIATING_T_LYMPHOCYTE	46	0.207757	1.03392	0.407328	0.69894	1	308	tags=15%, list=7%, signal=16%
PID_TNF_PATHWAY	PID_TNF_PATHWAY	15	0.298023	1.03365	0.402542	0.697902	1	1499	tags=53%, list=36%, signal=83%
CHANG_IMMORTALIZED_BY_HPV31_UP	CHANG_IMMORTALIZED_BY_HPV31_UP	18	0.272311	1.03322	0.406926	0.697225	1	207	tags=11%, list=5%, signal=12%
BONOME_OVARIAN_CANCER_SURVIVAL_SUBOPTIMAL_DEBULKING	BONOME_OVARIAN_CANCER_SURVIVAL_SUBOPTIMAL_DEBULKING	138	0.159601	1.03182	0.363431	0.699006	1	385	tags=12%, list=9%, signal=13%
MARSON_FOXP3_TARGETS_DN	MARSON_FOXP3_TARGETS_DN	17	0.278573	1.02491	0.422594	0.713889	1	691	tags=35%, list=17%, signal=42%
KEGG_PEROXISOME	KEGG_PEROXISOME	27	0.237949	1.02479	0.430407	0.712492	1	18	tags=7%, list=0%, signal=7%
BIOCARTA_PPARA_PATHWAY	BIOCARTA_PPARA_PATHWAY	17	0.274609	1.02431	0.436559	0.711928	1	336	tags=18%, list=8%, signal=19%
KEGG_CYTOKINE_CYTOKINE_RECEPTOR_INTERACTION	KEGG_CYTOKINE_CYTOKINE_RECEPTOR_INTERACTION	49	0.20481	1.02351	0.402626	0.712129	1	336	tags=14%, list=8%, signal=15%
JISON_SICKLE_CELL_DISEASE_DN	JISON_SICKLE_CELL_DISEASE_DN	35	0.218599	1.02251	0.428571	0.712859	1	421	tags=20%, list=10%, signal=22%
WARTERS_RESPONSE_TO_IR_SKIN	WARTERS_RESPONSE_TO_IR_SKIN	26	0.240346	1.02234	0.445175	0.7116	1	474	tags=19%, list=11%, signal=22%
SPIELMAN_LYMPHOBLAST_EUROPEAN_VS_ASIAN_DN	SPIELMAN_LYMPHOBLAST_EUROPEAN_VS_ASIAN_DN	105	0.168654	1.02218	0.424444	0.710329	1	1716	tags=54%, list=41%, signal=90%
KRIEG_HYPOXIA_VIA_KDM3A	KRIEG_HYPOXIA_VIA_KDM3A	20	0.257142	1.0216	0.428884	0.709998	1	430	tags=20%, list=10%, signal=22%
REACTOME_SIGNALING_BY_THE_B_CELL_RECEPTOR_BCR	REACTOME_SIGNALING_BY_THE_B_CELL_RECEPTOR_BCR	24	0.247037	1.02016	0.444196	0.711793	1	1430	tags=54%, list=34%, signal=82%
HELLER_HDAC_TARGETS_SILENCED_BY_METHYLATION_DN	HELLER_HDAC_TARGETS_SILENCED_BY_METHYLATION_DN	91	0.167854	1.01923	0.405896	0.712367	1	707	tags=25%, list=17%, signal=30%
NOUSHMEHR_GBM_SILENCED_BY_METHYLATION	NOUSHMEHR_GBM_SILENCED_BY_METHYLATION	18	0.26769	1.01879	0.426374	0.711763	1	469	tags=17%, list=11%, signal=19%
KEGG_FC_GAMMA_R_MEDIATED_PHAGOCYTOSIS	KEGG_FC_GAMMA_R_MEDIATED_PHAGOCYTOSIS	24	0.249448	1.01775	0.430063	0.712577	1	291	tags=17%, list=7%, signal=18%
REACTOME_METABOLISM_OF_LIPIDS_AND_LIPOPROTEINS	REACTOME_METABOLISM_OF_LIPIDS_AND_LIPOPROTEINS	127	0.160535	1.01703	0.441975	0.712545	1	331	tags=11%, list=8%, signal=12%
GUILLAUMOND_KLF10_TARGETS_UP	GUILLAUMOND_KLF10_TARGETS_UP	15	0.284583	1.01555	0.421053	0.714361	1	301	tags=27%, list=7%, signal=29%
ST_FAS_SIGNALING_PATHWAY	ST_FAS_SIGNALING_PATHWAY	16	0.282508	1.0124	0.453515	0.72028	1	2231	tags=88%, list=53%, signal=187%
MORI_IMMATURE_B_LYMPHOCYTE_UP	MORI_IMMATURE_B_LYMPHOCYTE_UP	17	0.273992	1.00711	0.434879	0.731123	1	3042	tags=100%, list=73%, signal=365%
KOKKINAKIS_METHIONINE_DEPRIVATION_96HR_DN	KOKKINAKIS_METHIONINE_DEPRIVATION_96HR_DN	21	0.251907	1.00703	0.433962	0.729598	1	1434	tags=52%, list=34%, signal=79%
STEIN_ESRRA_TARGETS	STEIN_ESRRA_TARGETS	158	0.151778	1.00633	0.430839	0.729561	1	1566	tags=49%, list=37%, signal=76%
LINDGREN_BLADDER_CANCER_CLUSTER_3_UP	LINDGREN_BLADDER_CANCER_CLUSTER_3_UP	86	0.173156	1.0054	0.453917	0.730127	1	2572	tags=86%, list=61%, signal=219%
LEIN_NEURON_MARKERS	LEIN_NEURON_MARKERS	26	0.234414	1.00262	0.420935	0.734874	1	74	tags=12%, list=2%, signal=12%
ZHAN_MULTIPLE_MYELOMA_CD1_AND_CD2_DN	ZHAN_MULTIPLE_MYELOMA_CD1_AND_CD2_DN	16	0.271771	1.00095	0.437229	0.737439	1	280	tags=19%, list=7%, signal=20%
HOLLMANN_APOPTOSIS_VIA_CD40_UP	HOLLMANN_APOPTOSIS_VIA_CD40_UP	52	0.191706	1.00003	0.467249	0.73795	1	366	tags=13%, list=9%, signal=15%
KEGG_AMINO_SUGAR_AND_NUCLEOTIDE_SUGAR_METABOLISM	KEGG_AMINO_SUGAR_AND_NUCLEOTIDE_SUGAR_METABOLISM	17	0.267532	0.999653	0.474614	0.737197	1	1264	tags=47%, list=30%, signal=67%
LUCAS_HNF4A_TARGETS_UP	LUCAS_HNF4A_TARGETS_UP	20	0.248532	0.999103	0.46	0.736822	1	164	tags=15%, list=4%, signal=16%
CADWELL_ATG16L1_TARGETS_UP	CADWELL_ATG16L1_TARGETS_UP	16	0.274373	0.998843	0.446953	0.735782	1	253	tags=25%, list=6%, signal=27%
YAO_TEMPORAL_RESPONSE_TO_PROGESTERONE_CLUSTER_6	YAO_TEMPORAL_RESPONSE_TO_PROGESTERONE_CLUSTER_6	22	0.250793	0.996885	0.459052	0.738796	1	230	tags=18%, list=5%, signal=19%
PROVENZANI_METASTASIS_DN	PROVENZANI_METASTASIS_DN	29	0.230933	0.993474	0.46723	0.74521	1	391	tags=17%, list=9%, signal=19%
CUI_GLUCOSE_DEPRIVATION	CUI_GLUCOSE_DEPRIVATION	16	0.274234	0.987841	0.458947	0.756999	1	673	tags=25%, list=16%, signal=30%
YAMASHITA_LIVER_CANCER_STEM_CELL_UP	YAMASHITA_LIVER_CANCER_STEM_CELL_UP	15	0.284807	0.983085	0.490446	0.766619	1	526	tags=27%, list=13%, signal=30%
KEGG_INSULIN_SIGNALING_PATHWAY	KEGG_INSULIN_SIGNALING_PATHWAY	34	0.209332	0.98302	0.465021	0.765076	1	334	tags=15%, list=8%, signal=16%
BOYLAN_MULTIPLE_MYELOMA_PCA1_UP	BOYLAN_MULTIPLE_MYELOMA_PCA1_UP	25	0.232235	0.980837	0.516949	0.768556	1	502	tags=24%, list=12%, signal=27%
PID_FCER1_PATHWAY	PID_FCER1_PATHWAY	17	0.267969	0.978333	0.47807	0.773091	1	291	tags=18%, list=7%, signal=19%
CAIRO_HEPATOBLASTOMA_DN	CAIRO_HEPATOBLASTOMA_DN	58	0.181342	0.978104	0.483731	0.771892	1	617	tags=22%, list=15%, signal=26%
TSUNODA_CISPLATIN_RESISTANCE_DN	TSUNODA_CISPLATIN_RESISTANCE_DN	18	0.260188	0.978026	0.498835	0.770368	1	128	tags=11%, list=3%, signal=11%
ENK_UV_RESPONSE_KERATINOCYTE_UP	ENK_UV_RESPONSE_KERATINOCYTE_UP	104	0.157404	0.977837	0.481982	0.769135	1	782	tags=22%, list=19%, signal=27%
BORCZUK_MALIGNANT_MESOTHELIOMA_DN	BORCZUK_MALIGNANT_MESOTHELIOMA_DN	19	0.253429	0.977715	0.463158	0.767724	1	369	tags=21%, list=9%, signal=23%
ZHOU_INFLAMMATORY_RESPONSE_LIVE_UP	ZHOU_INFLAMMATORY_RESPONSE_LIVE_UP	122	0.151963	0.975771	0.484305	0.770556	1	673	tags=20%, list=16%, signal=23%
ST_T_CELL_SIGNAL_TRANSDUCTION	ST_T_CELL_SIGNAL_TRANSDUCTION	17	0.267424	0.967635	0.484849	0.78795	1	509	tags=24%, list=12%, signal=27%
LEE_LIVER_CANCER_SURVIVAL_DN	LEE_LIVER_CANCER_SURVIVAL_DN	28	0.216495	0.963412	0.487696	0.796446	1	1607	tags=54%, list=38%, signal=86%
ELVIDGE_HIF1A_TARGETS_DN	ELVIDGE_HIF1A_TARGETS_DN	40	0.19874	0.963168	0.518518	0.795284	1	639	tags=25%, list=15%, signal=29%
RIZKI_TUMOR_INVASIVENESS_3D_DN	RIZKI_TUMOR_INVASIVENESS_3D_DN	77	0.170408	0.962305	0.531818	0.795689	1	900	tags=25%, list=22%, signal=31%
LEONARD_HYPOXIA	LEONARD_HYPOXIA	17	0.263343	0.959689	0.509434	0.800311	1	639	tags=29%, list=15%, signal=35%
LEE_EARLY_T_LYMPHOCYTE_UP	LEE_EARLY_T_LYMPHOCYTE_UP	19	0.249029	0.958516	0.50989	0.801325	1	2818	tags=95%, list=67%, signal=289%
JIANG_HYPOXIA_NORMAL	JIANG_HYPOXIA_NORMAL	77	0.170296	0.957429	0.516736	0.802105	1	871	tags=27%, list=21%, signal=34%
CROONQUIST_IL6_DEPRIVATION_DN	CROONQUIST_IL6_DEPRIVATION_DN	26	0.222332	0.957332	0.524887	0.800586	1	2002	tags=85%, list=48%, signal=161%
NIKOLSKY_BREAST_CANCER_16P13_AMPLICON	NIKOLSKY_BREAST_CANCER_16P13_AMPLICON	28	0.212972	0.957109	0.510297	0.799379	1	907	tags=36%, list=22%, signal=45%
BROWNE_HCMV_INFECTION_8HR_UP	BROWNE_HCMV_INFECTION_8HR_UP	22	0.237319	0.956271	0.513274	0.799717	1	1067	tags=41%, list=25%, signal=55%
DAVICIONI_MOLECULAR_ARMS_VS_ERMS_UP	DAVICIONI_MOLECULAR_ARMS_VS_ERMS_UP	97	0.160365	0.956249	0.551802	0.79804	1	216	tags=9%, list=5%, signal=10%
KORKOLA_SEMINOMA_UP	KORKOLA_SEMINOMA_UP	15	0.270024	0.955843	0.493304	0.797306	1	3058	tags=100%, list=73%, signal=370%
KEGG_WNT_SIGNALING_PATHWAY	KEGG_WNT_SIGNALING_PATHWAY	45	0.194274	0.955171	0.504405	0.79717	1	337	tags=16%, list=8%, signal=17%
HINATA_NFKB_TARGETS_KERATINOCYTE_UP	HINATA_NFKB_TARGETS_KERATINOCYTE_UP	39	0.200858	0.954802	0.523282	0.796358	1	1069	tags=36%, list=26%, signal=48%
BHATI_G2M_ARREST_BY_2METHOXYESTRADIOL_DN	BHATI_G2M_ARREST_BY_2METHOXYESTRADIOL_DN	28	0.218369	0.952853	0.536105	0.799298	1	197	tags=11%, list=5%, signal=11%
NIKOLSKY_BREAST_CANCER_11Q12_Q14_AMPLICON	NIKOLSKY_BREAST_CANCER_11Q12_Q14_AMPLICON	25	0.220218	0.949043	0.530917	0.806336	1	503	tags=20%, list=12%, signal=23%
HOQUE_METHYLATED_IN_CANCER	HOQUE_METHYLATED_IN_CANCER	17	0.247605	0.944304	0.525613	0.815829	1	398	tags=24%, list=10%, signal=26%
REACTOME_METABOLISM_OF_MRNA	REACTOME_METABOLISM_OF_MRNA	17	0.248907	0.943949	0.530067	0.81495	1	2727	tags=94%, list=65%, signal=269%
REACTOME_SIGNALING_BY_EGFR_IN_CANCER	REACTOME_SIGNALING_BY_EGFR_IN_CANCER	30	0.21283	0.943548	0.552301	0.814081	1	197	tags=7%, list=5%, signal=7%
NAGASHIMA_EGF_SIGNALING_UP	NAGASHIMA_EGF_SIGNALING_UP	17	0.257494	0.941039	0.528908	0.818223	1	421	tags=24%, list=10%, signal=26%
KIM_WT1_TARGETS_UP	KIM_WT1_TARGETS_UP	64	0.166807	0.939905	0.54013	0.819154	1	1434	tags=41%, list=34%, signal=61%
SMIRNOV_CIRCULATING_ENDOTHELIOCYTES_IN_CANCER_UP	SMIRNOV_CIRCULATING_ENDOTHELIOCYTES_IN_CANCER_UP	42	0.19043	0.939075	0.533623	0.819359	1	430	tags=19%, list=10%, signal=21%
HAHTOLA_MYCOSIS_FUNGOIDES_CD4_UP	HAHTOLA_MYCOSIS_FUNGOIDES_CD4_UP	26	0.222293	0.938542	0.524731	0.818863	1	1094	tags=35%, list=26%, signal=47%
ACEVEDO_NORMAL_TISSUE_ADJACENT_TO_LIVER_TUMOR_DN	ACEVEDO_NORMAL_TISSUE_ADJACENT_TO_LIVER_TUMOR_DN	72	0.16445	0.937664	0.598699	0.819196	1	1229	tags=42%, list=29%, signal=58%
KEGG_FC_EPSILON_RI_SIGNALING_PATHWAY	KEGG_FC_EPSILON_RI_SIGNALING_PATHWAY	19	0.245879	0.937117	0.530474	0.818705	1	1152	tags=42%, list=28%, signal=58%
REACTOME_DOWNSTREAM_SIGNALING_OF_ACTIVATED_FGFR	REACTOME_DOWNSTREAM_SIGNALING_OF_ACTIVATED_FGFR	31	0.208958	0.936924	0.550756	0.817436	1	197	tags=6%, list=5%, signal=7%
BROWNE_HCMV_INFECTION_24HR_UP	BROWNE_HCMV_INFECTION_24HR_UP	45	0.18683	0.935466	0.591793	0.819114	1	819	tags=29%, list=20%, signal=36%
WAMUNYOKOLI_OVARIAN_CANCER_GRADES_1_2_UP	WAMUNYOKOLI_OVARIAN_CANCER_GRADES_1_2_UP	46	0.185871	0.932557	0.563348	0.824157	1	1156	tags=37%, list=28%, signal=50%
BYSTRYKH_HEMATOPOIESIS_STEM_CELL_QTL_TRANS	BYSTRYKH_HEMATOPOIESIS_STEM_CELL_QTL_TRANS	183	0.134919	0.930382	0.630233	0.827235	1	382	tags=13%, list=9%, signal=13%
REACTOME_CELL_CYCLE	REACTOME_CELL_CYCLE	70	0.169389	0.93038	0.613054	0.825524	1	2195	tags=81%, list=52%, signal=168%
HESS_TARGETS_OF_HOXA9_AND_MEIS1_UP	HESS_TARGETS_OF_HOXA9_AND_MEIS1_UP	20	0.24227	0.929311	0.562914	0.826227	1	1437	tags=50%, list=34%, signal=76%
FLECHNER_PBL_KIDNEY_TRANSPLANT_OK_VS_DONOR_UP	FLECHNER_PBL_KIDNEY_TRANSPLANT_OK_VS_DONOR_UP	26	0.221034	0.92796	0.549266	0.82766	1	968	tags=31%, list=23%, signal=40%
LIU_SOX4_TARGETS_DN	LIU_SOX4_TARGETS_DN	64	0.169163	0.927532	0.55079	0.826872	1	1649	tags=56%, list=39%, signal=91%
GOTZMANN_EPITHELIAL_TO_MESENCHYMAL_TRANSITION_DN	GOTZMANN_EPITHELIAL_TO_MESENCHYMAL_TRANSITION_DN	45	0.18537	0.925723	0.573593	0.82916	1	309	tags=13%, list=7%, signal=14%
MULLIGHAN_MLL_SIGNATURE_2_DN	MULLIGHAN_MLL_SIGNATURE_2_DN	80	0.160053	0.924265	0.605263	0.830814	1	329	tags=13%, list=8%, signal=13%
LAIHO_COLORECTAL_CANCER_SERRATED_DN	LAIHO_COLORECTAL_CANCER_SERRATED_DN	18	0.241296	0.921464	0.545082	0.835449	1	578	tags=22%, list=14%, signal=26%
REACTOME_CELL_CELL_COMMUNICATION	REACTOME_CELL_CELL_COMMUNICATION	26	0.213631	0.920668	0.574786	0.83554	1	641	tags=23%, list=15%, signal=27%
KEGG_NATURAL_KILLER_CELL_MEDIATED_CYTOTOXICITY	KEGG_NATURAL_KILLER_CELL_MEDIATED_CYTOTOXICITY	19	0.230653	0.919491	0.545652	0.836531	1	336	tags=16%, list=8%, signal=17%
ROVERSI_GLIOMA_COPY_NUMBER_UP	ROVERSI_GLIOMA_COPY_NUMBER_UP	29	0.21192	0.919458	0.566964	0.834897	1	1282	tags=45%, list=31%, signal=64%
CONCANNON_APOPTOSIS_BY_EPOXOMICIN_UP	CONCANNON_APOPTOSIS_BY_EPOXOMICIN_UP	70	0.162904	0.918927	0.605081	0.834381	1	291	tags=11%, list=7%, signal=12%
REACTOME_SLC_MEDIATED_TRANSMEMBRANE_TRANSPORT	REACTOME_SLC_MEDIATED_TRANSMEMBRANE_TRANSPORT	80	0.160953	0.917229	0.581448	0.836557	1	628	tags=19%, list=15%, signal=22%
REACTOME_DOWNSTREAM_SIGNAL_TRANSDUCTION	REACTOME_DOWNSTREAM_SIGNAL_TRANSDUCTION	29	0.207539	0.916081	0.55794	0.837496	1	197	tags=7%, list=5%, signal=7%
WATTEL_AUTONOMOUS_THYROID_ADENOMA_UP	WATTEL_AUTONOMOUS_THYROID_ADENOMA_UP	22	0.230578	0.915331	0.577093	0.837555	1	953	tags=41%, list=23%, signal=53%
SWEET_KRAS_TARGETS_DN	SWEET_KRAS_TARGETS_DN	16	0.247692	0.914885	0.566038	0.836872	1	1395	tags=63%, list=33%, signal=93%
REACTOME_METABOLISM_OF_PROTEINS	REACTOME_METABOLISM_OF_PROTEINS	65	0.162777	0.911451	0.604701	0.842641	1	1686	tags=54%, list=40%, signal=89%
KANG_IMMORTALIZED_BY_TERT_UP	KANG_IMMORTALIZED_BY_TERT_UP	27	0.214028	0.911069	0.587719	0.841866	1	639	tags=26%, list=15%, signal=30%
DUTERTRE_ESTRADIOL_RESPONSE_24HR_UP	DUTERTRE_ESTRADIOL_RESPONSE_24HR_UP	104	0.149039	0.91015	0.616114	0.842296	1	1939	tags=68%, list=46%, signal=124%
PRAMOONJAGO_SOX4_TARGETS_UP	PRAMOONJAGO_SOX4_TARGETS_UP	20	0.231044	0.908603	0.585106	0.844061	1	639	tags=30%, list=15%, signal=35%
MATSUDA_NATURAL_KILLER_DIFFERENTIATION	MATSUDA_NATURAL_KILLER_DIFFERENTIATION	125	0.1428	0.908518	0.636166	0.842589	1	928	tags=26%, list=22%, signal=32%
ALCALAY_AML_BY_NPM1_LOCALIZATION_UP	ALCALAY_AML_BY_NPM1_LOCALIZATION_UP	42	0.183275	0.907828	0.615741	0.84249	1	355	tags=14%, list=8%, signal=15%
REACTOME_SIGNALING_BY_FGFR	REACTOME_SIGNALING_BY_FGFR	32	0.200167	0.905636	0.560641	0.845745	1	197	tags=6%, list=5%, signal=7%
ZHOU_INFLAMMATORY_RESPONSE_LIVE_DN	ZHOU_INFLAMMATORY_RESPONSE_LIVE_DN	93	0.150277	0.904781	0.651584	0.845928	1	944	tags=28%, list=23%, signal=35%
FIRESTEIN_PROLIFERATION	FIRESTEIN_PROLIFERATION	45	0.182897	0.902418	0.597077	0.849507	1	590	tags=18%, list=14%, signal=20%
BOYLAN_MULTIPLE_MYELOMA_D_DN	BOYLAN_MULTIPLE_MYELOMA_D_DN	20	0.232775	0.901413	0.585987	0.850026	1	429	tags=20%, list=10%, signal=22%
VANTVEER_BREAST_CANCER_ESR1_UP	VANTVEER_BREAST_CANCER_ESR1_UP	46	0.178873	0.900998	0.609375	0.849299	1	403	tags=15%, list=10%, signal=17%
RODWELL_AGING_KIDNEY_DN	RODWELL_AGING_KIDNEY_DN	45	0.178573	0.900611	0.587473	0.848458	1	193	tags=11%, list=5%, signal=12%
GRAESSMANN_RESPONSE_TO_MC_AND_SERUM_DEPRIVATION_DN	GRAESSMANN_RESPONSE_TO_MC_AND_SERUM_DEPRIVATION_DN	23	0.22229	0.900531	0.590336	0.846964	1	1431	tags=52%, list=34%, signal=79%
ODONNELL_TFRC_TARGETS_DN	ODONNELL_TFRC_TARGETS_DN	26	0.209496	0.899869	0.618421	0.846724	1	478	tags=15%, list=11%, signal=17%
REACTOME_GENERIC_TRANSCRIPTION_PATHWAY	REACTOME_GENERIC_TRANSCRIPTION_PATHWAY	71	0.161497	0.899583	0.637969	0.845703	1	859	tags=25%, list=21%, signal=31%
KEGG_LEUKOCYTE_TRANSENDOTHELIAL_MIGRATION	KEGG_LEUKOCYTE_TRANSENDOTHELIAL_MIGRATION	22	0.221135	0.896437	0.587983	0.850943	1	526	tags=18%, list=13%, signal=21%
REACTOME_BIOLOGICAL_OXIDATIONS	REACTOME_BIOLOGICAL_OXIDATIONS	17	0.242765	0.895548	0.594758	0.851204	1	415	tags=24%, list=10%, signal=26%
NAKAMURA_METASTASIS_MODEL_DN	NAKAMURA_METASTASIS_MODEL_DN	15	0.25164	0.894691	0.598344	0.851333	1	338	tags=13%, list=8%, signal=14%
SANSOM_APC_TARGETS	SANSOM_APC_TARGETS	52	0.17089	0.894258	0.610092	0.850635	1	1272	tags=40%, list=30%, signal=57%
YAO_TEMPORAL_RESPONSE_TO_PROGESTERONE_CLUSTER_14	YAO_TEMPORAL_RESPONSE_TO_PROGESTERONE_CLUSTER_14	19	0.239295	0.894132	0.60177	0.849225	1	1619	tags=63%, list=39%, signal=103%
ZHOU_INFLAMMATORY_RESPONSE_LPS_UP	ZHOU_INFLAMMATORY_RESPONSE_LPS_UP	102	0.149378	0.892738	0.657895	0.850526	1	673	tags=22%, list=16%, signal=25%
ZHONG_RESPONSE_TO_AZACITIDINE_AND_TSA_UP	ZHONG_RESPONSE_TO_AZACITIDINE_AND_TSA_UP	54	0.167827	0.890698	0.620225	0.853175	1	638	tags=20%, list=15%, signal=24%
PID_RB_1PATHWAY	PID_RB_1PATHWAY	15	0.246385	0.889816	0.568928	0.853413	1	2030	tags=80%, list=49%, signal=155%
GUO_TARGETS_OF_IRS1_AND_IRS2	GUO_TARGETS_OF_IRS1_AND_IRS2	29	0.198196	0.889804	0.606911	0.8518	1	724	tags=24%, list=17%, signal=29%
MULLIGHAN_NPM1_MUTATED_SIGNATURE_1_DN	MULLIGHAN_NPM1_MUTATED_SIGNATURE_1_DN	26	0.207905	0.88897	0.588621	0.851964	1	704	tags=31%, list=17%, signal=37%
REACTOME_DOWNSTREAM_SIGNALING_EVENTS_OF_B_CELL_RECEPTOR_BCR	REACTOME_DOWNSTREAM_SIGNALING_EVENTS_OF_B_CELL_RECEPTOR_BCR	15	0.245917	0.886955	0.602649	0.854524	1	1403	tags=53%, list=34%, signal=80%
ROESSLER_LIVER_CANCER_METASTASIS_UP	ROESSLER_LIVER_CANCER_METASTASIS_UP	41	0.179922	0.8858	0.618736	0.855357	1	425	tags=12%, list=10%, signal=13%
NOUZOVA_TRETINOIN_AND_H4_ACETYLATION	NOUZOVA_TRETINOIN_AND_H4_ACETYLATION	22	0.221329	0.884612	0.601336	0.856042	1	2148	tags=82%, list=51%, signal=167%
KANG_IMMORTALIZED_BY_TERT_DN	KANG_IMMORTALIZED_BY_TERT_DN	28	0.201396	0.8843	0.614108	0.855033	1	788	tags=25%, list=19%, signal=31%
BROWNE_HCMV_INFECTION_10HR_UP	BROWNE_HCMV_INFECTION_10HR_UP	29	0.204065	0.883128	0.61745	0.855844	1	1477	tags=48%, list=35%, signal=74%
COATES_MACROPHAGE_M1_VS_M2_DN	COATES_MACROPHAGE_M1_VS_M2_DN	21	0.220568	0.88274	0.606186	0.855001	1	639	tags=29%, list=15%, signal=34%
PETROVA_ENDOTHELIUM_LYMPHATIC_VS_BLOOD_DN	PETROVA_ENDOTHELIUM_LYMPHATIC_VS_BLOOD_DN	48	0.175206	0.88241	0.664596	0.854091	1	128	tags=8%, list=3%, signal=8%
REACTOME_OPIOID_SIGNALLING	REACTOME_OPIOID_SIGNALLING	22	0.224069	0.882024	0.630872	0.853277	1	2	tags=5%, list=0%, signal=5%
REACTOME_GLUCOSE_METABOLISM	REACTOME_GLUCOSE_METABOLISM	15	0.249292	0.881869	0.613682	0.852024	1	1562	tags=60%, list=37%, signal=95%
FRASOR_RESPONSE_TO_SERM_OR_FULVESTRANT_DN	FRASOR_RESPONSE_TO_SERM_OR_FULVESTRANT_DN	15	0.253504	0.880693	0.586057	0.852873	1	1957	tags=87%, list=47%, signal=162%
KIM_ALL_DISORDERS_CALB1_CORR_UP	KIM_ALL_DISORDERS_CALB1_CORR_UP	119	0.139712	0.879075	0.69469	0.854657	1	379	tags=11%, list=9%, signal=12%
RUTELLA_RESPONSE_TO_HGF_VS_CSF2RB_AND_IL4_DN	RUTELLA_RESPONSE_TO_HGF_VS_CSF2RB_AND_IL4_DN	69	0.157476	0.873426	0.658482	0.864495	1	118	tags=7%, list=3%, signal=7%
DACOSTA_UV_RESPONSE_VIA_ERCC3_TTD_UP	DACOSTA_UV_RESPONSE_VIA_ERCC3_TTD_UP	15	0.24197	0.872922	0.590588	0.863934	1	2644	tags=93%, list=63%, signal=253%
MENSE_HYPOXIA_UP	MENSE_HYPOXIA_UP	40	0.176639	0.871474	0.650334	0.86522	1	1562	tags=52%, list=37%, signal=83%
NUYTTEN_NIPP1_TARGETS_UP	NUYTTEN_NIPP1_TARGETS_UP	226	0.120623	0.870742	0.762238	0.8651	1	476	tags=13%, list=11%, signal=14%
ICHIBA_GRAFT_VERSUS_HOST_DISEASE_D7_UP	ICHIBA_GRAFT_VERSUS_HOST_DISEASE_D7_UP	21	0.222029	0.868865	0.647597	0.867352	1	1230	tags=43%, list=29%, signal=60%
BROWNE_HCMV_INFECTION_1HR_DN	BROWNE_HCMV_INFECTION_1HR_DN	55	0.166052	0.868728	0.662338	0.866011	1	864	tags=27%, list=21%, signal=34%
LEE_TARGETS_OF_PTCH1_AND_SUFU_DN	LEE_TARGETS_OF_PTCH1_AND_SUFU_DN	24	0.210598	0.868217	0.630108	0.865418	1	589	tags=25%, list=14%, signal=29%
VANDESLUIS_COMMD1_TARGETS_GROUP_3_UP	VANDESLUIS_COMMD1_TARGETS_GROUP_3_UP	20	0.220398	0.867123	0.63253	0.866025	1	730	tags=30%, list=17%, signal=36%
PURBEY_TARGETS_OF_CTBP1_NOT_SATB1_UP	PURBEY_TARGETS_OF_CTBP1_NOT_SATB1_UP	76	0.151048	0.865505	0.723451	0.867718	1	676	tags=20%, list=16%, signal=23%
LIN_APC_TARGETS	LIN_APC_TARGETS	15	0.24183	0.864434	0.619469	0.868241	1	250	tags=13%, list=6%, signal=14%
LAU_APOPTOSIS_CDKN2A_UP	LAU_APOPTOSIS_CDKN2A_UP	17	0.229944	0.862611	0.625571	0.870242	1	1994	tags=76%, list=48%, signal=145%
REACTOME_SIGNALING_BY_FGFR_IN_DISEASE	REACTOME_SIGNALING_BY_FGFR_IN_DISEASE	35	0.185946	0.862329	0.639908	0.869225	1	197	tags=6%, list=5%, signal=6%
REACTOME_GLYCEROPHOSPHOLIPID_BIOSYNTHESIS	REACTOME_GLYCEROPHOSPHOLIPID_BIOSYNTHESIS	29	0.198353	0.861772	0.623348	0.868741	1	475	tags=17%, list=11%, signal=19%
RUTELLA_RESPONSE_TO_HGF_UP	RUTELLA_RESPONSE_TO_HGF_UP	116	0.137669	0.860803	0.753027	0.869004	1	249	tags=8%, list=6%, signal=8%
KEGG_PATHWAYS_IN_CANCER	KEGG_PATHWAYS_IN_CANCER	91	0.141189	0.86049	0.725962	0.867982	1	318	tags=10%, list=8%, signal=10%
REACTOME_MITOTIC_G1_G1_S_PHASES	REACTOME_MITOTIC_G1_G1_S_PHASES	26	0.199348	0.85804	0.644681	0.871246	1	1957	tags=81%, list=47%, signal=151%
ELVIDGE_HYPOXIA_BY_DMOG_DN	ELVIDGE_HYPOXIA_BY_DMOG_DN	17	0.229734	0.857323	0.624146	0.87103	1	1245	tags=53%, list=30%, signal=75%
LIAN_LIPA_TARGETS_6M	LIAN_LIPA_TARGETS_6M	16	0.238238	0.854621	0.654506	0.874583	1	567	tags=31%, list=14%, signal=36%
ZHU_CMV_24_HR_UP	ZHU_CMV_24_HR_UP	26	0.20659	0.853609	0.621399	0.87492	1	2014	tags=77%, list=48%, signal=147%
KEGG_ENDOCYTOSIS	KEGG_ENDOCYTOSIS	38	0.180547	0.853484	0.683516	0.873565	1	524	tags=18%, list=13%, signal=21%
ZWANG_CLASS_2_TRANSIENTLY_INDUCED_BY_EGF	ZWANG_CLASS_2_TRANSIENTLY_INDUCED_BY_EGF	16	0.235457	0.852165	0.645652	0.874449	1	182	tags=13%, list=4%, signal=13%
NUYTTEN_EZH2_TARGETS_DN	NUYTTEN_EZH2_TARGETS_DN	232	0.119239	0.848483	0.81701	0.879732	1	1183	tags=28%, list=28%, signal=37%
ROME_INSULIN_TARGETS_IN_MUSCLE_UP	ROME_INSULIN_TARGETS_IN_MUSCLE_UP	75	0.148194	0.847052	0.733615	0.880891	1	785	tags=21%, list=19%, signal=26%
FERRANDO_T_ALL_WITH_MLL_ENL_FUSION_DN	FERRANDO_T_ALL_WITH_MLL_ENL_FUSION_DN	15	0.243676	0.841866	0.650215	0.88934	1	1957	tags=80%, list=47%, signal=150%
REACTOME_METABOLISM_OF_AMINO_ACIDS_AND_DERIVATIVES	REACTOME_METABOLISM_OF_AMINO_ACIDS_AND_DERIVATIVES	27	0.194344	0.841566	0.688525	0.888305	1	705	tags=26%, list=17%, signal=31%
LINDSTEDT_DENDRITIC_CELL_MATURATION_A	LINDSTEDT_DENDRITIC_CELL_MATURATION_A	17	0.225194	0.840048	0.638393	0.88956	1	671	tags=29%, list=16%, signal=35%
QI_HYPOXIA	QI_HYPOXIA	50	0.16163	0.839094	0.702273	0.889767	1	994	tags=30%, list=24%, signal=39%
KEGG_COLORECTAL_CANCER	KEGG_COLORECTAL_CANCER	15	0.23693	0.83887	0.682465	0.888655	1	3196	tags=100%, list=76%, signal=422%
SANSOM_APC_TARGETS_UP	SANSOM_APC_TARGETS_UP	38	0.174949	0.838699	0.725532	0.887345	1	1689	tags=58%, list=40%, signal=96%
ACEVEDO_LIVER_TUMOR_VS_NORMAL_ADJACENT_TISSUE_UP	ACEVEDO_LIVER_TUMOR_VS_NORMAL_ADJACENT_TISSUE_UP	162	0.125293	0.836989	0.786813	0.888952	1	1081	tags=28%, list=26%, signal=37%
VANTVEER_BREAST_CANCER_METASTASIS_DN	VANTVEER_BREAST_CANCER_METASTASIS_DN	39	0.17837	0.836882	0.694845	0.887563	1	1952	tags=74%, list=47%, signal=138%
GRAESSMANN_APOPTOSIS_BY_DOXORUBICIN_UP	GRAESSMANN_APOPTOSIS_BY_DOXORUBICIN_UP	312	0.110997	0.834249	0.87886	0.89075	1	424	tags=12%, list=10%, signal=12%
NGUYEN_NOTCH1_TARGETS_DN	NGUYEN_NOTCH1_TARGETS_DN	24	0.202892	0.831167	0.683544	0.894871	1	2727	tags=92%, list=65%, signal=262%
DEURIG_T_CELL_PROLYMPHOCYTIC_LEUKEMIA_UP	DEURIG_T_CELL_PROLYMPHOCYTIC_LEUKEMIA_UP	86	0.140802	0.83069	0.778509	0.894128	1	1187	tags=38%, list=28%, signal=52%
PID_A6B1_A6B4_INTEGRIN_PATHWAY	PID_A6B1_A6B4_INTEGRIN_PATHWAY	18	0.220017	0.830221	0.670833	0.893397	1	148	tags=11%, list=4%, signal=11%
ACEVEDO_LIVER_TUMOR_VS_NORMAL_ADJACENT_TISSUE_DN	ACEVEDO_LIVER_TUMOR_VS_NORMAL_ADJACENT_TISSUE_DN	57	0.155904	0.830166	0.748315	0.891916	1	702	tags=23%, list=17%, signal=27%
MULLIGHAN_NPM1_MUTATED_SIGNATURE_2_UP	MULLIGHAN_NPM1_MUTATED_SIGNATURE_2_UP	28	0.192348	0.829695	0.702079	0.891183	1	258	tags=14%, list=6%, signal=15%
YEGNASUBRAMANIAN_PROSTATE_CANCER	YEGNASUBRAMANIAN_PROSTATE_CANCER	37	0.175422	0.82926	0.719745	0.890423	1	163	tags=11%, list=4%, signal=11%
PARENT_MTOR_SIGNALING_DN	PARENT_MTOR_SIGNALING_DN	17	0.224339	0.827255	0.646799	0.892442	1	389	tags=24%, list=9%, signal=26%
ZHANG_GATA6_TARGETS_DN	ZHANG_GATA6_TARGETS_DN	21	0.211262	0.824534	0.7	0.895651	1	1175	tags=38%, list=28%, signal=53%
CHIANG_LIVER_CANCER_SUBCLASS_PROLIFERATION_UP	CHIANG_LIVER_CANCER_SUBCLASS_PROLIFERATION_UP	47	0.164243	0.824398	0.749441	0.894308	1	149	tags=6%, list=4%, signal=7%
KEGG_JAK_STAT_SIGNALING_PATHWAY	KEGG_JAK_STAT_SIGNALING_PATHWAY	27	0.198338	0.824147	0.698413	0.893192	1	196	tags=11%, list=5%, signal=12%
BURTON_ADIPOGENESIS_4	BURTON_ADIPOGENESIS_4	16	0.228738	0.824127	0.650505	0.89168	1	1352	tags=50%, list=32%, signal=74%
BILD_HRAS_ONCOGENIC_SIGNATURE	BILD_HRAS_ONCOGENIC_SIGNATURE	90	0.136594	0.821929	0.774487	0.894007	1	276	tags=9%, list=7%, signal=9%
KEGG_HUNTINGTONS_DISEASE	KEGG_HUNTINGTONS_DISEASE	24	0.197276	0.82166	0.684665	0.892915	1	207	tags=13%, list=5%, signal=13%
JAZAG_TGFB1_SIGNALING_UP	JAZAG_TGFB1_SIGNALING_UP	22	0.207766	0.815601	0.723404	0.901828	1	88	tags=9%, list=2%, signal=9%
KEGG_BASAL_CELL_CARCINOMA	KEGG_BASAL_CELL_CARCINOMA	21	0.20052	0.814647	0.714932	0.901865	1	868	tags=33%, list=21%, signal=42%
WIELAND_UP_BY_HBV_INFECTION	WIELAND_UP_BY_HBV_INFECTION	20	0.208644	0.813856	0.711207	0.90177	1	3315	tags=100%, list=79%, signal=479%
WAKABAYASHI_ADIPOGENESIS_PPARG_RXRA_BOUND_8D	WAKABAYASHI_ADIPOGENESIS_PPARG_RXRA_BOUND_8D	183	0.119313	0.812667	0.857143	0.902286	1	590	tags=17%, list=14%, signal=19%
BROWNE_HCMV_INFECTION_14HR_DN	BROWNE_HCMV_INFECTION_14HR_DN	80	0.138186	0.81057	0.768722	0.904428	1	449	tags=13%, list=11%, signal=14%
RAO_BOUND_BY_SALL4	RAO_BOUND_BY_SALL4	56	0.152971	0.809709	0.774737	0.904283	1	665	tags=20%, list=16%, signal=23%
ENK_UV_RESPONSE_KERATINOCYTE_DN	ENK_UV_RESPONSE_KERATINOCYTE_DN	107	0.12894	0.809567	0.794118	0.903011	1	1364	tags=37%, list=33%, signal=54%
BLUM_RESPONSE_TO_SALIRASIB_DN	BLUM_RESPONSE_TO_SALIRASIB_DN	77	0.139858	0.805539	0.802419	0.908218	1	79	tags=4%, list=2%, signal=4%
BANDRES_RESPONSE_TO_CARMUSTIN_MGMT_48HR_DN	BANDRES_RESPONSE_TO_CARMUSTIN_MGMT_48HR_DN	30	0.182205	0.805294	0.733945	0.90701	1	191	tags=10%, list=5%, signal=10%
WANG_LMO4_TARGETS_DN	WANG_LMO4_TARGETS_DN	66	0.144594	0.802956	0.793478	0.909136	1	1486	tags=42%, list=36%, signal=65%
SANA_RESPONSE_TO_IFNG_DN	SANA_RESPONSE_TO_IFNG_DN	18	0.218889	0.80283	0.718615	0.907772	1	1337	tags=44%, list=32%, signal=65%
HAHTOLA_MYCOSIS_FUNGOIDES_SKIN_UP	HAHTOLA_MYCOSIS_FUNGOIDES_SKIN_UP	46	0.157452	0.802071	0.755294	0.907482	1	355	tags=13%, list=8%, signal=14%
WATANABE_COLON_CANCER_MSI_VS_MSS_DN	WATANABE_COLON_CANCER_MSI_VS_MSS_DN	17	0.216836	0.801573	0.717622	0.906826	1	507	tags=18%, list=12%, signal=20%
GRAESSMANN_APOPTOSIS_BY_SERUM_DEPRIVATION_DN	GRAESSMANN_APOPTOSIS_BY_SERUM_DEPRIVATION_DN	76	0.141312	0.800179	0.789934	0.907582	1	1219	tags=36%, list=29%, signal=49%
OUILLETTE_CLL_13Q14_DELETION_DN	OUILLETTE_CLL_13Q14_DELETION_DN	22	0.194732	0.798811	0.725971	0.908301	1	771	tags=32%, list=18%, signal=39%
MASSARWEH_RESPONSE_TO_ESTRADIOL	MASSARWEH_RESPONSE_TO_ESTRADIOL	27	0.186245	0.797403	0.768889	0.909109	1	446	tags=19%, list=11%, signal=21%
BROWNE_HCMV_INFECTION_20HR_UP	BROWNE_HCMV_INFECTION_20HR_UP	75	0.140959	0.796646	0.797802	0.908785	1	1481	tags=47%, list=35%, signal=71%
REACTOME_MEMBRANE_TRAFFICKING	REACTOME_MEMBRANE_TRAFFICKING	23	0.19625	0.789082	0.739514	0.9193	1	478	tags=17%, list=11%, signal=20%
CHAUHAN_RESPONSE_TO_METHOXYESTRADIOL_DN	CHAUHAN_RESPONSE_TO_METHOXYESTRADIOL_DN	16	0.217626	0.788311	0.74739	0.918946	1	606	tags=25%, list=14%, signal=29%
HUTTMANN_B_CLL_POOR_SURVIVAL_UP	HUTTMANN_B_CLL_POOR_SURVIVAL_UP	66	0.144399	0.78826	0.810624	0.917488	1	196	tags=8%, list=5%, signal=8%
JOHNSTONE_PARVB_TARGETS_3_DN	JOHNSTONE_PARVB_TARGETS_3_DN	190	0.112938	0.785402	0.886836	0.920373	1	2155	tags=74%, list=51%, signal=145%
WANG_LMO4_TARGETS_UP	WANG_LMO4_TARGETS_UP	87	0.132539	0.783245	0.793103	0.922107	1	294	tags=9%, list=7%, signal=10%
NUYTTEN_EZH2_TARGETS_UP	NUYTTEN_EZH2_TARGETS_UP	327	0.103092	0.77957	0.920716	0.926207	1	433	tags=11%, list=10%, signal=11%
KEGG_TOLL_LIKE_RECEPTOR_SIGNALING_PATHWAY	KEGG_TOLL_LIKE_RECEPTOR_SIGNALING_PATHWAY	22	0.190334	0.77938	0.75	0.924971	1	385	tags=18%, list=9%, signal=20%
AMIT_SERUM_RESPONSE_240_MCF10A	AMIT_SERUM_RESPONSE_240_MCF10A	17	0.208268	0.774523	0.752174	0.930569	1	782	tags=29%, list=19%, signal=36%
KATSANOU_ELAVL1_TARGETS_DN	KATSANOU_ELAVL1_TARGETS_DN	49	0.149351	0.771358	0.802222	0.933746	1	1447	tags=45%, list=35%, signal=68%
RODWELL_AGING_KIDNEY_NO_BLOOD_DN	RODWELL_AGING_KIDNEY_NO_BLOOD_DN	46	0.15593	0.769316	0.803318	0.935207	1	258	tags=11%, list=6%, signal=11%
ROSS_AML_WITH_AML1_ETO_FUSION	ROSS_AML_WITH_AML1_ETO_FUSION	21	0.194356	0.769036	0.7473	0.934095	1	155	tags=10%, list=4%, signal=10%
PICCALUGA_ANGIOIMMUNOBLASTIC_LYMPHOMA_DN	PICCALUGA_ANGIOIMMUNOBLASTIC_LYMPHOMA_DN	29	0.176067	0.768127	0.766234	0.933884	1	421	tags=17%, list=10%, signal=19%
REACTOME_PI3K_EVENTS_IN_ERBB2_SIGNALING	REACTOME_PI3K_EVENTS_IN_ERBB2_SIGNALING	15	0.215222	0.765002	0.730684	0.936893	1	1019	tags=33%, list=24%, signal=44%
PID_MET_PATHWAY	PID_MET_PATHWAY	15	0.215587	0.764001	0.747126	0.936817	1	3285	tags=100%, list=78%, signal=463%
NIELSEN_GIST	NIELSEN_GIST	27	0.175708	0.763081	0.797826	0.936615	1	326	tags=15%, list=8%, signal=16%
WANG_ESOPHAGUS_CANCER_VS_NORMAL_DN	WANG_ESOPHAGUS_CANCER_VS_NORMAL_DN	32	0.16737	0.762769	0.777311	0.935518	1	3	tags=3%, list=0%, signal=3%
YAGI_AML_WITH_11Q23_REARRANGED	YAGI_AML_WITH_11Q23_REARRANGED	80	0.131996	0.758767	0.859611	0.939626	1	338	tags=10%, list=8%, signal=11%
BIOCARTA_HIVNEF_PATHWAY	BIOCARTA_HIVNEF_PATHWAY	18	0.20031	0.755216	0.761488	0.943039	1	986	tags=28%, list=24%, signal=36%
MARTORIATI_MDM4_TARGETS_FETAL_LIVER_UP	MARTORIATI_MDM4_TARGETS_FETAL_LIVER_UP	78	0.12909	0.753192	0.853933	0.944333	1	521	tags=17%, list=12%, signal=19%
ZWANG_DOWN_BY_2ND_EGF_PULSE	ZWANG_DOWN_BY_2ND_EGF_PULSE	57	0.140697	0.752849	0.847826	0.943254	1	685	tags=21%, list=16%, signal=25%
ZHU_CMV_ALL_UP	ZHU_CMV_ALL_UP	32	0.165782	0.752654	0.834783	0.94197	1	2968	tags=94%, list=71%, signal=320%
ZHENG_IL22_SIGNALING_UP	ZHENG_IL22_SIGNALING_UP	16	0.206354	0.751426	0.757848	0.942041	1	526	tags=25%, list=13%, signal=28%
GEORGES_TARGETS_OF_MIR192_AND_MIR215	GEORGES_TARGETS_OF_MIR192_AND_MIR215	218	0.10716	0.749841	0.951276	0.942697	1	371	tags=10%, list=9%, signal=10%
LIEN_BREAST_CARCINOMA_METAPLASTIC_VS_DUCTAL_DN	LIEN_BREAST_CARCINOMA_METAPLASTIC_VS_DUCTAL_DN	22	0.186068	0.747081	0.782077	0.944862	1	155	tags=9%, list=4%, signal=9%
WHITFIELD_CELL_CYCLE_G1_S	WHITFIELD_CELL_CYCLE_G1_S	38	0.157244	0.744642	0.822176	0.946518	1	2283	tags=82%, list=55%, signal=178%
BUYTAERT_PHOTODYNAMIC_THERAPY_STRESS_DN	BUYTAERT_PHOTODYNAMIC_THERAPY_STRESS_DN	176	0.108043	0.73925	0.928571	0.952015	1	1299	tags=34%, list=31%, signal=47%
SPIELMAN_LYMPHOBLAST_EUROPEAN_VS_ASIAN_UP	SPIELMAN_LYMPHOBLAST_EUROPEAN_VS_ASIAN_UP	71	0.128622	0.725789	0.873894	0.967705	1	43	tags=3%, list=1%, signal=3%
CHEN_HOXA5_TARGETS_9HR_UP	CHEN_HOXA5_TARGETS_9HR_UP	54	0.13796	0.724315	0.859091	0.967926	1	2156	tags=72%, list=52%, signal=147%
ZHANG_ANTIVIRAL_RESPONSE_TO_RIBAVIRIN_DN	ZHANG_ANTIVIRAL_RESPONSE_TO_RIBAVIRIN_DN	17	0.193802	0.721986	0.827051	0.969176	1	2385	tags=88%, list=57%, signal=204%
PURBEY_TARGETS_OF_CTBP1_AND_SATB1_UP	PURBEY_TARGETS_OF_CTBP1_AND_SATB1_UP	20	0.184131	0.719257	0.822314	0.970793	1	808	tags=30%, list=19%, signal=37%
ONKEN_UVEAL_MELANOMA_UP	ONKEN_UVEAL_MELANOMA_UP	183	0.104166	0.719242	0.957944	0.969262	1	1184	tags=31%, list=28%, signal=41%
RAY_TUMORIGENESIS_BY_ERBB2_CDC25A_UP	RAY_TUMORIGENESIS_BY_ERBB2_CDC25A_UP	32	0.157479	0.718644	0.818182	0.968404	1	84	tags=6%, list=2%, signal=6%
REACTOME_PI3K_CASCADE	REACTOME_PI3K_CASCADE	21	0.176155	0.714833	0.821192	0.971387	1	847	tags=24%, list=20%, signal=30%
WAMUNYOKOLI_OVARIAN_CANCER_LMP_UP	WAMUNYOKOLI_OVARIAN_CANCER_LMP_UP	57	0.133422	0.710398	0.897092	0.975072	1	1095	tags=35%, list=26%, signal=47%
KORKOLA_EMBRYONAL_CARCINOMA_UP	KORKOLA_EMBRYONAL_CARCINOMA_UP	15	0.200116	0.710074	0.792291	0.973885	1	931	tags=40%, list=22%, signal=51%
SCIBETTA_KDM5B_TARGETS_DN	SCIBETTA_KDM5B_TARGETS_DN	17	0.193782	0.708643	0.820734	0.973805	1	242	tags=12%, list=6%, signal=12%
OUILLETTE_CLL_13Q14_DELETION_UP	OUILLETTE_CLL_13Q14_DELETION_UP	15	0.200698	0.708069	0.826754	0.972883	1	2245	tags=80%, list=54%, signal=172%
KEGG_APOPTOSIS	KEGG_APOPTOSIS	22	0.178957	0.705825	0.817021	0.973936	1	3439	tags=100%, list=82%, signal=558%
REACTOME_SIGNALING_BY_ERBB4	REACTOME_SIGNALING_BY_ERBB4	20	0.18246	0.704823	0.84	0.97346	1	1019	tags=30%, list=24%, signal=39%
AMIT_SERUM_RESPONSE_120_MCF10A	AMIT_SERUM_RESPONSE_120_MCF10A	25	0.169541	0.704425	0.862579	0.972313	1	2579	tags=84%, list=62%, signal=218%
KEGG_ADHERENS_JUNCTION	KEGG_ADHERENS_JUNCTION	17	0.191901	0.703506	0.811983	0.971844	1	2003	tags=76%, list=48%, signal=146%
WHITFIELD_CELL_CYCLE_M_G1	WHITFIELD_CELL_CYCLE_M_G1	26	0.164714	0.702851	0.868644	0.970995	1	531	tags=19%, list=13%, signal=22%
RIZKI_TUMOR_INVASIVENESS_3D_UP	RIZKI_TUMOR_INVASIVENESS_3D_UP	35	0.150626	0.702328	0.881057	0.970014	1	903	tags=26%, list=22%, signal=33%
KERLEY_RESPONSE_TO_CISPLATIN_UP	KERLEY_RESPONSE_TO_CISPLATIN_UP	17	0.186862	0.702218	0.836601	0.96862	1	710	tags=24%, list=17%, signal=28%
CHEMNITZ_RESPONSE_TO_PROSTAGLANDIN_E2_UP	CHEMNITZ_RESPONSE_TO_PROSTAGLANDIN_E2_UP	46	0.139283	0.700659	0.897216	0.968777	1	384	tags=11%, list=9%, signal=12%
RODRIGUES_THYROID_CARCINOMA_ANAPLASTIC_UP	RODRIGUES_THYROID_CARCINOMA_ANAPLASTIC_UP	157	0.102393	0.696607	0.943925	0.971495	1	1991	tags=63%, list=48%, signal=116%
GENTILE_UV_HIGH_DOSE_DN	GENTILE_UV_HIGH_DOSE_DN	64	0.126253	0.692205	0.908096	0.974495	1	1774	tags=56%, list=42%, signal=96%
SMIRNOV_RESPONSE_TO_IR_6HR_UP	SMIRNOV_RESPONSE_TO_IR_6HR_UP	52	0.134156	0.692188	0.894855	0.972995	1	590	tags=13%, list=14%, signal=15%
GOTTWEIN_TARGETS_OF_KSHV_MIR_K12_11	GOTTWEIN_TARGETS_OF_KSHV_MIR_K12_11	17	0.185938	0.691341	0.859833	0.972406	1	1593	tags=53%, list=38%, signal=85%
RHEIN_ALL_GLUCOCORTICOID_THERAPY_DN	RHEIN_ALL_GLUCOCORTICOID_THERAPY_DN	69	0.126229	0.691179	0.915254	0.971038	1	1895	tags=65%, list=45%, signal=117%
HARRIS_BRAIN_CANCER_PROGENITORS	HARRIS_BRAIN_CANCER_PROGENITORS	15	0.193752	0.687355	0.834071	0.973319	1	494	tags=20%, list=12%, signal=23%
BOYLAN_MULTIPLE_MYELOMA_PCA3_UP	BOYLAN_MULTIPLE_MYELOMA_PCA3_UP	27	0.162001	0.685736	0.875	0.973439	1	1272	tags=44%, list=30%, signal=63%
PURBEY_TARGETS_OF_CTBP1_NOT_SATB1_DN	PURBEY_TARGETS_OF_CTBP1_NOT_SATB1_DN	106	0.110989	0.681464	0.95	0.976125	1	343	tags=10%, list=8%, signal=11%
REACTOME_SIGNALING_BY_INSULIN_RECEPTOR	REACTOME_SIGNALING_BY_INSULIN_RECEPTOR	28	0.155889	0.680125	0.86076	0.975949	1	932	tags=29%, list=22%, signal=37%
REACTOME_PHOSPHOLIPID_METABOLISM	REACTOME_PHOSPHOLIPID_METABOLISM	56	0.127928	0.67838	0.906393	0.976165	1	3537	tags=98%, list=85%, signal=626%
BOYLAN_MULTIPLE_MYELOMA_D_UP	BOYLAN_MULTIPLE_MYELOMA_D_UP	30	0.149135	0.673296	0.898148	0.97944	1	628	tags=20%, list=15%, signal=23%
FIGUEROA_AML_METHYLATION_CLUSTER_4_UP	FIGUEROA_AML_METHYLATION_CLUSTER_4_UP	20	0.171426	0.669381	0.85447	0.981583	1	743	tags=25%, list=18%, signal=30%
UDAYAKUMAR_MED1_TARGETS_DN	UDAYAKUMAR_MED1_TARGETS_DN	67	0.119103	0.66788	0.920086	0.981485	1	430	tags=12%, list=10%, signal=13%
ONDER_CDH1_TARGETS_1_DN	ONDER_CDH1_TARGETS_1_DN	54	0.127218	0.664558	0.921348	0.983048	1	1088	tags=28%, list=26%, signal=37%
KIM_ALL_DISORDERS_DURATION_CORR_DN	KIM_ALL_DISORDERS_DURATION_CORR_DN	19	0.17538	0.663906	0.887912	0.982062	1	1276	tags=42%, list=30%, signal=60%
ST_GAQ_PATHWAY	ST_GAQ_PATHWAY	15	0.187516	0.662115	0.867416	0.982142	1	2561	tags=87%, list=61%, signal=223%
BASSO_B_LYMPHOCYTE_NETWORK	BASSO_B_LYMPHOCYTE_NETWORK	38	0.137231	0.652825	0.932166	0.988483	1	1315	tags=39%, list=31%, signal=57%
BREDEMEYER_RAG_SIGNALING_NOT_VIA_ATM_UP	BREDEMEYER_RAG_SIGNALING_NOT_VIA_ATM_UP	17	0.179514	0.651278	0.895616	0.988281	1	697	tags=24%, list=17%, signal=28%
PID_P73PATHWAY	PID_P73PATHWAY	22	0.163367	0.649777	0.887712	0.988036	1	189	tags=9%, list=5%, signal=9%
CHIANG_LIVER_CANCER_SUBCLASS_INTERFERON_DN	CHIANG_LIVER_CANCER_SUBCLASS_INTERFERON_DN	15	0.187839	0.647182	0.890661	0.988575	1	865	tags=33%, list=21%, signal=42%
HORIUCHI_WTAP_TARGETS_DN	HORIUCHI_WTAP_TARGETS_DN	59	0.11982	0.645156	0.944086	0.988704	1	2909	tags=90%, list=70%, signal=290%
LASTOWSKA_NEUROBLASTOMA_COPY_NUMBER_DN	LASTOWSKA_NEUROBLASTOMA_COPY_NUMBER_DN	160	0.095413	0.644809	0.975186	0.987464	1	664	tags=16%, list=16%, signal=18%
LANDIS_ERBB2_BREAST_TUMORS_324_UP	LANDIS_ERBB2_BREAST_TUMORS_324_UP	37	0.139755	0.644593	0.930894	0.986142	1	707	tags=22%, list=17%, signal=26%
LU_EZH2_TARGETS_DN	LU_EZH2_TARGETS_DN	116	0.101641	0.644194	0.977064	0.984966	1	1638	tags=43%, list=39%, signal=69%
ENGELMANN_CANCER_PROGENITORS_UP	ENGELMANN_CANCER_PROGENITORS_UP	17	0.172956	0.642854	0.877637	0.984563	1	331	tags=12%, list=8%, signal=13%
ZAMORA_NOS2_TARGETS_DN	ZAMORA_NOS2_TARGETS_DN	18	0.167771	0.641334	0.914347	0.984259	1	849	tags=28%, list=20%, signal=35%
HADDAD_T_LYMPHOCYTE_AND_NK_PROGENITOR_UP	HADDAD_T_LYMPHOCYTE_AND_NK_PROGENITOR_UP	25	0.155637	0.640092	0.921109	0.983699	1	310	tags=12%, list=7%, signal=13%
LIAO_METASTASIS	LIAO_METASTASIS	146	0.0962025	0.633872	0.993135	0.986738	1	832	tags=20%, list=20%, signal=24%
SUBTIL_PROGESTIN_TARGETS	SUBTIL_PROGESTIN_TARGETS	18	0.166019	0.629432	0.921839	0.988389	1	1032	tags=33%, list=25%, signal=44%
GALE_APL_WITH_FLT3_MUTATED_UP	GALE_APL_WITH_FLT3_MUTATED_UP	20	0.161521	0.627116	0.894397	0.988449	1	1762	tags=65%, list=42%, signal=112%
MORI_LARGE_PRE_BII_LYMPHOCYTE_DN	MORI_LARGE_PRE_BII_LYMPHOCYTE_DN	22	0.152804	0.626031	0.909091	0.987752	1	563	tags=18%, list=13%, signal=21%
WATANABE_RECTAL_CANCER_RADIOTHERAPY_RESPONSIVE_DN	WATANABE_RECTAL_CANCER_RADIOTHERAPY_RESPONSIVE_DN	18	0.163741	0.620073	0.896552	0.990345	1	1227	tags=39%, list=29%, signal=55%
BRUINS_UVC_RESPONSE_LATE	BRUINS_UVC_RESPONSE_LATE	273	0.0846974	0.618667	0.997674	0.989789	1	1193	tags=29%, list=29%, signal=38%
TARTE_PLASMA_CELL_VS_B_LYMPHOCYTE_DN	TARTE_PLASMA_CELL_VS_B_LYMPHOCYTE_DN	16	0.171935	0.61827	0.879668	0.988585	1	845	tags=31%, list=20%, signal=39%
REACTOME_SIGNALING_BY_ILS	REACTOME_SIGNALING_BY_ILS	23	0.150065	0.618104	0.936709	0.987211	1	196	tags=9%, list=5%, signal=9%
ZHAN_MULTIPLE_MYELOMA_UP	ZHAN_MULTIPLE_MYELOMA_UP	16	0.167685	0.617607	0.929897	0.986073	1	1143	tags=38%, list=27%, signal=51%
BILD_CTNNB1_ONCOGENIC_SIGNATURE	BILD_CTNNB1_ONCOGENIC_SIGNATURE	27	0.140683	0.610399	0.929787	0.989149	1	2638	tags=85%, list=63%, signal=229%
MILI_PSEUDOPODIA_HAPTOTAXIS_UP	MILI_PSEUDOPODIA_HAPTOTAXIS_UP	102	0.0992416	0.609771	0.977376	0.988059	1	1769	tags=51%, list=42%, signal=86%
MILI_PSEUDOPODIA_HAPTOTAXIS_DN	MILI_PSEUDOPODIA_HAPTOTAXIS_DN	172	0.0879918	0.608943	0.995305	0.987107	1	1597	tags=42%, list=38%, signal=66%
SWEET_LUNG_CANCER_KRAS_UP	SWEET_LUNG_CANCER_KRAS_UP	96	0.101048	0.607798	0.973684	0.986368	1	750	tags=18%, list=18%, signal=21%
BOYLAN_MULTIPLE_MYELOMA_D_CLUSTER_DN	BOYLAN_MULTIPLE_MYELOMA_D_CLUSTER_DN	16	0.165947	0.606198	0.901709	0.985834	1	609	tags=19%, list=15%, signal=22%
IVANOVSKA_MIR106B_TARGETS	IVANOVSKA_MIR106B_TARGETS	29	0.136387	0.60589	0.930649	0.98456	1	667	tags=17%, list=16%, signal=20%
MORI_PRE_BI_LYMPHOCYTE_DN	MORI_PRE_BI_LYMPHOCYTE_DN	23	0.1439	0.601965	0.941909	0.985301	1	3042	tags=91%, list=73%, signal=332%
SIG_PIP3_SIGNALING_IN_CARDIAC_MYOCTES	SIG_PIP3_SIGNALING_IN_CARDIAC_MYOCTES	18	0.160719	0.599445	0.926829	0.985453	1	496	tags=17%, list=12%, signal=19%
KRIEG_HYPOXIA_NOT_VIA_KDM3A	KRIEG_HYPOXIA_NOT_VIA_KDM3A	225	0.0821385	0.596041	0.997748	0.985866	1	1605	tags=42%, list=38%, signal=64%
KEGG_TIGHT_JUNCTION	KEGG_TIGHT_JUNCTION	20	0.151787	0.593434	0.946309	0.98585	1	526	tags=15%, list=13%, signal=17%
RASHI_RESPONSE_TO_IONIZING_RADIATION_2	RASHI_RESPONSE_TO_IONIZING_RADIATION_2	46	0.1187	0.592741	0.95614	0.984822	1	916	tags=24%, list=22%, signal=30%
LIU_VMYB_TARGETS_UP	LIU_VMYB_TARGETS_UP	45	0.116045	0.589518	0.952688	0.98511	1	200	tags=7%, list=5%, signal=7%
LIU_NASOPHARYNGEAL_CARCINOMA	LIU_NASOPHARYNGEAL_CARCINOMA	15	0.164472	0.578768	0.932059	0.989075	1	57	tags=7%, list=1%, signal=7%
BILBAN_B_CLL_LPL_UP	BILBAN_B_CLL_LPL_UP	21	0.14226	0.57796	0.958333	0.988026	1	242	tags=10%, list=6%, signal=10%
MCCLUNG_CREB1_TARGETS_UP	MCCLUNG_CREB1_TARGETS_UP	21	0.144093	0.572392	0.953437	0.989046	1	273	tags=10%, list=7%, signal=10%
DACOSTA_UV_RESPONSE_VIA_ERCC3_XPCS_DN	DACOSTA_UV_RESPONSE_VIA_ERCC3_XPCS_DN	18	0.150543	0.566227	0.95186	0.990245	1	2798	tags=89%, list=67%, signal=267%
TIEN_INTESTINE_PROBIOTICS_6HR_DN	TIEN_INTESTINE_PROBIOTICS_6HR_DN	43	0.114437	0.564076	0.971302	0.989728	1	3710	tags=100%, list=89%, signal=872%
KIM_WT1_TARGETS_12HR_DN	KIM_WT1_TARGETS_12HR_DN	59	0.105038	0.563838	0.971366	0.988382	1	819	tags=19%, list=20%, signal=23%
ROME_INSULIN_TARGETS_IN_MUSCLE_DN	ROME_INSULIN_TARGETS_IN_MUSCLE_DN	59	0.103383	0.556158	0.97973	0.989985	1	681	tags=17%, list=16%, signal=20%
GROSS_HYPOXIA_VIA_ELK3_DN	GROSS_HYPOXIA_VIA_ELK3_DN	46	0.111138	0.552673	0.977273	0.989835	1	3724	tags=100%, list=89%, signal=898%
REACTOME_POST_TRANSLATIONAL_PROTEIN_MODIFICATION	REACTOME_POST_TRANSLATIONAL_PROTEIN_MODIFICATION	38	0.116556	0.552432	0.976139	0.98851	1	3432	tags=97%, list=82%, signal=536%
KRIEG_KDM3A_TARGETS_NOT_HYPOXIA	KRIEG_KDM3A_TARGETS_NOT_HYPOXIA	46	0.107094	0.540851	0.986871	0.991195	1	2338	tags=76%, list=56%, signal=171%
BLALOCK_ALZHEIMERS_DISEASE_INCIPIENT_DN	BLALOCK_ALZHEIMERS_DISEASE_INCIPIENT_DN	32	0.120729	0.539356	0.980132	0.990263	1	230	tags=9%, list=5%, signal=10%
ACEVEDO_LIVER_CANCER_DN	ACEVEDO_LIVER_CANCER_DN	104	0.0870131	0.529699	0.988764	0.991909	1	1125	tags=29%, list=27%, signal=38%
WANG_CLIM2_TARGETS_DN	WANG_CLIM2_TARGETS_DN	50	0.0995977	0.518267	0.97463	0.993764	1	1724	tags=48%, list=41%, signal=81%
PYEON_CANCER_HEAD_AND_NECK_VS_CERVICAL_UP	PYEON_CANCER_HEAD_AND_NECK_VS_CERVICAL_UP	48	0.0952412	0.494792	0.990762	0.997934	1	2639	tags=83%, list=63%, signal=223%
GOLDRATH_ANTIGEN_RESPONSE	GOLDRATH_ANTIGEN_RESPONSE	75	0.0846265	0.485303	1	0.99834	1	365	tags=8%, list=9%, signal=9%
BRUINS_UVC_RESPONSE_EARLY_LATE	BRUINS_UVC_RESPONSE_EARLY_LATE	80	0.0846188	0.480675	0.995565	0.997806	1	1728	tags=49%, list=41%, signal=81%
ICHIBA_GRAFT_VERSUS_HOST_DISEASE_35D_UP	ICHIBA_GRAFT_VERSUS_HOST_DISEASE_35D_UP	18	0.122502	0.459427	0.991131	0.999635	1	2481	tags=83%, list=59%, signal=204%
HOLLMANN_APOPTOSIS_VIA_CD40_DN	HOLLMANN_APOPTOSIS_VIA_CD40_DN	56	0.0685471	0.368005	1	1	1	1382	tags=34%, list=33%, signal=50%
MARSON_BOUND_BY_FOXP3_STIMULATED	MARSON_BOUND_BY_FOXP3_STIMULATED	193	0.0513035	0.357859	1	1	1	670	tags=14%, list=16%, signal=16%
WHITFIELD_CELL_CYCLE_S	WHITFIELD_CELL_CYCLE_S	38	0.0732889	0.347038	1	1	1	2276	tags=74%, list=54%, signal=160%
AMUNDSON_RESPONSE_TO_ARSENITE	AMUNDSON_RESPONSE_TO_ARSENITE	58	0.0606204	0.322064	1	0.999929	1	1596	tags=41%, list=38%, signal=66%

## Sheet: GSEA_siCtrl_OHT_48h_down
NAME	GS<br> follow link to MSigDB	SIZE	ES	NES	NOM p-val	FDR q-val	FWER p-val	RANK AT MAX	LEADING EDGE
SENESE_HDAC1_TARGETS_DN	SENESE_HDAC1_TARGETS_DN	130	-0.524517	-3.26809	0	0	0	1393	tags=68%, list=33%, signal=99%
KINSEY_TARGETS_OF_EWSR1_FLII_FUSION_DN	KINSEY_TARGETS_OF_EWSR1_FLII_FUSION_DN	137	-0.458338	-2.86467	0	0	0	1495	tags=69%, list=36%, signal=103%
NABA_CORE_MATRISOME	NABA_CORE_MATRISOME	84	-0.45099	-2.63097	0	0.000369	0.001	896	tags=50%, list=21%, signal=62%
LEE_BMP2_TARGETS_UP	LEE_BMP2_TARGETS_UP	268	-0.37071	-2.62156	0	0.000277	0.001	1252	tags=52%, list=30%, signal=70%
VERRECCHIA_EARLY_RESPONSE_TO_TGFB1	VERRECCHIA_EARLY_RESPONSE_TO_TGFB1	18	-0.676297	-2.50469	0	0.000435	0.002	434	tags=56%, list=10%, signal=62%
HOOI_ST7_TARGETS_DN	HOOI_ST7_TARGETS_DN	42	-0.525421	-2.49595	0	0.00055	0.003	504	tags=40%, list=12%, signal=46%
VECCHI_GASTRIC_CANCER_ADVANCED_VS_EARLY_UP	VECCHI_GASTRIC_CANCER_ADVANCED_VS_EARLY_UP	73	-0.442822	-2.49415	0	0.000471	0.003	508	tags=36%, list=12%, signal=40%
RUIZ_TNC_TARGETS_UP	RUIZ_TNC_TARGETS_UP	80	-0.445213	-2.49173	0	0.000413	0.003	603	tags=45%, list=14%, signal=52%
WANG_SMARCE1_TARGETS_UP	WANG_SMARCE1_TARGETS_UP	133	-0.389126	-2.47192	0	0.000367	0.003	1226	tags=52%, list=29%, signal=71%
CHANG_CORE_SERUM_RESPONSE_DN	CHANG_CORE_SERUM_RESPONSE_DN	89	-0.41882	-2.4382	0	0.000438	0.004	1252	tags=60%, list=30%, signal=83%
SENESE_HDAC1_AND_HDAC2_TARGETS_DN	SENESE_HDAC1_AND_HDAC2_TARGETS_DN	109	-0.395389	-2.4065	0	0.00117734	0.012	720	tags=35%, list=17%, signal=41%
SENESE_HDAC2_TARGETS_DN	SENESE_HDAC2_TARGETS_DN	67	-0.427189	-2.3525	0	0.00207035	0.023	1168	tags=54%, list=28%, signal=73%
SCHUETZ_BREAST_CANCER_DUCTAL_INVASIVE_UP	SCHUETZ_BREAST_CANCER_DUCTAL_INVASIVE_UP	126	-0.380018	-2.35186	0	0.00191109	0.023	1468	tags=60%, list=35%, signal=90%
CHICAS_RB1_TARGETS_CONFLUENT	CHICAS_RB1_TARGETS_CONFLUENT	213	-0.342122	-2.34323	0	0.0018508	0.024	1508	tags=56%, list=36%, signal=83%
HOELZEL_NF1_TARGETS_DN	HOELZEL_NF1_TARGETS_DN	38	-0.506892	-2.3338	0	0.00201811	0.027	850	tags=55%, list=20%, signal=69%
NABA_MATRISOME	NABA_MATRISOME	243	-0.331524	-2.31964	0	0.00222877	0.032	896	tags=40%, list=21%, signal=48%
LEE_NEURAL_CREST_STEM_CELL_UP	LEE_NEURAL_CREST_STEM_CELL_UP	45	-0.46653	-2.31695	0	0.00209767	0.032	613	tags=42%, list=15%, signal=49%
PLASARI_TGFB1_TARGETS_10HR_DN	PLASARI_TGFB1_TARGETS_10HR_DN	97	-0.387468	-2.30017	0	0.00240271	0.038	1170	tags=52%, list=28%, signal=70%
LIU_PROSTATE_CANCER_DN	LIU_PROSTATE_CANCER_DN	153	-0.356974	-2.29269	0	0.00244758	0.041	1536	tags=58%, list=37%, signal=89%
TURASHVILI_BREAST_LOBULAR_CARCINOMA_VS_LOBULAR_NORMAL_DN	TURASHVILI_BREAST_LOBULAR_CARCINOMA_VS_LOBULAR_NORMAL_DN	24	-0.551208	-2.29068	0	0.00238033	0.042	1156	tags=63%, list=28%, signal=86%
KOBAYASHI_EGFR_SIGNALING_24HR_UP	KOBAYASHI_EGFR_SIGNALING_24HR_UP	54	-0.441046	-2.27325	0	0.00278388	0.05	952	tags=54%, list=23%, signal=69%
GOZGIT_ESR1_TARGETS_DN	GOZGIT_ESR1_TARGETS_DN	262	-0.318417	-2.23161	0	0.00432607	0.081	1385	tags=52%, list=33%, signal=72%
PLASARI_TGFB1_SIGNALING_VIA_NFIC_1HR_DN	PLASARI_TGFB1_SIGNALING_VIA_NFIC_1HR_DN	38	-0.472055	-2.22391	0	0.00474313	0.093	1172	tags=63%, list=28%, signal=87%
BOQUEST_STEM_CELL_UP	BOQUEST_STEM_CELL_UP	107	-0.365244	-2.22167	0	0.00463502	0.095	885	tags=41%, list=21%, signal=51%
WILCOX_RESPONSE_TO_PROGESTERONE_DN	WILCOX_RESPONSE_TO_PROGESTERONE_DN	19	-0.588453	-2.21762	0	0.00488199	0.104	797	tags=53%, list=19%, signal=65%
MIKKELSEN_IPS_WITH_HCP_H3K27ME3	MIKKELSEN_IPS_WITH_HCP_H3K27ME3	27	-0.523909	-2.21354	0	0.00486039	0.108	1494	tags=85%, list=36%, signal=132%
PICCALUGA_ANGIOIMMUNOBLASTIC_LYMPHOMA_UP	PICCALUGA_ANGIOIMMUNOBLASTIC_LYMPHOMA_UP	68	-0.404902	-2.20226	0	0.00515829	0.118	1732	tags=69%, list=41%, signal=116%
COWLING_MYCN_TARGETS	COWLING_MYCN_TARGETS	17	-0.611096	-2.19966	0	0.00517225	0.121	336	tags=41%, list=8%, signal=45%
GAUSSMANN_MLL_AF4_FUSION_TARGETS_F_UP	GAUSSMANN_MLL_AF4_FUSION_TARGETS_F_UP	81	-0.392817	-2.19012	0	0.00532898	0.129	704	tags=42%, list=17%, signal=49%
BROWNE_HCMV_INFECTION_18HR_DN	BROWNE_HCMV_INFECTION_18HR_DN	66	-0.404919	-2.18694	0	0.00522396	0.131	1237	tags=55%, list=30%, signal=76%
LI_WILMS_TUMOR_VS_FETAL_KIDNEY_2_DN	LI_WILMS_TUMOR_VS_FETAL_KIDNEY_2_DN	26	-0.520122	-2.16078	0	0.00722755	0.18	615	tags=42%, list=15%, signal=49%
BERENJENO_TRANSFORMED_BY_RHOA_DN	BERENJENO_TRANSFORMED_BY_RHOA_DN	146	-0.337419	-2.1567	0	0.00737687	0.188	1794	tags=64%, list=43%, signal=108%
RIGGI_EWING_SARCOMA_PROGENITOR_DN	RIGGI_EWING_SARCOMA_PROGENITOR_DN	77	-0.390971	-2.15228	0	0.00750978	0.198	706	tags=40%, list=17%, signal=48%
RODWELL_AGING_KIDNEY_NO_BLOOD_UP	RODWELL_AGING_KIDNEY_NO_BLOOD_UP	65	-0.40232	-2.14413	0	0.00773673	0.208	1149	tags=51%, list=27%, signal=69%
ONDER_CDH1_TARGETS_2_UP	ONDER_CDH1_TARGETS_2_UP	125	-0.342005	-2.13309	0	0.00863273	0.232	1118	tags=47%, list=27%, signal=62%
VECCHI_GASTRIC_CANCER_EARLY_DN	VECCHI_GASTRIC_CANCER_EARLY_DN	94	-0.361714	-2.12059	0	0.00992756	0.27	962	tags=43%, list=23%, signal=54%
KIM_GLIS2_TARGETS_UP	KIM_GLIS2_TARGETS_UP	19	-0.559413	-2.11694	0	0.0100095	0.28	831	tags=58%, list=20%, signal=72%
NABA_ECM_GLYCOPROTEINS	NABA_ECM_GLYCOPROTEINS	60	-0.402018	-2.10258	0	0.0111605	0.32	1163	tags=52%, list=28%, signal=71%
ANASTASSIOU_CANCER_MESENCHYMAL_TRANSITION_SIGNATURE	ANASTASSIOU_CANCER_MESENCHYMAL_TRANSITION_SIGNATURE	33	-0.475085	-2.09931	0	0.0111774	0.328	1064	tags=61%, list=25%, signal=81%
WU_SILENCED_BY_METHYLATION_IN_BLADDER_CANCER	WU_SILENCED_BY_METHYLATION_IN_BLADDER_CANCER	18	-0.565162	-2.089	0	0.012065	0.359	872	tags=67%, list=21%, signal=84%
VANHARANTA_UTERINE_FIBROID_UP	VANHARANTA_UTERINE_FIBROID_UP	21	-0.531429	-2.08226	0	0.0125872	0.379	756	tags=52%, list=18%, signal=64%
PASINI_SUZ12_TARGETS_DN	PASINI_SUZ12_TARGETS_DN	102	-0.346762	-2.07089	0	0.0139124	0.42	1044	tags=38%, list=25%, signal=50%
KEGG_ECM_RECEPTOR_INTERACTION	KEGG_ECM_RECEPTOR_INTERACTION	28	-0.482005	-2.06001	0	0.0152775	0.463	1252	tags=61%, list=30%, signal=86%
NABA_COLLAGENS	NABA_COLLAGENS	16	-0.585871	-2.04967	0.003861	0.0165987	0.496	773	tags=69%, list=18%, signal=84%
MOSERLE_IFNA_RESPONSE	MOSERLE_IFNA_RESPONSE	15	-0.575089	-2.04721	0.00193424	0.0164463	0.503	506	tags=47%, list=12%, signal=53%
PID_AVB3_INTEGRIN_PATHWAY	PID_AVB3_INTEGRIN_PATHWAY	27	-0.49503	-2.046	0.00181818	0.0162266	0.504	736	tags=44%, list=18%, signal=54%
LANDIS_BREAST_CANCER_PROGRESSION_DN	LANDIS_BREAST_CANCER_PROGRESSION_DN	22	-0.523455	-2.0397	0	0.0169618	0.526	1221	tags=68%, list=29%, signal=96%
TAKEDA_TARGETS_OF_NUP98_HOXA9_FUSION_10D_DN	TAKEDA_TARGETS_OF_NUP98_HOXA9_FUSION_10D_DN	31	-0.466534	-2.03799	0	0.0169903	0.539	883	tags=48%, list=21%, signal=61%
KEGG_LYSOSOME	KEGG_LYSOSOME	36	-0.442387	-2.03732	0	0.0167319	0.541	1714	tags=75%, list=41%, signal=126%
PID_INTEGRIN1_PATHWAY	PID_INTEGRIN1_PATHWAY	22	-0.511085	-2.0308	0.00361664	0.0176054	0.57	872	tags=50%, list=21%, signal=63%
STREICHER_LSM1_TARGETS_UP	STREICHER_LSM1_TARGETS_UP	20	-0.517482	-2.02989	0	0.0173863	0.573	521	tags=40%, list=12%, signal=45%
DUTERTRE_ESTRADIOL_RESPONSE_24HR_DN	DUTERTRE_ESTRADIOL_RESPONSE_24HR_DN	204	-0.29965	-2.0197	0	0.0187203	0.608	1078	tags=39%, list=26%, signal=50%
REACTOME_NCAM_SIGNALING_FOR_NEURITE_OUT_GROWTH	REACTOME_NCAM_SIGNALING_FOR_NEURITE_OUT_GROWTH	19	-0.540673	-2.017	0	0.0187972	0.617	736	tags=53%, list=18%, signal=64%
CORRE_MULTIPLE_MYELOMA_DN	CORRE_MULTIPLE_MYELOMA_DN	23	-0.503727	-2.01033	0	0.0196549	0.637	1246	tags=65%, list=30%, signal=92%
TAKEDA_TARGETS_OF_NUP98_HOXA9_FUSION_3D_UP	TAKEDA_TARGETS_OF_NUP98_HOXA9_FUSION_3D_UP	72	-0.361657	-2.00908	0	0.0195139	0.644	1541	tags=65%, list=37%, signal=102%
TURASHVILI_BREAST_LOBULAR_CARCINOMA_VS_DUCTAL_NORMAL_UP	TURASHVILI_BREAST_LOBULAR_CARCINOMA_VS_DUCTAL_NORMAL_UP	26	-0.485036	-1.99957	0.00185185	0.0208888	0.67	1253	tags=65%, list=30%, signal=93%
MARTORIATI_MDM4_TARGETS_NEUROEPITHELIUM_DN	MARTORIATI_MDM4_TARGETS_NEUROEPITHELIUM_DN	41	-0.417159	-1.99954	0	0.0205224	0.67	1449	tags=68%, list=35%, signal=103%
RODRIGUES_DCC_TARGETS_DN	RODRIGUES_DCC_TARGETS_DN	57	-0.389386	-1.99032	0	0.0217176	0.704	1754	tags=67%, list=42%, signal=113%
TAKEDA_TARGETS_OF_NUP98_HOXA9_FUSION_8D_DN	TAKEDA_TARGETS_OF_NUP98_HOXA9_FUSION_8D_DN	49	-0.39118	-1.98576	0.00177305	0.0222458	0.713	1536	tags=65%, list=37%, signal=102%
GARCIA_TARGETS_OF_FLI1_AND_DAX1_UP	GARCIA_TARGETS_OF_FLI1_AND_DAX1_UP	21	-0.520137	-1.98569	0.00189036	0.0218751	0.713	1760	tags=86%, list=42%, signal=147%
VERHAAK_AML_WITH_NPM1_MUTATED_DN	VERHAAK_AML_WITH_NPM1_MUTATED_DN	75	-0.359261	-1.98398	0.00178891	0.021731	0.717	859	tags=44%, list=21%, signal=54%
WANG_RESPONSE_TO_GSK3_INHIBITOR_SB216763_UP	WANG_RESPONSE_TO_GSK3_INHIBITOR_SB216763_UP	108	-0.326451	-1.97976	0	0.0222361	0.73	1794	tags=71%, list=43%, signal=122%
WEST_ADRENOCORTICAL_TUMOR_DN	WEST_ADRENOCORTICAL_TUMOR_DN	152	-0.301058	-1.96993	0	0.0236462	0.758	910	tags=36%, list=22%, signal=45%
KATSANOU_ELAVL1_TARGETS_UP	KATSANOU_ELAVL1_TARGETS_UP	55	-0.380581	-1.969	0	0.0233937	0.761	961	tags=45%, list=23%, signal=58%
LI_AMPLIFIED_IN_LUNG_CANCER	LI_AMPLIFIED_IN_LUNG_CANCER	17	-0.552682	-1.96453	0.00560748	0.0237318	0.773	521	tags=53%, list=12%, signal=60%
KIM_WT1_TARGETS_12HR_UP	KIM_WT1_TARGETS_12HR_UP	56	-0.382972	-1.96282	0	0.0238644	0.782	869	tags=45%, list=21%, signal=56%
MIKKELSEN_NPC_ICP_WITH_H3K4ME3	MIKKELSEN_NPC_ICP_WITH_H3K4ME3	124	-0.310405	-1.95968	0	0.0242977	0.786	1154	tags=43%, list=28%, signal=57%
NAKAYAMA_SOFT_TISSUE_TUMORS_PCA2_UP	NAKAYAMA_SOFT_TISSUE_TUMORS_PCA2_UP	27	-0.472953	-1.9557	0.0037594	0.0248298	0.802	736	tags=37%, list=18%, signal=45%
GOBERT_OLIGODENDROCYTE_DIFFERENTIATION_DN	GOBERT_OLIGODENDROCYTE_DIFFERENTIATION_DN	366	-0.258428	-1.94745	0	0.0265894	0.831	1689	tags=54%, list=40%, signal=83%
DUTERTRE_ESTRADIOL_RESPONSE_6HR_DN	DUTERTRE_ESTRADIOL_RESPONSE_6HR_DN	40	-0.413361	-1.94634	0	0.0264849	0.836	1118	tags=52%, list=27%, signal=71%
FURUKAWA_DUSP6_TARGETS_PCI35_UP	FURUKAWA_DUSP6_TARGETS_PCI35_UP	23	-0.486848	-1.94339	0.00562852	0.026766	0.842	1459	tags=74%, list=35%, signal=113%
SCHAEFFER_PROSTATE_DEVELOPMENT_12HR_UP	SCHAEFFER_PROSTATE_DEVELOPMENT_12HR_UP	44	-0.400062	-1.94147	0	0.0268462	0.849	537	tags=34%, list=13%, signal=39%
ZWANG_TRANSIENTLY_UP_BY_1ST_EGF_PULSE_ONLY	ZWANG_TRANSIENTLY_UP_BY_1ST_EGF_PULSE_ONLY	457	-0.251739	-1.92807	0	0.0298732	0.879	1256	tags=42%, list=30%, signal=53%
TONKS_TARGETS_OF_RUNX1_RUNX1T1_FUSION_HSC_UP	TONKS_TARGETS_OF_RUNX1_RUNX1T1_FUSION_HSC_UP	70	-0.347854	-1.92456	0	0.0303234	0.888	1555	tags=63%, list=37%, signal=98%
PID_SYNDECAN_1_PATHWAY	PID_SYNDECAN_1_PATHWAY	18	-0.523753	-1.91787	0.0056391	0.0320242	0.901	787	tags=56%, list=19%, signal=68%
KEGG_GLIOMA	KEGG_GLIOMA	16	-0.551221	-1.91631	0	0.0321606	0.903	1150	tags=63%, list=27%, signal=86%
ACEVEDO_LIVER_CANCER_WITH_H3K27ME3_DN	ACEVEDO_LIVER_CANCER_WITH_H3K27ME3_DN	45	-0.395785	-1.91215	0	0.0328159	0.913	1217	tags=56%, list=29%, signal=77%
PID_INTEGRIN3_PATHWAY	PID_INTEGRIN3_PATHWAY	17	-0.521828	-1.90838	0	0.0333232	0.923	488	tags=47%, list=12%, signal=53%
DAVICIONI_MOLECULAR_ARMS_VS_ERMS_DN	DAVICIONI_MOLECULAR_ARMS_VS_ERMS_DN	77	-0.338782	-1.90731	0	0.0332874	0.926	1214	tags=47%, list=29%, signal=65%
BOYAULT_LIVER_CANCER_SUBCLASS_G3_DN	BOYAULT_LIVER_CANCER_SUBCLASS_G3_DN	17	-0.534698	-1.90043	0.0018315	0.0352027	0.935	1362	tags=76%, list=33%, signal=113%
WANG_MLL_TARGETS	WANG_MLL_TARGETS	110	-0.312322	-1.89932	0	0.0350909	0.938	1138	tags=50%, list=27%, signal=67%
TAKEDA_TARGETS_OF_NUP98_HOXA9_FUSION_16D_UP	TAKEDA_TARGETS_OF_NUP98_HOXA9_FUSION_16D_UP	57	-0.363515	-1.89324	0	0.0369559	0.945	727	tags=40%, list=17%, signal=48%
WANG_ESOPHAGUS_CANCER_VS_NORMAL_UP	WANG_ESOPHAGUS_CANCER_VS_NORMAL_UP	28	-0.442168	-1.89146	0	0.0371228	0.945	518	tags=39%, list=12%, signal=45%
SABATES_COLORECTAL_ADENOMA_UP	SABATES_COLORECTAL_ADENOMA_UP	32	-0.4285	-1.88713	0.00350263	0.0380988	0.949	815	tags=50%, list=19%, signal=62%
FRIDMAN_SENESCENCE_UP	FRIDMAN_SENESCENCE_UP	23	-0.462623	-1.88684	0	0.0378297	0.949	711	tags=39%, list=17%, signal=47%
REACTOME_CHONDROITIN_SULFATE_DERMATAN_SULFATE_METABOLISM	REACTOME_CHONDROITIN_SULFATE_DERMATAN_SULFATE_METABOLISM	17	-0.526807	-1.88424	0.0037244	0.038285	0.952	568	tags=41%, list=14%, signal=47%
GRAESSMANN_RESPONSE_TO_MC_AND_SERUM_DEPRIVATION_UP	GRAESSMANN_RESPONSE_TO_MC_AND_SERUM_DEPRIVATION_UP	64	-0.352711	-1.88398	0	0.0379063	0.952	939	tags=42%, list=22%, signal=54%
BROWNE_HCMV_INFECTION_24HR_DN	BROWNE_HCMV_INFECTION_24HR_DN	63	-0.348799	-1.88142	0	0.0382394	0.955	446	tags=25%, list=11%, signal=28%
ROY_WOUND_BLOOD_VESSEL_UP	ROY_WOUND_BLOOD_VESSEL_UP	16	-0.526264	-1.87821	0.011236	0.0389264	0.959	1103	tags=69%, list=26%, signal=93%
REACTOME_COLLAGEN_FORMATION	REACTOME_COLLAGEN_FORMATION	20	-0.482536	-1.87365	0.00572519	0.0400695	0.964	831	tags=55%, list=20%, signal=68%
KONDO_EZH2_TARGETS	KONDO_EZH2_TARGETS	77	-0.336194	-1.87202	0	0.0401074	0.966	684	tags=31%, list=16%, signal=37%
NABA_ECM_REGULATORS	NABA_ECM_REGULATORS	61	-0.353954	-1.86449	0	0.0422537	0.973	885	tags=46%, list=21%, signal=57%
HELLER_SILENCED_BY_METHYLATION_UP	HELLER_SILENCED_BY_METHYLATION_UP	74	-0.3362	-1.86017	0.00181818	0.0432203	0.978	1536	tags=59%, list=37%, signal=92%
KEGG_FOCAL_ADHESION	KEGG_FOCAL_ADHESION	61	-0.35296	-1.8599	0.0018797	0.0428411	0.979	1253	tags=48%, list=30%, signal=67%
PECE_MAMMARY_STEM_CELL_UP	PECE_MAMMARY_STEM_CELL_UP	22	-0.478431	-1.85833	0.00967118	0.0431202	0.982	864	tags=45%, list=21%, signal=57%
BECKER_TAMOXIFEN_RESISTANCE_UP	BECKER_TAMOXIFEN_RESISTANCE_UP	15	-0.536346	-1.85565	0.00912409	0.0436739	0.982	603	tags=47%, list=14%, signal=54%
HOEBEKE_LYMPHOID_STEM_CELL_UP	HOEBEKE_LYMPHOID_STEM_CELL_UP	28	-0.434514	-1.85261	0.0035461	0.0444053	0.983	601	tags=39%, list=14%, signal=46%
REACTOME_GLYCOSAMINOGLYCAN_METABOLISM	REACTOME_GLYCOSAMINOGLYCAN_METABOLISM	27	-0.437206	-1.85184	0.00180505	0.044184	0.983	1025	tags=44%, list=24%, signal=58%
SWEET_KRAS_TARGETS_UP	SWEET_KRAS_TARGETS_UP	34	-0.416163	-1.85134	0.0126354	0.0438911	0.984	2177	tags=88%, list=52%, signal=182%
CROONQUIST_NRAS_VS_STROMAL_STIMULATION_DN	CROONQUIST_NRAS_VS_STROMAL_STIMULATION_DN	22	-0.472707	-1.84721	0.00562852	0.0447931	0.984	695	tags=36%, list=17%, signal=43%
CHANDRAN_METASTASIS_DN	CHANDRAN_METASTASIS_DN	97	-0.315247	-1.84413	0	0.0453703	0.988	827	tags=36%, list=20%, signal=44%
DAVICIONI_PAX_FOXO1_SIGNATURE_IN_ARMS_UP	DAVICIONI_PAX_FOXO1_SIGNATURE_IN_ARMS_UP	22	-0.465957	-1.84118	0.00359066	0.0460502	0.989	475	tags=36%, list=11%, signal=41%
CARD_MIR302A_TARGETS	CARD_MIR302A_TARGETS	25	-0.441795	-1.82324	0.00557621	0.0524235	0.994	1098	tags=52%, list=26%, signal=70%
YAGI_AML_WITH_T_9_11_TRANSLOCATION	YAGI_AML_WITH_T_9_11_TRANSLOCATION	28	-0.422134	-1.82209	0.0106952	0.0523772	0.994	1030	tags=50%, list=25%, signal=66%
NABA_ECM_AFFILIATED	NABA_ECM_AFFILIATED	38	-0.393548	-1.82109	0.00549451	0.0521564	0.994	1446	tags=63%, list=35%, signal=96%
TAKEDA_TARGETS_OF_NUP98_HOXA9_FUSION_10D_UP	TAKEDA_TARGETS_OF_NUP98_HOXA9_FUSION_10D_UP	61	-0.347813	-1.82066	0.00183823	0.0518183	0.994	605	tags=36%, list=14%, signal=42%
MIYAGAWA_TARGETS_OF_EWSR1_ETS_FUSIONS_DN	MIYAGAWA_TARGETS_OF_EWSR1_ETS_FUSIONS_DN	97	-0.311105	-1.81841	0	0.0521339	0.997	899	tags=39%, list=21%, signal=49%
XU_GH1_AUTOCRINE_TARGETS_UP	XU_GH1_AUTOCRINE_TARGETS_UP	51	-0.360366	-1.81333	0.0035524	0.0539315	0.997	1126	tags=55%, list=27%, signal=74%
GUO_HEX_TARGETS_UP	GUO_HEX_TARGETS_UP	24	-0.448355	-1.81147	0.00881834	0.0542307	0.997	985	tags=54%, list=24%, signal=70%
KEEN_RESPONSE_TO_ROSIGLITAZONE_DN	KEEN_RESPONSE_TO_ROSIGLITAZONE_DN	27	-0.427697	-1.80583	0.0114286	0.0560879	0.998	1212	tags=52%, list=29%, signal=73%
CAIRO_LIVER_DEVELOPMENT_UP	CAIRO_LIVER_DEVELOPMENT_UP	64	-0.333241	-1.80314	0.00546448	0.0567432	0.998	926	tags=39%, list=22%, signal=49%
CHEBOTAEV_GR_TARGETS_DN	CHEBOTAEV_GR_TARGETS_DN	45	-0.36323	-1.79959	0.00929368	0.0579479	0.998	755	tags=40%, list=18%, signal=48%
CHIBA_RESPONSE_TO_TSA_UP	CHIBA_RESPONSE_TO_TSA_UP	19	-0.469178	-1.79901	0.0125	0.0576372	0.998	388	tags=37%, list=9%, signal=40%
REACTOME_EXTRACELLULAR_MATRIX_ORGANIZATION	REACTOME_EXTRACELLULAR_MATRIX_ORGANIZATION	28	-0.425178	-1.79859	0.0112994	0.057276	0.998	854	tags=50%, list=20%, signal=62%
KEGG_GAP_JUNCTION	KEGG_GAP_JUNCTION	30	-0.411524	-1.78927	0.00723327	0.0610874	0.999	813	tags=43%, list=19%, signal=53%
KIM_MYCN_AMPLIFICATION_TARGETS_DN	KIM_MYCN_AMPLIFICATION_TARGETS_DN	37	-0.385007	-1.78535	0.00195312	0.0622717	0.999	1952	tags=73%, list=47%, signal=136%
BAELDE_DIABETIC_NEPHROPATHY_UP	BAELDE_DIABETIC_NEPHROPATHY_UP	22	-0.462517	-1.78128	0.00193798	0.0636184	0.999	1246	tags=59%, list=30%, signal=84%
BEGUM_TARGETS_OF_PAX3_FOXO1_FUSION_UP	BEGUM_TARGETS_OF_PAX3_FOXO1_FUSION_UP	23	-0.441859	-1.77944	0.0109689	0.0639796	0.999	613	tags=39%, list=15%, signal=46%
MCBRYAN_PUBERTAL_BREAST_4_5WK_UP	MCBRYAN_PUBERTAL_BREAST_4_5WK_UP	76	-0.317963	-1.76947	0.00367647	0.0684622	0.999	724	tags=33%, list=17%, signal=39%
NAKAYAMA_FRA2_TARGETS	NAKAYAMA_FRA2_TARGETS	15	-0.502761	-1.76561	0.0132075	0.0699314	0.999	1213	tags=67%, list=29%, signal=94%
RICKMAN_HEAD_AND_NECK_CANCER_A	RICKMAN_HEAD_AND_NECK_CANCER_A	30	-0.403521	-1.76044	0.011583	0.0721317	0.999	405	tags=33%, list=10%, signal=37%
SERVITJA_ISLET_HNF1A_TARGETS_UP	SERVITJA_ISLET_HNF1A_TARGETS_UP	53	-0.351106	-1.75868	0.00559702	0.0725875	0.999	683	tags=40%, list=16%, signal=47%
SENESE_HDAC3_TARGETS_UP	SENESE_HDAC3_TARGETS_UP	173	-0.269347	-1.75805	0.00337838	0.0723059	0.999	414	tags=20%, list=10%, signal=21%
BROWNE_HCMV_INFECTION_48HR_DN	BROWNE_HCMV_INFECTION_48HR_DN	148	-0.26964	-1.75747	0	0.0719314	0.999	1197	tags=41%, list=29%, signal=56%
SANA_RESPONSE_TO_IFNG_UP	SANA_RESPONSE_TO_IFNG_UP	18	-0.470513	-1.74288	0.0204461	0.0791687	0.999	939	tags=56%, list=22%, signal=71%
GAUSSMANN_MLL_AF4_FUSION_TARGETS_E_UP	GAUSSMANN_MLL_AF4_FUSION_TARGETS_E_UP	38	-0.371026	-1.73855	0.0182815	0.0809295	0.999	300	tags=29%, list=7%, signal=31%
BERTUCCI_MEDULLARY_VS_DUCTAL_BREAST_CANCER_DN	BERTUCCI_MEDULLARY_VS_DUCTAL_BREAST_CANCER_DN	66	-0.321202	-1.73368	0.00353357	0.0832032	1	1940	tags=73%, list=46%, signal=133%
SHEDDEN_LUNG_CANCER_GOOD_SURVIVAL_A5	SHEDDEN_LUNG_CANCER_GOOD_SURVIVAL_A5	16	-0.478621	-1.73351	0.0207156	0.0826208	1	1131	tags=56%, list=27%, signal=77%
ODONNELL_TARGETS_OF_MYC_AND_TFRC_UP	ODONNELL_TARGETS_OF_MYC_AND_TFRC_UP	32	-0.382599	-1.73295	0.0181488	0.0823487	1	817	tags=44%, list=20%, signal=54%
MIKKELSEN_IPS_ICP_WITH_H3K4ME3_AND_H327ME3	MIKKELSEN_IPS_ICP_WITH_H3K4ME3_AND_H327ME3	34	-0.376071	-1.72056	0.0169811	0.089502	1	585	tags=44%, list=14%, signal=51%
REACTOME_DEVELOPMENTAL_BIOLOGY	REACTOME_DEVELOPMENTAL_BIOLOGY	104	-0.285861	-1.71926	0.00179856	0.0896438	1	875	tags=35%, list=21%, signal=43%
HECKER_IFNB1_TARGETS	HECKER_IFNB1_TARGETS	28	-0.402195	-1.71316	0.0123457	0.0928207	1	506	tags=39%, list=12%, signal=44%
CAIRO_HEPATOBLASTOMA_CLASSES_DN	CAIRO_HEPATOBLASTOMA_CLASSES_DN	66	-0.321175	-1.7112	0.005291	0.093505	1	1573	tags=58%, list=38%, signal=91%
BOQUEST_STEM_CELL_CULTURED_VS_FRESH_UP	BOQUEST_STEM_CELL_CULTURED_VS_FRESH_UP	165	-0.263648	-1.7097	0.00176367	0.0936849	1	755	tags=31%, list=18%, signal=36%
DOUGLAS_BMI1_TARGETS_DN	DOUGLAS_BMI1_TARGETS_DN	99	-0.290433	-1.70835	0.00525394	0.0939136	1	1189	tags=39%, list=28%, signal=54%
KRIGE_RESPONSE_TO_TOSEDOSTAT_24HR_UP	KRIGE_RESPONSE_TO_TOSEDOSTAT_24HR_UP	233	-0.241031	-1.70249	0	0.0969918	1	1840	tags=59%, list=44%, signal=99%
HAN_SATB1_TARGETS_UP	HAN_SATB1_TARGETS_UP	133	-0.27229	-1.69858	0.00172117	0.0989374	1	1170	tags=42%, list=28%, signal=57%
SABATES_COLORECTAL_ADENOMA_DN	SABATES_COLORECTAL_ADENOMA_DN	69	-0.313728	-1.69767	0.00728598	0.0989648	1	602	tags=36%, list=14%, signal=42%
BHAT_ESR1_TARGETS_NOT_VIA_AKT1_DN	BHAT_ESR1_TARGETS_NOT_VIA_AKT1_DN	39	-0.358685	-1.69658	0.018315	0.0989372	1	1235	tags=49%, list=30%, signal=68%
MCBRYAN_PUBERTAL_TGFB1_TARGETS_UP	MCBRYAN_PUBERTAL_TGFB1_TARGETS_UP	54	-0.328985	-1.6952	0.00747664	0.0992795	1	1080	tags=46%, list=26%, signal=62%
CLASPER_LYMPHATIC_VESSELS_DURING_METASTASIS_DN	CLASPER_LYMPHATIC_VESSELS_DURING_METASTASIS_DN	19	-0.452728	-1.69414	0.0290909	0.0993722	1	1064	tags=63%, list=25%, signal=84%
THUM_SYSTOLIC_HEART_FAILURE_UP	THUM_SYSTOLIC_HEART_FAILURE_UP	89	-0.292541	-1.69243	0	0.0997604	1	1274	tags=46%, list=30%, signal=65%
LIM_MAMMARY_STEM_CELL_UP	LIM_MAMMARY_STEM_CELL_UP	180	-0.251252	-1.68802	0.00367647	0.102171	1	911	tags=32%, list=22%, signal=39%
GABRIELY_MIR21_TARGETS	GABRIELY_MIR21_TARGETS	102	-0.284722	-1.68552	0.00184502	0.103052	1	2124	tags=73%, list=51%, signal=144%
HORIUCHI_WTAP_TARGETS_UP	HORIUCHI_WTAP_TARGETS_UP	110	-0.276258	-1.68176	0.00533808	0.1051	1	1264	tags=43%, list=30%, signal=60%
OSADA_ASCL1_TARGETS_UP	OSADA_ASCL1_TARGETS_UP	16	-0.458833	-1.68084	0.0300188	0.10494	1	171	tags=25%, list=4%, signal=26%
GOBERT_CORE_OLIGODENDROCYTE_DIFFERENTIATION	GOBERT_CORE_OLIGODENDROCYTE_DIFFERENTIATION	15	-0.483542	-1.68048	0.0147059	0.104508	1	439	tags=40%, list=10%, signal=45%
TAVAZOIE_METASTASIS	TAVAZOIE_METASTASIS	23	-0.412417	-1.68029	0.0275735	0.103969	1	705	tags=39%, list=17%, signal=47%
ZHAN_MULTIPLE_MYELOMA_MS_UP	ZHAN_MULTIPLE_MYELOMA_MS_UP	22	-0.429415	-1.68006	0.0213178	0.103466	1	1101	tags=59%, list=26%, signal=80%
RODRIGUES_THYROID_CARCINOMA_ANAPLASTIC_DN	RODRIGUES_THYROID_CARCINOMA_ANAPLASTIC_DN	157	-0.256981	-1.68	0.00350877	0.102813	1	1042	tags=38%, list=25%, signal=49%
PLASARI_TGFB1_SIGNALING_VIA_NFIC_10HR_UP	PLASARI_TGFB1_SIGNALING_VIA_NFIC_10HR_UP	19	-0.453393	-1.67844	0.0254545	0.103147	1	1021	tags=58%, list=24%, signal=76%
FIGUEROA_AML_METHYLATION_CLUSTER_3_UP	FIGUEROA_AML_METHYLATION_CLUSTER_3_UP	37	-0.359814	-1.67751	0.0199275	0.103187	1	454	tags=27%, list=11%, signal=30%
DAVICIONI_TARGETS_OF_PAX_FOXO1_FUSIONS_DN	DAVICIONI_TARGETS_OF_PAX_FOXO1_FUSIONS_DN	28	-0.391611	-1.67585	0.0293542	0.103816	1	601	tags=36%, list=14%, signal=41%
ZHAN_MULTIPLE_MYELOMA_PR_DN	ZHAN_MULTIPLE_MYELOMA_PR_DN	16	-0.461973	-1.67557	0.030888	0.103374	1	1118	tags=56%, list=27%, signal=76%
ACEVEDO_FGFR1_TARGETS_IN_PROSTATE_CANCER_MODEL_DN	ACEVEDO_FGFR1_TARGETS_IN_PROSTATE_CANCER_MODEL_DN	95	-0.280351	-1.67286	0.0087108	0.104662	1	1150	tags=47%, list=27%, signal=64%
POOLA_INVASIVE_BREAST_CANCER_UP	POOLA_INVASIVE_BREAST_CANCER_UP	59	-0.320529	-1.66513	0.00764818	0.109689	1	705	tags=36%, list=17%, signal=42%
REACTOME_AXON_GUIDANCE	REACTOME_AXON_GUIDANCE	71	-0.301032	-1.66461	0.0114504	0.109417	1	949	tags=39%, list=23%, signal=50%
SMID_BREAST_CANCER_BASAL_DN	SMID_BREAST_CANCER_BASAL_DN	191	-0.248745	-1.66203	0.00174216	0.110703	1	955	tags=35%, list=23%, signal=43%
MCLACHLAN_DENTAL_CARIES_DN	MCLACHLAN_DENTAL_CARIES_DN	63	-0.309485	-1.66007	0.0182815	0.111389	1	790	tags=37%, list=19%, signal=44%
BHAT_ESR1_TARGETS_VIA_AKT1_DN	BHAT_ESR1_TARGETS_VIA_AKT1_DN	33	-0.37054	-1.65962	0.0222222	0.111104	1	1816	tags=70%, list=43%, signal=122%
NABA_MATRISOME_ASSOCIATED	NABA_MATRISOME_ASSOCIATED	159	-0.256035	-1.65918	0.00185529	0.110812	1	885	tags=35%, list=21%, signal=42%
CHARAFE_BREAST_CANCER_BASAL_VS_MESENCHYMAL_DN	CHARAFE_BREAST_CANCER_BASAL_VS_MESENCHYMAL_DN	24	-0.403076	-1.65182	0.0274725	0.115905	1	1396	tags=63%, list=33%, signal=93%
MOLENAAR_TARGETS_OF_CCND1_AND_CDK4_UP	MOLENAAR_TARGETS_OF_CCND1_AND_CDK4_UP	22	-0.415072	-1.65016	0.0257827	0.116472	1	940	tags=59%, list=22%, signal=76%
YANG_BCL3_TARGETS_UP	YANG_BCL3_TARGETS_UP	104	-0.275237	-1.64826	0.00526316	0.117222	1	1208	tags=44%, list=29%, signal=61%
BURTON_ADIPOGENESIS_PEAK_AT_0HR	BURTON_ADIPOGENESIS_PEAK_AT_0HR	28	-0.383685	-1.64761	0.0194004	0.117049	1	375	tags=25%, list=9%, signal=27%
STAMBOLSKY_TARGETS_OF_MUTATED_TP53_DN	STAMBOLSKY_TARGETS_OF_MUTATED_TP53_DN	15	-0.479213	-1.64737	0.0202206	0.116476	1	1902	tags=87%, list=45%, signal=158%
SENGUPTA_NASOPHARYNGEAL_CARCINOMA_UP	SENGUPTA_NASOPHARYNGEAL_CARCINOMA_UP	76	-0.299105	-1.64597	0.0162749	0.116863	1	838	tags=30%, list=20%, signal=37%
ZHANG_TLX_TARGETS_60HR_UP	ZHANG_TLX_TARGETS_60HR_UP	100	-0.277172	-1.64383	0.00537634	0.11787	1	1226	tags=47%, list=29%, signal=65%
CHIARADONNA_NEOPLASTIC_TRANSFORMATION_CDC25_UP	CHIARADONNA_NEOPLASTIC_TRANSFORMATION_CDC25_UP	36	-0.358698	-1.64323	0.0182149	0.117632	1	733	tags=39%, list=18%, signal=47%
REACTOME_INTEGRIN_CELL_SURFACE_INTERACTIONS	REACTOME_INTEGRIN_CELL_SURFACE_INTERACTIONS	24	-0.417621	-1.64083	0.018622	0.118792	1	1153	tags=50%, list=28%, signal=69%
MONNIER_POSTRADIATION_TUMOR_ESCAPE_DN	MONNIER_POSTRADIATION_TUMOR_ESCAPE_DN	110	-0.271426	-1.63639	0.00553505	0.121748	1	1771	tags=60%, list=42%, signal=101%
MCMURRAY_TP53_HRAS_COOPERATION_RESPONSE_DN	MCMURRAY_TP53_HRAS_COOPERATION_RESPONSE_DN	30	-0.370851	-1.63602	0.0222635	0.121293	1	1088	tags=47%, list=26%, signal=63%
SCHOEN_NFKB_SIGNALING	SCHOEN_NFKB_SIGNALING	15	-0.470774	-1.63466	0.0355805	0.12175	1	1212	tags=53%, list=29%, signal=75%
BROWNE_HCMV_INFECTION_16HR_DN	BROWNE_HCMV_INFECTION_16HR_DN	31	-0.366771	-1.63442	0.0322581	0.121262	1	1170	tags=52%, list=28%, signal=71%
JOHNSTONE_PARVB_TARGETS_3_UP	JOHNSTONE_PARVB_TARGETS_3_UP	110	-0.269957	-1.63377	0.00723327	0.121152	1	548	tags=25%, list=13%, signal=28%
RODRIGUES_THYROID_CARCINOMA_POORLY_DIFFERENTIATED_DN	RODRIGUES_THYROID_CARCINOMA_POORLY_DIFFERENTIATED_DN	240	-0.236005	-1.63279	0.00166667	0.121293	1	1754	tags=56%, list=42%, signal=91%
PYEON_HPV_POSITIVE_TUMORS_UP	PYEON_HPV_POSITIVE_TUMORS_UP	22	-0.41488	-1.62392	0.0257353	0.127661	1	2325	tags=95%, list=56%, signal=214%
MIKKELSEN_MEF_LCP_WITH_H3K4ME3	MIKKELSEN_MEF_LCP_WITH_H3K4ME3	31	-0.377227	-1.621	0.0243902	0.129516	1	1481	tags=65%, list=35%, signal=99%
YAO_TEMPORAL_RESPONSE_TO_PROGESTERONE_CLUSTER_0	YAO_TEMPORAL_RESPONSE_TO_PROGESTERONE_CLUSTER_0	36	-0.356545	-1.62044	0.0253906	0.12938	1	1586	tags=61%, list=38%, signal=98%
ODONNELL_TFRC_TARGETS_UP	ODONNELL_TFRC_TARGETS_UP	122	-0.262871	-1.62002	0.0108499	0.128949	1	746	tags=30%, list=18%, signal=35%
ROSS_AML_WITH_PML_RARA_FUSION	ROSS_AML_WITH_PML_RARA_FUSION	18	-0.436824	-1.61844	0.0379507	0.129498	1	1088	tags=61%, list=26%, signal=82%
JAEGER_METASTASIS_UP	JAEGER_METASTASIS_UP	18	-0.432386	-1.61832	0.0246212	0.128911	1	658	tags=33%, list=16%, signal=39%
FRASOR_RESPONSE_TO_ESTRADIOL_DN	FRASOR_RESPONSE_TO_ESTRADIOL_DN	29	-0.379931	-1.61816	0.0246212	0.128356	1	1153	tags=45%, list=28%, signal=61%
LENAOUR_DENDRITIC_CELL_MATURATION_UP	LENAOUR_DENDRITIC_CELL_MATURATION_UP	33	-0.36286	-1.6173	0.0294659	0.128371	1	549	tags=33%, list=13%, signal=38%
VALK_AML_WITH_FLT3_ITD	VALK_AML_WITH_FLT3_ITD	19	-0.420413	-1.61609	0.0344168	0.128704	1	772	tags=47%, list=18%, signal=58%
LINDGREN_BLADDER_CANCER_CLUSTER_2B	LINDGREN_BLADDER_CANCER_CLUSTER_2B	124	-0.26193	-1.61193	0.00365631	0.131413	1	659	tags=27%, list=16%, signal=32%
JAZAG_TGFB1_SIGNALING_VIA_SMAD4_DN	JAZAG_TGFB1_SIGNALING_VIA_SMAD4_DN	17	-0.446409	-1.61151	0.0274725	0.131069	1	468	tags=35%, list=11%, signal=40%
SMID_BREAST_CANCER_RELAPSE_IN_BONE_DN	SMID_BREAST_CANCER_RELAPSE_IN_BONE_DN	82	-0.281758	-1.61039	0.00886525	0.131317	1	797	tags=32%, list=19%, signal=38%
HELLEBREKERS_SILENCED_DURING_TUMOR_ANGIOGENESIS	HELLEBREKERS_SILENCED_DURING_TUMOR_ANGIOGENESIS	32	-0.362386	-1.60878	0.0271248	0.131966	1	1330	tags=53%, list=32%, signal=77%
ASTON_MAJOR_DEPRESSIVE_DISORDER_UP	ASTON_MAJOR_DEPRESSIVE_DISORDER_UP	16	-0.455123	-1.60862	0.0378007	0.13142	1	486	tags=38%, list=12%, signal=42%
PHONG_TNF_RESPONSE_VIA_P38_COMPLETE	PHONG_TNF_RESPONSE_VIA_P38_COMPLETE	61	-0.30721	-1.60649	0.0140598	0.132452	1	1180	tags=38%, list=28%, signal=52%
ONDER_CDH1_SIGNALING_VIA_CTNNB1	ONDER_CDH1_SIGNALING_VIA_CTNNB1	45	-0.330433	-1.60232	0.0328467	0.135182	1	486	tags=31%, list=12%, signal=35%
PEDERSEN_METASTASIS_BY_ERBB2_ISOFORM_6	PEDERSEN_METASTASIS_BY_ERBB2_ISOFORM_6	16	-0.454692	-1.60009	0.0429907	0.136659	1	1193	tags=56%, list=29%, signal=78%
BROCKE_APOPTOSIS_REVERSED_BY_IL6	BROCKE_APOPTOSIS_REVERSED_BY_IL6	40	-0.333226	-1.5986	0.0163339	0.137162	1	417	tags=25%, list=10%, signal=28%
BAE_BRCA1_TARGETS_UP	BAE_BRCA1_TARGETS_UP	23	-0.396948	-1.59766	0.0304659	0.137199	1	1221	tags=43%, list=29%, signal=61%
ACEVEDO_LIVER_CANCER_WITH_H3K9ME3_UP	ACEVEDO_LIVER_CANCER_WITH_H3K9ME3_UP	23	-0.401308	-1.5973	0.0223048	0.13687	1	977	tags=48%, list=23%, signal=62%
BOSCO_INTERFERON_INDUCED_ANTIVIRAL_MODULE	BOSCO_INTERFERON_INDUCED_ANTIVIRAL_MODULE	29	-0.368632	-1.5927	0.0262172	0.140321	1	517	tags=31%, list=12%, signal=35%
MIKKELSEN_ES_ICP_WITH_H3K4ME3_AND_H3K27ME3	MIKKELSEN_ES_ICP_WITH_H3K4ME3_AND_H3K27ME3	33	-0.35473	-1.59104	0.0298246	0.141054	1	1562	tags=73%, list=37%, signal=115%
WOO_LIVER_CANCER_RECURRENCE_UP	WOO_LIVER_CANCER_RECURRENCE_UP	39	-0.332512	-1.58719	0.0297952	0.143833	1	397	tags=23%, list=9%, signal=25%
IZADPANAH_STEM_CELL_ADIPOSE_VS_BONE_DN	IZADPANAH_STEM_CELL_ADIPOSE_VS_BONE_DN	43	-0.328364	-1.58531	0.028777	0.144846	1	804	tags=40%, list=19%, signal=48%
MIKKELSEN_MEF_ICP_WITH_H3K27ME3	MIKKELSEN_MEF_ICP_WITH_H3K27ME3	38	-0.342627	-1.58175	0.0259259	0.147428	1	637	tags=39%, list=15%, signal=46%
LANDIS_ERBB2_BREAST_TUMORS_324_DN	LANDIS_ERBB2_BREAST_TUMORS_324_DN	41	-0.334323	-1.57905	0.0255009	0.149181	1	1296	tags=49%, list=31%, signal=70%
AMBROSINI_FLAVOPIRIDOL_TREATMENT_TP53	AMBROSINI_FLAVOPIRIDOL_TREATMENT_TP53	34	-0.345808	-1.5718	0.0231317	0.155534	1	1743	tags=68%, list=42%, signal=115%
PEDRIOLI_MIR31_TARGETS_DN	PEDRIOLI_MIR31_TARGETS_DN	133	-0.245909	-1.56922	0.0138889	0.157278	1	991	tags=38%, list=24%, signal=49%
WIEDERSCHAIN_TARGETS_OF_BMI1_AND_PCGF2	WIEDERSCHAIN_TARGETS_OF_BMI1_AND_PCGF2	23	-0.386583	-1.56912	0.0471698	0.156611	1	1138	tags=43%, list=27%, signal=59%
PID_BETA_CATENIN_NUC_PATHWAY	PID_BETA_CATENIN_NUC_PATHWAY	27	-0.368314	-1.56438	0.0349515	0.160517	1	1208	tags=56%, list=29%, signal=78%
SENGUPTA_NASOPHARYNGEAL_CARCINOMA_WITH_LMP1_UP	SENGUPTA_NASOPHARYNGEAL_CARCINOMA_WITH_LMP1_UP	102	-0.265567	-1.56275	0.0166976	0.161419	1	687	tags=26%, list=16%, signal=31%
SERVITJA_LIVER_HNF1A_TARGETS_DN	SERVITJA_LIVER_HNF1A_TARGETS_DN	37	-0.343234	-1.56009	0.0402194	0.163182	1	1189	tags=51%, list=28%, signal=71%
TAKEDA_TARGETS_OF_NUP98_HOXA9_FUSION_16D_DN	TAKEDA_TARGETS_OF_NUP98_HOXA9_FUSION_16D_DN	30	-0.35709	-1.55814	0.037037	0.16425	1	869	tags=40%, list=21%, signal=50%
VERHAAK_GLIOBLASTOMA_MESENCHYMAL	VERHAAK_GLIOBLASTOMA_MESENCHYMAL	57	-0.296695	-1.55568	0.0303571	0.165905	1	1849	tags=68%, list=44%, signal=121%
DAVICIONI_TARGETS_OF_PAX_FOXO1_FUSIONS_UP	DAVICIONI_TARGETS_OF_PAX_FOXO1_FUSIONS_UP	94	-0.265862	-1.55509	0.0203327	0.165718	1	1197	tags=41%, list=29%, signal=57%
DANG_REGULATED_BY_MYC_DN	DANG_REGULATED_BY_MYC_DN	62	-0.288882	-1.55036	0.024911	0.169611	1	375	tags=21%, list=9%, signal=23%
JI_RESPONSE_TO_FSH_UP	JI_RESPONSE_TO_FSH_UP	24	-0.374372	-1.54926	0.03663	0.170041	1	1724	tags=67%, list=41%, signal=113%
KEGG_AXON_GUIDANCE	KEGG_AXON_GUIDANCE	47	-0.310822	-1.54868	0.0337079	0.169844	1	851	tags=40%, list=20%, signal=50%
KEGG_CELL_ADHESION_MOLECULES_CAMS	KEGG_CELL_ADHESION_MOLECULES_CAMS	28	-0.35948	-1.54751	0.0567766	0.170248	1	1083	tags=46%, list=26%, signal=62%
LABBE_TARGETS_OF_TGFB1_AND_WNT3A_UP	LABBE_TARGETS_OF_TGFB1_AND_WNT3A_UP	30	-0.352593	-1.54519	0.0454545	0.171712	1	1080	tags=47%, list=26%, signal=62%
REACTOME_SIGNALING_BY_PDGF	REACTOME_SIGNALING_BY_PDGF	42	-0.322212	-1.5439	0.0310219	0.172242	1	808	tags=38%, list=19%, signal=47%
DARWICHE_PAPILLOMA_RISK_LOW_UP	DARWICHE_PAPILLOMA_RISK_LOW_UP	28	-0.361793	-1.54389	0.0408922	0.171467	1	1402	tags=57%, list=34%, signal=85%
HELLER_HDAC_TARGETS_UP	HELLER_HDAC_TARGETS_UP	86	-0.266422	-1.54035	0.0151515	0.174493	1	1361	tags=47%, list=33%, signal=68%
CASTELLANO_NRAS_TARGETS_UP	CASTELLANO_NRAS_TARGETS_UP	20	-0.408986	-1.53846	0.0460405	0.175697	1	615	tags=40%, list=15%, signal=47%
LEIN_PONS_MARKERS	LEIN_PONS_MARKERS	27	-0.363927	-1.53577	0.0505415	0.177831	1	1306	tags=63%, list=31%, signal=91%
RIGGI_EWING_SARCOMA_PROGENITOR_UP	RIGGI_EWING_SARCOMA_PROGENITOR_UP	151	-0.237148	-1.53476	0.00701754	0.178099	1	645	tags=27%, list=15%, signal=31%
HUMMERICH_SKIN_CANCER_PROGRESSION_DN	HUMMERICH_SKIN_CANCER_PROGRESSION_DN	25	-0.375558	-1.53419	0.0552381	0.178001	1	1786	tags=72%, list=43%, signal=125%
LIU_VAV3_PROSTATE_CARCINOGENESIS_UP	LIU_VAV3_PROSTATE_CARCINOGENESIS_UP	31	-0.34609	-1.5323	0.0447761	0.179174	1	982	tags=45%, list=23%, signal=59%
SHEN_SMARCA2_TARGETS_UP	SHEN_SMARCA2_TARGETS_UP	77	-0.274159	-1.53023	0.0122164	0.180583	1	2765	tags=95%, list=66%, signal=274%
LABBE_TGFB1_TARGETS_UP	LABBE_TGFB1_TARGETS_UP	29	-0.36358	-1.53008	0.045208	0.180009	1	1965	tags=76%, list=47%, signal=142%
TURASHVILI_BREAST_DUCTAL_CARCINOMA_VS_LOBULAR_NORMAL_DN	TURASHVILI_BREAST_DUCTAL_CARCINOMA_VS_LOBULAR_NORMAL_DN	21	-0.38927	-1.52978	0.0525328	0.17953	1	800	tags=38%, list=19%, signal=47%
REN_ALVEOLAR_RHABDOMYOSARCOMA_DN	REN_ALVEOLAR_RHABDOMYOSARCOMA_DN	127	-0.245494	-1.52337	0.00739372	0.185743	1	1768	tags=53%, list=42%, signal=89%
JISON_SICKLE_CELL_DISEASE_UP	JISON_SICKLE_CELL_DISEASE_UP	53	-0.29834	-1.52043	0.0336449	0.188213	1	506	tags=23%, list=12%, signal=25%
LEIN_CHOROID_PLEXUS_MARKERS	LEIN_CHOROID_PLEXUS_MARKERS	28	-0.355802	-1.52015	0.040146	0.187639	1	260	tags=25%, list=6%, signal=26%
TURASHVILI_BREAST_DUCTAL_CARCINOMA_VS_LOBULAR_NORMAL_UP	TURASHVILI_BREAST_DUCTAL_CARCINOMA_VS_LOBULAR_NORMAL_UP	21	-0.389654	-1.51954	0.0643275	0.187482	1	380	tags=29%, list=9%, signal=31%
DURAND_STROMA_S_UP	DURAND_STROMA_S_UP	123	-0.243768	-1.51854	0.0125899	0.18779	1	854	tags=33%, list=20%, signal=41%
SWEET_LUNG_CANCER_KRAS_DN	SWEET_LUNG_CANCER_KRAS_DN	129	-0.242961	-1.51685	0.0122378	0.188841	1	601	tags=25%, list=14%, signal=28%
GAUSSMANN_MLL_AF4_FUSION_TARGETS_D_UP	GAUSSMANN_MLL_AF4_FUSION_TARGETS_D_UP	16	-0.421736	-1.51644	0.0618956	0.188435	1	1060	tags=56%, list=25%, signal=75%
FULCHER_INFLAMMATORY_RESPONSE_LECTIN_VS_LPS_DN	FULCHER_INFLAMMATORY_RESPONSE_LECTIN_VS_LPS_DN	124	-0.243335	-1.51634	0.0176367	0.187726	1	1845	tags=59%, list=44%, signal=102%
SOTIRIOU_BREAST_CANCER_GRADE_1_VS_3_DN	SOTIRIOU_BREAST_CANCER_GRADE_1_VS_3_DN	18	-0.408586	-1.51492	0.0541012	0.188433	1	1890	tags=83%, list=45%, signal=151%
ACEVEDO_LIVER_CANCER_WITH_H3K27ME3_UP	ACEVEDO_LIVER_CANCER_WITH_H3K27ME3_UP	69	-0.277726	-1.51486	0.0276753	0.187725	1	947	tags=38%, list=23%, signal=48%
YOSHIMURA_MAPK8_TARGETS_DN	YOSHIMURA_MAPK8_TARGETS_DN	84	-0.261057	-1.51463	0.0328467	0.187204	1	452	tags=19%, list=11%, signal=21%
WAMUNYOKOLI_OVARIAN_CANCER_LMP_DN	WAMUNYOKOLI_OVARIAN_CANCER_LMP_DN	78	-0.269258	-1.50885	0.0346715	0.192693	1	1712	tags=55%, list=41%, signal=92%
WONG_ENDMETRIUM_CANCER_DN	WONG_ENDMETRIUM_CANCER_DN	28	-0.345656	-1.50812	0.0553435	0.192749	1	933	tags=50%, list=22%, signal=64%
LU_AGING_BRAIN_UP	LU_AGING_BRAIN_UP	95	-0.257794	-1.50747	0.0182815	0.192735	1	417	tags=19%, list=10%, signal=21%
YAGI_AML_FAB_MARKERS	YAGI_AML_FAB_MARKERS	45	-0.305082	-1.50675	0.0425532	0.192792	1	945	tags=31%, list=23%, signal=40%
KEGG_TGF_BETA_SIGNALING_PATHWAY	KEGG_TGF_BETA_SIGNALING_PATHWAY	31	-0.338849	-1.50617	0.055666	0.192665	1	1052	tags=39%, list=25%, signal=51%
WALLACE_PROSTATE_CANCER_RACE_UP	WALLACE_PROSTATE_CANCER_RACE_UP	72	-0.27605	-1.50593	0.0334573	0.192118	1	1107	tags=42%, list=26%, signal=56%
MIKKELSEN_ES_HCP_WITH_H3K27ME3	MIKKELSEN_ES_HCP_WITH_H3K27ME3	15	-0.430922	-1.50505	0.0766283	0.192302	1	745	tags=60%, list=18%, signal=73%
DOANE_BREAST_CANCER_CLASSES_UP	DOANE_BREAST_CANCER_CLASSES_UP	20	-0.398844	-1.50491	0.0701107	0.191652	1	1110	tags=60%, list=27%, signal=81%
NAKAMURA_TUMOR_ZONE_PERIPHERAL_VS_CENTRAL_DN	NAKAMURA_TUMOR_ZONE_PERIPHERAL_VS_CENTRAL_DN	176	-0.228783	-1.50428	0.00868056	0.191623	1	1754	tags=57%, list=42%, signal=95%
LEE_LIVER_CANCER_ACOX1_DN	LEE_LIVER_CANCER_ACOX1_DN	17	-0.411377	-1.50423	0.0758123	0.190906	1	492	tags=35%, list=12%, signal=40%
KEGG_LONG_TERM_DEPRESSION	KEGG_LONG_TERM_DEPRESSION	18	-0.397122	-1.4957	0.0745098	0.199675	1	813	tags=39%, list=19%, signal=48%
DAVICIONI_RHABDOMYOSARCOMA_PAX_FOXO1_FUSION_UP	DAVICIONI_RHABDOMYOSARCOMA_PAX_FOXO1_FUSION_UP	25	-0.361927	-1.49529	0.0607735	0.199317	1	475	tags=28%, list=11%, signal=31%
PECE_MAMMARY_STEM_CELL_DN	PECE_MAMMARY_STEM_CELL_DN	33	-0.334023	-1.49317	0.0542495	0.201041	1	380	tags=24%, list=9%, signal=26%
CUI_TCF21_TARGETS_2_DN	CUI_TCF21_TARGETS_2_DN	264	-0.210405	-1.49297	0.00848896	0.200463	1	1485	tags=44%, list=35%, signal=64%
DELASERNA_MYOD_TARGETS_DN	DELASERNA_MYOD_TARGETS_DN	19	-0.396823	-1.49122	0.0721248	0.201779	1	982	tags=42%, list=23%, signal=55%
HOFFMANN_PRE_BI_TO_LARGE_PRE_BII_LYMPHOCYTE_DN	HOFFMANN_PRE_BI_TO_LARGE_PRE_BII_LYMPHOCYTE_DN	18	-0.408118	-1.49112	0.0680529	0.201163	1	756	tags=44%, list=18%, signal=54%
CHIARADONNA_NEOPLASTIC_TRANSFORMATION_KRAS_CDC25_DN	CHIARADONNA_NEOPLASTIC_TRANSFORMATION_KRAS_CDC25_DN	16	-0.413302	-1.49007	0.070632	0.201596	1	1712	tags=81%, list=41%, signal=137%
CHIARADONNA_NEOPLASTIC_TRANSFORMATION_KRAS_DN	CHIARADONNA_NEOPLASTIC_TRANSFORMATION_KRAS_DN	51	-0.295135	-1.48818	0.0673953	0.20317	1	1252	tags=45%, list=30%, signal=64%
TURASHVILI_BREAST_DUCTAL_CARCINOMA_VS_DUCTAL_NORMAL_DN	TURASHVILI_BREAST_DUCTAL_CARCINOMA_VS_DUCTAL_NORMAL_DN	63	-0.274026	-1.48688	0.0365631	0.203839	1	933	tags=35%, list=22%, signal=44%
GAL_LEUKEMIC_STEM_CELL_UP	GAL_LEUKEMIC_STEM_CELL_UP	36	-0.329746	-1.48458	0.038961	0.205772	1	1458	tags=56%, list=35%, signal=85%
KAN_RESPONSE_TO_ARSENIC_TRIOXIDE	KAN_RESPONSE_TO_ARSENIC_TRIOXIDE	53	-0.286494	-1.48378	0.0494506	0.205896	1	417	tags=23%, list=10%, signal=25%
NUYTTEN_NIPP1_TARGETS_DN	NUYTTEN_NIPP1_TARGETS_DN	225	-0.21024	-1.47162	0.00366972	0.219258	1	1249	tags=35%, list=30%, signal=47%
RODWELL_AGING_KIDNEY_UP	RODWELL_AGING_KIDNEY_UP	114	-0.240152	-1.47148	0.0227273	0.218613	1	1178	tags=39%, list=28%, signal=52%
KYNG_DNA_DAMAGE_BY_GAMMA_AND_UV_RADIATION	KYNG_DNA_DAMAGE_BY_GAMMA_AND_UV_RADIATION	22	-0.371693	-1.46321	0.0722656	0.228415	1	1864	tags=73%, list=45%, signal=130%
MIKKELSEN_ES_ICP_WITH_H3K4ME3	MIKKELSEN_ES_ICP_WITH_H3K4ME3	169	-0.220794	-1.45708	0.0275862	0.235208	1	1279	tags=44%, list=31%, signal=61%
KIM_MYC_AMPLIFICATION_TARGETS_DN	KIM_MYC_AMPLIFICATION_TARGETS_DN	34	-0.316928	-1.45662	0.0708812	0.234956	1	389	tags=24%, list=9%, signal=26%
CROMER_TUMORIGENESIS_UP	CROMER_TUMORIGENESIS_UP	24	-0.360175	-1.45646	0.0639098	0.234258	1	272	tags=25%, list=6%, signal=27%
WONG_ADULT_TISSUE_STEM_MODULE	WONG_ADULT_TISSUE_STEM_MODULE	229	-0.208171	-1.45631	0.00657895	0.233566	1	894	tags=29%, list=21%, signal=35%
MCBRYAN_PUBERTAL_BREAST_3_4WK_UP	MCBRYAN_PUBERTAL_BREAST_3_4WK_UP	70	-0.267158	-1.45429	0.0566038	0.235392	1	1044	tags=40%, list=25%, signal=52%
BROWNE_INTERFERON_RESPONSIVE_GENES	BROWNE_INTERFERON_RESPONSIVE_GENES	23	-0.36659	-1.45424	0.0783242	0.234554	1	1330	tags=57%, list=32%, signal=82%
GAUSSMANN_MLL_AF4_FUSION_TARGETS_A_UP	GAUSSMANN_MLL_AF4_FUSION_TARGETS_A_UP	60	-0.284678	-1.45349	0.0568627	0.234635	1	880	tags=33%, list=21%, signal=42%
STARK_PREFRONTAL_CORTEX_22Q11_DELETION_UP	STARK_PREFRONTAL_CORTEX_22Q11_DELETION_UP	56	-0.274465	-1.45334	0.0455342	0.233914	1	1725	tags=59%, list=41%, signal=99%
DELASERNA_MYOD_TARGETS_UP	DELASERNA_MYOD_TARGETS_UP	25	-0.357783	-1.45151	0.0860421	0.235299	1	208	tags=20%, list=5%, signal=21%
ZHU_CMV_24_HR_DN	ZHU_CMV_24_HR_DN	28	-0.337811	-1.45018	0.065764	0.236155	1	380	tags=25%, list=9%, signal=27%
CHIANG_LIVER_CANCER_SUBCLASS_CTNNB1_DN	CHIANG_LIVER_CANCER_SUBCLASS_CTNNB1_DN	56	-0.27768	-1.45009	0.0525362	0.235401	1	837	tags=34%, list=20%, signal=42%
GRAESSMANN_APOPTOSIS_BY_SERUM_DEPRIVATION_UP	GRAESSMANN_APOPTOSIS_BY_SERUM_DEPRIVATION_UP	171	-0.220075	-1.4497	0.0170358	0.235121	1	539	tags=22%, list=13%, signal=24%
WANG_TUMOR_INVASIVENESS_DN	WANG_TUMOR_INVASIVENESS_DN	45	-0.29701	-1.44661	0.0692168	0.238401	1	358	tags=16%, list=9%, signal=17%
PENG_RAPAMYCIN_RESPONSE_UP	PENG_RAPAMYCIN_RESPONSE_UP	46	-0.293526	-1.44651	0.0660377	0.237669	1	761	tags=33%, list=18%, signal=39%
LEE_LIVER_CANCER_CIPROFIBRATE_DN	LEE_LIVER_CANCER_CIPROFIBRATE_DN	15	-0.41677	-1.44581	0.0811808	0.237842	1	348	tags=33%, list=8%, signal=36%
LINDVALL_IMMORTALIZED_BY_TERT_DN	LINDVALL_IMMORTALIZED_BY_TERT_DN	29	-0.335817	-1.44497	0.0859649	0.23802	1	404	tags=28%, list=10%, signal=30%
KARLSSON_TGFB1_TARGETS_DN	KARLSSON_TGFB1_TARGETS_DN	65	-0.265264	-1.43976	0.0527241	0.244068	1	1806	tags=60%, list=43%, signal=104%
CUI_TCF21_TARGETS_2_UP	CUI_TCF21_TARGETS_2_UP	146	-0.222805	-1.43836	0.0170778	0.245103	1	894	tags=29%, list=21%, signal=35%
REN_ALVEOLAR_RHABDOMYOSARCOMA_UP	REN_ALVEOLAR_RHABDOMYOSARCOMA_UP	30	-0.32967	-1.43733	0.071298	0.245741	1	604	tags=33%, list=14%, signal=39%
MOHANKUMAR_TLX1_TARGETS_DN	MOHANKUMAR_TLX1_TARGETS_DN	84	-0.253764	-1.43619	0.0422265	0.246385	1	737	tags=29%, list=18%, signal=34%
LEE_NEURAL_CREST_STEM_CELL_DN	LEE_NEURAL_CREST_STEM_CELL_DN	35	-0.318244	-1.43339	0.0732601	0.24942	1	300	tags=26%, list=7%, signal=27%
SASAI_RESISTANCE_TO_NEOPLASTIC_TRANSFROMATION	SASAI_RESISTANCE_TO_NEOPLASTIC_TRANSFROMATION	22	-0.357935	-1.42835	0.0886793	0.255828	1	1677	tags=64%, list=40%, signal=106%
COLINA_TARGETS_OF_4EBP1_AND_4EBP2	COLINA_TARGETS_OF_4EBP1_AND_4EBP2	91	-0.242239	-1.42817	0.0337478	0.255136	1	1108	tags=34%, list=26%, signal=45%
NABA_BASEMENT_MEMBRANES	NABA_BASEMENT_MEMBRANES	16	-0.406544	-1.4264	0.113422	0.256644	1	1947	tags=88%, list=47%, signal=163%
PID_FGF_PATHWAY	PID_FGF_PATHWAY	19	-0.378334	-1.42539	0.0910781	0.257261	1	1748	tags=63%, list=42%, signal=108%
WOO_LIVER_CANCER_RECURRENCE_DN	WOO_LIVER_CANCER_RECURRENCE_DN	20	-0.374591	-1.42435	0.116788	0.257894	1	1680	tags=70%, list=40%, signal=116%
MIKKELSEN_IPS_HCP_WITH_H3_UNMETHYLATED	MIKKELSEN_IPS_HCP_WITH_H3_UNMETHYLATED	16	-0.406841	-1.42203	0.098513	0.260383	1	159	tags=31%, list=4%, signal=32%
HADDAD_B_LYMPHOCYTE_PROGENITOR	HADDAD_B_LYMPHOCYTE_PROGENITOR	69	-0.265074	-1.42122	0.0290909	0.260658	1	1118	tags=36%, list=27%, signal=49%
MCBRYAN_PUBERTAL_BREAST_6_7WK_DN	MCBRYAN_PUBERTAL_BREAST_6_7WK_DN	19	-0.382862	-1.42064	0.090566	0.260645	1	800	tags=42%, list=19%, signal=52%
BROWNE_HCMV_INFECTION_2HR_DN	BROWNE_HCMV_INFECTION_2HR_DN	17	-0.387404	-1.41923	0.0907298	0.261768	1	618	tags=29%, list=15%, signal=34%
HOELZEL_NF1_TARGETS_UP	HOELZEL_NF1_TARGETS_UP	44	-0.288469	-1.41585	0.0738007	0.26592	1	952	tags=32%, list=23%, signal=41%
SHEPARD_CRUSH_AND_BURN_MUTANT_DN	SHEPARD_CRUSH_AND_BURN_MUTANT_DN	32	-0.321619	-1.41561	0.0907441	0.265348	1	1278	tags=53%, list=31%, signal=76%
LINDGREN_BLADDER_CANCER_HIGH_RECURRENCE	LINDGREN_BLADDER_CANCER_HIGH_RECURRENCE	15	-0.400496	-1.41362	0.0939335	0.267292	1	657	tags=33%, list=16%, signal=39%
LINDSTEDT_DENDRITIC_CELL_MATURATION_D	LINDSTEDT_DENDRITIC_CELL_MATURATION_D	20	-0.364901	-1.41189	0.105263	0.268975	1	1568	tags=60%, list=37%, signal=95%
OUELLET_OVARIAN_CANCER_INVASIVE_VS_LMP_UP	OUELLET_OVARIAN_CANCER_INVASIVE_VS_LMP_UP	15	-0.404917	-1.40746	0.113346	0.274344	1	597	tags=27%, list=14%, signal=31%
AFFAR_YY1_TARGETS_UP	AFFAR_YY1_TARGETS_UP	59	-0.268118	-1.40591	0.0765125	0.275775	1	1159	tags=42%, list=28%, signal=58%
KRASNOSELSKAYA_ILF3_TARGETS_DN	KRASNOSELSKAYA_ILF3_TARGETS_DN	17	-0.387916	-1.40322	0.0994372	0.278721	1	108	tags=18%, list=3%, signal=18%
REACTOME_RESPONSE_TO_ELEVATED_PLATELET_CYTOSOLIC_CA2_	REACTOME_RESPONSE_TO_ELEVATED_PLATELET_CYTOSOLIC_CA2_	19	-0.372969	-1.40029	0.115108	0.282289	1	492	tags=37%, list=12%, signal=42%
NAKAYAMA_SOFT_TISSUE_TUMORS_PCA1_DN	NAKAYAMA_SOFT_TISSUE_TUMORS_PCA1_DN	30	-0.315904	-1.39981	0.0966608	0.282011	1	761	tags=40%, list=18%, signal=49%
DER_IFN_BETA_RESPONSE_UP	DER_IFN_BETA_RESPONSE_UP	23	-0.345235	-1.3991	0.0994264	0.282161	1	506	tags=26%, list=12%, signal=30%
IVANOVA_HEMATOPOIESIS_STEM_CELL	IVANOVA_HEMATOPOIESIS_STEM_CELL	65	-0.257562	-1.39657	0.0802139	0.284954	1	1103	tags=38%, list=26%, signal=51%
KEGG_ERBB_SIGNALING_PATHWAY	KEGG_ERBB_SIGNALING_PATHWAY	24	-0.339886	-1.3933	0.102041	0.288831	1	1150	tags=42%, list=27%, signal=57%
KEGG_CALCIUM_SIGNALING_PATHWAY	KEGG_CALCIUM_SIGNALING_PATHWAY	47	-0.272696	-1.3929	0.0779221	0.28853	1	813	tags=40%, list=19%, signal=50%
KEGG_CHEMOKINE_SIGNALING_PATHWAY	KEGG_CHEMOKINE_SIGNALING_PATHWAY	37	-0.298009	-1.391	0.103448	0.290394	1	995	tags=41%, list=24%, signal=53%
TURASHVILI_BREAST_LOBULAR_CARCINOMA_VS_DUCTAL_NORMAL_DN	TURASHVILI_BREAST_LOBULAR_CARCINOMA_VS_DUCTAL_NORMAL_DN	25	-0.344134	-1.39087	0.101727	0.289627	1	615	tags=32%, list=15%, signal=37%
TAKEDA_TARGETS_OF_NUP98_HOXA9_FUSION_8D_UP	TAKEDA_TARGETS_OF_NUP98_HOXA9_FUSION_8D_UP	44	-0.291418	-1.39006	0.0907473	0.289843	1	679	tags=36%, list=16%, signal=43%
JECHLINGER_EPITHELIAL_TO_MESENCHYMAL_TRANSITION_UP	JECHLINGER_EPITHELIAL_TO_MESENCHYMAL_TRANSITION_UP	17	-0.383062	-1.38957	0.116371	0.289698	1	375	tags=29%, list=9%, signal=32%
GARGALOVIC_RESPONSE_TO_OXIDIZED_PHOSPHOLIPIDS_GREY_DN	GARGALOVIC_RESPONSE_TO_OXIDIZED_PHOSPHOLIPIDS_GREY_DN	37	-0.303764	-1.3847	0.100365	0.296046	1	873	tags=35%, list=21%, signal=44%
ZHU_CMV_ALL_DN	ZHU_CMV_ALL_DN	35	-0.301808	-1.38313	0.0830258	0.297424	1	1228	tags=46%, list=29%, signal=64%
BROWNE_HCMV_INFECTION_6HR_DN	BROWNE_HCMV_INFECTION_6HR_DN	45	-0.282615	-1.38222	0.0757576	0.297771	1	628	tags=27%, list=15%, signal=31%
PID_REG_GR_PATHWAY	PID_REG_GR_PATHWAY	17	-0.374121	-1.38183	0.111753	0.297413	1	279	tags=18%, list=7%, signal=19%
GU_PDEF_TARGETS_UP	GU_PDEF_TARGETS_UP	32	-0.31346	-1.38036	0.10991	0.298705	1	1736	tags=63%, list=41%, signal=106%
KONDO_PROSTATE_CANCER_WITH_H3K27ME3	KONDO_PROSTATE_CANCER_WITH_H3K27ME3	26	-0.332885	-1.37994	0.0921305	0.298342	1	995	tags=54%, list=24%, signal=70%
MANALO_HYPOXIA_UP	MANALO_HYPOXIA_UP	99	-0.23412	-1.37583	0.0542907	0.304116	1	1177	tags=39%, list=28%, signal=54%
MAHAJAN_RESPONSE_TO_IL1A_UP	MAHAJAN_RESPONSE_TO_IL1A_UP	17	-0.376842	-1.37463	0.121857	0.305041	1	695	tags=35%, list=17%, signal=42%
PEREZ_TP63_TARGETS	PEREZ_TP63_TARGETS	103	-0.232979	-1.37394	0.0609982	0.305203	1	615	tags=25%, list=15%, signal=29%
SIMBULAN_PARP1_TARGETS_UP	SIMBULAN_PARP1_TARGETS_UP	15	-0.385546	-1.37004	0.12406	0.310256	1	1052	tags=40%, list=25%, signal=53%
JOHNSTONE_PARVB_TARGETS_1_DN	JOHNSTONE_PARVB_TARGETS_1_DN	25	-0.330273	-1.3692	0.10987	0.310733	1	1683	tags=68%, list=40%, signal=113%
HOSHIDA_LIVER_CANCER_SUBCLASS_S3	HOSHIDA_LIVER_CANCER_SUBCLASS_S3	66	-0.249615	-1.36885	0.0761246	0.310345	1	898	tags=33%, list=21%, signal=42%
RICKMAN_TUMOR_DIFFERENTIATED_MODERATELY_VS_POORLY_UP	RICKMAN_TUMOR_DIFFERENTIATED_MODERATELY_VS_POORLY_UP	39	-0.293489	-1.36869	0.0984848	0.309624	1	921	tags=36%, list=22%, signal=46%
REACTOME_ANTIVIRAL_MECHANISM_BY_IFN_STIMULATED_GENES	REACTOME_ANTIVIRAL_MECHANISM_BY_IFN_STIMULATED_GENES	21	-0.353746	-1.36848	0.12381	0.309028	1	2713	tags=100%, list=65%, signal=283%
HUANG_FOXA2_TARGETS_DN	HUANG_FOXA2_TARGETS_DN	18	-0.365057	-1.36731	0.108818	0.309988	1	1593	tags=61%, list=38%, signal=98%
MEISSNER_NPC_HCP_WITH_H3K27ME3	MEISSNER_NPC_HCP_WITH_H3K27ME3	19	-0.367312	-1.36653	0.106691	0.310136	1	1074	tags=58%, list=26%, signal=78%
BREDEMEYER_RAG_SIGNALING_VIA_ATM_NOT_VIA_NFKB_UP	BREDEMEYER_RAG_SIGNALING_VIA_ATM_NOT_VIA_NFKB_UP	16	-0.376346	-1.36511	0.0977444	0.311499	1	2382	tags=94%, list=57%, signal=217%
GINESTIER_BREAST_CANCER_ZNF217_AMPLIFIED_UP	GINESTIER_BREAST_CANCER_ZNF217_AMPLIFIED_UP	16	-0.370885	-1.36409	0.142023	0.312161	1	2051	tags=81%, list=49%, signal=159%
PID_PTP1B_PATHWAY	PID_PTP1B_PATHWAY	15	-0.390023	-1.36403	0.146667	0.311312	1	2136	tags=87%, list=51%, signal=176%
CHANDRAN_METASTASIS_TOP50_DN	CHANDRAN_METASTASIS_TOP50_DN	15	-0.383135	-1.36358	0.117133	0.311138	1	424	tags=33%, list=10%, signal=37%
ZHENG_GLIOBLASTOMA_PLASTICITY_UP	ZHENG_GLIOBLASTOMA_PLASTICITY_UP	77	-0.241243	-1.36357	0.0831826	0.310205	1	1654	tags=48%, list=40%, signal=78%
ROSS_AML_WITH_MLL_FUSIONS	ROSS_AML_WITH_MLL_FUSIONS	21	-0.349112	-1.36239	0.131086	0.311185	1	1452	tags=62%, list=35%, signal=94%
HAHTOLA_SEZARY_SYNDROM_UP	HAHTOLA_SEZARY_SYNDROM_UP	15	-0.384282	-1.36138	0.132959	0.311878	1	1373	tags=53%, list=33%, signal=79%
REACTOME_INTEGRATION_OF_ENERGY_METABOLISM	REACTOME_INTEGRATION_OF_ENERGY_METABOLISM	26	-0.32899	-1.35762	0.107273	0.317001	1	813	tags=35%, list=19%, signal=43%
YAO_HOXA10_TARGETS_VIA_PROGESTERONE_UP	YAO_HOXA10_TARGETS_VIA_PROGESTERONE_UP	25	-0.336788	-1.35742	0.121622	0.316415	1	1331	tags=60%, list=32%, signal=87%
BOYAULT_LIVER_CANCER_SUBCLASS_G6_UP	BOYAULT_LIVER_CANCER_SUBCLASS_G6_UP	21	-0.3572	-1.35575	0.11583	0.318387	1	1169	tags=48%, list=28%, signal=66%
RAO_BOUND_BY_SALL4_ISOFORM_B	RAO_BOUND_BY_SALL4_ISOFORM_B	119	-0.221543	-1.35471	0.0552585	0.319048	1	1159	tags=34%, list=28%, signal=45%
MCBRYAN_PUBERTAL_BREAST_5_6WK_UP	MCBRYAN_PUBERTAL_BREAST_5_6WK_UP	28	-0.314893	-1.35464	0.0947776	0.318214	1	724	tags=29%, list=17%, signal=34%
DACOSTA_ERCC3_ALLELE_XPCS_VS_TTD_DN	DACOSTA_ERCC3_ALLELE_XPCS_VS_TTD_DN	16	-0.375527	-1.35343	0.13628	0.319108	1	521	tags=31%, list=12%, signal=36%
SCHLOSSER_SERUM_RESPONSE_UP	SCHLOSSER_SERUM_RESPONSE_UP	22	-0.341572	-1.3485	0.125234	0.325914	1	239	tags=23%, list=6%, signal=24%
SARRIO_EPITHELIAL_MESENCHYMAL_TRANSITION_DN	SARRIO_EPITHELIAL_MESENCHYMAL_TRANSITION_DN	49	-0.2695	-1.34686	0.123616	0.327793	1	737	tags=29%, list=18%, signal=34%
JOHNSTONE_PARVB_TARGETS_2_UP	JOHNSTONE_PARVB_TARGETS_2_UP	27	-0.319046	-1.3462	0.125442	0.327928	1	1052	tags=41%, list=25%, signal=54%
RODRIGUES_THYROID_CARCINOMA_DN	RODRIGUES_THYROID_CARCINOMA_DN	34	-0.295473	-1.34468	0.118299	0.329388	1	1975	tags=68%, list=47%, signal=127%
HERNANDEZ_MITOTIC_ARREST_BY_DOCETAXEL_2_UP	HERNANDEZ_MITOTIC_ARREST_BY_DOCETAXEL_2_UP	18	-0.363878	-1.34219	0.140417	0.332495	1	603	tags=28%, list=14%, signal=32%
BURTON_ADIPOGENESIS_3	BURTON_ADIPOGENESIS_3	27	-0.3153	-1.34018	0.137546	0.33503	1	2597	tags=96%, list=62%, signal=252%
LINDGREN_BLADDER_CANCER_CLUSTER_3_DN	LINDGREN_BLADDER_CANCER_CLUSTER_3_DN	63	-0.24397	-1.33959	0.0904059	0.335018	1	1639	tags=48%, list=39%, signal=77%
CASORELLI_ACUTE_PROMYELOCYTIC_LEUKEMIA_UP	CASORELLI_ACUTE_PROMYELOCYTIC_LEUKEMIA_UP	47	-0.272422	-1.33948	0.103509	0.334238	1	998	tags=36%, list=24%, signal=47%
BENPORATH_OCT4_TARGETS	BENPORATH_OCT4_TARGETS	74	-0.242992	-1.33791	0.111311	0.335752	1	772	tags=27%, list=18%, signal=33%
CHARAFE_BREAST_CANCER_LUMINAL_VS_BASAL_UP	CHARAFE_BREAST_CANCER_LUMINAL_VS_BASAL_UP	105	-0.222473	-1.3359	0.0679442	0.338184	1	815	tags=28%, list=19%, signal=33%
REACTOME_G_ALPHA1213_SIGNALLING_EVENTS	REACTOME_G_ALPHA1213_SIGNALLING_EVENTS	20	-0.344774	-1.33345	0.160584	0.341444	1	990	tags=45%, list=24%, signal=59%
BECKER_TAMOXIFEN_RESISTANCE_DN	BECKER_TAMOXIFEN_RESISTANCE_DN	18	-0.361943	-1.33305	0.132959	0.341133	1	236	tags=17%, list=6%, signal=18%
BASSO_HAIRY_CELL_LEUKEMIA_DN	BASSO_HAIRY_CELL_LEUKEMIA_DN	24	-0.324304	-1.331	0.133829	0.343707	1	1675	tags=63%, list=40%, signal=104%
TARTE_PLASMA_CELL_VS_PLASMABLAST_UP	TARTE_PLASMA_CELL_VS_PLASMABLAST_UP	89	-0.231332	-1.32911	0.0868794	0.345812	1	1107	tags=38%, list=26%, signal=51%
ZHONG_SECRETOME_OF_LUNG_CANCER_AND_FIBROBLAST	ZHONG_SECRETOME_OF_LUNG_CANCER_AND_FIBROBLAST	17	-0.366397	-1.32905	0.130682	0.344921	1	1786	tags=71%, list=43%, signal=123%
BURTON_ADIPOGENESIS_8	BURTON_ADIPOGENESIS_8	23	-0.332521	-1.32857	0.130275	0.344712	1	1705	tags=70%, list=41%, signal=117%
PROVENZANI_METASTASIS_UP	PROVENZANI_METASTASIS_UP	40	-0.280621	-1.32852	0.123827	0.343847	1	354	tags=20%, list=8%, signal=22%
REACTOME_CLASS_A1_RHODOPSIN_LIKE_RECEPTORS	REACTOME_CLASS_A1_RHODOPSIN_LIKE_RECEPTORS	29	-0.312035	-1.32785	0.135029	0.344073	1	799	tags=38%, list=19%, signal=47%
NAKAMURA_ADIPOGENESIS_LATE_UP	NAKAMURA_ADIPOGENESIS_LATE_UP	35	-0.289558	-1.32574	0.131148	0.346546	1	482	tags=29%, list=12%, signal=32%
COULOUARN_TEMPORAL_TGFB1_SIGNATURE_UP	COULOUARN_TEMPORAL_TGFB1_SIGNATURE_UP	30	-0.303301	-1.32362	0.136691	0.349012	1	2212	tags=80%, list=53%, signal=168%
LANDIS_ERBB2_BREAST_PRENEOPLASTIC_DN	LANDIS_ERBB2_BREAST_PRENEOPLASTIC_DN	15	-0.380888	-1.31946	0.159923	0.355427	1	550	tags=33%, list=13%, signal=38%
KUMAR_TARGETS_OF_MLL_AF9_FUSION	KUMAR_TARGETS_OF_MLL_AF9_FUSION	98	-0.224342	-1.31908	0.110919	0.355122	1	1140	tags=37%, list=27%, signal=49%
CAIRO_LIVER_DEVELOPMENT_DN	CAIRO_LIVER_DEVELOPMENT_DN	49	-0.258524	-1.31905	0.122873	0.354186	1	465	tags=24%, list=11%, signal=27%
ZWANG_TRANSIENTLY_UP_BY_2ND_EGF_PULSE_ONLY	ZWANG_TRANSIENTLY_UP_BY_2ND_EGF_PULSE_ONLY	317	-0.182036	-1.31904	0.0459966	0.353213	1	637	tags=22%, list=15%, signal=24%
IGLESIAS_E2F_TARGETS_UP	IGLESIAS_E2F_TARGETS_UP	36	-0.294781	-1.3186	0.134791	0.352924	1	1809	tags=61%, list=43%, signal=107%
GAVIN_FOXP3_TARGETS_CLUSTER_T4	GAVIN_FOXP3_TARGETS_CLUSTER_T4	27	-0.315592	-1.31802	0.137324	0.352891	1	1213	tags=41%, list=29%, signal=57%
REACTOME_SIGNALING_BY_NOTCH	REACTOME_SIGNALING_BY_NOTCH	26	-0.323985	-1.31755	0.140598	0.352724	1	884	tags=38%, list=21%, signal=48%
LEE_TARGETS_OF_PTCH1_AND_SUFU_UP	LEE_TARGETS_OF_PTCH1_AND_SUFU_UP	22	-0.339946	-1.31728	0.159774	0.352261	1	250	tags=23%, list=6%, signal=24%
KOHOUTEK_CCNT2_TARGETS	KOHOUTEK_CCNT2_TARGETS	22	-0.339238	-1.31709	0.133581	0.351611	1	504	tags=23%, list=12%, signal=26%
GRAHAM_CML_DIVIDING_VS_NORMAL_QUIESCENT_DN	GRAHAM_CML_DIVIDING_VS_NORMAL_QUIESCENT_DN	26	-0.30924	-1.31677	0.142596	0.35117	1	1468	tags=54%, list=35%, signal=82%
LEIN_MEDULLA_MARKERS	LEIN_MEDULLA_MARKERS	17	-0.365866	-1.31423	0.124304	0.354721	1	688	tags=41%, list=16%, signal=49%
SAMOLS_TARGETS_OF_KHSV_MIRNAS_DN	SAMOLS_TARGETS_OF_KHSV_MIRNAS_DN	22	-0.329101	-1.31345	0.154739	0.35508	1	726	tags=36%, list=17%, signal=44%
REACTOME_INTERFERON_SIGNALING	REACTOME_INTERFERON_SIGNALING	37	-0.282629	-1.31263	0.119926	0.355526	1	2713	tags=95%, list=65%, signal=267%
HOSHIDA_LIVER_CANCER_SUBCLASS_S1	HOSHIDA_LIVER_CANCER_SUBCLASS_S1	60	-0.246239	-1.31187	0.121479	0.355911	1	659	tags=22%, list=16%, signal=25%
KOKKINAKIS_METHIONINE_DEPRIVATION_96HR_UP	KOKKINAKIS_METHIONINE_DEPRIVATION_96HR_UP	40	-0.274232	-1.31187	0.143113	0.35496	1	1798	tags=52%, list=43%, signal=91%
GRADE_COLON_AND_RECTAL_CANCER_DN	GRADE_COLON_AND_RECTAL_CANCER_DN	29	-0.307659	-1.31143	0.146474	0.354747	1	593	tags=31%, list=14%, signal=36%
REACTOME_REGULATION_OF_INSULIN_SECRETION	REACTOME_REGULATION_OF_INSULIN_SECRETION	24	-0.314085	-1.31134	0.175926	0.353914	1	813	tags=33%, list=19%, signal=41%
YAGI_AML_WITH_T_8_21_TRANSLOCATION	YAGI_AML_WITH_T_8_21_TRANSLOCATION	87	-0.227999	-1.30688	0.0943061	0.360557	1	1132	tags=37%, list=27%, signal=49%
DODD_NASOPHARYNGEAL_CARCINOMA_UP	DODD_NASOPHARYNGEAL_CARCINOMA_UP	380	-0.174954	-1.30608	0.0375427	0.360959	1	1040	tags=33%, list=25%, signal=39%
KYNG_DNA_DAMAGE_BY_UV	KYNG_DNA_DAMAGE_BY_UV	15	-0.369717	-1.3055	0.168906	0.36109	1	1334	tags=53%, list=32%, signal=78%
ZHENG_GLIOBLASTOMA_PLASTICITY_DN	ZHENG_GLIOBLASTOMA_PLASTICITY_DN	17	-0.360908	-1.30546	0.155642	0.360208	1	2097	tags=82%, list=50%, signal=164%
KEGG_LONG_TERM_POTENTIATION	KEGG_LONG_TERM_POTENTIATION	15	-0.37248	-1.30416	0.159926	0.361482	1	813	tags=40%, list=19%, signal=49%
BEGUM_TARGETS_OF_PAX3_FOXO1_FUSION_DN	BEGUM_TARGETS_OF_PAX3_FOXO1_FUSION_DN	21	-0.33352	-1.30366	0.183556	0.361433	1	1809	tags=67%, list=43%, signal=117%
PEREZ_TP53_AND_TP63_TARGETS	PEREZ_TP53_AND_TP63_TARGETS	68	-0.237158	-1.30324	0.108499	0.361266	1	615	tags=26%, list=15%, signal=31%
BLALOCK_ALZHEIMERS_DISEASE_INCIPIENT_UP	BLALOCK_ALZHEIMERS_DISEASE_INCIPIENT_UP	101	-0.218745	-1.30218	0.087037	0.362218	1	1129	tags=32%, list=27%, signal=42%
MANTOVANI_VIRAL_GPCR_SIGNALING_UP	MANTOVANI_VIRAL_GPCR_SIGNALING_UP	26	-0.316808	-1.29994	0.148008	0.365143	1	486	tags=27%, list=12%, signal=30%
BURTON_ADIPOGENESIS_9	BURTON_ADIPOGENESIS_9	32	-0.291147	-1.29981	0.144737	0.364398	1	1768	tags=59%, list=42%, signal=102%
MEDINA_SMARCA4_TARGETS	MEDINA_SMARCA4_TARGETS	17	-0.363464	-1.29945	0.152174	0.364032	1	1291	tags=53%, list=31%, signal=76%
CHIANG_LIVER_CANCER_SUBCLASS_PROLIFERATION_DN	CHIANG_LIVER_CANCER_SUBCLASS_PROLIFERATION_DN	46	-0.261511	-1.29284	0.146691	0.374836	1	300	tags=22%, list=7%, signal=23%
EBAUER_TARGETS_OF_PAX3_FOXO1_FUSION_DN	EBAUER_TARGETS_OF_PAX3_FOXO1_FUSION_DN	15	-0.370809	-1.29254	0.16726	0.374381	1	217	tags=33%, list=5%, signal=35%
AZARE_NEOPLASTIC_TRANSFORMATION_BY_STAT3_UP	AZARE_NEOPLASTIC_TRANSFORMATION_BY_STAT3_UP	41	-0.271222	-1.2916	0.165138	0.375015	1	607	tags=29%, list=15%, signal=34%
VALK_AML_CLUSTER_3	VALK_AML_CLUSTER_3	17	-0.352106	-1.29032	0.181989	0.376437	1	603	tags=35%, list=14%, signal=41%
ROVERSI_GLIOMA_LOH_REGIONS	ROVERSI_GLIOMA_LOH_REGIONS	16	-0.356639	-1.28788	0.1875	0.379831	1	153	tags=19%, list=4%, signal=19%
CHARAFE_BREAST_CANCER_BASAL_VS_MESENCHYMAL_UP	CHARAFE_BREAST_CANCER_BASAL_VS_MESENCHYMAL_UP	29	-0.297644	-1.28662	0.151408	0.381082	1	737	tags=31%, list=18%, signal=37%
BENPORATH_NOS_TARGETS	BENPORATH_NOS_TARGETS	49	-0.260688	-1.28438	0.148936	0.384147	1	758	tags=29%, list=18%, signal=34%
KEGG_P53_SIGNALING_PATHWAY	KEGG_P53_SIGNALING_PATHWAY	23	-0.318968	-1.28417	0.169811	0.383529	1	853	tags=26%, list=20%, signal=33%
MASSARWEH_TAMOXIFEN_RESISTANCE_UP	MASSARWEH_TAMOXIFEN_RESISTANCE_UP	190	-0.191914	-1.28331	0.0749574	0.384035	1	1090	tags=32%, list=26%, signal=41%
ST_INTEGRIN_SIGNALING_PATHWAY	ST_INTEGRIN_SIGNALING_PATHWAY	17	-0.352016	-1.28257	0.176367	0.384476	1	2156	tags=82%, list=52%, signal=169%
HOSHIDA_LIVER_CANCER_SURVIVAL_UP	HOSHIDA_LIVER_CANCER_SURVIVAL_UP	26	-0.303705	-1.28097	0.172023	0.386285	1	1542	tags=62%, list=37%, signal=97%
ZHAN_MULTIPLE_MYELOMA_MF_UP	ZHAN_MULTIPLE_MYELOMA_MF_UP	19	-0.34646	-1.28018	0.192884	0.386685	1	1071	tags=53%, list=26%, signal=70%
SEITZ_NEOPLASTIC_TRANSFORMATION_BY_8P_DELETION_UP	SEITZ_NEOPLASTIC_TRANSFORMATION_BY_8P_DELETION_UP	33	-0.286317	-1.27969	0.18018	0.386654	1	648	tags=27%, list=15%, signal=32%
CROONQUIST_STROMAL_STIMULATION_UP	CROONQUIST_STROMAL_STIMULATION_UP	18	-0.350226	-1.27908	0.183486	0.386749	1	486	tags=33%, list=12%, signal=38%
YAO_TEMPORAL_RESPONSE_TO_PROGESTERONE_CLUSTER_12	YAO_TEMPORAL_RESPONSE_TO_PROGESTERONE_CLUSTER_12	19	-0.336653	-1.2778	0.192727	0.388147	1	1762	tags=68%, list=42%, signal=118%
HOFFMANN_LARGE_TO_SMALL_PRE_BII_LYMPHOCYTE_UP	HOFFMANN_LARGE_TO_SMALL_PRE_BII_LYMPHOCYTE_UP	36	-0.278305	-1.27708	0.16094	0.388535	1	2646	tags=94%, list=63%, signal=255%
JAATINEN_HEMATOPOIETIC_STEM_CELL_UP	JAATINEN_HEMATOPOIETIC_STEM_CELL_UP	101	-0.213187	-1.27613	0.124343	0.389336	1	952	tags=35%, list=23%, signal=44%
MEISSNER_NPC_HCP_WITH_H3K4ME3_AND_H3K27ME3	MEISSNER_NPC_HCP_WITH_H3K4ME3_AND_H3K27ME3	44	-0.257806	-1.27524	0.139887	0.389962	1	326	tags=20%, list=8%, signal=22%
PANGAS_TUMOR_SUPPRESSION_BY_SMAD1_AND_SMAD5_UP	PANGAS_TUMOR_SUPPRESSION_BY_SMAD1_AND_SMAD5_UP	38	-0.279578	-1.27456	0.159259	0.390205	1	1690	tags=61%, list=40%, signal=101%
WINZEN_DEGRADED_VIA_KHSRP	WINZEN_DEGRADED_VIA_KHSRP	33	-0.287632	-1.2744	0.179245	0.389541	1	527	tags=27%, list=13%, signal=31%
DARWICHE_PAPILLOMA_RISK_HIGH_DN	DARWICHE_PAPILLOMA_RISK_HIGH_DN	37	-0.276621	-1.27348	0.15009	0.3902	1	1402	tags=46%, list=34%, signal=68%
ALCALAY_AML_BY_NPM1_LOCALIZATION_DN	ALCALAY_AML_BY_NPM1_LOCALIZATION_DN	60	-0.243924	-1.27291	0.154265	0.390209	1	914	tags=28%, list=22%, signal=36%
SMID_BREAST_CANCER_LUMINAL_B_DN	SMID_BREAST_CANCER_LUMINAL_B_DN	163	-0.196461	-1.27267	0.108581	0.38969	1	800	tags=27%, list=19%, signal=32%
DELYS_THYROID_CANCER_DN	DELYS_THYROID_CANCER_DN	78	-0.226723	-1.27029	0.110345	0.393241	1	733	tags=28%, list=18%, signal=34%
CREIGHTON_ENDOCRINE_THERAPY_RESISTANCE_5	CREIGHTON_ENDOCRINE_THERAPY_RESISTANCE_5	156	-0.199051	-1.26842	0.125664	0.395658	1	1646	tags=49%, list=39%, signal=77%
SHEN_SMARCA2_TARGETS_DN	SHEN_SMARCA2_TARGETS_DN	67	-0.232814	-1.26785	0.144902	0.39572	1	772	tags=34%, list=18%, signal=41%
ONDER_CDH1_TARGETS_1_UP	ONDER_CDH1_TARGETS_1_UP	53	-0.244928	-1.26653	0.147388	0.397221	1	550	tags=25%, list=13%, signal=28%
FONTAINE_FOLLICULAR_THYROID_ADENOMA_UP	FONTAINE_FOLLICULAR_THYROID_ADENOMA_UP	19	-0.331352	-1.2665	0.180791	0.396301	1	1757	tags=68%, list=42%, signal=117%
SETLUR_PROSTATE_CANCER_TMPRSS2_ERG_FUSION_UP	SETLUR_PROSTATE_CANCER_TMPRSS2_ERG_FUSION_UP	18	-0.345216	-1.26499	0.193141	0.39818	1	279	tags=22%, list=7%, signal=24%
DOANE_BREAST_CANCER_ESR1_DN	DOANE_BREAST_CANCER_ESR1_DN	16	-0.351187	-1.26386	0.182331	0.399342	1	624	tags=31%, list=15%, signal=37%
TCGA_GLIOBLASTOMA_COPY_NUMBER_UP	TCGA_GLIOBLASTOMA_COPY_NUMBER_UP	22	-0.319174	-1.26357	0.180198	0.398938	1	647	tags=27%, list=15%, signal=32%
REACTOME_TRANSPORT_OF_GLUCOSE_AND_OTHER_SUGARS_BILE_SALTS_AND_ORGANIC_ACIDS_METAL_IONS_AND_AMINE_COMPOUNDS	REACTOME_TRANSPORT_OF_GLUCOSE_AND_OTHER_SUGARS_BILE_SALTS_AND_ORGANIC_ACIDS_METAL_IONS_AND_AMINE_COMPOUNDS	25	-0.303859	-1.26322	0.181495	0.398656	1	724	tags=36%, list=17%, signal=43%
GAJATE_RESPONSE_TO_TRABECTEDIN_UP	GAJATE_RESPONSE_TO_TRABECTEDIN_UP	31	-0.290973	-1.26179	0.185185	0.400364	1	1373	tags=48%, list=33%, signal=71%
PID_E2F_PATHWAY	PID_E2F_PATHWAY	19	-0.332147	-1.26079	0.169811	0.401184	1	853	tags=32%, list=20%, signal=39%
DELACROIX_RAR_BOUND_ES	DELACROIX_RAR_BOUND_ES	97	-0.210675	-1.2577	0.142355	0.406141	1	578	tags=22%, list=14%, signal=25%
CASORELLI_APL_SECONDARY_VS_DE_NOVO_UP	CASORELLI_APL_SECONDARY_VS_DE_NOVO_UP	16	-0.351265	-1.25722	0.181275	0.406131	1	1062	tags=44%, list=25%, signal=58%
SANA_TNF_SIGNALING_UP	SANA_TNF_SIGNALING_UP	25	-0.309411	-1.25721	0.193974	0.405174	1	1155	tags=44%, list=28%, signal=60%
SANSOM_WNT_PATHWAY_REQUIRE_MYC	SANSOM_WNT_PATHWAY_REQUIRE_MYC	27	-0.298442	-1.25697	0.195767	0.404693	1	521	tags=22%, list=12%, signal=25%
FERREIRA_EWINGS_SARCOMA_UNSTABLE_VS_STABLE_DN	FERREIRA_EWINGS_SARCOMA_UNSTABLE_VS_STABLE_DN	23	-0.318142	-1.25619	0.182149	0.40517	1	1453	tags=57%, list=35%, signal=86%
KEGG_VASCULAR_SMOOTH_MUSCLE_CONTRACTION	KEGG_VASCULAR_SMOOTH_MUSCLE_CONTRACTION	24	-0.306515	-1.2525	0.178201	0.410934	1	868	tags=38%, list=21%, signal=47%
YAUCH_HEDGEHOG_SIGNALING_PARACRINE_DN	YAUCH_HEDGEHOG_SIGNALING_PARACRINE_DN	62	-0.236298	-1.25108	0.167286	0.412639	1	1045	tags=39%, list=25%, signal=51%
BROWNE_HCMV_INFECTION_1HR_UP	BROWNE_HCMV_INFECTION_1HR_UP	19	-0.330282	-1.25077	0.206835	0.412254	1	808	tags=37%, list=19%, signal=45%
CHARAFE_BREAST_CANCER_LUMINAL_VS_MESENCHYMAL_UP	CHARAFE_BREAST_CANCER_LUMINAL_VS_MESENCHYMAL_UP	125	-0.204364	-1.2501	0.12204	0.412609	1	1237	tags=40%, list=30%, signal=55%
HUANG_DASATINIB_RESISTANCE_UP	HUANG_DASATINIB_RESISTANCE_UP	27	-0.296801	-1.24826	0.197861	0.415074	1	2040	tags=74%, list=49%, signal=144%
RAMASWAMY_METASTASIS_DN	RAMASWAMY_METASTASIS_DN	17	-0.341289	-1.24677	0.221015	0.416987	1	1143	tags=59%, list=27%, signal=81%
MCLACHLAN_DENTAL_CARIES_UP	MCLACHLAN_DENTAL_CARIES_UP	61	-0.23519	-1.24586	0.17029	0.417701	1	790	tags=30%, list=19%, signal=36%
KAAB_FAILED_HEART_ATRIUM_DN	KAAB_FAILED_HEART_ATRIUM_DN	22	-0.310885	-1.24234	0.209009	0.423397	1	737	tags=27%, list=18%, signal=33%
REACTOME_L1CAM_INTERACTIONS	REACTOME_L1CAM_INTERACTIONS	24	-0.308505	-1.24214	0.193669	0.422827	1	851	tags=42%, list=20%, signal=52%
THUM_SYSTOLIC_HEART_FAILURE_DN	THUM_SYSTOLIC_HEART_FAILURE_DN	50	-0.245764	-1.23999	0.176991	0.426047	1	1693	tags=62%, list=40%, signal=103%
KEGG_PROSTATE_CANCER	KEGG_PROSTATE_CANCER	26	-0.292428	-1.23924	0.210909	0.426521	1	1321	tags=42%, list=32%, signal=61%
SESTO_RESPONSE_TO_UV_C7	SESTO_RESPONSE_TO_UV_C7	16	-0.344965	-1.23912	0.212693	0.425763	1	357	tags=25%, list=9%, signal=27%
DELPUECH_FOXO3_TARGETS_UP	DELPUECH_FOXO3_TARGETS_UP	29	-0.287851	-1.23839	0.196226	0.426141	1	826	tags=31%, list=20%, signal=38%
IWANAGA_CARCINOGENESIS_BY_KRAS_UP	IWANAGA_CARCINOGENESIS_BY_KRAS_UP	42	-0.257931	-1.23797	0.182143	0.425928	1	1264	tags=45%, list=30%, signal=64%
OHGUCHI_LIVER_HNF4A_TARGETS_UP	OHGUCHI_LIVER_HNF4A_TARGETS_UP	19	-0.327223	-1.23783	0.203358	0.425289	1	290	tags=21%, list=7%, signal=23%
SHETH_LIVER_CANCER_VS_TXNIP_LOSS_PAM3	SHETH_LIVER_CANCER_VS_TXNIP_LOSS_PAM3	21	-0.324146	-1.23744	0.222222	0.425048	1	815	tags=33%, list=19%, signal=41%
DAUER_STAT3_TARGETS_DN	DAUER_STAT3_TARGETS_DN	21	-0.311747	-1.23505	0.230174	0.428599	1	1704	tags=67%, list=41%, signal=112%
CHENG_IMPRINTED_BY_ESTRADIOL	CHENG_IMPRINTED_BY_ESTRADIOL	28	-0.29075	-1.23488	0.206049	0.427969	1	489	tags=21%, list=12%, signal=24%
SATO_SILENCED_BY_METHYLATION_IN_PANCREATIC_CANCER_1	SATO_SILENCED_BY_METHYLATION_IN_PANCREATIC_CANCER_1	117	-0.202423	-1.23408	0.156604	0.428507	1	1031	tags=33%, list=25%, signal=43%
BURTON_ADIPOGENESIS_7	BURTON_ADIPOGENESIS_7	19	-0.330103	-1.23406	0.235182	0.427574	1	527	tags=32%, list=13%, signal=36%
JACKSON_DNMT1_TARGETS_UP	JACKSON_DNMT1_TARGETS_UP	19	-0.331283	-1.23372	0.215722	0.427194	1	412	tags=26%, list=10%, signal=29%
YAUCH_HEDGEHOG_SIGNALING_PARACRINE_UP	YAUCH_HEDGEHOG_SIGNALING_PARACRINE_UP	31	-0.279795	-1.2337	0.194707	0.426275	1	883	tags=35%, list=21%, signal=45%
HUMMERICH_SKIN_CANCER_PROGRESSION_UP	HUMMERICH_SKIN_CANCER_PROGRESSION_UP	24	-0.302576	-1.23149	0.213483	0.429608	1	310	tags=21%, list=7%, signal=22%
PID_NOTCH_PATHWAY	PID_NOTCH_PATHWAY	19	-0.331329	-1.23086	0.217557	0.429906	1	864	tags=32%, list=21%, signal=40%
GAVIN_FOXP3_TARGETS_CLUSTER_P7	GAVIN_FOXP3_TARGETS_CLUSTER_P7	27	-0.289633	-1.22978	0.196691	0.431028	1	518	tags=26%, list=12%, signal=29%
IWANAGA_CARCINOGENESIS_BY_KRAS_PTEN_DN	IWANAGA_CARCINOGENESIS_BY_KRAS_PTEN_DN	86	-0.211651	-1.22758	0.168224	0.434401	1	1416	tags=42%, list=34%, signal=62%
TSENG_IRS1_TARGETS_UP	TSENG_IRS1_TARGETS_UP	29	-0.285302	-1.226	0.206642	0.436374	1	331	tags=17%, list=8%, signal=19%
IZADPANAH_STEM_CELL_ADIPOSE_VS_BONE_UP	IZADPANAH_STEM_CELL_ADIPOSE_VS_BONE_UP	50	-0.249119	-1.22521	0.179298	0.436836	1	261	tags=16%, list=6%, signal=17%
ACEVEDO_FGFR1_TARGETS_IN_PROSTATE_CANCER_MODEL_UP	ACEVEDO_FGFR1_TARGETS_IN_PROSTATE_CANCER_MODEL_UP	83	-0.213395	-1.22375	0.185252	0.438766	1	400	tags=18%, list=10%, signal=20%
REACTOME_SIGNALING_BY_NOTCH1	REACTOME_SIGNALING_BY_NOTCH1	21	-0.308534	-1.22292	0.210626	0.439514	1	884	tags=38%, list=21%, signal=48%
MIKKELSEN_NPC_HCP_WITH_H3K4ME3_AND_H3K27ME3	MIKKELSEN_NPC_HCP_WITH_H3K4ME3_AND_H3K27ME3	63	-0.231665	-1.22234	0.176147	0.439633	1	326	tags=19%, list=8%, signal=20%
ZHENG_BOUND_BY_FOXP3	ZHENG_BOUND_BY_FOXP3	129	-0.196774	-1.22217	0.140713	0.43901	1	443	tags=16%, list=11%, signal=18%
LE_EGR2_TARGETS_UP	LE_EGR2_TARGETS_UP	19	-0.328728	-1.22114	0.221416	0.44014	1	29	tags=11%, list=1%, signal=11%
GRUETZMANN_PANCREATIC_CANCER_UP	GRUETZMANN_PANCREATIC_CANCER_UP	93	-0.210371	-1.21897	0.160211	0.443439	1	426	tags=15%, list=10%, signal=16%
PID_SMAD2_3NUCLEAR_PATHWAY	PID_SMAD2_3NUCLEAR_PATHWAY	22	-0.314444	-1.21821	0.248639	0.444004	1	998	tags=41%, list=24%, signal=53%
RIGGINS_TAMOXIFEN_RESISTANCE_DN	RIGGINS_TAMOXIFEN_RESISTANCE_DN	59	-0.23166	-1.21412	0.200355	0.450955	1	1042	tags=34%, list=25%, signal=45%
CERVERA_SDHB_TARGETS_1_UP	CERVERA_SDHB_TARGETS_1_UP	40	-0.257295	-1.21318	0.199234	0.451772	1	1449	tags=52%, list=35%, signal=80%
GAUSSMANN_MLL_AF4_FUSION_TARGETS_G_UP	GAUSSMANN_MLL_AF4_FUSION_TARGETS_G_UP	51	-0.243122	-1.21171	0.182456	0.453775	1	1131	tags=39%, list=27%, signal=53%
DER_IFN_ALPHA_RESPONSE_UP	DER_IFN_ALPHA_RESPONSE_UP	17	-0.327215	-1.21054	0.243396	0.455066	1	412	tags=24%, list=10%, signal=26%
MULLIGHAN_NPM1_SIGNATURE_3_DN	MULLIGHAN_NPM1_SIGNATURE_3_DN	35	-0.25937	-1.21014	0.207865	0.454826	1	813	tags=34%, list=19%, signal=42%
KEGG_ABC_TRANSPORTERS	KEGG_ABC_TRANSPORTERS	18	-0.32236	-1.20952	0.237477	0.454972	1	468	tags=33%, list=11%, signal=37%
LINDGREN_BLADDER_CANCER_CLUSTER_2A_DN	LINDGREN_BLADDER_CANCER_CLUSTER_2A_DN	38	-0.264738	-1.20912	0.203358	0.454787	1	659	tags=21%, list=16%, signal=25%
KEGG_REGULATION_OF_ACTIN_CYTOSKELETON	KEGG_REGULATION_OF_ACTIN_CYTOSKELETON	50	-0.243392	-1.20742	0.224953	0.457149	1	464	tags=20%, list=11%, signal=22%
MATZUK_SPERMATOZOA	MATZUK_SPERMATOZOA	21	-0.308162	-1.2071	0.251386	0.456771	1	910	tags=38%, list=22%, signal=48%
BAKKER_FOXO3_TARGETS_UP	BAKKER_FOXO3_TARGETS_UP	15	-0.345768	-1.2053	0.237676	0.45931	1	1171	tags=67%, list=28%, signal=92%
ROZANOV_MMP14_TARGETS_UP	ROZANOV_MMP14_TARGETS_UP	105	-0.200048	-1.20498	0.163732	0.459016	1	1360	tags=40%, list=32%, signal=58%
KEGG_MELANOGENESIS	KEGG_MELANOGENESIS	28	-0.282896	-1.20433	0.220114	0.45933	1	1119	tags=46%, list=27%, signal=63%
RUTELLA_RESPONSE_TO_HGF_DN	RUTELLA_RESPONSE_TO_HGF_DN	66	-0.221507	-1.20306	0.192101	0.460831	1	695	tags=27%, list=17%, signal=32%
PID_PDGFRB_PATHWAY	PID_PDGFRB_PATHWAY	26	-0.292525	-1.20229	0.240223	0.461372	1	375	tags=15%, list=9%, signal=17%
ELVIDGE_HYPOXIA_UP	ELVIDGE_HYPOXIA_UP	67	-0.22328	-1.20166	0.222022	0.461642	1	197	tags=13%, list=5%, signal=14%
XU_HGF_TARGETS_REPRESSED_BY_AKT1_DN	XU_HGF_TARGETS_REPRESSED_BY_AKT1_DN	19	-0.315936	-1.1992	0.242958	0.465357	1	1107	tags=47%, list=26%, signal=64%
NATSUME_RESPONSE_TO_INTERFERON_BETA_UP	NATSUME_RESPONSE_TO_INTERFERON_BETA_UP	18	-0.32322	-1.19537	0.230906	0.472089	1	434	tags=22%, list=10%, signal=25%
PANGAS_TUMOR_SUPPRESSION_BY_SMAD1_AND_SMAD5_DN	PANGAS_TUMOR_SUPPRESSION_BY_SMAD1_AND_SMAD5_DN	32	-0.270781	-1.19461	0.262042	0.472727	1	654	tags=28%, list=16%, signal=33%
CHEN_METABOLIC_SYNDROM_NETWORK	CHEN_METABOLIC_SYNDROM_NETWORK	330	-0.163462	-1.19103	0.112903	0.479069	1	611	tags=19%, list=15%, signal=21%
IVANOVA_HEMATOPOIESIS_STEM_CELL_LONG_TERM	IVANOVA_HEMATOPOIESIS_STEM_CELL_LONG_TERM	88	-0.209453	-1.19056	0.195446	0.479056	1	731	tags=27%, list=17%, signal=32%
HELLER_HDAC_TARGETS_SILENCED_BY_METHYLATION_UP	HELLER_HDAC_TARGETS_SILENCED_BY_METHYLATION_UP	138	-0.18327	-1.19014	0.181982	0.478954	1	1057	tags=33%, list=25%, signal=42%
ELVIDGE_HYPOXIA_BY_DMOG_UP	ELVIDGE_HYPOXIA_BY_DMOG_UP	52	-0.239648	-1.18895	0.228625	0.480232	1	172	tags=13%, list=4%, signal=14%
FERRANDO_T_ALL_WITH_MLL_ENL_FUSION_UP	FERRANDO_T_ALL_WITH_MLL_ENL_FUSION_UP	21	-0.308329	-1.18881	0.241252	0.479484	1	1092	tags=43%, list=26%, signal=58%
KORKOLA_YOLK_SAC_TUMOR	KORKOLA_YOLK_SAC_TUMOR	20	-0.306506	-1.18802	0.250467	0.480089	1	191	tags=20%, list=5%, signal=21%
VERHAAK_AML_WITH_NPM1_MUTATED_UP	VERHAAK_AML_WITH_NPM1_MUTATED_UP	54	-0.230369	-1.18476	0.235294	0.485684	1	1264	tags=50%, list=30%, signal=71%
WAMUNYOKOLI_OVARIAN_CANCER_GRADES_1_2_DN	WAMUNYOKOLI_OVARIAN_CANCER_GRADES_1_2_DN	22	-0.299196	-1.18457	0.254973	0.485115	1	1542	tags=68%, list=37%, signal=107%
VERHAAK_GLIOBLASTOMA_PRONEURAL	VERHAAK_GLIOBLASTOMA_PRONEURAL	59	-0.223227	-1.18388	0.234733	0.485498	1	969	tags=37%, list=23%, signal=48%
SCHAEFFER_PROSTATE_DEVELOPMENT_48HR_UP	SCHAEFFER_PROSTATE_DEVELOPMENT_48HR_UP	136	-0.188585	-1.1796	0.197183	0.493187	1	456	tags=16%, list=11%, signal=18%
DELYS_THYROID_CANCER_UP	DELYS_THYROID_CANCER_UP	139	-0.185843	-1.17892	0.177504	0.493551	1	706	tags=22%, list=17%, signal=26%
SMID_BREAST_CANCER_BASAL_UP	SMID_BREAST_CANCER_BASAL_UP	200	-0.174389	-1.17799	0.174688	0.4944	1	819	tags=23%, list=20%, signal=27%
MISSIAGLIA_REGULATED_BY_METHYLATION_UP	MISSIAGLIA_REGULATED_BY_METHYLATION_UP	31	-0.271107	-1.17427	0.245455	0.500995	1	476	tags=23%, list=11%, signal=25%
TORCHIA_TARGETS_OF_EWSR1_FLI1_FUSION_UP	TORCHIA_TARGETS_OF_EWSR1_FLI1_FUSION_UP	91	-0.202676	-1.17173	0.229508	0.505371	1	1156	tags=36%, list=28%, signal=49%
REACTOME_CELL_DEATH_SIGNALLING_VIA_NRAGE_NRIF_AND_NADE	REACTOME_CELL_DEATH_SIGNALLING_VIA_NRAGE_NRIF_AND_NADE	21	-0.301849	-1.17169	0.268116	0.504432	1	944	tags=38%, list=23%, signal=49%
XU_GH1_EXOGENOUS_TARGETS_DN	XU_GH1_EXOGENOUS_TARGETS_DN	27	-0.279228	-1.17131	0.280734	0.50413	1	732	tags=30%, list=17%, signal=36%
REACTOME_SEMAPHORIN_INTERACTIONS	REACTOME_SEMAPHORIN_INTERACTIONS	18	-0.316525	-1.16692	0.288425	0.512064	1	1237	tags=50%, list=30%, signal=71%
HENDRICKS_SMARCA4_TARGETS_UP	HENDRICKS_SMARCA4_TARGETS_UP	22	-0.298971	-1.16651	0.245353	0.511968	1	1975	tags=68%, list=47%, signal=128%
FONTAINE_PAPILLARY_THYROID_CARCINOMA_UP	FONTAINE_PAPILLARY_THYROID_CARCINOMA_UP	18	-0.315466	-1.16606	0.272388	0.512007	1	953	tags=44%, list=23%, signal=57%
REACTOME_DIABETES_PATHWAYS	REACTOME_DIABETES_PATHWAYS	32	-0.260517	-1.16605	0.250929	0.511003	1	890	tags=28%, list=21%, signal=35%
BROWNE_HCMV_INFECTION_20HR_DN	BROWNE_HCMV_INFECTION_20HR_DN	42	-0.246818	-1.16399	0.254144	0.514295	1	1496	tags=48%, list=36%, signal=73%
IGARASHI_ATF4_TARGETS_DN	IGARASHI_ATF4_TARGETS_DN	21	-0.296919	-1.16389	0.279843	0.513412	1	1168	tags=43%, list=28%, signal=59%
COLDREN_GEFITINIB_RESISTANCE_DN	COLDREN_GEFITINIB_RESISTANCE_DN	61	-0.222115	-1.16367	0.252632	0.512868	1	901	tags=30%, list=22%, signal=37%
WELCSH_BRCA1_TARGETS_UP	WELCSH_BRCA1_TARGETS_UP	31	-0.267373	-1.16319	0.268248	0.512859	1	1597	tags=48%, list=38%, signal=78%
THEILGAARD_NEUTROPHIL_AT_SKIN_WOUND_DN	THEILGAARD_NEUTROPHIL_AT_SKIN_WOUND_DN	41	-0.238574	-1.16158	0.255769	0.51515	1	813	tags=29%, list=19%, signal=36%
WANG_CISPLATIN_RESPONSE_AND_XPC_DN	WANG_CISPLATIN_RESPONSE_AND_XPC_DN	64	-0.219163	-1.16027	0.233216	0.516797	1	485	tags=22%, list=12%, signal=24%
LI_WILMS_TUMOR_VS_FETAL_KIDNEY_1_UP	LI_WILMS_TUMOR_VS_FETAL_KIDNEY_1_UP	69	-0.213557	-1.15768	0.25	0.521316	1	615	tags=23%, list=15%, signal=27%
ACOSTA_PROLIFERATION_INDEPENDENT_MYC_TARGETS_DN	ACOSTA_PROLIFERATION_INDEPENDENT_MYC_TARGETS_DN	23	-0.28505	-1.15714	0.276392	0.52139	1	2013	tags=74%, list=48%, signal=142%
INGRAM_SHH_TARGETS_UP	INGRAM_SHH_TARGETS_UP	36	-0.256619	-1.15659	0.258004	0.521524	1	1099	tags=42%, list=26%, signal=56%
REACTOME_G_ALPHA_I_SIGNALLING_EVENTS	REACTOME_G_ALPHA_I_SIGNALLING_EVENTS	24	-0.287944	-1.15613	0.25	0.521519	1	760	tags=33%, list=18%, signal=40%
VANHARANTA_UTERINE_FIBROID_DN	VANHARANTA_UTERINE_FIBROID_DN	28	-0.26719	-1.15534	0.252336	0.522122	1	2034	tags=71%, list=49%, signal=138%
JUBAN_TARGETS_OF_SPI1_AND_FLI1_UP	JUBAN_TARGETS_OF_SPI1_AND_FLI1_UP	26	-0.282249	-1.15528	0.27704	0.521207	1	2043	tags=73%, list=49%, signal=142%
BONCI_TARGETS_OF_MIR15A_AND_MIR16_1	BONCI_TARGETS_OF_MIR15A_AND_MIR16_1	40	-0.245534	-1.15513	0.256863	0.520476	1	446	tags=18%, list=11%, signal=19%
CHANG_IMMORTALIZED_BY_HPV31_DN	CHANG_IMMORTALIZED_BY_HPV31_DN	18	-0.315715	-1.15498	0.301527	0.519802	1	1385	tags=56%, list=33%, signal=83%
DURCHDEWALD_SKIN_CARCINOGENESIS_UP	DURCHDEWALD_SKIN_CARCINOGENESIS_UP	22	-0.28963	-1.15074	0.284658	0.527772	1	354	tags=18%, list=8%, signal=20%
MOREAUX_B_LYMPHOCYTE_MATURATION_BY_TACI_UP	MOREAUX_B_LYMPHOCYTE_MATURATION_BY_TACI_UP	21	-0.296093	-1.15074	0.287796	0.52677	1	1258	tags=57%, list=30%, signal=81%
CHARAFE_BREAST_CANCER_LUMINAL_VS_MESENCHYMAL_DN	CHARAFE_BREAST_CANCER_LUMINAL_VS_MESENCHYMAL_DN	177	-0.172363	-1.14993	0.201031	0.527303	1	1936	tags=54%, list=46%, signal=97%
PASQUALUCCI_LYMPHOMA_BY_GC_STAGE_DN	PASQUALUCCI_LYMPHOMA_BY_GC_STAGE_DN	48	-0.2331	-1.1499	0.25498	0.526338	1	293	tags=17%, list=7%, signal=18%
BRUINS_UVC_RESPONSE_VIA_TP53_GROUP_B	BRUINS_UVC_RESPONSE_VIA_TP53_GROUP_B	142	-0.178816	-1.14832	0.224561	0.528637	1	1151	tags=35%, list=28%, signal=46%
REACTOME_CIRCADIAN_CLOCK	REACTOME_CIRCADIAN_CLOCK	15	-0.331609	-1.14762	0.290203	0.529109	1	1061	tags=40%, list=25%, signal=53%
XU_GH1_AUTOCRINE_TARGETS_DN	XU_GH1_AUTOCRINE_TARGETS_DN	42	-0.239229	-1.14717	0.275093	0.529017	1	2305	tags=76%, list=55%, signal=168%
ROSS_ACUTE_MYELOID_LEUKEMIA_CBF	ROSS_ACUTE_MYELOID_LEUKEMIA_CBF	22	-0.290649	-1.14605	0.286778	0.53039	1	1571	tags=59%, list=38%, signal=94%
DITTMER_PTHLH_TARGETS_UP	DITTMER_PTHLH_TARGETS_UP	21	-0.293288	-1.14478	0.299099	0.532147	1	864	tags=29%, list=21%, signal=36%
ACEVEDO_NORMAL_TISSUE_ADJACENT_TO_LIVER_TUMOR_UP	ACEVEDO_NORMAL_TISSUE_ADJACENT_TO_LIVER_TUMOR_UP	25	-0.273265	-1.14462	0.289134	0.531434	1	313	tags=20%, list=7%, signal=21%
YAMAZAKI_TCEB3_TARGETS_DN	YAMAZAKI_TCEB3_TARGETS_DN	50	-0.228359	-1.14394	0.275093	0.531798	1	575	tags=20%, list=14%, signal=23%
REACTOME_CELL_JUNCTION_ORGANIZATION	REACTOME_CELL_JUNCTION_ORGANIZATION	20	-0.29704	-1.14369	0.290036	0.531234	1	337	tags=20%, list=8%, signal=22%
CREIGHTON_ENDOCRINE_THERAPY_RESISTANCE_3	CREIGHTON_ENDOCRINE_THERAPY_RESISTANCE_3	189	-0.170837	-1.14323	0.193878	0.531206	1	1711	tags=51%, list=41%, signal=82%
RASHI_RESPONSE_TO_IONIZING_RADIATION_6	RASHI_RESPONSE_TO_IONIZING_RADIATION_6	22	-0.290075	-1.14292	0.294756	0.530824	1	1089	tags=41%, list=26%, signal=55%
BASAKI_YBX1_TARGETS_DN	BASAKI_YBX1_TARGETS_DN	122	-0.18565	-1.14043	0.231034	0.535083	1	958	tags=30%, list=23%, signal=38%
KAYO_AGING_MUSCLE_UP	KAYO_AGING_MUSCLE_UP	55	-0.222482	-1.14014	0.256458	0.534716	1	785	tags=27%, list=19%, signal=33%
WALLACE_PROSTATE_CANCER_RACE_DN	WALLACE_PROSTATE_CANCER_RACE_DN	18	-0.308237	-1.13481	0.311808	0.544972	1	963	tags=39%, list=23%, signal=50%
TONKS_TARGETS_OF_RUNX1_RUNX1T1_FUSION_SUSTAINDED_IN_ERYTHROCYTE_UP	TONKS_TARGETS_OF_RUNX1_RUNX1T1_FUSION_SUSTAINDED_IN_ERYTHROCYTE_UP	18	-0.306543	-1.13373	0.311284	0.546285	1	521	tags=28%, list=12%, signal=32%
DARWICHE_SQUAMOUS_CELL_CARCINOMA_DN	DARWICHE_SQUAMOUS_CELL_CARCINOMA_DN	35	-0.245678	-1.13253	0.29562	0.547826	1	1402	tags=46%, list=34%, signal=68%
VERHAAK_GLIOBLASTOMA_CLASSICAL	VERHAAK_GLIOBLASTOMA_CLASSICAL	50	-0.227588	-1.13225	0.281307	0.547349	1	1302	tags=48%, list=31%, signal=69%
MASSARWEH_TAMOXIFEN_RESISTANCE_DN	MASSARWEH_TAMOXIFEN_RESISTANCE_DN	89	-0.197926	-1.13207	0.275801	0.54672	1	1013	tags=29%, list=24%, signal=38%
REACTOME_APOPTOSIS	REACTOME_APOPTOSIS	22	-0.284874	-1.1305	0.291417	0.549125	1	326	tags=18%, list=8%, signal=20%
BROWNE_HCMV_INFECTION_4HR_UP	BROWNE_HCMV_INFECTION_4HR_UP	15	-0.319771	-1.13002	0.308378	0.549151	1	506	tags=27%, list=12%, signal=30%
BIDUS_METASTASIS_DN	BIDUS_METASTASIS_DN	52	-0.222341	-1.13	0.294533	0.548181	1	1937	tags=67%, list=46%, signal=124%
KEGG_MELANOMA	KEGG_MELANOMA	16	-0.326873	-1.12983	0.322523	0.54749	1	375	tags=25%, list=9%, signal=27%
MULLIGHAN_NPM1_MUTATED_SIGNATURE_2_DN	MULLIGHAN_NPM1_MUTATED_SIGNATURE_2_DN	19	-0.30015	-1.12803	0.301616	0.550506	1	319	tags=21%, list=8%, signal=23%
POMEROY_MEDULLOBLASTOMA_DESMOPLASIC_VS_CLASSIC_UP	POMEROY_MEDULLOBLASTOMA_DESMOPLASIC_VS_CLASSIC_UP	15	-0.33049	-1.12761	0.312839	0.550416	1	736	tags=33%, list=18%, signal=40%
BEIER_GLIOMA_STEM_CELL_DN	BEIER_GLIOMA_STEM_CELL_DN	21	-0.291535	-1.12744	0.314501	0.549759	1	1703	tags=67%, list=41%, signal=112%
SESTO_RESPONSE_TO_UV_C8	SESTO_RESPONSE_TO_UV_C8	18	-0.30358	-1.12535	0.311321	0.553231	1	267	tags=22%, list=6%, signal=24%
REACTOME_TRANSCRIPTIONAL_REGULATION_OF_WHITE_ADIPOCYTE_DIFFERENTIATION	REACTOME_TRANSCRIPTIONAL_REGULATION_OF_WHITE_ADIPOCYTE_DIFFERENTIATION	16	-0.322705	-1.12388	0.31162	0.555398	1	279	tags=25%, list=7%, signal=27%
DE_YY1_TARGETS_DN	DE_YY1_TARGETS_DN	21	-0.287464	-1.12318	0.318533	0.555884	1	2989	tags=100%, list=71%, signal=348%
DOANE_RESPONSE_TO_ANDROGEN_DN	DOANE_RESPONSE_TO_ANDROGEN_DN	84	-0.198855	-1.12189	0.289091	0.557569	1	420	tags=17%, list=10%, signal=18%
IWANAGA_CARCINOGENESIS_BY_KRAS_PTEN_UP	IWANAGA_CARCINOGENESIS_BY_KRAS_PTEN_UP	30	-0.258881	-1.12096	0.30853	0.558519	1	1646	tags=57%, list=39%, signal=93%
DAIRKEE_TERT_TARGETS_DN	DAIRKEE_TERT_TARGETS_DN	36	-0.245489	-1.12052	0.30427	0.558452	1	1432	tags=50%, list=34%, signal=75%
SERVITJA_ISLET_HNF1A_TARGETS_DN	SERVITJA_ISLET_HNF1A_TARGETS_DN	21	-0.289096	-1.118	0.347748	0.562907	1	1297	tags=57%, list=31%, signal=82%
KYNG_DNA_DAMAGE_UP	KYNG_DNA_DAMAGE_UP	57	-0.20834	-1.11685	0.308271	0.564396	1	1465	tags=46%, list=35%, signal=69%
CHIARADONNA_NEOPLASTIC_TRANSFORMATION_KRAS_UP	CHIARADONNA_NEOPLASTIC_TRANSFORMATION_KRAS_UP	26	-0.262862	-1.11589	0.306422	0.565304	1	82	tags=12%, list=2%, signal=12%
REACTOME_GASTRIN_CREB_SIGNALLING_PATHWAY_VIA_PKC_AND_MAPK	REACTOME_GASTRIN_CREB_SIGNALLING_PATHWAY_VIA_PKC_AND_MAPK	40	-0.238413	-1.11454	0.316288	0.567345	1	813	tags=28%, list=19%, signal=34%
LEE_METASTASIS_AND_ALTERNATIVE_SPLICING_UP	LEE_METASTASIS_AND_ALTERNATIVE_SPLICING_UP	23	-0.27794	-1.11405	0.314019	0.567404	1	184	tags=13%, list=4%, signal=14%
CHIARADONNA_NEOPLASTIC_TRANSFORMATION_CDC25_DN	CHIARADONNA_NEOPLASTIC_TRANSFORMATION_CDC25_DN	44	-0.231359	-1.11295	0.313761	0.568749	1	391	tags=18%, list=9%, signal=20%
YAO_TEMPORAL_RESPONSE_TO_PROGESTERONE_CLUSTER_1	YAO_TEMPORAL_RESPONSE_TO_PROGESTERONE_CLUSTER_1	22	-0.284544	-1.11052	0.310536	0.572963	1	436	tags=23%, list=10%, signal=25%
SMID_BREAST_CANCER_ERBB2_UP	SMID_BREAST_CANCER_ERBB2_UP	30	-0.252355	-1.10802	0.310469	0.577428	1	854	tags=33%, list=20%, signal=42%
REACTOME_NRAGE_SIGNALS_DEATH_THROUGH_JNK	REACTOME_NRAGE_SIGNALS_DEATH_THROUGH_JNK	17	-0.304747	-1.108	0.322581	0.576425	1	944	tags=41%, list=23%, signal=53%
BRUINS_UVC_RESPONSE_VIA_TP53_GROUP_A	BRUINS_UVC_RESPONSE_VIA_TP53_GROUP_A	210	-0.162189	-1.10736	0.260563	0.57681	1	1186	tags=35%, list=28%, signal=47%
CONCANNON_APOPTOSIS_BY_EPOXOMICIN_DN	CONCANNON_APOPTOSIS_BY_EPOXOMICIN_DN	49	-0.218417	-1.10732	0.30212	0.57585	1	686	tags=24%, list=16%, signal=29%
WESTON_VEGFA_TARGETS_6HR	WESTON_VEGFA_TARGETS_6HR	16	-0.302477	-1.10628	0.345745	0.577146	1	676	tags=31%, list=16%, signal=37%
KYNG_WERNER_SYNDROM_AND_NORMAL_AGING_UP	KYNG_WERNER_SYNDROM_AND_NORMAL_AGING_UP	23	-0.277271	-1.10462	0.333333	0.579788	1	3032	tags=100%, list=72%, signal=361%
ZHANG_BREAST_CANCER_PROGENITORS_DN	ZHANG_BREAST_CANCER_PROGENITORS_DN	25	-0.265868	-1.10338	0.31215	0.58157	1	803	tags=32%, list=19%, signal=39%
SHEPARD_BMYB_MORPHOLINO_DN	SHEPARD_BMYB_MORPHOLINO_DN	51	-0.21771	-1.1019	0.318008	0.583837	1	1278	tags=37%, list=31%, signal=53%
HALMOS_CEBPA_TARGETS_DN	HALMOS_CEBPA_TARGETS_DN	16	-0.313543	-1.10158	0.336484	0.583463	1	261	tags=25%, list=6%, signal=27%
WNT_SIGNALING	WNT_SIGNALING	29	-0.251113	-1.10003	0.320144	0.585813	1	1093	tags=41%, list=26%, signal=56%
MARKEY_RB1_ACUTE_LOF_UP	MARKEY_RB1_ACUTE_LOF_UP	57	-0.212134	-1.09989	0.312734	0.585109	1	212	tags=12%, list=5%, signal=13%
HUANG_GATA2_TARGETS_UP	HUANG_GATA2_TARGETS_UP	29	-0.253291	-1.09937	0.317844	0.585188	1	476	tags=24%, list=11%, signal=27%
DARWICHE_SQUAMOUS_CELL_CARCINOMA_UP	DARWICHE_SQUAMOUS_CELL_CARCINOMA_UP	26	-0.256088	-1.09933	0.340111	0.584268	1	864	tags=31%, list=21%, signal=39%
LIN_SILENCED_BY_TUMOR_MICROENVIRONMENT	LIN_SILENCED_BY_TUMOR_MICROENVIRONMENT	32	-0.246247	-1.0979	0.346154	0.586442	1	991	tags=38%, list=24%, signal=49%
MARTINEZ_RB1_AND_TP53_TARGETS_DN	MARTINEZ_RB1_AND_TP53_TARGETS_DN	120	-0.177784	-1.09773	0.288889	0.585786	1	1101	tags=31%, list=26%, signal=41%
WIERENGA_STAT5A_TARGETS_GROUP1	WIERENGA_STAT5A_TARGETS_GROUP1	41	-0.228479	-1.09683	0.34347	0.586754	1	602	tags=24%, list=14%, signal=28%
PEREZ_TP53_TARGETS	PEREZ_TP53_TARGETS	331	-0.149975	-1.09664	0.264657	0.586107	1	1121	tags=31%, list=27%, signal=39%
VANTVEER_BREAST_CANCER_POOR_PROGNOSIS	VANTVEER_BREAST_CANCER_POOR_PROGNOSIS	24	-0.262241	-1.09324	0.347092	0.592709	1	12	tags=8%, list=0%, signal=8%
RASHI_RESPONSE_TO_IONIZING_RADIATION_3	RASHI_RESPONSE_TO_IONIZING_RADIATION_3	18	-0.298383	-1.0921	0.328846	0.594172	1	1246	tags=50%, list=30%, signal=71%
HEDENFALK_BREAST_CANCER_BRCA1_VS_BRCA2	HEDENFALK_BREAST_CANCER_BRCA1_VS_BRCA2	38	-0.231825	-1.09178	0.35167	0.593869	1	3043	tags=97%, list=73%, signal=354%
SLEBOS_HEAD_AND_NECK_CANCER_WITH_HPV_UP	SLEBOS_HEAD_AND_NECK_CANCER_WITH_HPV_UP	16	-0.300742	-1.09162	0.372514	0.59318	1	2635	tags=94%, list=63%, signal=252%
GRESHOCK_CANCER_COPY_NUMBER_UP	GRESHOCK_CANCER_COPY_NUMBER_UP	81	-0.19222	-1.09071	0.312614	0.594214	1	504	tags=17%, list=12%, signal=19%
ZHANG_TLX_TARGETS_UP	ZHANG_TLX_TARGETS_UP	45	-0.222681	-1.0903	0.347273	0.594144	1	896	tags=31%, list=21%, signal=39%
LU_AGING_BRAIN_DN	LU_AGING_BRAIN_DN	41	-0.227012	-1.08972	0.338028	0.59444	1	813	tags=24%, list=19%, signal=30%
BOYAULT_LIVER_CANCER_SUBCLASS_G1_UP	BOYAULT_LIVER_CANCER_SUBCLASS_G1_UP	28	-0.252716	-1.0888	0.35461	0.595389	1	842	tags=32%, list=20%, signal=40%
LEIN_MIDBRAIN_MARKERS	LEIN_MIDBRAIN_MARKERS	25	-0.264043	-1.08802	0.338374	0.596113	1	1329	tags=52%, list=32%, signal=76%
GRUETZMANN_PANCREATIC_CANCER_DN	GRUETZMANN_PANCREATIC_CANCER_DN	46	-0.220722	-1.08743	0.352166	0.596417	1	793	tags=33%, list=19%, signal=40%
ROPERO_HDAC2_TARGETS	ROPERO_HDAC2_TARGETS	21	-0.272072	-1.08487	0.35368	0.601206	1	1540	tags=62%, list=37%, signal=97%
SENGUPTA_NASOPHARYNGEAL_CARCINOMA_DN	SENGUPTA_NASOPHARYNGEAL_CARCINOMA_DN	61	-0.203325	-1.08374	0.343525	0.602704	1	768	tags=31%, list=18%, signal=38%
BOYLAN_MULTIPLE_MYELOMA_PCA3_DN	BOYLAN_MULTIPLE_MYELOMA_PCA3_DN	18	-0.289937	-1.08266	0.372587	0.604098	1	1511	tags=56%, list=36%, signal=87%
GENTILE_UV_LOW_DOSE_DN	GENTILE_UV_LOW_DOSE_DN	19	-0.286699	-1.08178	0.345614	0.604973	1	155	tags=16%, list=4%, signal=16%
NELSON_RESPONSE_TO_ANDROGEN_UP	NELSON_RESPONSE_TO_ANDROGEN_UP	28	-0.254348	-1.08142	0.349091	0.604747	1	1118	tags=43%, list=27%, signal=58%
TRAYNOR_RETT_SYNDROM_UP	TRAYNOR_RETT_SYNDROM_UP	19	-0.290711	-1.081	0.360153	0.604672	1	387	tags=26%, list=9%, signal=29%
ZHANG_TLX_TARGETS_36HR_UP	ZHANG_TLX_TARGETS_36HR_UP	80	-0.189729	-1.07972	0.316547	0.606371	1	896	tags=30%, list=21%, signal=37%
SAGIV_CD24_TARGETS_DN	SAGIV_CD24_TARGETS_DN	21	-0.274252	-1.07952	0.368421	0.605841	1	307	tags=19%, list=7%, signal=20%
GAUSSMANN_MLL_AF4_FUSION_TARGETS_A_DN	GAUSSMANN_MLL_AF4_FUSION_TARGETS_A_DN	28	-0.255979	-1.07766	0.343066	0.608896	1	736	tags=32%, list=18%, signal=39%
PID_SHP2_PATHWAY	PID_SHP2_PATHWAY	18	-0.288863	-1.07747	0.348354	0.608269	1	1753	tags=72%, list=42%, signal=124%
PARENT_MTOR_SIGNALING_UP	PARENT_MTOR_SIGNALING_UP	154	-0.166146	-1.0765	0.328098	0.609304	1	1262	tags=35%, list=30%, signal=48%
GOTZMANN_EPITHELIAL_TO_MESENCHYMAL_TRANSITION_UP	GOTZMANN_EPITHELIAL_TO_MESENCHYMAL_TRANSITION_UP	19	-0.282487	-1.07595	0.357542	0.609481	1	2257	tags=84%, list=54%, signal=182%
DOANE_BREAST_CANCER_ESR1_UP	DOANE_BREAST_CANCER_ESR1_UP	31	-0.239095	-1.07591	0.356239	0.608548	1	311	tags=23%, list=7%, signal=24%
BENPORATH_SOX2_TARGETS	BENPORATH_SOX2_TARGETS	159	-0.163776	-1.07582	0.319569	0.607684	1	1149	tags=30%, list=27%, signal=39%
RORIE_TARGETS_OF_EWSR1_FLI1_FUSION_UP	RORIE_TARGETS_OF_EWSR1_FLI1_FUSION_UP	16	-0.301895	-1.07508	0.361664	0.608281	1	613	tags=31%, list=15%, signal=36%
PID_P75_NTR_PATHWAY	PID_P75_NTR_PATHWAY	18	-0.296057	-1.07455	0.376404	0.60848	1	1406	tags=50%, list=34%, signal=75%
SASSON_RESPONSE_TO_GONADOTROPHINS_DN	SASSON_RESPONSE_TO_GONADOTROPHINS_DN	21	-0.272309	-1.07412	0.360958	0.608384	1	1568	tags=48%, list=37%, signal=76%
GOZGIT_ESR1_TARGETS_UP	GOZGIT_ESR1_TARGETS_UP	38	-0.233111	-1.07262	0.373882	0.610719	1	1688	tags=55%, list=40%, signal=92%
CAIRO_HEPATOBLASTOMA_UP	CAIRO_HEPATOBLASTOMA_UP	60	-0.204707	-1.07119	0.344231	0.612758	1	1207	tags=38%, list=29%, signal=53%
BONOME_OVARIAN_CANCER_SURVIVAL_OPTIMAL_DEBULKING	BONOME_OVARIAN_CANCER_SURVIVAL_OPTIMAL_DEBULKING	64	-0.200776	-1.06939	0.349908	0.615621	1	410	tags=17%, list=10%, signal=19%
RAO_BOUND_BY_SALL4_ISOFORM_A	RAO_BOUND_BY_SALL4_ISOFORM_A	36	-0.233029	-1.06819	0.372007	0.617211	1	635	tags=25%, list=15%, signal=29%
GAL_LEUKEMIC_STEM_CELL_DN	GAL_LEUKEMIC_STEM_CELL_DN	55	-0.206268	-1.06675	0.389982	0.619326	1	572	tags=25%, list=14%, signal=29%
FEVR_CTNNB1_TARGETS_UP	FEVR_CTNNB1_TARGETS_UP	163	-0.161917	-1.06543	0.331046	0.621205	1	531	tags=18%, list=13%, signal=20%
REACTOME_G_ALPHA_Q_SIGNALLING_EVENTS	REACTOME_G_ALPHA_Q_SIGNALLING_EVENTS	33	-0.237435	-1.06432	0.380863	0.622681	1	519	tags=21%, list=12%, signal=24%
BLALOCK_ALZHEIMERS_DISEASE_UP	BLALOCK_ALZHEIMERS_DISEASE_UP	413	-0.140155	-1.06313	0.318258	0.624382	1	702	tags=17%, list=17%, signal=19%
MITSIADES_RESPONSE_TO_APLIDIN_UP	MITSIADES_RESPONSE_TO_APLIDIN_UP	93	-0.182491	-1.06199	0.353982	0.625929	1	462	tags=15%, list=11%, signal=17%
DEURIG_T_CELL_PROLYMPHOCYTIC_LEUKEMIA_DN	DEURIG_T_CELL_PROLYMPHOCYTIC_LEUKEMIA_DN	70	-0.196853	-1.06063	0.372583	0.627988	1	1311	tags=39%, list=31%, signal=55%
FARMER_BREAST_CANCER_APOCRINE_VS_LUMINAL	FARMER_BREAST_CANCER_APOCRINE_VS_LUMINAL	103	-0.175962	-1.05867	0.362345	0.631361	1	947	tags=26%, list=23%, signal=33%
BROWNE_HCMV_INFECTION_12HR_DN	BROWNE_HCMV_INFECTION_12HR_DN	35	-0.231318	-1.05763	0.370577	0.632679	1	1843	tags=63%, list=44%, signal=111%
PID_ERBB1_DOWNSTREAM_PATHWAY	PID_ERBB1_DOWNSTREAM_PATHWAY	20	-0.270137	-1.05692	0.383019	0.633322	1	2581	tags=90%, list=62%, signal=234%
KEGG_UBIQUITIN_MEDIATED_PROTEOLYSIS	KEGG_UBIQUITIN_MEDIATED_PROTEOLYSIS	18	-0.283675	-1.05676	0.384045	0.632649	1	890	tags=28%, list=21%, signal=35%
LIM_MAMMARY_LUMINAL_MATURE_UP	LIM_MAMMARY_LUMINAL_MATURE_UP	28	-0.248516	-1.05444	0.409259	0.636751	1	1565	tags=61%, list=37%, signal=96%
GERHOLD_ADIPOGENESIS_DN	GERHOLD_ADIPOGENESIS_DN	19	-0.281901	-1.05429	0.393996	0.636065	1	521	tags=32%, list=12%, signal=36%
SMITH_TERT_TARGETS_DN	SMITH_TERT_TARGETS_DN	31	-0.245528	-1.05348	0.392523	0.636828	1	1933	tags=74%, list=46%, signal=137%
ROSS_AML_WITH_CBFB_MYH11_FUSION	ROSS_AML_WITH_CBFB_MYH11_FUSION	16	-0.28462	-1.05329	0.385057	0.636223	1	851	tags=38%, list=20%, signal=47%
REACTOME_CYTOKINE_SIGNALING_IN_IMMUNE_SYSTEM	REACTOME_CYTOKINE_SIGNALING_IN_IMMUNE_SYSTEM	62	-0.198587	-1.05316	0.386282	0.635478	1	1748	tags=48%, list=42%, signal=82%
STOSSI_RESPONSE_TO_ESTRADIOL	STOSSI_RESPONSE_TO_ESTRADIOL	17	-0.291484	-1.05217	0.366853	0.636689	1	238	tags=24%, list=6%, signal=25%
CREIGHTON_ENDOCRINE_THERAPY_RESISTANCE_4	CREIGHTON_ENDOCRINE_THERAPY_RESISTANCE_4	98	-0.176233	-1.04845	0.386087	0.644031	1	1228	tags=38%, list=29%, signal=52%
RICKMAN_TUMOR_DIFFERENTIATED_WELL_VS_POORLY_DN	RICKMAN_TUMOR_DIFFERENTIATED_WELL_VS_POORLY_DN	106	-0.170351	-1.0484	0.391608	0.643132	1	414	tags=14%, list=10%, signal=15%
PID_VEGFR1_2_PATHWAY	PID_VEGFR1_2_PATHWAY	17	-0.284629	-1.04827	0.399628	0.642386	1	990	tags=35%, list=24%, signal=46%
NING_CHRONIC_OBSTRUCTIVE_PULMONARY_DISEASE_DN	NING_CHRONIC_OBSTRUCTIVE_PULMONARY_DISEASE_DN	22	-0.255238	-1.04797	0.394175	0.642038	1	1102	tags=36%, list=26%, signal=49%
CORRE_MULTIPLE_MYELOMA_UP	CORRE_MULTIPLE_MYELOMA_UP	16	-0.293986	-1.04786	0.408015	0.641217	1	945	tags=38%, list=23%, signal=48%
NIKOLSKY_BREAST_CANCER_8Q23_Q24_AMPLICON	NIKOLSKY_BREAST_CANCER_8Q23_Q24_AMPLICON	40	-0.216136	-1.04707	0.397849	0.641928	1	695	tags=25%, list=17%, signal=30%
BURTON_ADIPOGENESIS_PEAK_AT_2HR	BURTON_ADIPOGENESIS_PEAK_AT_2HR	17	-0.282673	-1.04644	0.410909	0.642283	1	406	tags=24%, list=10%, signal=26%
WANG_CLIM2_TARGETS_UP	WANG_CLIM2_TARGETS_UP	58	-0.200134	-1.04452	0.39267	0.645516	1	280	tags=12%, list=7%, signal=13%
MCBRYAN_PUBERTAL_TGFB1_TARGETS_DN	MCBRYAN_PUBERTAL_TGFB1_TARGETS_DN	19	-0.278477	-1.04296	0.392989	0.647878	1	1143	tags=47%, list=27%, signal=65%
SHEPARD_BMYB_MORPHOLINO_UP	SHEPARD_BMYB_MORPHOLINO_UP	53	-0.205244	-1.04292	0.416667	0.646934	1	176	tags=11%, list=4%, signal=12%
WANG_HCP_PROSTATE_CANCER	WANG_HCP_PROSTATE_CANCER	31	-0.241893	-1.04284	0.392193	0.646064	1	575	tags=26%, list=14%, signal=30%
WINTER_HYPOXIA_METAGENE	WINTER_HYPOXIA_METAGENE	77	-0.190054	-1.04098	0.397138	0.649232	1	381	tags=16%, list=9%, signal=17%
KEGG_RENAL_CELL_CARCINOMA	KEGG_RENAL_CELL_CARCINOMA	18	-0.277954	-1.0406	0.412429	0.649025	1	990	tags=33%, list=24%, signal=43%
NAKAMURA_ADIPOGENESIS_EARLY_UP	NAKAMURA_ADIPOGENESIS_EARLY_UP	23	-0.256517	-1.03982	0.417266	0.649634	1	269	tags=17%, list=6%, signal=18%
TSAI_RESPONSE_TO_IONIZING_RADIATION	TSAI_RESPONSE_TO_IONIZING_RADIATION	41	-0.213988	-1.03912	0.398246	0.6501	1	575	tags=20%, list=14%, signal=22%
DACOSTA_UV_RESPONSE_VIA_ERCC3_TTD_DN	DACOSTA_UV_RESPONSE_VIA_ERCC3_TTD_DN	24	-0.258763	-1.03899	0.417603	0.649353	1	443	tags=17%, list=11%, signal=19%
SHEDDEN_LUNG_CANCER_GOOD_SURVIVAL_A12	SHEDDEN_LUNG_CANCER_GOOD_SURVIVAL_A12	64	-0.193066	-1.03898	0.382562	0.648355	1	1357	tags=41%, list=32%, signal=59%
SCHAEFFER_PROSTATE_DEVELOPMENT_12HR_DN	SCHAEFFER_PROSTATE_DEVELOPMENT_12HR_DN	18	-0.283296	-1.03894	0.401961	0.647412	1	1024	tags=39%, list=24%, signal=51%
DAUER_STAT3_TARGETS_UP	DAUER_STAT3_TARGETS_UP	16	-0.289778	-1.03861	0.417132	0.647124	1	517	tags=25%, list=12%, signal=28%
HAMAI_APOPTOSIS_VIA_TRAIL_UP	HAMAI_APOPTOSIS_VIA_TRAIL_UP	134	-0.16286	-1.0383	0.387153	0.646799	1	1547	tags=40%, list=37%, signal=61%
DARWICHE_SKIN_TUMOR_PROMOTER_DN	DARWICHE_SKIN_TUMOR_PROMOTER_DN	41	-0.219674	-1.03582	0.411321	0.651213	1	1028	tags=29%, list=25%, signal=38%
HSIAO_LIVER_SPECIFIC_GENES	HSIAO_LIVER_SPECIFIC_GENES	46	-0.208914	-1.03427	0.412331	0.653711	1	603	tags=24%, list=14%, signal=28%
MARIADASON_REGULATED_BY_HISTONE_ACETYLATION_UP	MARIADASON_REGULATED_BY_HISTONE_ACETYLATION_UP	18	-0.282654	-1.03425	0.430168	0.652752	1	2200	tags=78%, list=53%, signal=163%
BRUNO_HEMATOPOIESIS	BRUNO_HEMATOPOIESIS	18	-0.280531	-1.03293	0.392193	0.654787	1	486	tags=28%, list=12%, signal=31%
AFFAR_YY1_TARGETS_DN	AFFAR_YY1_TARGETS_DN	54	-0.206166	-1.0301	0.448473	0.659942	1	269	tags=13%, list=6%, signal=14%
BILANGES_SERUM_SENSITIVE_GENES	BILANGES_SERUM_SENSITIVE_GENES	15	-0.305982	-1.02961	0.424812	0.66	1	1623	tags=60%, list=39%, signal=98%
SHETH_LIVER_CANCER_VS_TXNIP_LOSS_PAM5	SHETH_LIVER_CANCER_VS_TXNIP_LOSS_PAM5	23	-0.254228	-1.02887	0.406082	0.66066	1	1884	tags=70%, list=45%, signal=126%
VART_KSHV_INFECTION_ANGIOGENIC_MARKERS_UP	VART_KSHV_INFECTION_ANGIOGENIC_MARKERS_UP	45	-0.208066	-1.0272	0.415162	0.663443	1	434	tags=22%, list=10%, signal=25%
DARWICHE_SKIN_TUMOR_PROMOTER_UP	DARWICHE_SKIN_TUMOR_PROMOTER_UP	20	-0.263455	-1.02704	0.425573	0.66276	1	853	tags=35%, list=20%, signal=44%
CERVERA_SDHB_TARGETS_2	CERVERA_SDHB_TARGETS_2	48	-0.205999	-1.02598	0.392924	0.664214	1	527	tags=19%, list=13%, signal=21%
SASSON_RESPONSE_TO_FORSKOLIN_DN	SASSON_RESPONSE_TO_FORSKOLIN_DN	21	-0.263586	-1.02593	0.421933	0.6633	1	1864	tags=57%, list=45%, signal=103%
CHEMNITZ_RESPONSE_TO_PROSTAGLANDIN_E2_DN	CHEMNITZ_RESPONSE_TO_PROSTAGLANDIN_E2_DN	99	-0.173767	-1.02575	0.420959	0.66265	1	1901	tags=56%, list=45%, signal=99%
STARK_HYPPOCAMPUS_22Q11_DELETION_UP	STARK_HYPPOCAMPUS_22Q11_DELETION_UP	19	-0.277211	-1.02562	0.425725	0.661892	1	625	tags=32%, list=15%, signal=37%
KASLER_HDAC7_TARGETS_1_UP	KASLER_HDAC7_TARGETS_1_UP	50	-0.200873	-1.02374	0.412088	0.665044	1	998	tags=30%, list=24%, signal=39%
GRABARCZYK_BCL11B_TARGETS_UP	GRABARCZYK_BCL11B_TARGETS_UP	17	-0.272672	-1.02364	0.434286	0.664258	1	88	tags=12%, list=2%, signal=12%
HSIAO_HOUSEKEEPING_GENES	HSIAO_HOUSEKEEPING_GENES	27	-0.241266	-1.02285	0.437387	0.664941	1	247	tags=15%, list=6%, signal=16%
VECCHI_GASTRIC_CANCER_ADVANCED_VS_EARLY_DN	VECCHI_GASTRIC_CANCER_ADVANCED_VS_EARLY_DN	28	-0.238012	-1.02234	0.461679	0.665028	1	391	tags=21%, list=9%, signal=23%
GAVIN_FOXP3_TARGETS_CLUSTER_P2	GAVIN_FOXP3_TARGETS_CLUSTER_P2	24	-0.244894	-1.02177	0.439703	0.665291	1	584	tags=29%, list=14%, signal=34%
SMID_BREAST_CANCER_RELAPSE_IN_BRAIN_DN	SMID_BREAST_CANCER_RELAPSE_IN_BRAIN_DN	31	-0.234017	-1.02055	0.404806	0.666919	1	688	tags=32%, list=16%, signal=38%
MARTINEZ_RESPONSE_TO_TRABECTEDIN_DN	MARTINEZ_RESPONSE_TO_TRABECTEDIN_DN	54	-0.198394	-1.02012	0.444834	0.666796	1	464	tags=15%, list=11%, signal=16%
LAIHO_COLORECTAL_CANCER_SERRATED_UP	LAIHO_COLORECTAL_CANCER_SERRATED_UP	19	-0.269028	-1.01858	0.44685	0.669172	1	1375	tags=47%, list=33%, signal=70%
KEGG_ARRHYTHMOGENIC_RIGHT_VENTRICULAR_CARDIOMYOPATHY_ARVC	KEGG_ARRHYTHMOGENIC_RIGHT_VENTRICULAR_CARDIOMYOPATHY_ARVC	16	-0.288675	-1.01805	0.448718	0.669331	1	461	tags=25%, list=11%, signal=28%
BYSTRYKH_HEMATOPOIESIS_STEM_CELL_AND_BRAIN_QTL_TRANS	BYSTRYKH_HEMATOPOIESIS_STEM_CELL_AND_BRAIN_QTL_TRANS	43	-0.21292	-1.01773	0.446655	0.66904	1	280	tags=14%, list=7%, signal=15%
GAUSSMANN_MLL_AF4_FUSION_TARGETS_C_UP	GAUSSMANN_MLL_AF4_FUSION_TARGETS_C_UP	32	-0.231815	-1.01763	0.426763	0.66829	1	1877	tags=59%, list=45%, signal=107%
GARGALOVIC_RESPONSE_TO_OXIDIZED_PHOSPHOLIPIDS_TURQUOISE_UP	GARGALOVIC_RESPONSE_TO_OXIDIZED_PHOSPHOLIPIDS_TURQUOISE_UP	29	-0.235005	-1.01704	0.435424	0.668554	1	2229	tags=79%, list=53%, signal=169%
RIGGINS_TAMOXIFEN_RESISTANCE_UP	RIGGINS_TAMOXIFEN_RESISTANCE_UP	23	-0.257599	-1.01631	0.441729	0.669131	1	964	tags=39%, list=23%, signal=51%
LIU_SOX4_TARGETS_UP	LIU_SOX4_TARGETS_UP	38	-0.220531	-1.01564	0.447955	0.669581	1	819	tags=29%, list=20%, signal=36%
HOSHIDA_LIVER_CANCER_SURVIVAL_DN	HOSHIDA_LIVER_CANCER_SURVIVAL_DN	24	-0.250068	-1.01526	0.440217	0.669395	1	2933	tags=96%, list=70%, signal=319%
IVANOVA_HEMATOPOIESIS_STEM_CELL_AND_PROGENITOR	IVANOVA_HEMATOPOIESIS_STEM_CELL_AND_PROGENITOR	181	-0.150066	-1.01481	0.428319	0.669375	1	776	tags=22%, list=19%, signal=26%
EBAUER_TARGETS_OF_PAX3_FOXO1_FUSION_UP	EBAUER_TARGETS_OF_PAX3_FOXO1_FUSION_UP	53	-0.199876	-1.0148	0.443038	0.668389	1	1429	tags=47%, list=34%, signal=71%
FLECHNER_BIOPSY_KIDNEY_TRANSPLANT_OK_VS_DONOR_UP	FLECHNER_BIOPSY_KIDNEY_TRANSPLANT_OK_VS_DONOR_UP	106	-0.171141	-1.01474	0.411232	0.667522	1	1579	tags=39%, list=38%, signal=61%
KIM_BIPOLAR_DISORDER_OLIGODENDROCYTE_DENSITY_CORR_UP	KIM_BIPOLAR_DISORDER_OLIGODENDROCYTE_DENSITY_CORR_UP	126	-0.166184	-1.01416	0.423759	0.667772	1	698	tags=22%, list=17%, signal=26%
FULCHER_INFLAMMATORY_RESPONSE_LECTIN_VS_LPS_UP	FULCHER_INFLAMMATORY_RESPONSE_LECTIN_VS_LPS_UP	164	-0.153281	-1.00774	0.445393	0.680986	1	396	tags=13%, list=9%, signal=14%
JOSEPH_RESPONSE_TO_SODIUM_BUTYRATE_DN	JOSEPH_RESPONSE_TO_SODIUM_BUTYRATE_DN	20	-0.264272	-1.00692	0.451128	0.681849	1	313	tags=15%, list=7%, signal=16%
KIM_WT1_TARGETS_8HR_DN	KIM_WT1_TARGETS_8HR_DN	24	-0.246104	-1.00663	0.457944	0.681469	1	2364	tags=83%, list=56%, signal=190%
BOYLAN_MULTIPLE_MYELOMA_C_D_DN	BOYLAN_MULTIPLE_MYELOMA_C_D_DN	60	-0.19047	-1.00523	0.441392	0.683382	1	1107	tags=35%, list=26%, signal=47%
ACEVEDO_LIVER_CANCER_UP	ACEVEDO_LIVER_CANCER_UP	186	-0.150925	-1.00446	0.463287	0.684114	1	544	tags=15%, list=13%, signal=17%
TSENG_IRS1_TARGETS_DN	TSENG_IRS1_TARGETS_DN	47	-0.202926	-1.00378	0.449123	0.68464	1	1918	tags=62%, list=46%, signal=113%
TORCHIA_TARGETS_OF_EWSR1_FLI1_FUSION_DN	TORCHIA_TARGETS_OF_EWSR1_FLI1_FUSION_DN	97	-0.170434	-1.00284	0.441489	0.68575	1	846	tags=27%, list=20%, signal=33%
LEE_CALORIE_RESTRICTION_NEOCORTEX_UP	LEE_CALORIE_RESTRICTION_NEOCORTEX_UP	26	-0.243015	-1.00142	0.438889	0.687839	1	808	tags=31%, list=19%, signal=38%
MEISSNER_BRAIN_HCP_WITH_H3K27ME3	MEISSNER_BRAIN_HCP_WITH_H3K27ME3	53	-0.196337	-1.00075	0.454545	0.688241	1	1074	tags=40%, list=26%, signal=53%
YAMAZAKI_TCEB3_TARGETS_UP	YAMAZAKI_TCEB3_TARGETS_UP	40	-0.211642	-1.00015	0.471028	0.688512	1	505	tags=23%, list=12%, signal=25%
BOSCO_TH1_CYTOTOXIC_MODULE	BOSCO_TH1_CYTOTOXIC_MODULE	15	-0.287771	-0.999011	0.453875	0.689913	1	1138	tags=53%, list=27%, signal=73%
WESTON_VEGFA_TARGETS_3HR	WESTON_VEGFA_TARGETS_3HR	21	-0.253515	-0.998879	0.459048	0.689186	1	179	tags=14%, list=4%, signal=15%
KIM_GERMINAL_CENTER_T_HELPER_UP	KIM_GERMINAL_CENTER_T_HELPER_UP	19	-0.267652	-0.996415	0.453737	0.693465	1	1254	tags=42%, list=30%, signal=60%
IKEDA_MIR30_TARGETS_UP	IKEDA_MIR30_TARGETS_UP	30	-0.23049	-0.99616	0.450607	0.69301	1	1993	tags=67%, list=48%, signal=126%
CHARAFE_BREAST_CANCER_LUMINAL_VS_BASAL_DN	CHARAFE_BREAST_CANCER_LUMINAL_VS_BASAL_DN	142	-0.1567	-0.995658	0.482394	0.693047	1	873	tags=22%, list=21%, signal=27%
PAPASPYRIDONOS_UNSTABLE_ATEROSCLEROTIC_PLAQUE_DN	PAPASPYRIDONOS_UNSTABLE_ATEROSCLEROTIC_PLAQUE_DN	16	-0.278344	-0.995425	0.469925	0.692546	1	800	tags=31%, list=19%, signal=38%
RASHI_RESPONSE_TO_IONIZING_RADIATION_5	RASHI_RESPONSE_TO_IONIZING_RADIATION_5	33	-0.22587	-0.993554	0.472275	0.695655	1	439	tags=18%, list=10%, signal=20%
AMUNDSON_POOR_SURVIVAL_AFTER_GAMMA_RADIATION_8G	AMUNDSON_POOR_SURVIVAL_AFTER_GAMMA_RADIATION_8G	29	-0.229289	-0.993026	0.467033	0.695744	1	1458	tags=45%, list=35%, signal=68%
MISSIAGLIA_REGULATED_BY_METHYLATION_DN	MISSIAGLIA_REGULATED_BY_METHYLATION_DN	27	-0.232804	-0.99281	0.466087	0.695224	1	3218	tags=100%, list=77%, signal=430%
AMIT_SERUM_RESPONSE_60_MCF10A	AMIT_SERUM_RESPONSE_60_MCF10A	18	-0.268024	-0.991023	0.461394	0.698077	1	1614	tags=50%, list=39%, signal=81%
STAMBOLSKY_RESPONSE_TO_VITAMIN_D3_UP	STAMBOLSKY_RESPONSE_TO_VITAMIN_D3_UP	27	-0.23285	-0.990221	0.482821	0.698839	1	544	tags=26%, list=13%, signal=30%
ENK_UV_RESPONSE_EPIDERMIS_DN	ENK_UV_RESPONSE_EPIDERMIS_DN	154	-0.152618	-0.988661	0.485816	0.701314	1	1264	tags=34%, list=30%, signal=47%
PEDRIOLI_MIR31_TARGETS_UP	PEDRIOLI_MIR31_TARGETS_UP	53	-0.193408	-0.987747	0.456989	0.702247	1	820	tags=28%, list=20%, signal=35%
DARWICHE_PAPILLOMA_RISK_LOW_DN	DARWICHE_PAPILLOMA_RISK_LOW_DN	33	-0.221653	-0.987614	0.465804	0.701513	1	258	tags=12%, list=6%, signal=13%
RAGHAVACHARI_PLATELET_SPECIFIC_GENES	RAGHAVACHARI_PLATELET_SPECIFIC_GENES	16	-0.278885	-0.985664	0.485605	0.704839	1	822	tags=31%, list=20%, signal=39%
ONDER_CDH1_TARGETS_3_DN	ONDER_CDH1_TARGETS_3_DN	15	-0.282185	-0.983766	0.448276	0.708018	1	2185	tags=87%, list=52%, signal=181%
LEI_MYB_TARGETS	LEI_MYB_TARGETS	81	-0.171164	-0.982031	0.482821	0.710777	1	527	tags=16%, list=13%, signal=18%
PID_LYSOPHOSPHOLIPID_PATHWAY	PID_LYSOPHOSPHOLIPID_PATHWAY	18	-0.263493	-0.98044	0.492647	0.713271	1	1681	tags=56%, list=40%, signal=92%
SMID_BREAST_CANCER_LUMINAL_A_UP	SMID_BREAST_CANCER_LUMINAL_A_UP	23	-0.244785	-0.98027	0.502713	0.712636	1	1143	tags=52%, list=27%, signal=71%
PAL_PRMT5_TARGETS_UP	PAL_PRMT5_TARGETS_UP	54	-0.191292	-0.979904	0.490975	0.7124	1	604	tags=17%, list=14%, signal=19%
MCBRYAN_PUBERTAL_BREAST_6_7WK_UP	MCBRYAN_PUBERTAL_BREAST_6_7WK_UP	44	-0.20274	-0.97983	0.488496	0.711551	1	992	tags=34%, list=24%, signal=44%
JIANG_HYPOXIA_CANCER	JIANG_HYPOXIA_CANCER	19	-0.259508	-0.979095	0.479008	0.71223	1	407	tags=16%, list=10%, signal=17%
OSWALD_HEMATOPOIETIC_STEM_CELL_IN_COLLAGEN_GEL_UP	OSWALD_HEMATOPOIETIC_STEM_CELL_IN_COLLAGEN_GEL_UP	70	-0.17668	-0.978493	0.515596	0.712582	1	436	tags=16%, list=10%, signal=17%
REACTOME_PLATELET_ACTIVATION_SIGNALING_AND_AGGREGATION	REACTOME_PLATELET_ACTIVATION_SIGNALING_AND_AGGREGATION	48	-0.198137	-0.976043	0.496269	0.716916	1	329	tags=17%, list=8%, signal=18%
HUANG_FOXA2_TARGETS_UP	HUANG_FOXA2_TARGETS_UP	22	-0.243662	-0.975679	0.471483	0.716688	1	1071	tags=36%, list=26%, signal=49%
TURASHVILI_BREAST_LOBULAR_CARCINOMA_VS_LOBULAR_NORMAL_UP	TURASHVILI_BREAST_LOBULAR_CARCINOMA_VS_LOBULAR_NORMAL_UP	26	-0.231749	-0.97543	0.51444	0.716161	1	869	tags=27%, list=21%, signal=34%
ROZANOV_MMP14_TARGETS_SUBSET	ROZANOV_MMP14_TARGETS_SUBSET	15	-0.279923	-0.975189	0.48249	0.715685	1	687	tags=27%, list=16%, signal=32%
CHICAS_RB1_TARGETS_LOW_SERUM	CHICAS_RB1_TARGETS_LOW_SERUM	21	-0.24681	-0.974833	0.489871	0.715519	1	2594	tags=90%, list=62%, signal=237%
KEGG_HEDGEHOG_SIGNALING_PATHWAY	KEGG_HEDGEHOG_SIGNALING_PATHWAY	16	-0.270459	-0.974567	0.463938	0.715071	1	1080	tags=44%, list=26%, signal=59%
BROWN_MYELOID_CELL_DEVELOPMENT_UP	BROWN_MYELOID_CELL_DEVELOPMENT_UP	41	-0.204251	-0.974217	0.503774	0.714793	1	148	tags=12%, list=4%, signal=13%
NEWMAN_ERCC6_TARGETS_DN	NEWMAN_ERCC6_TARGETS_DN	21	-0.248894	-0.973018	0.468379	0.716359	1	508	tags=24%, list=12%, signal=27%
ASTON_MAJOR_DEPRESSIVE_DISORDER_DN	ASTON_MAJOR_DEPRESSIVE_DISORDER_DN	55	-0.186123	-0.972006	0.489642	0.717527	1	1579	tags=44%, list=38%, signal=69%
ZHANG_RESPONSE_TO_IKK_INHIBITOR_AND_TNF_DN	ZHANG_RESPONSE_TO_IKK_INHIBITOR_AND_TNF_DN	36	-0.208337	-0.968051	0.495463	0.725182	1	1010	tags=28%, list=24%, signal=36%
PETROVA_PROX1_TARGETS_DN	PETROVA_PROX1_TARGETS_DN	23	-0.240072	-0.967913	0.49812	0.724459	1	380	tags=22%, list=9%, signal=24%
IVANOVA_HEMATOPOIESIS_MATURE_CELL	IVANOVA_HEMATOPOIESIS_MATURE_CELL	68	-0.175189	-0.967897	0.499083	0.723487	1	1934	tags=57%, list=46%, signal=105%
MIKKELSEN_MEF_HCP_WITH_H3_UNMETHYLATED	MIKKELSEN_MEF_HCP_WITH_H3_UNMETHYLATED	40	-0.207699	-0.966496	0.507326	0.725471	1	799	tags=33%, list=19%, signal=40%
HOFFMANN_SMALL_PRE_BII_TO_IMMATURE_B_LYMPHOCYTE_UP	HOFFMANN_SMALL_PRE_BII_TO_IMMATURE_B_LYMPHOCYTE_UP	19	-0.25894	-0.965164	0.466667	0.727355	1	154	tags=11%, list=4%, signal=11%
MARTINEZ_RB1_TARGETS_DN	MARTINEZ_RB1_TARGETS_DN	115	-0.156204	-0.964782	0.534296	0.727176	1	1105	tags=30%, list=26%, signal=40%
HOFFMANN_LARGE_TO_SMALL_PRE_BII_LYMPHOCYTE_DN	HOFFMANN_LARGE_TO_SMALL_PRE_BII_LYMPHOCYTE_DN	23	-0.238258	-0.963682	0.490843	0.728521	1	620	tags=26%, list=15%, signal=30%
MARKEY_RB1_CHRONIC_LOF_UP	MARKEY_RB1_CHRONIC_LOF_UP	30	-0.219613	-0.963489	0.532833	0.727921	1	380	tags=17%, list=9%, signal=18%
NAKAYAMA_SOFT_TISSUE_TUMORS_PCA1_UP	NAKAYAMA_SOFT_TISSUE_TUMORS_PCA1_UP	15	-0.281885	-0.963366	0.489547	0.727155	1	492	tags=27%, list=12%, signal=30%
PID_BMP_PATHWAY	PID_BMP_PATHWAY	19	-0.256318	-0.962931	0.518	0.727104	1	382	tags=16%, list=9%, signal=17%
HAHTOLA_MYCOSIS_FUNGOIDES_CD4_DN	HAHTOLA_MYCOSIS_FUNGOIDES_CD4_DN	21	-0.245523	-0.962528	0.506494	0.726937	1	1795	tags=57%, list=43%, signal=100%
GUTIERREZ_CHRONIC_LYMPHOCYTIC_LEUKEMIA_DN	GUTIERREZ_CHRONIC_LYMPHOCYTIC_LEUKEMIA_DN	16	-0.269263	-0.961875	0.496269	0.727311	1	1289	tags=44%, list=31%, signal=63%
BRUINS_UVC_RESPONSE_VIA_TP53_GROUP_D	BRUINS_UVC_RESPONSE_VIA_TP53_GROUP_D	68	-0.179129	-0.961705	0.530973	0.72665	1	408	tags=16%, list=10%, signal=18%
CHIARADONNA_NEOPLASTIC_TRANSFORMATION_KRAS_CDC25_UP	CHIARADONNA_NEOPLASTIC_TRANSFORMATION_KRAS_CDC25_UP	17	-0.252417	-0.960514	0.477186	0.728224	1	492	tags=24%, list=12%, signal=27%
LINDGREN_BLADDER_CANCER_CLUSTER_1_DN	LINDGREN_BLADDER_CANCER_CLUSTER_1_DN	102	-0.163541	-0.959692	0.52931	0.729079	1	769	tags=22%, list=18%, signal=26%
REACTOME_TOLL_RECEPTOR_CASCADES	REACTOME_TOLL_RECEPTOR_CASCADES	25	-0.236632	-0.959041	0.499033	0.729435	1	1361	tags=40%, list=33%, signal=59%
KAAB_HEART_ATRIUM_VS_VENTRICLE_UP	KAAB_HEART_ATRIUM_VS_VENTRICLE_UP	82	-0.169386	-0.958682	0.524809	0.729153	1	1560	tags=49%, list=37%, signal=76%
SASAKI_ADULT_T_CELL_LEUKEMIA	SASAKI_ADULT_T_CELL_LEUKEMIA	40	-0.202135	-0.95827	0.514706	0.728991	1	1532	tags=43%, list=37%, signal=66%
KEGG_NEUROTROPHIN_SIGNALING_PATHWAY	KEGG_NEUROTROPHIN_SIGNALING_PATHWAY	28	-0.224227	-0.95711	0.532609	0.730454	1	1119	tags=36%, list=27%, signal=48%
BOYAULT_LIVER_CANCER_SUBCLASS_G23_UP	BOYAULT_LIVER_CANCER_SUBCLASS_G23_UP	15	-0.272997	-0.955259	0.522641	0.733263	1	8	tags=7%, list=0%, signal=7%
DACOSTA_UV_RESPONSE_VIA_ERCC3_DN	DACOSTA_UV_RESPONSE_VIA_ERCC3_DN	214	-0.141545	-0.95502	0.53886	0.732784	1	1843	tags=46%, list=44%, signal=78%
JAATINEN_HEMATOPOIETIC_STEM_CELL_DN	JAATINEN_HEMATOPOIETIC_STEM_CELL_DN	54	-0.187569	-0.9543	0.531073	0.733277	1	1315	tags=44%, list=31%, signal=64%
PEDERSEN_TARGETS_OF_611CTF_ISOFORM_OF_ERBB2	PEDERSEN_TARGETS_OF_611CTF_ISOFORM_OF_ERBB2	32	-0.209485	-0.953824	0.535156	0.733349	1	991	tags=38%, list=24%, signal=49%
KEGG_GNRH_SIGNALING_PATHWAY	KEGG_GNRH_SIGNALING_PATHWAY	27	-0.227977	-0.953791	0.504744	0.732422	1	944	tags=30%, list=23%, signal=38%
LABBE_WNT3A_TARGETS_UP	LABBE_WNT3A_TARGETS_UP	26	-0.22779	-0.95295	0.535842	0.733172	1	408	tags=19%, list=10%, signal=21%
NIKOLSKY_BREAST_CANCER_17Q21_Q25_AMPLICON	NIKOLSKY_BREAST_CANCER_17Q21_Q25_AMPLICON	77	-0.170416	-0.952078	0.546875	0.734089	1	1554	tags=45%, list=37%, signal=71%
LEE_AGING_NEOCORTEX_UP	LEE_AGING_NEOCORTEX_UP	16	-0.26925	-0.95201	0.536204	0.733238	1	82	tags=13%, list=2%, signal=13%
LIN_MELANOMA_COPY_NUMBER_UP	LIN_MELANOMA_COPY_NUMBER_UP	17	-0.263757	-0.947187	0.540293	0.742728	1	627	tags=24%, list=15%, signal=28%
RIZ_ERYTHROID_DIFFERENTIATION	RIZ_ERYTHROID_DIFFERENTIATION	19	-0.256981	-0.945471	0.523529	0.745337	1	2531	tags=95%, list=60%, signal=239%
MARKEY_RB1_ACUTE_LOF_DN	MARKEY_RB1_ACUTE_LOF_DN	52	-0.185593	-0.94544	0.524164	0.744384	1	800	tags=21%, list=19%, signal=26%
ELVIDGE_HIF1A_AND_HIF2A_TARGETS_DN	ELVIDGE_HIF1A_AND_HIF2A_TARGETS_DN	45	-0.192134	-0.944809	0.560229	0.744677	1	197	tags=11%, list=5%, signal=12%
ALONSO_METASTASIS_UP	ALONSO_METASTASIS_UP	33	-0.213397	-0.944115	0.533708	0.745169	1	808	tags=27%, list=19%, signal=34%
DITTMER_PTHLH_TARGETS_DN	DITTMER_PTHLH_TARGETS_DN	15	-0.265972	-0.944063	0.505576	0.744272	1	2673	tags=93%, list=64%, signal=257%
FARMER_BREAST_CANCER_BASAL_VS_LULMINAL	FARMER_BREAST_CANCER_BASAL_VS_LULMINAL	96	-0.159631	-0.94391	0.559259	0.743573	1	722	tags=22%, list=17%, signal=26%
AMUNDSON_GENOTOXIC_SIGNATURE	AMUNDSON_GENOTOXIC_SIGNATURE	23	-0.232881	-0.941164	0.533214	0.748473	1	293	tags=13%, list=7%, signal=14%
KEGG_DILATED_CARDIOMYOPATHY	KEGG_DILATED_CARDIOMYOPATHY	19	-0.247895	-0.940744	0.525926	0.748395	1	872	tags=32%, list=21%, signal=40%
ALTEMEIER_RESPONSE_TO_LPS_WITH_MECHANICAL_VENTILATION	ALTEMEIER_RESPONSE_TO_LPS_WITH_MECHANICAL_VENTILATION	33	-0.209945	-0.940489	0.545287	0.747923	1	617	tags=24%, list=15%, signal=28%
WESTON_VEGFA_TARGETS	WESTON_VEGFA_TARGETS	31	-0.209224	-0.934047	0.577519	0.760524	1	676	tags=23%, list=16%, signal=27%
KESHELAVA_MULTIPLE_DRUG_RESISTANCE	KESHELAVA_MULTIPLE_DRUG_RESISTANCE	17	-0.254201	-0.932184	0.557621	0.763433	1	2031	tags=71%, list=49%, signal=137%
PILON_KLF1_TARGETS_UP	PILON_KLF1_TARGETS_UP	124	-0.15127	-0.93216	0.603571	0.762455	1	955	tags=27%, list=23%, signal=33%
ONKEN_UVEAL_MELANOMA_DN	ONKEN_UVEAL_MELANOMA_DN	136	-0.145315	-0.93152	0.617328	0.762821	1	1228	tags=32%, list=29%, signal=44%
REACTOME_CELL_CYCLE_MITOTIC	REACTOME_CELL_CYCLE_MITOTIC	62	-0.1753	-0.929909	0.583333	0.765264	1	2987	tags=94%, list=71%, signal=322%
LENAOUR_DENDRITIC_CELL_MATURATION_DN	LENAOUR_DENDRITIC_CELL_MATURATION_DN	33	-0.207923	-0.929604	0.559567	0.764867	1	1107	tags=36%, list=26%, signal=49%
PETROVA_ENDOTHELIUM_LYMPHATIC_VS_BLOOD_UP	PETROVA_ENDOTHELIUM_LYMPHATIC_VS_BLOOD_UP	45	-0.190703	-0.927646	0.575092	0.767969	1	603	tags=22%, list=14%, signal=26%
LABBE_TGFB1_TARGETS_DN	LABBE_TGFB1_TARGETS_DN	19	-0.240978	-0.927347	0.567108	0.767601	1	244	tags=16%, list=6%, signal=17%
TAYLOR_METHYLATED_IN_ACUTE_LYMPHOBLASTIC_LEUKEMIA	TAYLOR_METHYLATED_IN_ACUTE_LYMPHOBLASTIC_LEUKEMIA	23	-0.233703	-0.927007	0.567164	0.767346	1	1410	tags=43%, list=34%, signal=65%
CHIANG_LIVER_CANCER_SUBCLASS_POLYSOMY7_UP	CHIANG_LIVER_CANCER_SUBCLASS_POLYSOMY7_UP	18	-0.251952	-0.925297	0.536399	0.769911	1	247	tags=17%, list=6%, signal=18%
REACTOME_P75_NTR_RECEPTOR_MEDIATED_SIGNALLING	REACTOME_P75_NTR_RECEPTOR_MEDIATED_SIGNALLING	25	-0.217595	-0.924857	0.564151	0.769795	1	944	tags=32%, list=23%, signal=41%
KOKKINAKIS_METHIONINE_DEPRIVATION_48HR_UP	KOKKINAKIS_METHIONINE_DEPRIVATION_48HR_UP	40	-0.197311	-0.92284	0.56797	0.773084	1	1406	tags=38%, list=34%, signal=56%
BASSO_CD40_SIGNALING_DN	BASSO_CD40_SIGNALING_DN	24	-0.229829	-0.922068	0.544627	0.773664	1	645	tags=29%, list=15%, signal=34%
HESS_TARGETS_OF_HOXA9_AND_MEIS1_DN	HESS_TARGETS_OF_HOXA9_AND_MEIS1_DN	19	-0.24686	-0.921452	0.548077	0.773873	1	1242	tags=42%, list=30%, signal=60%
SANSOM_APC_TARGETS_DN	SANSOM_APC_TARGETS_DN	82	-0.163728	-0.921195	0.597518	0.77344	1	615	tags=21%, list=15%, signal=24%
ZHOU_INFLAMMATORY_RESPONSE_FIMA_UP	ZHOU_INFLAMMATORY_RESPONSE_FIMA_UP	140	-0.143169	-0.920521	0.64903	0.773828	1	1082	tags=30%, list=26%, signal=39%
COATES_MACROPHAGE_M1_VS_M2_UP	COATES_MACROPHAGE_M1_VS_M2_UP	20	-0.239378	-0.920092	0.556405	0.773663	1	75	tags=10%, list=2%, signal=10%
JECHLINGER_EPITHELIAL_TO_MESENCHYMAL_TRANSITION_DN	JECHLINGER_EPITHELIAL_TO_MESENCHYMAL_TRANSITION_DN	26	-0.224327	-0.919626	0.563604	0.773582	1	660	tags=23%, list=16%, signal=27%
POOLA_INVASIVE_BREAST_CANCER_DN	POOLA_INVASIVE_BREAST_CANCER_DN	43	-0.188883	-0.918659	0.608209	0.774573	1	1143	tags=37%, list=27%, signal=51%
MORI_LARGE_PRE_BII_LYMPHOCYTE_UP	MORI_LARGE_PRE_BII_LYMPHOCYTE_UP	16	-0.252976	-0.918349	0.556364	0.774143	1	2314	tags=88%, list=55%, signal=195%
REACTOME_INNATE_IMMUNE_SYSTEM	REACTOME_INNATE_IMMUNE_SYSTEM	41	-0.194535	-0.916265	0.594747	0.777398	1	1716	tags=51%, list=41%, signal=86%
LEIN_OLIGODENDROCYTE_MARKERS	LEIN_OLIGODENDROCYTE_MARKERS	28	-0.214134	-0.915863	0.553763	0.777185	1	1019	tags=39%, list=24%, signal=52%
MCCABE_BOUND_BY_HOXC6	MCCABE_BOUND_BY_HOXC6	83	-0.157249	-0.914324	0.625232	0.779301	1	1158	tags=31%, list=28%, signal=42%
BENPORATH_ES_CORE_NINE_CORRELATED	BENPORATH_ES_CORE_NINE_CORRELATED	20	-0.238069	-0.914	0.555762	0.778961	1	521	tags=25%, list=12%, signal=28%
DAZARD_RESPONSE_TO_UV_NHEK_UP	DAZARD_RESPONSE_TO_UV_NHEK_UP	45	-0.187473	-0.913338	0.610101	0.779264	1	36	tags=7%, list=1%, signal=7%
PASQUALUCCI_LYMPHOMA_BY_GC_STAGE_UP	PASQUALUCCI_LYMPHOMA_BY_GC_STAGE_UP	83	-0.161384	-0.90958	0.631295	0.785848	1	417	tags=13%, list=10%, signal=14%
CHICAS_RB1_TARGETS_GROWING	CHICAS_RB1_TARGETS_GROWING	82	-0.161071	-0.9095	0.624329	0.785004	1	1643	tags=40%, list=39%, signal=65%
ENGELMANN_CANCER_PROGENITORS_DN	ENGELMANN_CANCER_PROGENITORS_DN	21	-0.235732	-0.90892	0.585635	0.785216	1	354	tags=19%, list=8%, signal=21%
VANTVEER_BREAST_CANCER_METASTASIS_UP	VANTVEER_BREAST_CANCER_METASTASIS_UP	26	-0.214881	-0.907867	0.575045	0.786263	1	1611	tags=58%, list=38%, signal=93%
PEDERSEN_METASTASIS_BY_ERBB2_ISOFORM_4	PEDERSEN_METASTASIS_BY_ERBB2_ISOFORM_4	41	-0.195195	-0.906274	0.606227	0.78852	1	826	tags=27%, list=20%, signal=33%
LI_INDUCED_T_TO_NATURAL_KILLER_DN	LI_INDUCED_T_TO_NATURAL_KILLER_DN	37	-0.196894	-0.905393	0.595707	0.789234	1	784	tags=30%, list=19%, signal=36%
PID_CMYB_PATHWAY	PID_CMYB_PATHWAY	18	-0.246828	-0.902898	0.609849	0.793374	1	140	tags=11%, list=3%, signal=11%
CHESLER_BRAIN_QTL_CIS	CHESLER_BRAIN_QTL_CIS	17	-0.252374	-0.901659	0.607692	0.79484	1	142	tags=12%, list=3%, signal=12%
MARTINEZ_TP53_TARGETS_DN	MARTINEZ_TP53_TARGETS_DN	119	-0.145324	-0.90004	0.642857	0.797066	1	1101	tags=29%, list=26%, signal=38%
JIANG_VHL_TARGETS	JIANG_VHL_TARGETS	23	-0.223493	-0.899627	0.607207	0.796824	1	2926	tags=96%, list=70%, signal=316%
ZHOU_INFLAMMATORY_RESPONSE_FIMA_DN	ZHOU_INFLAMMATORY_RESPONSE_FIMA_DN	82	-0.156903	-0.898851	0.604779	0.797395	1	841	tags=24%, list=20%, signal=30%
KIM_WT1_TARGETS_DN	KIM_WT1_TARGETS_DN	108	-0.150411	-0.898223	0.662313	0.797617	1	3034	tags=91%, list=72%, signal=321%
MARTORIATI_MDM4_TARGETS_FETAL_LIVER_DN	MARTORIATI_MDM4_TARGETS_FETAL_LIVER_DN	121	-0.146206	-0.898096	0.637024	0.796865	1	1448	tags=38%, list=35%, signal=56%
CHUNG_BLISTER_CYTOTOXICITY_DN	CHUNG_BLISTER_CYTOTOXICITY_DN	15	-0.256539	-0.898087	0.608379	0.795877	1	1541	tags=53%, list=37%, signal=84%
SMID_BREAST_CANCER_RELAPSE_IN_BONE_UP	SMID_BREAST_CANCER_RELAPSE_IN_BONE_UP	27	-0.217388	-0.896705	0.602968	0.797704	1	815	tags=33%, list=19%, signal=41%
MARTORIATI_MDM4_TARGETS_NEUROEPITHELIUM_UP	MARTORIATI_MDM4_TARGETS_NEUROEPITHELIUM_UP	57	-0.172728	-0.896184	0.616943	0.797751	1	1345	tags=42%, list=32%, signal=61%
REACTOME_METABOLISM_OF_CARBOHYDRATES	REACTOME_METABOLISM_OF_CARBOHYDRATES	61	-0.169338	-0.895992	0.643952	0.797142	1	380	tags=11%, list=9%, signal=12%
COLIN_PILOCYTIC_ASTROCYTOMA_VS_GLIOBLASTOMA_UP	COLIN_PILOCYTIC_ASTROCYTOMA_VS_GLIOBLASTOMA_UP	15	-0.255638	-0.895514	0.599631	0.797157	1	926	tags=40%, list=22%, signal=51%
BIOCARTA_MAPK_PATHWAY	BIOCARTA_MAPK_PATHWAY	17	-0.249701	-0.894287	0.609849	0.798562	1	2271	tags=82%, list=54%, signal=179%
REACTOME_MHC_CLASS_II_ANTIGEN_PRESENTATION	REACTOME_MHC_CLASS_II_ANTIGEN_PRESENTATION	15	-0.255941	-0.894213	0.618959	0.797698	1	1702	tags=53%, list=41%, signal=90%
VANTVEER_BREAST_CANCER_ESR1_DN	VANTVEER_BREAST_CANCER_ESR1_DN	66	-0.163246	-0.891285	0.642218	0.802477	1	371	tags=12%, list=9%, signal=13%
VERHAAK_GLIOBLASTOMA_NEURAL	VERHAAK_GLIOBLASTOMA_NEURAL	28	-0.214796	-0.890923	0.625912	0.802209	1	1496	tags=54%, list=36%, signal=83%
BAELDE_DIABETIC_NEPHROPATHY_DN	BAELDE_DIABETIC_NEPHROPATHY_DN	132	-0.141012	-0.890341	0.667247	0.802375	1	1706	tags=46%, list=41%, signal=76%
REACTOME_SPHINGOLIPID_METABOLISM	REACTOME_SPHINGOLIPID_METABOLISM	21	-0.229474	-0.890133	0.61828	0.801793	1	1400	tags=43%, list=33%, signal=64%
HERNANDEZ_ABERRANT_MITOSIS_BY_DOCETACEL_2NM_UP	HERNANDEZ_ABERRANT_MITOSIS_BY_DOCETACEL_2NM_UP	29	-0.203391	-0.889099	0.619643	0.802799	1	1644	tags=52%, list=39%, signal=85%
STEIN_ESR1_TARGETS	STEIN_ESR1_TARGETS	32	-0.198933	-0.887473	0.609009	0.805004	1	238	tags=9%, list=6%, signal=10%
ROSS_LEUKEMIA_WITH_MLL_FUSIONS	ROSS_LEUKEMIA_WITH_MLL_FUSIONS	19	-0.240337	-0.886583	0.618875	0.805706	1	585	tags=26%, list=14%, signal=30%
GAVIN_FOXP3_TARGETS_CLUSTER_P4	GAVIN_FOXP3_TARGETS_CLUSTER_P4	31	-0.202521	-0.883997	0.630268	0.809623	1	1872	tags=58%, list=45%, signal=104%
SATO_SILENCED_BY_METHYLATION_IN_PANCREATIC_CANCER_2	SATO_SILENCED_BY_METHYLATION_IN_PANCREATIC_CANCER_2	17	-0.244445	-0.881666	0.614203	0.813196	1	1031	tags=41%, list=25%, signal=54%
SHETH_LIVER_CANCER_VS_TXNIP_LOSS_PAM6	SHETH_LIVER_CANCER_VS_TXNIP_LOSS_PAM6	16	-0.248011	-0.880224	0.584795	0.815117	1	6	tags=6%, list=0%, signal=6%
KEGG_PANCREATIC_CANCER	KEGG_PANCREATIC_CANCER	17	-0.238484	-0.878991	0.613757	0.816412	1	3192	tags=100%, list=76%, signal=420%
MOREAUX_MULTIPLE_MYELOMA_BY_TACI_UP	MOREAUX_MULTIPLE_MYELOMA_BY_TACI_UP	92	-0.152799	-0.878935	0.658407	0.815513	1	968	tags=28%, list=23%, signal=36%
DUAN_PRDM5_TARGETS	DUAN_PRDM5_TARGETS	25	-0.210192	-0.878233	0.631868	0.815914	1	95	tags=12%, list=2%, signal=12%
HUPER_BREAST_BASAL_VS_LUMINAL_UP	HUPER_BREAST_BASAL_VS_LUMINAL_UP	15	-0.253523	-0.875026	0.623616	0.821054	1	864	tags=33%, list=21%, signal=42%
RUTELLA_RESPONSE_TO_CSF2RB_AND_IL4_DN	RUTELLA_RESPONSE_TO_CSF2RB_AND_IL4_DN	92	-0.147455	-0.871431	0.672349	0.82685	1	896	tags=25%, list=21%, signal=31%
KAYO_AGING_MUSCLE_DN	KAYO_AGING_MUSCLE_DN	28	-0.203353	-0.871372	0.621723	0.825929	1	249	tags=11%, list=6%, signal=11%
JAZAG_TGFB1_SIGNALING_VIA_SMAD4_UP	JAZAG_TGFB1_SIGNALING_VIA_SMAD4_UP	20	-0.22579	-0.871196	0.606498	0.825282	1	551	tags=25%, list=13%, signal=29%
INGRAM_SHH_TARGETS_DN	INGRAM_SHH_TARGETS_DN	19	-0.230985	-0.870137	0.61982	0.826284	1	1678	tags=58%, list=40%, signal=96%
FORTSCHEGGER_PHF8_TARGETS_DN	FORTSCHEGGER_PHF8_TARGETS_DN	221	-0.125921	-0.868579	0.762742	0.828082	1	912	tags=22%, list=22%, signal=26%
ZHAN_MULTIPLE_MYELOMA_CD1_VS_CD2_DN	ZHAN_MULTIPLE_MYELOMA_CD1_VS_CD2_DN	17	-0.238115	-0.866623	0.634545	0.830769	1	1334	tags=47%, list=32%, signal=69%
PID_P53_DOWNSTREAM_PATHWAY	PID_P53_DOWNSTREAM_PATHWAY	46	-0.177782	-0.865965	0.67027	0.831005	1	624	tags=20%, list=15%, signal=23%
HOSHIDA_LIVER_CANCER_LATE_RECURRENCE_DN	HOSHIDA_LIVER_CANCER_LATE_RECURRENCE_DN	23	-0.21321	-0.865417	0.636531	0.831055	1	1714	tags=52%, list=41%, signal=88%
CHEN_HOXA5_TARGETS_9HR_DN	CHEN_HOXA5_TARGETS_9HR_DN	17	-0.234005	-0.865011	0.643264	0.83083	1	1030	tags=35%, list=25%, signal=47%
KEGG_HYPERTROPHIC_CARDIOMYOPATHY_HCM	KEGG_HYPERTROPHIC_CARDIOMYOPATHY_HCM	18	-0.231461	-0.863806	0.608456	0.832079	1	96	tags=11%, list=2%, signal=11%
LIAO_HAVE_SOX4_BINDING_SITES	LIAO_HAVE_SOX4_BINDING_SITES	17	-0.239232	-0.863709	0.633528	0.831227	1	1033	tags=41%, list=25%, signal=54%
IWANAGA_CARCINOGENESIS_BY_KRAS_DN	IWANAGA_CARCINOGENESIS_BY_KRAS_DN	28	-0.206814	-0.863328	0.66171	0.830974	1	1354	tags=50%, list=32%, signal=73%
LU_IL4_SIGNALING	LU_IL4_SIGNALING	24	-0.210099	-0.859724	0.649717	0.836717	1	319	tags=17%, list=8%, signal=18%
BAKKER_FOXO3_TARGETS_DN	BAKKER_FOXO3_TARGETS_DN	44	-0.174599	-0.858178	0.65625	0.83854	1	370	tags=14%, list=9%, signal=15%
SHAFFER_IRF4_TARGETS_IN_ACTIVATED_DENDRITIC_CELL	SHAFFER_IRF4_TARGETS_IN_ACTIVATED_DENDRITIC_CELL	15	-0.245262	-0.85613	0.65233	0.841414	1	537	tags=20%, list=13%, signal=23%
MARTENS_BOUND_BY_PML_RARA_FUSION	MARTENS_BOUND_BY_PML_RARA_FUSION	100	-0.144883	-0.852545	0.723881	0.846976	1	389	tags=14%, list=9%, signal=15%
CHYLA_CBFA2T3_TARGETS_UP	CHYLA_CBFA2T3_TARGETS_UP	93	-0.143127	-0.85151	0.724508	0.847849	1	1078	tags=29%, list=26%, signal=38%
STEARMAN_LUNG_CANCER_EARLY_VS_LATE_UP	STEARMAN_LUNG_CANCER_EARLY_VS_LATE_UP	27	-0.197848	-0.851269	0.665421	0.847216	1	1885	tags=59%, list=45%, signal=107%
LINDSTEDT_DENDRITIC_CELL_MATURATION_C	LINDSTEDT_DENDRITIC_CELL_MATURATION_C	19	-0.230535	-0.851103	0.672968	0.846489	1	687	tags=26%, list=16%, signal=31%
PHONG_TNF_RESPONSE_VIA_P38_PARTIAL	PHONG_TNF_RESPONSE_VIA_P38_PARTIAL	60	-0.161129	-0.850964	0.7061	0.845701	1	270	tags=10%, list=6%, signal=11%
BOCHKIS_FOXA2_TARGETS	BOCHKIS_FOXA2_TARGETS	95	-0.146059	-0.850859	0.739583	0.844868	1	517	tags=16%, list=12%, signal=18%
ODONNELL_METASTASIS_UP	ODONNELL_METASTASIS_UP	20	-0.222394	-0.850792	0.636364	0.843983	1	802	tags=30%, list=19%, signal=37%
MULLIGHAN_MLL_SIGNATURE_2_UP	MULLIGHAN_MLL_SIGNATURE_2_UP	99	-0.141955	-0.847327	0.722121	0.849252	1	1070	tags=28%, list=26%, signal=37%
MIKKELSEN_IPS_LCP_WITH_H3K4ME3	MIKKELSEN_IPS_LCP_WITH_H3K4ME3	39	-0.183852	-0.847144	0.689908	0.848557	1	1475	tags=54%, list=35%, signal=82%
DOANE_BREAST_CANCER_CLASSES_DN	DOANE_BREAST_CANCER_CLASSES_DN	15	-0.245434	-0.845913	0.627376	0.84978	1	1039	tags=40%, list=25%, signal=53%
KIM_ALL_DISORDERS_OLIGODENDROCYTE_NUMBER_CORR_UP	KIM_ALL_DISORDERS_OLIGODENDROCYTE_NUMBER_CORR_UP	139	-0.134218	-0.845846	0.772727	0.848884	1	698	tags=19%, list=17%, signal=22%
HUANG_GATA2_TARGETS_DN	HUANG_GATA2_TARGETS_DN	23	-0.209904	-0.844744	0.656716	0.849998	1	197	tags=13%, list=5%, signal=14%
KEGG_ALZHEIMERS_DISEASE	KEGG_ALZHEIMERS_DISEASE	17	-0.234341	-0.843746	0.685935	0.850844	1	813	tags=29%, list=19%, signal=36%
REACTOME_TRAF6_MEDIATED_INDUCTION_OF_NFKB_AND_MAP_KINASES_UPON_TLR7_8_OR_9_ACTIVATION	REACTOME_TRAF6_MEDIATED_INDUCTION_OF_NFKB_AND_MAP_KINASES_UPON_TLR7_8_OR_9_ACTIVATION	15	-0.245436	-0.84283	0.659406	0.851468	1	1361	tags=40%, list=33%, signal=59%
BROWNE_HCMV_INFECTION_4HR_DN	BROWNE_HCMV_INFECTION_4HR_DN	69	-0.150051	-0.840386	0.74954	0.854809	1	992	tags=28%, list=24%, signal=35%
REACTOME_MYD88_MAL_CASCADE_INITIATED_ON_PLASMA_MEMBRANE	REACTOME_MYD88_MAL_CASCADE_INITIATED_ON_PLASMA_MEMBRANE	15	-0.245436	-0.839991	0.666071	0.854519	1	1361	tags=40%, list=33%, signal=59%
FOSTER_KDM1A_TARGETS_UP	FOSTER_KDM1A_TARGETS_UP	63	-0.157225	-0.839149	0.738007	0.855012	1	1795	tags=57%, list=43%, signal=99%
MULLIGHAN_NPM1_MUTATED_SIGNATURE_1_UP	MULLIGHAN_NPM1_MUTATED_SIGNATURE_1_UP	68	-0.156511	-0.838287	0.740608	0.855474	1	1080	tags=28%, list=26%, signal=37%
BOYLAN_MULTIPLE_MYELOMA_C_DN	BOYLAN_MULTIPLE_MYELOMA_C_DN	16	-0.236358	-0.836669	0.656307	0.857434	1	966	tags=38%, list=23%, signal=49%
KEGG_CELL_CYCLE	KEGG_CELL_CYCLE	28	-0.194346	-0.836016	0.689908	0.857587	1	2914	tags=93%, list=70%, signal=304%
PID_MYC_REPRESS_PATHWAY	PID_MYC_REPRESS_PATHWAY	17	-0.233781	-0.835938	0.653631	0.856711	1	375	tags=18%, list=9%, signal=19%
SCHAEFFER_PROSTATE_DEVELOPMENT_6HR_UP	SCHAEFFER_PROSTATE_DEVELOPMENT_6HR_UP	43	-0.174358	-0.834031	0.719557	0.859028	1	831	tags=23%, list=20%, signal=29%
MORI_PRE_BI_LYMPHOCYTE_UP	MORI_PRE_BI_LYMPHOCYTE_UP	17	-0.234636	-0.833436	0.684015	0.859056	1	2752	tags=94%, list=66%, signal=274%
FARMER_BREAST_CANCER_APOCRINE_VS_BASAL	FARMER_BREAST_CANCER_APOCRINE_VS_BASAL	96	-0.14234	-0.833364	0.761566	0.858179	1	722	tags=21%, list=17%, signal=25%
RASHI_RESPONSE_TO_IONIZING_RADIATION_4	RASHI_RESPONSE_TO_IONIZING_RADIATION_4	21	-0.214974	-0.831958	0.679558	0.859542	1	343	tags=14%, list=8%, signal=15%
CREIGHTON_ENDOCRINE_THERAPY_RESISTANCE_1	CREIGHTON_ENDOCRINE_THERAPY_RESISTANCE_1	151	-0.127443	-0.831858	0.785838	0.858722	1	287	tags=10%, list=7%, signal=10%
RODRIGUES_NTN1_TARGETS_DN	RODRIGUES_NTN1_TARGETS_DN	35	-0.184143	-0.830331	0.707495	0.860444	1	1825	tags=54%, list=44%, signal=95%
MEISSNER_BRAIN_HCP_WITH_H3K4ME2_AND_H3K27ME3	MEISSNER_BRAIN_HCP_WITH_H3K4ME2_AND_H3K27ME3	19	-0.222707	-0.829508	0.692453	0.860874	1	1184	tags=47%, list=28%, signal=66%
WHITFIELD_CELL_CYCLE_G2	WHITFIELD_CELL_CYCLE_G2	27	-0.195885	-0.829028	0.701413	0.860724	1	2425	tags=81%, list=58%, signal=193%
SAKAI_CHRONIC_HEPATITIS_VS_LIVER_CANCER_UP	SAKAI_CHRONIC_HEPATITIS_VS_LIVER_CANCER_UP	17	-0.232408	-0.828876	0.687616	0.859966	1	1219	tags=35%, list=29%, signal=50%
TONKS_TARGETS_OF_RUNX1_RUNX1T1_FUSION_GRANULOCYTE_UP	TONKS_TARGETS_OF_RUNX1_RUNX1T1_FUSION_GRANULOCYTE_UP	18	-0.227797	-0.828782	0.690114	0.859112	1	704	tags=33%, list=17%, signal=40%
CHANDRAN_METASTASIS_UP	CHANDRAN_METASTASIS_UP	50	-0.16631	-0.827573	0.737828	0.860189	1	688	tags=20%, list=16%, signal=24%
REACTOME_O_LINKED_GLYCOSYLATION_OF_MUCINS	REACTOME_O_LINKED_GLYCOSYLATION_OF_MUCINS	15	-0.236673	-0.827155	0.671028	0.859913	1	1651	tags=53%, list=39%, signal=88%
WILCOX_RESPONSE_TO_PROGESTERONE_UP	WILCOX_RESPONSE_TO_PROGESTERONE_UP	40	-0.174211	-0.827062	0.69352	0.859074	1	406	tags=13%, list=10%, signal=14%
SCHAEFFER_PROSTATE_DEVELOPMENT_6HR_DN	SCHAEFFER_PROSTATE_DEVELOPMENT_6HR_DN	103	-0.139779	-0.825663	0.773451	0.860554	1	1414	tags=37%, list=34%, signal=54%
JAEGER_METASTASIS_DN	JAEGER_METASTASIS_DN	78	-0.147913	-0.824979	0.773618	0.860684	1	1639	tags=49%, list=39%, signal=79%
ZWANG_EGF_INTERVAL_DN	ZWANG_EGF_INTERVAL_DN	62	-0.156845	-0.824613	0.727788	0.860305	1	915	tags=27%, list=22%, signal=35%
ZHOU_CELL_CYCLE_GENES_IN_IR_RESPONSE_24HR	ZHOU_CELL_CYCLE_GENES_IN_IR_RESPONSE_24HR	31	-0.189786	-0.822681	0.71719	0.862571	1	3126	tags=97%, list=75%, signal=380%
ZHENG_FOXP3_TARGETS_IN_THYMUS_UP	ZHENG_FOXP3_TARGETS_IN_THYMUS_UP	48	-0.166163	-0.821208	0.738574	0.864084	1	1548	tags=42%, list=37%, signal=65%
PID_TRKR_PATHWAY	PID_TRKR_PATHWAY	19	-0.215454	-0.821141	0.701923	0.863184	1	1301	tags=42%, list=31%, signal=61%
BERNARD_PPAPDC1B_TARGETS_DN	BERNARD_PPAPDC1B_TARGETS_DN	25	-0.197435	-0.815984	0.71639	0.870898	1	962	tags=28%, list=23%, signal=36%
KYNG_WERNER_SYNDROM_AND_NORMAL_AGING_DN	KYNG_WERNER_SYNDROM_AND_NORMAL_AGING_DN	49	-0.16056	-0.810777	0.757856	0.878749	1	1687	tags=45%, list=40%, signal=74%
CHYLA_CBFA2T3_TARGETS_DN	CHYLA_CBFA2T3_TARGETS_DN	78	-0.142562	-0.809773	0.766957	0.879377	1	1300	tags=36%, list=31%, signal=51%
ISSAEVA_MLL2_TARGETS	ISSAEVA_MLL2_TARGETS	21	-0.204852	-0.804505	0.715084	0.887005	1	984	tags=33%, list=24%, signal=43%
RATTENBACHER_BOUND_BY_CELF1	RATTENBACHER_BOUND_BY_CELF1	92	-0.139295	-0.80414	0.803509	0.886523	1	1836	tags=53%, list=44%, signal=93%
WIERENGA_STAT5A_TARGETS_DN	WIERENGA_STAT5A_TARGETS_DN	52	-0.157766	-0.801744	0.747104	0.889382	1	1469	tags=40%, list=35%, signal=61%
OSMAN_BLADDER_CANCER_UP	OSMAN_BLADDER_CANCER_UP	92	-0.137437	-0.796373	0.80651	0.896895	1	2244	tags=66%, list=54%, signal=140%
REACTOME_IMMUNE_SYSTEM	REACTOME_IMMUNE_SYSTEM	163	-0.122096	-0.794444	0.871404	0.898921	1	1748	tags=45%, list=42%, signal=74%
FLECHNER_BIOPSY_KIDNEY_TRANSPLANT_REJECTED_VS_OK_DN	FLECHNER_BIOPSY_KIDNEY_TRANSPLANT_REJECTED_VS_OK_DN	132	-0.12557	-0.792029	0.840215	0.901589	1	1580	tags=44%, list=38%, signal=68%
SAFFORD_T_LYMPHOCYTE_ANERGY	SAFFORD_T_LYMPHOCYTE_ANERGY	26	-0.190646	-0.79086	0.759124	0.90239	1	379	tags=19%, list=9%, signal=21%
PATIL_LIVER_CANCER	PATIL_LIVER_CANCER	171	-0.121	-0.789324	0.848958	0.903676	1	1013	tags=22%, list=24%, signal=27%
ZHANG_BREAST_CANCER_PROGENITORS_UP	ZHANG_BREAST_CANCER_PROGENITORS_UP	87	-0.137196	-0.788743	0.813528	0.903517	1	459	tags=11%, list=11%, signal=13%
FIGUEROA_AML_METHYLATION_CLUSTER_6_UP	FIGUEROA_AML_METHYLATION_CLUSTER_6_UP	24	-0.192479	-0.788694	0.748188	0.902557	1	602	tags=21%, list=14%, signal=24%
GARY_CD5_TARGETS_UP	GARY_CD5_TARGETS_UP	122	-0.130134	-0.788452	0.837696	0.901916	1	1159	tags=29%, list=28%, signal=39%
FURUKAWA_DUSP6_TARGETS_PCI35_DN	FURUKAWA_DUSP6_TARGETS_PCI35_DN	19	-0.210885	-0.787271	0.74053	0.90274	1	158	tags=11%, list=4%, signal=11%
ACEVEDO_LIVER_CANCER_WITH_H3K9ME3_DN	ACEVEDO_LIVER_CANCER_WITH_H3K9ME3_DN	31	-0.181533	-0.78623	0.751786	0.903313	1	1387	tags=45%, list=33%, signal=67%
HOWLIN_PUBERTAL_MAMMARY_GLAND	HOWLIN_PUBERTAL_MAMMARY_GLAND	17	-0.21588	-0.785376	0.751838	0.903652	1	497	tags=24%, list=12%, signal=27%
LE_EGR2_TARGETS_DN	LE_EGR2_TARGETS_DN	34	-0.169703	-0.784207	0.776536	0.904427	1	1258	tags=41%, list=30%, signal=58%
KEGG_OOCYTE_MEIOSIS	KEGG_OOCYTE_MEIOSIS	18	-0.211816	-0.780528	0.740187	0.909036	1	1119	tags=33%, list=27%, signal=45%
WEI_MIR34A_TARGETS	WEI_MIR34A_TARGETS	44	-0.158938	-0.779961	0.793621	0.908794	1	699	tags=23%, list=17%, signal=27%
HIRSCH_CELLULAR_TRANSFORMATION_SIGNATURE_UP	HIRSCH_CELLULAR_TRANSFORMATION_SIGNATURE_UP	63	-0.14553	-0.776911	0.793951	0.912272	1	544	tags=16%, list=13%, signal=18%
DACOSTA_UV_RESPONSE_VIA_ERCC3_COMMON_DN	DACOSTA_UV_RESPONSE_VIA_ERCC3_COMMON_DN	126	-0.125287	-0.776204	0.885362	0.912309	1	2949	tags=88%, list=70%, signal=289%
SHETH_LIVER_CANCER_VS_TXNIP_LOSS_PAM1	SHETH_LIVER_CANCER_VS_TXNIP_LOSS_PAM1	55	-0.148626	-0.775834	0.801739	0.911828	1	1519	tags=44%, list=36%, signal=68%
OSWALD_HEMATOPOIETIC_STEM_CELL_IN_COLLAGEN_GEL_DN	OSWALD_HEMATOPOIETIC_STEM_CELL_IN_COLLAGEN_GEL_DN	70	-0.143111	-0.774237	0.813433	0.913094	1	446	tags=13%, list=11%, signal=14%
NING_CHRONIC_OBSTRUCTIVE_PULMONARY_DISEASE_UP	NING_CHRONIC_OBSTRUCTIVE_PULMONARY_DISEASE_UP	24	-0.189914	-0.772495	0.748644	0.914652	1	1188	tags=33%, list=28%, signal=46%
KUMAR_PATHOGEN_LOAD_BY_MACROPHAGES	KUMAR_PATHOGEN_LOAD_BY_MACROPHAGES	55	-0.148977	-0.763797	0.820952	0.92603	1	725	tags=20%, list=17%, signal=24%
REACTOME_CLASS_I_MHC_MEDIATED_ANTIGEN_PROCESSING_PRESENTATION	REACTOME_CLASS_I_MHC_MEDIATED_ANTIGEN_PROCESSING_PRESENTATION	33	-0.174004	-0.763744	0.785841	0.925083	1	968	tags=27%, list=23%, signal=35%
NIKOLSKY_BREAST_CANCER_8Q12_Q22_AMPLICON	NIKOLSKY_BREAST_CANCER_8Q12_Q22_AMPLICON	37	-0.164612	-0.763719	0.799629	0.924077	1	494	tags=16%, list=12%, signal=18%
PEDERSEN_METASTASIS_BY_ERBB2_ISOFORM_7	PEDERSEN_METASTASIS_BY_ERBB2_ISOFORM_7	126	-0.12308	-0.76168	0.848057	0.925896	1	991	tags=26%, list=24%, signal=33%
RICKMAN_TUMOR_DIFFERENTIATED_WELL_VS_MODERATELY_UP	RICKMAN_TUMOR_DIFFERENTIATED_WELL_VS_MODERATELY_UP	37	-0.16318	-0.758421	0.797753	0.929481	1	279	tags=11%, list=7%, signal=11%
DARWICHE_PAPILLOMA_RISK_HIGH_UP	DARWICHE_PAPILLOMA_RISK_HIGH_UP	24	-0.189011	-0.757684	0.790654	0.929464	1	864	tags=29%, list=21%, signal=37%
WHITEFORD_PEDIATRIC_CANCER_MARKERS	WHITEFORD_PEDIATRIC_CANCER_MARKERS	26	-0.180036	-0.757276	0.769928	0.928987	1	2646	tags=88%, list=63%, signal=239%
DURCHDEWALD_SKIN_CARCINOGENESIS_DN	DURCHDEWALD_SKIN_CARCINOGENESIS_DN	80	-0.135823	-0.755981	0.844133	0.929725	1	1964	tags=55%, list=47%, signal=102%
BORCZUK_MALIGNANT_MESOTHELIOMA_UP	BORCZUK_MALIGNANT_MESOTHELIOMA_UP	41	-0.157203	-0.754485	0.820244	0.930798	1	2837	tags=90%, list=68%, signal=277%
BLALOCK_ALZHEIMERS_DISEASE_DN	BLALOCK_ALZHEIMERS_DISEASE_DN	266	-0.104516	-0.749797	0.956912	0.93603	1	705	tags=17%, list=17%, signal=19%
MORI_IMMATURE_B_LYMPHOCYTE_DN	MORI_IMMATURE_B_LYMPHOCYTE_DN	23	-0.190303	-0.749252	0.778559	0.935797	1	293	tags=9%, list=7%, signal=9%
HARRIS_HYPOXIA	HARRIS_HYPOXIA	26	-0.177099	-0.748918	0.801444	0.935226	1	197	tags=12%, list=5%, signal=12%
GINESTIER_BREAST_CANCER_20Q13_AMPLIFICATION_UP	GINESTIER_BREAST_CANCER_20Q13_AMPLIFICATION_UP	29	-0.17172	-0.74808	0.808044	0.93531	1	436	tags=14%, list=10%, signal=15%
YAO_TEMPORAL_RESPONSE_TO_PROGESTERONE_CLUSTER_2	YAO_TEMPORAL_RESPONSE_TO_PROGESTERONE_CLUSTER_2	17	-0.213199	-0.747537	0.757463	0.935009	1	271	tags=12%, list=6%, signal=13%
KEGG_PHOSPHATIDYLINOSITOL_SIGNALING_SYSTEM	KEGG_PHOSPHATIDYLINOSITOL_SIGNALING_SYSTEM	21	-0.190865	-0.746289	0.793307	0.935655	1	1879	tags=62%, list=45%, signal=112%
CHIANG_LIVER_CANCER_SUBCLASS_CTNNB1_UP	CHIANG_LIVER_CANCER_SUBCLASS_CTNNB1_UP	54	-0.147677	-0.74437	0.842505	0.937145	1	938	tags=28%, list=22%, signal=35%
PID_ATF2_PATHWAY	PID_ATF2_PATHWAY	16	-0.207927	-0.742893	0.788845	0.93809	1	808	tags=25%, list=19%, signal=31%
RAMALHO_STEMNESS_DN	RAMALHO_STEMNESS_DN	18	-0.199789	-0.741739	0.796844	0.938514	1	1598	tags=50%, list=38%, signal=81%
BOYAULT_LIVER_CANCER_SUBCLASS_G123_DN	BOYAULT_LIVER_CANCER_SUBCLASS_G123_DN	17	-0.202471	-0.738878	0.795918	0.941227	1	1512	tags=53%, list=36%, signal=83%
ZHAN_MULTIPLE_MYELOMA_CD1_AND_CD2_UP	ZHAN_MULTIPLE_MYELOMA_CD1_AND_CD2_UP	16	-0.203001	-0.738539	0.798077	0.94062	1	415	tags=19%, list=10%, signal=21%
AGUIRRE_PANCREATIC_CANCER_COPY_NUMBER_DN	AGUIRRE_PANCREATIC_CANCER_COPY_NUMBER_DN	49	-0.149356	-0.738102	0.845304	0.94016	1	3311	tags=96%, list=79%, signal=454%
PODAR_RESPONSE_TO_ADAPHOSTIN_UP	PODAR_RESPONSE_TO_ADAPHOSTIN_UP	48	-0.146324	-0.737015	0.83397	0.940526	1	575	tags=17%, list=14%, signal=19%
DELACROIX_RARG_BOUND_MEF	DELACROIX_RARG_BOUND_MEF	100	-0.12183	-0.736103	0.884752	0.940703	1	687	tags=17%, list=16%, signal=20%
BUYTAERT_PHOTODYNAMIC_THERAPY_STRESS_UP	BUYTAERT_PHOTODYNAMIC_THERAPY_STRESS_UP	226	-0.105808	-0.735604	0.961131	0.940291	1	944	tags=20%, list=23%, signal=25%
HAN_SATB1_TARGETS_DN	HAN_SATB1_TARGETS_DN	134	-0.116227	-0.733509	0.903108	0.941933	1	1226	tags=28%, list=29%, signal=39%
BURTON_ADIPOGENESIS_PEAK_AT_16HR	BURTON_ADIPOGENESIS_PEAK_AT_16HR	15	-0.211818	-0.729454	0.81382	0.945934	1	737	tags=20%, list=18%, signal=24%
SARRIO_EPITHELIAL_MESENCHYMAL_TRANSITION_UP	SARRIO_EPITHELIAL_MESENCHYMAL_TRANSITION_UP	51	-0.144018	-0.728999	0.858757	0.945413	1	628	tags=14%, list=15%, signal=16%
BROWNE_HCMV_INFECTION_6HR_UP	BROWNE_HCMV_INFECTION_6HR_UP	15	-0.206547	-0.728941	0.787594	0.944454	1	736	tags=27%, list=18%, signal=32%
MAHAJAN_RESPONSE_TO_IL1A_DN	MAHAJAN_RESPONSE_TO_IL1A_DN	24	-0.183043	-0.728194	0.807018	0.944219	1	1159	tags=33%, list=28%, signal=46%
DEBIASI_APOPTOSIS_BY_REOVIRUS_INFECTION_DN	DEBIASI_APOPTOSIS_BY_REOVIRUS_INFECTION_DN	88	-0.128086	-0.727775	0.89464	0.943673	1	1265	tags=34%, list=30%, signal=48%
CHIANG_LIVER_CANCER_SUBCLASS_UNANNOTATED_UP	CHIANG_LIVER_CANCER_SUBCLASS_UNANNOTATED_UP	17	-0.201811	-0.726818	0.809947	0.943785	1	998	tags=35%, list=24%, signal=46%
SCHLOSSER_SERUM_RESPONSE_DN	SCHLOSSER_SERUM_RESPONSE_DN	125	-0.118643	-0.726336	0.904847	0.943368	1	1553	tags=35%, list=37%, signal=54%
MARTINEZ_RB1_TARGETS_UP	MARTINEZ_RB1_TARGETS_UP	130	-0.115429	-0.724957	0.916211	0.94408	1	354	tags=9%, list=8%, signal=10%
MARTINEZ_TP53_TARGETS_UP	MARTINEZ_TP53_TARGETS_UP	120	-0.118518	-0.724169	0.909091	0.943994	1	726	tags=18%, list=17%, signal=21%
LEE_RECENT_THYMIC_EMIGRANT	LEE_RECENT_THYMIC_EMIGRANT	54	-0.141598	-0.724026	0.841121	0.943128	1	1308	tags=35%, list=31%, signal=51%
HIRSCH_CELLULAR_TRANSFORMATION_SIGNATURE_DN	HIRSCH_CELLULAR_TRANSFORMATION_SIGNATURE_DN	28	-0.168151	-0.723561	0.822266	0.942658	1	659	tags=18%, list=16%, signal=21%
GREGORY_SYNTHETIC_LETHAL_WITH_IMATINIB	GREGORY_SYNTHETIC_LETHAL_WITH_IMATINIB	27	-0.17183	-0.721646	0.843137	0.943907	1	1019	tags=30%, list=24%, signal=39%
KIM_GASTRIC_CANCER_CHEMOSENSITIVITY	KIM_GASTRIC_CANCER_CHEMOSENSITIVITY	19	-0.192657	-0.71904	0.809434	0.946014	1	1481	tags=47%, list=35%, signal=73%
KOKKINAKIS_METHIONINE_DEPRIVATION_48HR_DN	KOKKINAKIS_METHIONINE_DEPRIVATION_48HR_DN	21	-0.185615	-0.717576	0.807899	0.946647	1	944	tags=24%, list=23%, signal=31%
GARGALOVIC_RESPONSE_TO_OXIDIZED_PHOSPHOLIPIDS_BLUE_DN	GARGALOVIC_RESPONSE_TO_OXIDIZED_PHOSPHOLIPIDS_BLUE_DN	21	-0.183652	-0.716542	0.840741	0.946887	1	1259	tags=38%, list=30%, signal=54%
ZWANG_EGF_PERSISTENTLY_DN	ZWANG_EGF_PERSISTENTLY_DN	16	-0.198119	-0.71652	0.817505	0.945892	1	391	tags=19%, list=9%, signal=21%
LINDVALL_IMMORTALIZED_BY_TERT_UP	LINDVALL_IMMORTALIZED_BY_TERT_UP	27	-0.171782	-0.716402	0.837591	0.944999	1	486	tags=19%, list=12%, signal=21%
KAAB_HEART_ATRIUM_VS_VENTRICLE_DN	KAAB_HEART_ATRIUM_VS_VENTRICLE_DN	59	-0.138361	-0.715893	0.874088	0.944548	1	1254	tags=36%, list=30%, signal=50%
RICKMAN_TUMOR_DIFFERENTIATED_WELL_VS_POORLY_UP	RICKMAN_TUMOR_DIFFERENTIATED_WELL_VS_POORLY_UP	49	-0.143834	-0.715199	0.873585	0.944296	1	164	tags=8%, list=4%, signal=8%
BENPORATH_NANOG_TARGETS	BENPORATH_NANOG_TARGETS	218	-0.104218	-0.714708	0.968586	0.943793	1	1245	tags=29%, list=30%, signal=39%
HOSHIDA_LIVER_CANCER_LATE_RECURRENCE_UP	HOSHIDA_LIVER_CANCER_LATE_RECURRENCE_UP	16	-0.202722	-0.714271	0.850575	0.943292	1	2026	tags=69%, list=48%, signal=133%
MULLIGHAN_MLL_SIGNATURE_1_UP	MULLIGHAN_MLL_SIGNATURE_1_UP	95	-0.121808	-0.712199	0.915162	0.944575	1	1070	tags=27%, list=26%, signal=36%
KEGG_MAPK_SIGNALING_PATHWAY	KEGG_MAPK_SIGNALING_PATHWAY	63	-0.133027	-0.71204	0.888112	0.943731	1	510	tags=14%, list=12%, signal=16%
DEBIASI_APOPTOSIS_BY_REOVIRUS_INFECTION_UP	DEBIASI_APOPTOSIS_BY_REOVIRUS_INFECTION_UP	79	-0.125678	-0.710716	0.9	0.944195	1	296	tags=9%, list=7%, signal=9%
CHANG_CYCLING_GENES	CHANG_CYCLING_GENES	33	-0.160329	-0.709286	0.844037	0.94474	1	2902	tags=91%, list=69%, signal=294%
TAKEDA_TARGETS_OF_NUP98_HOXA9_FUSION_6HR_UP	TAKEDA_TARGETS_OF_NUP98_HOXA9_FUSION_6HR_UP	34	-0.154939	-0.706611	0.845601	0.946664	1	531	tags=18%, list=13%, signal=20%
LABBE_TARGETS_OF_TGFB1_AND_WNT3A_DN	LABBE_TARGETS_OF_TGFB1_AND_WNT3A_DN	28	-0.164275	-0.706563	0.842294	0.945714	1	78	tags=7%, list=2%, signal=7%
REACTOME_CELL_SURFACE_INTERACTIONS_AT_THE_VASCULAR_WALL	REACTOME_CELL_SURFACE_INTERACTIONS_AT_THE_VASCULAR_WALL	20	-0.185819	-0.706204	0.862934	0.945115	1	990	tags=30%, list=24%, signal=39%
CHEN_LIVER_METABOLISM_QTL_CIS	CHEN_LIVER_METABOLISM_QTL_CIS	19	-0.187462	-0.705282	0.844569	0.945161	1	842	tags=26%, list=20%, signal=33%
WAKABAYASHI_ADIPOGENESIS_PPARG_BOUND_8D	WAKABAYASHI_ADIPOGENESIS_PPARG_BOUND_8D	165	-0.108046	-0.70395	0.960854	0.945566	1	1225	tags=30%, list=29%, signal=41%
BRUECKNER_TARGETS_OF_MIRLET7A3_DN	BRUECKNER_TARGETS_OF_MIRLET7A3_DN	26	-0.168717	-0.702444	0.857965	0.946124	1	726	tags=19%, list=17%, signal=23%
MCBRYAN_PUBERTAL_BREAST_5_6WK_DN	MCBRYAN_PUBERTAL_BREAST_5_6WK_DN	26	-0.169369	-0.701606	0.843173	0.945995	1	992	tags=35%, list=24%, signal=45%
CREIGHTON_ENDOCRINE_THERAPY_RESISTANCE_2	CREIGHTON_ENDOCRINE_THERAPY_RESISTANCE_2	87	-0.121731	-0.701038	0.901554	0.945579	1	1238	tags=32%, list=30%, signal=45%
BOUDOUKHA_BOUND_BY_IGF2BP2	BOUDOUKHA_BOUND_BY_IGF2BP2	22	-0.177671	-0.6983	0.86372	0.947487	1	881	tags=27%, list=21%, signal=34%
GRAESSMANN_RESPONSE_TO_MC_AND_DOXORUBICIN_UP	GRAESSMANN_RESPONSE_TO_MC_AND_DOXORUBICIN_UP	173	-0.106812	-0.697577	0.958621	0.947242	1	935	tags=22%, list=22%, signal=27%
MCCLUNG_CREB1_TARGETS_DN	MCCLUNG_CREB1_TARGETS_DN	16	-0.194797	-0.696117	0.83859	0.947779	1	1872	tags=63%, list=45%, signal=113%
BROWNE_HCMV_INFECTION_10HR_DN	BROWNE_HCMV_INFECTION_10HR_DN	20	-0.17829	-0.695915	0.846702	0.946978	1	628	tags=20%, list=15%, signal=23%
LIM_MAMMARY_STEM_CELL_DN	LIM_MAMMARY_STEM_CELL_DN	109	-0.113741	-0.695072	0.932264	0.946826	1	2027	tags=60%, list=48%, signal=113%
BARIS_THYROID_CANCER_DN	BARIS_THYROID_CANCER_DN	17	-0.187274	-0.694063	0.850943	0.946787	1	2914	tags=94%, list=70%, signal=309%
YAO_TEMPORAL_RESPONSE_TO_PROGESTERONE_CLUSTER_16	YAO_TEMPORAL_RESPONSE_TO_PROGESTERONE_CLUSTER_16	18	-0.186173	-0.691877	0.842593	0.947982	1	380	tags=17%, list=9%, signal=18%
BYSTRYKH_HEMATOPOIESIS_STEM_CELL_QTL_CIS	BYSTRYKH_HEMATOPOIESIS_STEM_CELL_QTL_CIS	25	-0.167308	-0.688825	0.859849	0.949937	1	3490	tags=100%, list=83%, signal=599%
WHITFIELD_CELL_CYCLE_G2_M	WHITFIELD_CELL_CYCLE_G2_M	43	-0.140226	-0.687656	0.888889	0.950065	1	547	tags=14%, list=13%, signal=16%
VANLOO_SP3_TARGETS_DN	VANLOO_SP3_TARGETS_DN	26	-0.164959	-0.684619	0.856897	0.951997	1	376	tags=12%, list=9%, signal=13%
MIKKELSEN_MCV6_LCP_WITH_H3K4ME3	MIKKELSEN_MCV6_LCP_WITH_H3K4ME3	33	-0.152387	-0.683895	0.875472	0.951641	1	1475	tags=45%, list=35%, signal=70%
REACTOME_ADAPTIVE_IMMUNE_SYSTEM	REACTOME_ADAPTIVE_IMMUNE_SYSTEM	87	-0.11845	-0.681505	0.934783	0.9529	1	1002	tags=26%, list=24%, signal=34%
MULLIGHAN_NPM1_SIGNATURE_3_UP	MULLIGHAN_NPM1_SIGNATURE_3_UP	85	-0.119184	-0.679076	0.930451	0.954197	1	1171	tags=28%, list=28%, signal=38%
MILI_PSEUDOPODIA_CHEMOTAXIS_DN	MILI_PSEUDOPODIA_CHEMOTAXIS_DN	114	-0.110868	-0.674856	0.960069	0.956905	1	607	tags=15%, list=15%, signal=17%
AGUIRRE_PANCREATIC_CANCER_COPY_NUMBER_UP	AGUIRRE_PANCREATIC_CANCER_COPY_NUMBER_UP	49	-0.133927	-0.672491	0.910615	0.958092	1	451	tags=12%, list=11%, signal=14%
DACOSTA_UV_RESPONSE_VIA_ERCC3_COMMON_UP	DACOSTA_UV_RESPONSE_VIA_ERCC3_COMMON_UP	21	-0.169145	-0.661382	0.885932	0.966671	1	802	tags=24%, list=19%, signal=29%
LI_WILMS_TUMOR_VS_FETAL_KIDNEY_1_DN	LI_WILMS_TUMOR_VS_FETAL_KIDNEY_1_DN	40	-0.141551	-0.660581	0.907721	0.966331	1	350	tags=10%, list=8%, signal=11%
GROSS_HYPOXIA_VIA_ELK3_AND_HIF1A_UP	GROSS_HYPOXIA_VIA_ELK3_AND_HIF1A_UP	43	-0.136245	-0.65959	0.924953	0.966162	1	462	tags=12%, list=11%, signal=13%
BOYAULT_LIVER_CANCER_SUBCLASS_G1_DN	BOYAULT_LIVER_CANCER_SUBCLASS_G1_DN	19	-0.172805	-0.657976	0.905109	0.966538	1	1245	tags=42%, list=30%, signal=60%
REACTOME_ACTIVATED_TLR4_SIGNALLING	REACTOME_ACTIVATED_TLR4_SIGNALLING	19	-0.174442	-0.655337	0.889101	0.967777	1	1361	tags=37%, list=33%, signal=54%
SUNG_METASTASIS_STROMA_UP	SUNG_METASTASIS_STROMA_UP	40	-0.138622	-0.655245	0.916968	0.966839	1	380	tags=13%, list=9%, signal=14%
WU_CELL_MIGRATION	WU_CELL_MIGRATION	68	-0.117868	-0.647346	0.928058	0.971944	1	668	tags=18%, list=16%, signal=21%
DAZARD_RESPONSE_TO_UV_NHEK_DN	DAZARD_RESPONSE_TO_UV_NHEK_DN	84	-0.109948	-0.643727	0.967971	0.973729	1	459	tags=11%, list=11%, signal=12%
UEDA_CENTRAL_CLOCK	UEDA_CENTRAL_CLOCK	20	-0.168637	-0.64333	0.912281	0.973016	1	1179	tags=35%, list=28%, signal=48%
WANG_PROSTATE_CANCER_ANDROGEN_INDEPENDENT	WANG_PROSTATE_CANCER_ANDROGEN_INDEPENDENT	17	-0.176896	-0.640096	0.911539	0.974362	1	1458	tags=41%, list=35%, signal=63%
RICKMAN_METASTASIS_UP	RICKMAN_METASTASIS_UP	70	-0.115136	-0.634448	0.944134	0.97734	1	508	tags=13%, list=12%, signal=14%
MARTINEZ_RESPONSE_TO_TRABECTEDIN	MARTINEZ_RESPONSE_TO_TRABECTEDIN	15	-0.180407	-0.633255	0.910816	0.977188	1	1253	tags=40%, list=30%, signal=57%
REACTOME_ANTIGEN_PROCESSING_UBIQUITINATION_PROTEASOME_DEGRADATION	REACTOME_ANTIGEN_PROCESSING_UBIQUITINATION_PROTEASOME_DEGRADATION	28	-0.153105	-0.632027	0.91954	0.977065	1	936	tags=25%, list=22%, signal=32%
PID_ENDOTHELIN_PATHWAY	PID_ENDOTHELIN_PATHWAY	15	-0.179944	-0.628965	0.892925	0.978171	1	813	tags=27%, list=19%, signal=33%
KASLER_HDAC7_TARGETS_2_DN	KASLER_HDAC7_TARGETS_2_DN	16	-0.176209	-0.62853	0.895131	0.977446	1	566	tags=19%, list=14%, signal=22%
DIAZ_CHRONIC_MEYLOGENOUS_LEUKEMIA_DN	DIAZ_CHRONIC_MEYLOGENOUS_LEUKEMIA_DN	27	-0.148364	-0.627458	0.922349	0.977137	1	617	tags=19%, list=15%, signal=22%
CHUNG_BLISTER_CYTOTOXICITY_UP	CHUNG_BLISTER_CYTOTOXICITY_UP	22	-0.160204	-0.626865	0.913958	0.976523	1	1160	tags=32%, list=28%, signal=44%
OSMAN_BLADDER_CANCER_DN	OSMAN_BLADDER_CANCER_DN	60	-0.119645	-0.626215	0.958333	0.975953	1	329	tags=8%, list=8%, signal=9%
UEDA_PERIFERAL_CLOCK	UEDA_PERIFERAL_CLOCK	43	-0.130381	-0.625722	0.939338	0.975288	1	660	tags=19%, list=16%, signal=22%
KRIGE_RESPONSE_TO_TOSEDOSTAT_6HR_UP	KRIGE_RESPONSE_TO_TOSEDOSTAT_6HR_UP	304	-0.0854846	-0.620043	0.994854	0.977972	1	961	tags=22%, list=23%, signal=27%
GROSS_HYPOXIA_VIA_ELK3_AND_HIF1A_DN	GROSS_HYPOXIA_VIA_ELK3_AND_HIF1A_DN	27	-0.147742	-0.617855	0.913696	0.978317	1	261	tags=11%, list=6%, signal=12%
KYNG_DNA_DAMAGE_DN	KYNG_DNA_DAMAGE_DN	45	-0.126641	-0.617593	0.925234	0.977486	1	1709	tags=44%, list=41%, signal=74%
GRAESSMANN_APOPTOSIS_BY_DOXORUBICIN_DN	GRAESSMANN_APOPTOSIS_BY_DOXORUBICIN_DN	424	-0.0801662	-0.609201	1	0.981637	1	1131	tags=24%, list=27%, signal=29%
TOOKER_GEMCITABINE_RESISTANCE_UP	TOOKER_GEMCITABINE_RESISTANCE_UP	20	-0.159008	-0.608933	0.952015	0.980775	1	1361	tags=40%, list=33%, signal=59%
SMIRNOV_RESPONSE_TO_IR_2HR_DN	SMIRNOV_RESPONSE_TO_IR_2HR_DN	18	-0.162541	-0.608908	0.92	0.979787	1	1564	tags=39%, list=37%, signal=62%
LOPEZ_MBD_TARGETS	LOPEZ_MBD_TARGETS	185	-0.0902151	-0.598105	0.992958	0.984811	1	1137	tags=24%, list=27%, signal=31%
STEIN_ESRRA_TARGETS_DN	STEIN_ESRRA_TARGETS_DN	34	-0.130713	-0.594814	0.942446	0.985553	1	92	tags=6%, list=2%, signal=6%
PUIFFE_INVASION_INHIBITED_BY_ASCITES_DN	PUIFFE_INVASION_INHIBITED_BY_ASCITES_DN	35	-0.128582	-0.590342	0.95	0.986773	1	934	tags=23%, list=22%, signal=29%
MORI_EMU_MYC_LYMPHOMA_BY_ONSET_TIME_UP	MORI_EMU_MYC_LYMPHOMA_BY_ONSET_TIME_UP	20	-0.154076	-0.588327	0.9375	0.986805	1	270	tags=10%, list=6%, signal=11%
GAZDA_DIAMOND_BLACKFAN_ANEMIA_ERYTHROID_DN	GAZDA_DIAMOND_BLACKFAN_ANEMIA_ERYTHROID_DN	101	-0.0979984	-0.586282	0.987109	0.986862	1	1188	tags=28%, list=28%, signal=38%
IVANOVA_HEMATOPOIESIS_LATE_PROGENITOR	IVANOVA_HEMATOPOIESIS_LATE_PROGENITOR	116	-0.0953876	-0.584919	0.983271	0.986557	1	296	tags=7%, list=7%, signal=7%
TONKS_TARGETS_OF_RUNX1_RUNX1T1_FUSION_MONOCYTE_DN	TONKS_TARGETS_OF_RUNX1_RUNX1T1_FUSION_MONOCYTE_DN	16	-0.162921	-0.581417	0.949438	0.987238	1	793	tags=25%, list=19%, signal=31%
HUTTMANN_B_CLL_POOR_SURVIVAL_DN	HUTTMANN_B_CLL_POOR_SURVIVAL_DN	19	-0.155128	-0.579827	0.948052	0.986967	1	1007	tags=26%, list=24%, signal=34%
BROWNE_HCMV_INFECTION_8HR_DN	BROWNE_HCMV_INFECTION_8HR_DN	15	-0.165058	-0.579004	0.952962	0.986368	1	1861	tags=60%, list=44%, signal=108%
REACTOME_INSULIN_RECEPTOR_SIGNALLING_CASCADE	REACTOME_INSULIN_RECEPTOR_SIGNALLING_CASCADE	25	-0.136991	-0.575689	0.948214	0.986811	1	255	tags=8%, list=6%, signal=8%
DAZARD_RESPONSE_TO_UV_SCC_DN	DAZARD_RESPONSE_TO_UV_SCC_DN	24	-0.137701	-0.567221	0.973535	0.989537	1	1144	tags=29%, list=27%, signal=40%
LIU_CMYB_TARGETS_UP	LIU_CMYB_TARGETS_UP	64	-0.103933	-0.554227	0.987296	0.993756	1	1709	tags=45%, list=41%, signal=75%
RUTELLA_RESPONSE_TO_HGF_VS_CSF2RB_AND_IL4_UP	RUTELLA_RESPONSE_TO_HGF_VS_CSF2RB_AND_IL4_UP	113	-0.0917108	-0.549968	0.996448	0.994344	1	896	tags=21%, list=21%, signal=26%
REACTOME_PI_3K_CASCADE	REACTOME_PI_3K_CASCADE	15	-0.160069	-0.548331	0.970817	0.99393	1	1219	tags=33%, list=29%, signal=47%
ZWANG_CLASS_1_TRANSIENTLY_INDUCED_BY_EGF	ZWANG_CLASS_1_TRANSIENTLY_INDUCED_BY_EGF	154	-0.0843246	-0.542241	0.99646	0.995068	1	1708	tags=43%, list=41%, signal=70%
GROSS_HYPOXIA_VIA_HIF1A_DN	GROSS_HYPOXIA_VIA_HIF1A_DN	33	-0.121131	-0.537234	0.963235	0.995728	1	2200	tags=64%, list=53%, signal=133%
DAZARD_UV_RESPONSE_CLUSTER_G6	DAZARD_UV_RESPONSE_CLUSTER_G6	49	-0.108055	-0.535656	0.977233	0.995252	1	3434	tags=96%, list=82%, signal=528%
DAZARD_RESPONSE_TO_UV_SCC_UP	DAZARD_RESPONSE_TO_UV_SCC_UP	18	-0.141161	-0.527316	0.976471	0.99683	1	575	tags=17%, list=14%, signal=19%
MARTINEZ_RB1_AND_TP53_TARGETS_UP	MARTINEZ_RB1_AND_TP53_TARGETS_UP	119	-0.0856532	-0.526548	0.998319	0.99606	1	1254	tags=28%, list=30%, signal=38%
PID_MTOR_4PATHWAY	PID_MTOR_4PATHWAY	20	-0.136508	-0.521033	0.979284	0.996611	1	47	tags=5%, list=1%, signal=5%
TURASHVILI_BREAST_NORMAL_DUCTAL_VS_LOBULAR_UP	TURASHVILI_BREAST_NORMAL_DUCTAL_VS_LOBULAR_UP	21	-0.130269	-0.512117	0.967433	0.997952	1	948	tags=24%, list=23%, signal=31%
JOHNSTONE_PARVB_TARGETS_2_DN	JOHNSTONE_PARVB_TARGETS_2_DN	80	-0.0909851	-0.511951	0.994575	0.997011	1	2950	tags=86%, list=70%, signal=287%
FIGUEROA_AML_METHYLATION_CLUSTER_7_UP	FIGUEROA_AML_METHYLATION_CLUSTER_7_UP	22	-0.130926	-0.508284	0.976868	0.996892	1	1764	tags=45%, list=42%, signal=78%
YORDY_RECIPROCAL_REGULATION_BY_ETS1_AND_SP100_DN	YORDY_RECIPROCAL_REGULATION_BY_ETS1_AND_SP100_DN	25	-0.123439	-0.507284	0.983516	0.996129	1	829	tags=20%, list=20%, signal=25%
YANG_BREAST_CANCER_ESR1_LASER_DN	YANG_BREAST_CANCER_ESR1_LASER_DN	18	-0.138185	-0.505136	0.977695	0.995646	1	1748	tags=50%, list=42%, signal=85%
KOINUMA_TARGETS_OF_SMAD2_OR_SMAD3	KOINUMA_TARGETS_OF_SMAD2_OR_SMAD3	224	-0.0733145	-0.50353	1	0.995047	1	1662	tags=37%, list=40%, signal=58%
SENESE_HDAC3_TARGETS_DN	SENESE_HDAC3_TARGETS_DN	170	-0.0756017	-0.495822	1	0.995712	1	1081	tags=21%, list=26%, signal=27%
FOSTER_KDM1A_TARGETS_DN	FOSTER_KDM1A_TARGETS_DN	57	-0.0958448	-0.49141	0.99308	0.995611	1	897	tags=21%, list=21%, signal=26%
ZHU_CMV_8_HR_UP	ZHU_CMV_8_HR_UP	15	-0.138764	-0.485264	0.98008	0.995772	1	412	tags=13%, list=10%, signal=15%
TIEN_INTESTINE_PROBIOTICS_24HR_DN	TIEN_INTESTINE_PROBIOTICS_24HR_DN	50	-0.0958158	-0.480684	0.996357	0.995567	1	964	tags=20%, list=23%, signal=26%
MARSON_FOXP3_TARGETS_UP	MARSON_FOXP3_TARGETS_UP	20	-0.123016	-0.469672	0.985185	0.996251	1	780	tags=20%, list=19%, signal=24%
MARSON_BOUND_BY_FOXP3_UNSTIMULATED	MARSON_BOUND_BY_FOXP3_UNSTIMULATED	236	-0.0655225	-0.4544	1	0.997336	1	456	tags=9%, list=11%, signal=10%
LINDGREN_BLADDER_CANCER_CLUSTER_1_UP	LINDGREN_BLADDER_CANCER_CLUSTER_1_UP	29	-0.107315	-0.454186	0.996377	0.996382	1	3740	tags=100%, list=89%, signal=934%
NAKAMURA_TUMOR_ZONE_PERIPHERAL_VS_CENTRAL_UP	NAKAMURA_TUMOR_ZONE_PERIPHERAL_VS_CENTRAL_UP	81	-0.0783648	-0.446799	1	0.996245	1	272	tags=6%, list=6%, signal=6%
BENPORATH_CYCLING_GENES	BENPORATH_CYCLING_GENES	128	-0.0660517	-0.415322	1	0.997727	1	3419	tags=93%, list=82%, signal=492%

## Sheet: GSEA_siRAD21_24h_up
NAME	GS<br> follow link to MSigDB	SIZE	ES	NES	NOM p-val	FDR q-val	FWER p-val	RANK AT MAX	LEADING EDGE
ODONNELL_TARGETS_OF_MYC_AND_TFRC_UP	ODONNELL_TARGETS_OF_MYC_AND_TFRC_UP	27	0.592279	2.46435	0	0.00400842	0.005	284	tags=52%, list=13%, signal=59%
JAEGER_METASTASIS_DN	JAEGER_METASTASIS_DN	44	0.44862	2.18293	0	0.0474709	0.114	707	tags=66%, list=33%, signal=97%
AMBROSINI_FLAVOPIRIDOL_TREATMENT_TP53	AMBROSINI_FLAVOPIRIDOL_TREATMENT_TP53	20	0.548905	2.05176	0	0.135783	0.399	323	tags=50%, list=15%, signal=58%
NABA_MATRISOME	NABA_MATRISOME	141	0.326512	2.01744	0	0.139611	0.501	507	tags=43%, list=24%, signal=53%
KATSANOU_ELAVL1_TARGETS_UP	KATSANOU_ELAVL1_TARGETS_UP	30	0.459889	2.01456	0	0.114596	0.512	477	tags=53%, list=22%, signal=68%
SENESE_HDAC2_TARGETS_DN	SENESE_HDAC2_TARGETS_DN	43	0.421158	2.01032	0.00439239	0.101306	0.536	408	tags=44%, list=19%, signal=54%
NABA_MATRISOME_ASSOCIATED	NABA_MATRISOME_ASSOCIATED	96	0.343313	1.97481	0	0.123514	0.663	558	tags=51%, list=26%, signal=66%
MIKKELSEN_MEF_LCP_WITH_H3K4ME3	MIKKELSEN_MEF_LCP_WITH_H3K4ME3	19	0.532639	1.97299	0.00155763	0.109285	0.668	507	tags=63%, list=24%, signal=82%
PEREZ_TP53_TARGETS	PEREZ_TP53_TARGETS	186	0.293648	1.93568	0	0.137733	0.79	687	tags=47%, list=32%, signal=64%
LEE_DIFFERENTIATING_T_LYMPHOCYTE	LEE_DIFFERENTIATING_T_LYMPHOCYTE	25	0.475941	1.93085	0.00158983	0.129458	0.802	723	tags=72%, list=34%, signal=108%
GAUSSMANN_MLL_AF4_FUSION_TARGETS_F_UP	GAUSSMANN_MLL_AF4_FUSION_TARGETS_F_UP	43	0.400451	1.90405	0.00300752	0.15004	0.876	477	tags=49%, list=22%, signal=62%
DODD_NASOPHARYNGEAL_CARCINOMA_UP	DODD_NASOPHARYNGEAL_CARCINOMA_UP	189	0.282139	1.8957	0	0.149315	0.892	502	tags=36%, list=24%, signal=43%
NABA_ECM_REGULATORS	NABA_ECM_REGULATORS	35	0.414006	1.87464	0.00597907	0.164218	0.926	659	tags=60%, list=31%, signal=86%
TARTE_PLASMA_CELL_VS_PLASMABLAST_UP	TARTE_PLASMA_CELL_VS_PLASMABLAST_UP	56	0.362567	1.85493	0.00295858	0.181658	0.953	656	tags=57%, list=31%, signal=81%
ISSAEVA_MLL2_TARGETS	ISSAEVA_MLL2_TARGETS	19	0.493191	1.84669	0.0031746	0.182649	0.963	240	tags=37%, list=11%, signal=41%
ZWANG_TRANSIENTLY_UP_BY_1ST_EGF_PULSE_ONLY	ZWANG_TRANSIENTLY_UP_BY_1ST_EGF_PULSE_ONLY	258	0.26146	1.7964	0	0.256877	0.992	811	tags=51%, list=38%, signal=73%
GAUSSMANN_MLL_AF4_FUSION_TARGETS_G_UP	GAUSSMANN_MLL_AF4_FUSION_TARGETS_G_UP	29	0.416498	1.78032	0.00928793	0.273885	0.996	550	tags=48%, list=26%, signal=64%
COLDREN_GEFITINIB_RESISTANCE_DN	COLDREN_GEFITINIB_RESISTANCE_DN	33	0.397389	1.78006	0.00902256	0.259125	0.996	502	tags=45%, list=24%, signal=59%
RIGGI_EWING_SARCOMA_PROGENITOR_UP	RIGGI_EWING_SARCOMA_PROGENITOR_UP	90	0.311304	1.75829	0	0.290732	0.998	563	tags=43%, list=27%, signal=56%
PETROVA_ENDOTHELIUM_LYMPHATIC_VS_BLOOD_UP	PETROVA_ENDOTHELIUM_LYMPHATIC_VS_BLOOD_UP	19	0.473046	1.74878	0.0110759	0.296923	0.999	308	tags=47%, list=15%, signal=55%
KERLEY_RESPONSE_TO_CISPLATIN_UP	KERLEY_RESPONSE_TO_CISPLATIN_UP	20	0.462457	1.74686	0.0157978	0.286886	0.999	581	tags=55%, list=27%, signal=75%
CROONQUIST_STROMAL_STIMULATION_UP	CROONQUIST_STROMAL_STIMULATION_UP	15	0.495627	1.74551	0.0130933	0.276656	0.999	182	tags=33%, list=9%, signal=36%
RAY_TUMORIGENESIS_BY_ERBB2_CDC25A_DN	RAY_TUMORIGENESIS_BY_ERBB2_CDC25A_DN	29	0.399259	1.72248	0.018018	0.314929	1	612	tags=48%, list=29%, signal=67%
TURASHVILI_BREAST_DUCTAL_CARCINOMA_VS_DUCTAL_NORMAL_DN	TURASHVILI_BREAST_DUCTAL_CARCINOMA_VS_DUCTAL_NORMAL_DN	35	0.377267	1.71731	0.0224	0.314026	1	489	tags=49%, list=23%, signal=62%
SANSOM_APC_TARGETS_DN	SANSOM_APC_TARGETS_DN	53	0.339125	1.71316	0.00988701	0.311023	1	811	tags=60%, list=38%, signal=95%
SMID_BREAST_CANCER_BASAL_DN	SMID_BREAST_CANCER_BASAL_DN	104	0.289736	1.70805	0.0095498	0.310207	1	751	tags=55%, list=35%, signal=81%
WANG_SMARCE1_TARGETS_UP	WANG_SMARCE1_TARGETS_UP	75	0.308099	1.7066	0.01	0.301663	1	484	tags=37%, list=23%, signal=47%
KANG_IMMORTALIZED_BY_TERT_DN	KANG_IMMORTALIZED_BY_TERT_DN	17	0.468266	1.70459	0.026534	0.295027	1	549	tags=59%, list=26%, signal=79%
KOBAYASHI_EGFR_SIGNALING_24HR_UP	KOBAYASHI_EGFR_SIGNALING_24HR_UP	26	0.403742	1.70211	0.0264386	0.290113	1	441	tags=42%, list=21%, signal=53%
PICCALUGA_ANGIOIMMUNOBLASTIC_LYMPHOMA_UP	PICCALUGA_ANGIOIMMUNOBLASTIC_LYMPHOMA_UP	48	0.336045	1.68256	0.0152905	0.322917	1	405	tags=38%, list=19%, signal=45%
MIKKELSEN_MCV6_HCP_WITH_H3K27ME3	MIKKELSEN_MCV6_HCP_WITH_H3K27ME3	47	0.340018	1.66813	0.0163934	0.346231	1	489	tags=45%, list=23%, signal=57%
MISSIAGLIA_REGULATED_BY_METHYLATION_UP	MISSIAGLIA_REGULATED_BY_METHYLATION_UP	23	0.410375	1.66193	0.0109204	0.349896	1	414	tags=43%, list=20%, signal=53%
REACTOME_G_ALPHA_Q_SIGNALLING_EVENTS	REACTOME_G_ALPHA_Q_SIGNALLING_EVENTS	17	0.465212	1.65727	0.028754	0.350162	1	554	tags=65%, list=26%, signal=87%
SENESE_HDAC1_TARGETS_DN	SENESE_HDAC1_TARGETS_DN	74	0.29618	1.65375	0.0142653	0.348652	1	437	tags=35%, list=21%, signal=43%
MARTENS_TRETINOIN_RESPONSE_UP	MARTENS_TRETINOIN_RESPONSE_UP	71	0.303986	1.64565	0.0084507	0.357769	1	596	tags=44%, list=28%, signal=59%
MIKKELSEN_NPC_HCP_WITH_H3K4ME3_AND_H3K27ME3	MIKKELSEN_NPC_HCP_WITH_H3K4ME3_AND_H3K27ME3	31	0.374786	1.63464	0.018018	0.375279	1	489	tags=45%, list=23%, signal=58%
WEST_ADRENOCORTICAL_TUMOR_DN	WEST_ADRENOCORTICAL_TUMOR_DN	75	0.29583	1.62758	0.0144718	0.383706	1	767	tags=56%, list=36%, signal=85%
REACTOME_GLYCOSAMINOGLYCAN_METABOLISM	REACTOME_GLYCOSAMINOGLYCAN_METABOLISM	18	0.428788	1.62327	0.0388513	0.385636	1	1009	tags=83%, list=48%, signal=158%
ALTEMEIER_RESPONSE_TO_LPS_WITH_MECHANICAL_VENTILATION	ALTEMEIER_RESPONSE_TO_LPS_WITH_MECHANICAL_VENTILATION	21	0.420083	1.61966	0.0333333	0.383759	1	336	tags=38%, list=16%, signal=45%
DOANE_BREAST_CANCER_ESR1_UP	DOANE_BREAST_CANCER_ESR1_UP	16	0.443083	1.61826	0.0420168	0.37791	1	730	tags=69%, list=34%, signal=104%
ZHANG_TLX_TARGETS_60HR_UP	ZHANG_TLX_TARGETS_60HR_UP	65	0.305032	1.61524	0.0218659	0.376255	1	820	tags=57%, list=39%, signal=90%
MCMURRAY_TP53_HRAS_COOPERATION_RESPONSE_DN	MCMURRAY_TP53_HRAS_COOPERATION_RESPONSE_DN	18	0.437972	1.61115	0.0223752	0.377443	1	384	tags=50%, list=18%, signal=61%
ODONNELL_TFRC_TARGETS_UP	ODONNELL_TFRC_TARGETS_UP	86	0.283464	1.6088	0.00839161	0.374908	1	492	tags=35%, list=23%, signal=44%
NAKAMURA_TUMOR_ZONE_PERIPHERAL_VS_CENTRAL_DN	NAKAMURA_TUMOR_ZONE_PERIPHERAL_VS_CENTRAL_DN	108	0.265113	1.5921	0.0177596	0.407987	1	441	tags=33%, list=21%, signal=40%
WIERENGA_STAT5A_TARGETS_DN	WIERENGA_STAT5A_TARGETS_DN	25	0.388223	1.5918	0.0325733	0.399496	1	517	tags=44%, list=24%, signal=57%
BROWNE_HCMV_INFECTION_16HR_DN	BROWNE_HCMV_INFECTION_16HR_DN	20	0.421804	1.58759	0.0472313	0.401531	1	204	tags=35%, list=10%, signal=38%
KINSEY_TARGETS_OF_EWSR1_FLII_FUSION_DN	KINSEY_TARGETS_OF_EWSR1_FLII_FUSION_DN	89	0.27561	1.58459	0.0126939	0.400368	1	243	tags=21%, list=11%, signal=23%
CHEN_METABOLIC_SYNDROM_NETWORK	CHEN_METABOLIC_SYNDROM_NETWORK	174	0.244231	1.58344	0.0064433	0.39527	1	718	tags=44%, list=34%, signal=61%
RICKMAN_METASTASIS_DN	RICKMAN_METASTASIS_DN	44	0.327804	1.58092	0.0300429	0.393572	1	699	tags=50%, list=33%, signal=73%
LEE_BMP2_TARGETS_UP	LEE_BMP2_TARGETS_UP	135	0.256103	1.57668	0.00951087	0.396235	1	767	tags=53%, list=36%, signal=77%
CREIGHTON_ENDOCRINE_THERAPY_RESISTANCE_3	CREIGHTON_ENDOCRINE_THERAPY_RESISTANCE_3	123	0.255318	1.57595	0.015748	0.390357	1	502	tags=37%, list=24%, signal=46%
MIKKELSEN_MEF_HCP_WITH_H3K27ME3	MIKKELSEN_MEF_HCP_WITH_H3K27ME3	47	0.322889	1.57562	0.0354391	0.383566	1	435	tags=43%, list=21%, signal=52%
CHEMNITZ_RESPONSE_TO_PROSTAGLANDIN_E2_DN	CHEMNITZ_RESPONSE_TO_PROSTAGLANDIN_E2_DN	54	0.306791	1.57347	0.0293255	0.38185	1	1142	tags=80%, list=54%, signal=168%
BRUINS_UVC_RESPONSE_VIA_TP53_GROUP_D	BRUINS_UVC_RESPONSE_VIA_TP53_GROUP_D	40	0.332257	1.56413	0.0243531	0.397327	1	428	tags=38%, list=20%, signal=46%
STEIN_ESR1_TARGETS	STEIN_ESR1_TARGETS	16	0.432377	1.5514	0.0515807	0.423206	1	217	tags=38%, list=10%, signal=41%
MIKKELSEN_NPC_HCP_WITH_H3K27ME3	MIKKELSEN_NPC_HCP_WITH_H3K27ME3	35	0.337816	1.53663	0.0466563	0.454141	1	331	tags=40%, list=16%, signal=47%
BENPORATH_ES_WITH_H3K27ME3	BENPORATH_ES_WITH_H3K27ME3	135	0.24632	1.53575	0.01321	0.448191	1	598	tags=41%, list=28%, signal=54%
TORCHIA_TARGETS_OF_EWSR1_FLI1_FUSION_UP	TORCHIA_TARGETS_OF_EWSR1_FLI1_FUSION_UP	52	0.303658	1.53449	0.0315789	0.443992	1	312	tags=27%, list=15%, signal=31%
REACTOME_NEURONAL_SYSTEM	REACTOME_NEURONAL_SYSTEM	41	0.324223	1.53358	0.0390625	0.439001	1	617	tags=51%, list=29%, signal=71%
KARLSSON_TGFB1_TARGETS_DN	KARLSSON_TGFB1_TARGETS_DN	50	0.301497	1.52497	0.0440061	0.455066	1	778	tags=58%, list=37%, signal=89%
NABA_SECRETED_FACTORS	NABA_SECRETED_FACTORS	39	0.330015	1.52158	0.0357698	0.456997	1	350	tags=41%, list=17%, signal=48%
SEKI_INFLAMMATORY_RESPONSE_LPS_UP	SEKI_INFLAMMATORY_RESPONSE_LPS_UP	20	0.403788	1.51604	0.0592949	0.464826	1	810	tags=65%, list=38%, signal=104%
KOKKINAKIS_METHIONINE_DEPRIVATION_48HR_UP	KOKKINAKIS_METHIONINE_DEPRIVATION_48HR_UP	27	0.359051	1.51223	0.0564263	0.467597	1	818	tags=59%, list=39%, signal=95%
SENESE_HDAC1_AND_HDAC2_TARGETS_DN	SENESE_HDAC1_AND_HDAC2_TARGETS_DN	73	0.281853	1.50728	0.0407303	0.474071	1	408	tags=32%, list=19%, signal=38%
DAIRKEE_TERT_TARGETS_DN	DAIRKEE_TERT_TARGETS_DN	23	0.382178	1.50361	0.0661417	0.47635	1	747	tags=61%, list=35%, signal=93%
LEIN_CHOROID_PLEXUS_MARKERS	LEIN_CHOROID_PLEXUS_MARKERS	21	0.390847	1.50325	0.0638298	0.4703	1	484	tags=48%, list=23%, signal=61%
MCLACHLAN_DENTAL_CARIES_DN	MCLACHLAN_DENTAL_CARIES_DN	34	0.33009	1.49466	0.0633484	0.488609	1	643	tags=56%, list=30%, signal=79%
REACTOME_AXON_GUIDANCE	REACTOME_AXON_GUIDANCE	49	0.306837	1.49172	0.0399429	0.48998	1	216	tags=24%, list=10%, signal=27%
EBAUER_TARGETS_OF_PAX3_FOXO1_FUSION_UP	EBAUER_TARGETS_OF_PAX3_FOXO1_FUSION_UP	33	0.330987	1.46989	0.0721003	0.547564	1	913	tags=67%, list=43%, signal=115%
IWANAGA_CARCINOGENESIS_BY_KRAS_DN	IWANAGA_CARCINOGENESIS_BY_KRAS_DN	15	0.413658	1.46865	0.100962	0.543681	1	404	tags=40%, list=19%, signal=49%
CONCANNON_APOPTOSIS_BY_EPOXOMICIN_UP	CONCANNON_APOPTOSIS_BY_EPOXOMICIN_UP	42	0.304152	1.46572	0.058296	0.544687	1	486	tags=40%, list=23%, signal=51%
CUI_TCF21_TARGETS_2_UP	CUI_TCF21_TARGETS_2_UP	63	0.273834	1.46331	0.0614693	0.543733	1	210	tags=21%, list=10%, signal=22%
REACTOME_GASTRIN_CREB_SIGNALLING_PATHWAY_VIA_PKC_AND_MAPK	REACTOME_GASTRIN_CREB_SIGNALLING_PATHWAY_VIA_PKC_AND_MAPK	21	0.374073	1.46269	0.0782473	0.537792	1	554	tags=57%, list=26%, signal=77%
MIKKELSEN_MCV6_LCP_WITH_H3K4ME3	MIKKELSEN_MCV6_LCP_WITH_H3K4ME3	16	0.4063	1.4612	0.0805369	0.535156	1	711	tags=56%, list=34%, signal=84%
ROPERO_HDAC2_TARGETS	ROPERO_HDAC2_TARGETS	18	0.397263	1.45882	0.066343	0.535383	1	330	tags=39%, list=16%, signal=46%
GAL_LEUKEMIC_STEM_CELL_UP	GAL_LEUKEMIC_STEM_CELL_UP	25	0.355797	1.45791	0.0645646	0.530952	1	401	tags=36%, list=19%, signal=44%
REACTOME_INNATE_IMMUNE_SYSTEM	REACTOME_INNATE_IMMUNE_SYSTEM	29	0.340153	1.45469	0.0664606	0.533571	1	547	tags=45%, list=26%, signal=60%
GALINDO_IMMUNE_RESPONSE_TO_ENTEROTOXIN	GALINDO_IMMUNE_RESPONSE_TO_ENTEROTOXIN	17	0.399374	1.45241	0.0898693	0.533356	1	339	tags=35%, list=16%, signal=42%
BROWNE_INTERFERON_RESPONSIVE_GENES	BROWNE_INTERFERON_RESPONSIVE_GENES	15	0.418345	1.45138	0.0761421	0.529786	1	291	tags=40%, list=14%, signal=46%
BASAKI_YBX1_TARGETS_DN	BASAKI_YBX1_TARGETS_DN	66	0.270397	1.44951	0.0615836	0.528265	1	685	tags=48%, list=32%, signal=69%
WARTERS_RESPONSE_TO_IR_SKIN	WARTERS_RESPONSE_TO_IR_SKIN	26	0.345078	1.44898	0.0974441	0.523274	1	1028	tags=77%, list=48%, signal=147%
NABA_CORE_MATRISOME	NABA_CORE_MATRISOME	45	0.296186	1.44671	0.0723982	0.523133	1	418	tags=31%, list=20%, signal=38%
CONCANNON_APOPTOSIS_BY_EPOXOMICIN_DN	CONCANNON_APOPTOSIS_BY_EPOXOMICIN_DN	24	0.356962	1.44604	0.0721966	0.518718	1	361	tags=38%, list=17%, signal=45%
BENPORATH_PRC2_TARGETS	BENPORATH_PRC2_TARGETS	75	0.25991	1.43751	0.0552408	0.537214	1	440	tags=33%, list=21%, signal=41%
CHARAFE_BREAST_CANCER_BASAL_VS_MESENCHYMAL_UP	CHARAFE_BREAST_CANCER_BASAL_VS_MESENCHYMAL_UP	15	0.411508	1.42927	0.104651	0.55472	1	502	tags=53%, list=24%, signal=69%
GROSS_HYPOXIA_VIA_ELK3_DN	GROSS_HYPOXIA_VIA_ELK3_DN	30	0.339163	1.42707	0.095679	0.554633	1	336	tags=30%, list=16%, signal=35%
ACEVEDO_FGFR1_TARGETS_IN_PROSTATE_CANCER_MODEL_DN	ACEVEDO_FGFR1_TARGETS_IN_PROSTATE_CANCER_MODEL_DN	51	0.285159	1.42569	0.0718563	0.552169	1	356	tags=31%, list=17%, signal=37%
TAKEDA_TARGETS_OF_NUP98_HOXA9_FUSION_10D_UP	TAKEDA_TARGETS_OF_NUP98_HOXA9_FUSION_10D_UP	31	0.325616	1.4207	0.0907643	0.560436	1	215	tags=26%, list=10%, signal=28%
RICKMAN_TUMOR_DIFFERENTIATED_WELL_VS_POORLY_DN	RICKMAN_TUMOR_DIFFERENTIATED_WELL_VS_POORLY_DN	64	0.264403	1.41978	0.0690161	0.556785	1	253	tags=23%, list=12%, signal=26%
NABA_ECM_AFFILIATED	NABA_ECM_AFFILIATED	22	0.359205	1.41489	0.109177	0.565195	1	471	tags=50%, list=22%, signal=64%
WILCOX_RESPONSE_TO_PROGESTERONE_UP	WILCOX_RESPONSE_TO_PROGESTERONE_UP	18	0.380298	1.41476	0.102564	0.559447	1	157	tags=28%, list=7%, signal=30%
MEISSNER_NPC_HCP_WITH_H3K4ME2_AND_H3K27ME3	MEISSNER_NPC_HCP_WITH_H3K4ME2_AND_H3K27ME3	41	0.296023	1.41451	0.0835866	0.554121	1	638	tags=51%, list=30%, signal=72%
BEGUM_TARGETS_OF_PAX3_FOXO1_FUSION_UP	BEGUM_TARGETS_OF_PAX3_FOXO1_FUSION_UP	18	0.391398	1.41207	0.0852459	0.555562	1	272	tags=33%, list=13%, signal=38%
GROSS_HYPOXIA_VIA_ELK3_UP	GROSS_HYPOXIA_VIA_ELK3_UP	39	0.301527	1.41072	0.106061	0.553719	1	418	tags=36%, list=20%, signal=44%
BENPORATH_SUZ12_TARGETS	BENPORATH_SUZ12_TARGETS	134	0.224732	1.409	0.0397805	0.552628	1	598	tags=41%, list=28%, signal=54%
QI_PLASMACYTOMA_UP	QI_PLASMACYTOMA_UP	37	0.303348	1.40886	0.11026	0.547346	1	800	tags=54%, list=38%, signal=85%
KIM_MYCN_AMPLIFICATION_TARGETS_UP	KIM_MYCN_AMPLIFICATION_TARGETS_UP	17	0.387289	1.40816	0.0878049	0.54374	1	529	tags=47%, list=25%, signal=62%
MEISSNER_NPC_HCP_WITH_H3K4ME2	MEISSNER_NPC_HCP_WITH_H3K4ME2	65	0.263397	1.40746	0.0648801	0.540285	1	435	tags=35%, list=21%, signal=43%
PEDRIOLI_MIR31_TARGETS_DN	PEDRIOLI_MIR31_TARGETS_DN	56	0.269336	1.40616	0.0792507	0.538468	1	658	tags=46%, list=31%, signal=66%
HATADA_METHYLATED_IN_LUNG_CANCER_UP	HATADA_METHYLATED_IN_LUNG_CANCER_UP	43	0.291276	1.40545	0.0808383	0.53512	1	700	tags=53%, list=33%, signal=78%
LINDSTEDT_DENDRITIC_CELL_MATURATION_B	LINDSTEDT_DENDRITIC_CELL_MATURATION_B	16	0.389893	1.39814	0.111842	0.550449	1	315	tags=31%, list=15%, signal=36%
ACEVEDO_METHYLATED_IN_LIVER_CANCER_DN	ACEVEDO_METHYLATED_IN_LIVER_CANCER_DN	91	0.247146	1.39785	0.0663781	0.545735	1	874	tags=56%, list=41%, signal=91%
HOEBEKE_LYMPHOID_STEM_CELL_UP	HOEBEKE_LYMPHOID_STEM_CELL_UP	22	0.354928	1.397	0.116242	0.542727	1	375	tags=45%, list=18%, signal=55%
WIERENGA_STAT5A_TARGETS_UP	WIERENGA_STAT5A_TARGETS_UP	47	0.285062	1.39248	0.0875576	0.550039	1	68	tags=15%, list=3%, signal=15%
GRABARCZYK_BCL11B_TARGETS_UP	GRABARCZYK_BCL11B_TARGETS_UP	15	0.401758	1.38861	0.112195	0.555771	1	562	tags=53%, list=26%, signal=72%
LI_INDUCED_T_TO_NATURAL_KILLER_DN	LI_INDUCED_T_TO_NATURAL_KILLER_DN	20	0.358235	1.38634	0.118531	0.557583	1	408	tags=40%, list=19%, signal=49%
SMID_BREAST_CANCER_NORMAL_LIKE_UP	SMID_BREAST_CANCER_NORMAL_LIKE_UP	61	0.268789	1.38586	0.0786838	0.553692	1	744	tags=54%, list=35%, signal=81%
KIM_BIPOLAR_DISORDER_OLIGODENDROCYTE_DENSITY_CORR_DN	KIM_BIPOLAR_DISORDER_OLIGODENDROCYTE_DENSITY_CORR_DN	15	0.409572	1.38355	0.116129	0.555362	1	867	tags=67%, list=41%, signal=112%
CHARAFE_BREAST_CANCER_LUMINAL_VS_MESENCHYMAL_UP	CHARAFE_BREAST_CANCER_LUMINAL_VS_MESENCHYMAL_UP	59	0.263168	1.38231	0.0878477	0.553862	1	394	tags=31%, list=19%, signal=36%
SHEN_SMARCA2_TARGETS_DN	SHEN_SMARCA2_TARGETS_DN	32	0.312888	1.37924	0.100147	0.557084	1	378	tags=31%, list=18%, signal=37%
SARRIO_EPITHELIAL_MESENCHYMAL_TRANSITION_DN	SARRIO_EPITHELIAL_MESENCHYMAL_TRANSITION_DN	33	0.309047	1.37791	0.116427	0.555874	1	315	tags=30%, list=15%, signal=35%
IVANOVA_HEMATOPOIESIS_STEM_CELL	IVANOVA_HEMATOPOIESIS_STEM_CELL	45	0.287359	1.37192	0.09538	0.568249	1	426	tags=33%, list=20%, signal=41%
DELACROIX_RAR_BOUND_ES	DELACROIX_RAR_BOUND_ES	64	0.260079	1.37054	0.0909091	0.567193	1	437	tags=31%, list=21%, signal=38%
CAIRO_HEPATOBLASTOMA_CLASSES_DN	CAIRO_HEPATOBLASTOMA_CLASSES_DN	37	0.302257	1.3703	0.108696	0.562955	1	1015	tags=78%, list=48%, signal=148%
AFFAR_YY1_TARGETS_UP	AFFAR_YY1_TARGETS_UP	35	0.307032	1.36973	0.0971787	0.559772	1	289	tags=26%, list=14%, signal=29%
HOELZEL_NF1_TARGETS_DN	HOELZEL_NF1_TARGETS_DN	23	0.338654	1.36455	0.11838	0.569275	1	628	tags=52%, list=30%, signal=73%
REACTOME_CELL_CELL_COMMUNICATION	REACTOME_CELL_CELL_COMMUNICATION	26	0.32936	1.36453	0.115677	0.564478	1	544	tags=42%, list=26%, signal=56%
ONDER_CDH1_TARGETS_2_DN	ONDER_CDH1_TARGETS_2_DN	95	0.238342	1.35943	0.0714286	0.573476	1	329	tags=26%, list=16%, signal=30%
ZWANG_TRANSIENTLY_UP_BY_2ND_EGF_PULSE_ONLY	ZWANG_TRANSIENTLY_UP_BY_2ND_EGF_PULSE_ONLY	156	0.211916	1.35817	0.0561358	0.572219	1	595	tags=38%, list=28%, signal=49%
ZWANG_EGF_INTERVAL_UP	ZWANG_EGF_INTERVAL_UP	15	0.388101	1.35788	0.124386	0.568317	1	650	tags=60%, list=31%, signal=86%
WIERENGA_STAT5A_TARGETS_GROUP2	WIERENGA_STAT5A_TARGETS_GROUP2	20	0.35379	1.35755	0.140728	0.564545	1	68	tags=20%, list=3%, signal=20%
KEGG_CHEMOKINE_SIGNALING_PATHWAY	KEGG_CHEMOKINE_SIGNALING_PATHWAY	21	0.34961	1.35514	0.132824	0.566287	1	576	tags=48%, list=27%, signal=65%
PLASARI_TGFB1_TARGETS_10HR_DN	PLASARI_TGFB1_TARGETS_10HR_DN	52	0.273599	1.35482	0.107558	0.562522	1	821	tags=56%, list=39%, signal=89%
LINDGREN_BLADDER_CANCER_CLUSTER_2B	LINDGREN_BLADDER_CANCER_CLUSTER_2B	69	0.251528	1.35092	0.0985507	0.568793	1	411	tags=26%, list=19%, signal=31%
PEREZ_TP53_AND_TP63_TARGETS	PEREZ_TP53_AND_TP63_TARGETS	43	0.281468	1.35009	0.126348	0.566521	1	682	tags=53%, list=32%, signal=77%
HELLER_HDAC_TARGETS_SILENCED_BY_METHYLATION_UP	HELLER_HDAC_TARGETS_SILENCED_BY_METHYLATION_UP	87	0.237213	1.3468	0.0823864	0.571408	1	482	tags=31%, list=23%, signal=39%
GAUSSMANN_MLL_AF4_FUSION_TARGETS_A_DN	GAUSSMANN_MLL_AF4_FUSION_TARGETS_A_DN	17	0.377735	1.34041	0.145516	0.584597	1	752	tags=65%, list=35%, signal=99%
REACTOME_CELL_JUNCTION_ORGANIZATION	REACTOME_CELL_JUNCTION_ORGANIZATION	18	0.360274	1.33908	0.14377	0.583697	1	521	tags=44%, list=25%, signal=58%
GOZGIT_ESR1_TARGETS_DN	GOZGIT_ESR1_TARGETS_DN	137	0.213447	1.33239	0.0866142	0.598239	1	363	tags=26%, list=17%, signal=30%
MAHAJAN_RESPONSE_TO_IL1A_UP	MAHAJAN_RESPONSE_TO_IL1A_UP	15	0.376443	1.32922	0.143079	0.602568	1	141	tags=27%, list=7%, signal=28%
DIRMEIER_LMP1_RESPONSE_EARLY	DIRMEIER_LMP1_RESPONSE_EARLY	16	0.370951	1.32051	0.163907	0.623253	1	122	tags=25%, list=6%, signal=26%
KIM_MYC_AMPLIFICATION_TARGETS_DN	KIM_MYC_AMPLIFICATION_TARGETS_DN	23	0.329476	1.3181	0.145695	0.625914	1	572	tags=43%, list=27%, signal=59%
BROWNE_HCMV_INFECTION_20HR_DN	BROWNE_HCMV_INFECTION_20HR_DN	23	0.32532	1.31511	0.153473	0.629773	1	829	tags=65%, list=39%, signal=106%
REACTOME_TRANSMISSION_ACROSS_CHEMICAL_SYNAPSES	REACTOME_TRANSMISSION_ACROSS_CHEMICAL_SYNAPSES	26	0.315708	1.30665	0.149109	0.649953	1	617	tags=54%, list=29%, signal=75%
ENK_UV_RESPONSE_KERATINOCYTE_UP	ENK_UV_RESPONSE_KERATINOCYTE_UP	43	0.274863	1.29902	0.160742	0.668493	1	518	tags=35%, list=24%, signal=45%
HINATA_NFKB_TARGETS_KERATINOCYTE_UP	HINATA_NFKB_TARGETS_KERATINOCYTE_UP	25	0.319192	1.29534	0.168317	0.675027	1	669	tags=48%, list=32%, signal=69%
BORCZUK_MALIGNANT_MESOTHELIOMA_DN	BORCZUK_MALIGNANT_MESOTHELIOMA_DN	15	0.372888	1.28854	0.183871	0.690748	1	471	tags=47%, list=22%, signal=60%
MEISSNER_BRAIN_HCP_WITH_H3K4ME3_AND_H3K27ME3	MEISSNER_BRAIN_HCP_WITH_H3K4ME3_AND_H3K27ME3	176	0.198427	1.28702	0.0913838	0.690562	1	597	tags=36%, list=28%, signal=46%
BOSCO_ALLERGEN_INDUCED_TH2_ASSOCIATED_MODULE	BOSCO_ALLERGEN_INDUCED_TH2_ASSOCIATED_MODULE	32	0.290199	1.28398	0.157186	0.6951	1	200	tags=22%, list=9%, signal=24%
ZHENG_GLIOBLASTOMA_PLASTICITY_DN	ZHENG_GLIOBLASTOMA_PLASTICITY_DN	17	0.354535	1.28381	0.188925	0.690688	1	743	tags=53%, list=35%, signal=81%
HELLER_SILENCED_BY_METHYLATION_UP	HELLER_SILENCED_BY_METHYLATION_UP	47	0.258293	1.28354	0.145923	0.686579	1	217	tags=21%, list=10%, signal=23%
KIM_ALL_DISORDERS_OLIGODENDROCYTE_NUMBER_CORR_UP	KIM_ALL_DISORDERS_OLIGODENDROCYTE_NUMBER_CORR_UP	78	0.230352	1.27894	0.144258	0.695966	1	435	tags=28%, list=21%, signal=34%
YOSHIMURA_MAPK8_TARGETS_UP	YOSHIMURA_MAPK8_TARGETS_UP	129	0.208479	1.27574	0.134115	0.700991	1	473	tags=31%, list=22%, signal=37%
VANHARANTA_UTERINE_FIBROID_DN	VANHARANTA_UTERINE_FIBROID_DN	17	0.347084	1.27489	0.190551	0.698854	1	1015	tags=82%, list=48%, signal=157%
YAGI_AML_WITH_T_9_11_TRANSLOCATION	YAGI_AML_WITH_T_9_11_TRANSLOCATION	16	0.36156	1.27383	0.187801	0.697509	1	476	tags=38%, list=22%, signal=48%
TURASHVILI_BREAST_LOBULAR_CARCINOMA_VS_LOBULAR_NORMAL_DN	TURASHVILI_BREAST_LOBULAR_CARCINOMA_VS_LOBULAR_NORMAL_DN	16	0.354542	1.27317	0.197411	0.694837	1	742	tags=50%, list=35%, signal=76%
SHEDDEN_LUNG_CANCER_GOOD_SURVIVAL_A4	SHEDDEN_LUNG_CANCER_GOOD_SURVIVAL_A4	39	0.267949	1.27281	0.154762	0.691097	1	959	tags=64%, list=45%, signal=115%
MARTENS_BOUND_BY_PML_RARA_FUSION	MARTENS_BOUND_BY_PML_RARA_FUSION	70	0.2329	1.27263	0.14936	0.686966	1	466	tags=31%, list=22%, signal=39%
NIKOLSKY_BREAST_CANCER_8Q23_Q24_AMPLICON	NIKOLSKY_BREAST_CANCER_8Q23_Q24_AMPLICON	27	0.306823	1.27175	0.193344	0.684993	1	372	tags=33%, list=18%, signal=40%
TONKS_TARGETS_OF_RUNX1_RUNX1T1_FUSION_ERYTHROCYTE_UP	TONKS_TARGETS_OF_RUNX1_RUNX1T1_FUSION_ERYTHROCYTE_UP	23	0.314256	1.26961	0.178125	0.686724	1	350	tags=30%, list=17%, signal=36%
ZHANG_RESPONSE_TO_IKK_INHIBITOR_AND_TNF_UP	ZHANG_RESPONSE_TO_IKK_INHIBITOR_AND_TNF_UP	52	0.25154	1.26472	0.157742	0.697266	1	683	tags=44%, list=32%, signal=64%
HUANG_DASATINIB_RESISTANCE_DN	HUANG_DASATINIB_RESISTANCE_DN	16	0.35536	1.26413	0.187919	0.694464	1	381	tags=44%, list=18%, signal=53%
SMID_BREAST_CANCER_LUMINAL_B_UP	SMID_BREAST_CANCER_LUMINAL_B_UP	25	0.301047	1.25984	0.203852	0.703398	1	410	tags=40%, list=19%, signal=49%
LINDGREN_BLADDER_CANCER_CLUSTER_3_DN	LINDGREN_BLADDER_CANCER_CLUSTER_3_DN	49	0.259149	1.25834	0.185759	0.703478	1	308	tags=27%, list=15%, signal=30%
WANG_RESPONSE_TO_GSK3_INHIBITOR_SB216763_UP	WANG_RESPONSE_TO_GSK3_INHIBITOR_SB216763_UP	49	0.2578	1.25292	0.18209	0.715481	1	389	tags=29%, list=18%, signal=34%
HORIUCHI_WTAP_TARGETS_UP	HORIUCHI_WTAP_TARGETS_UP	61	0.238606	1.25127	0.162857	0.715614	1	1015	tags=72%, list=48%, signal=134%
CAIRO_HEPATOBLASTOMA_DN	CAIRO_HEPATOBLASTOMA_DN	33	0.280013	1.24958	0.204724	0.71618	1	304	tags=30%, list=14%, signal=35%
CHANG_CORE_SERUM_RESPONSE_DN	CHANG_CORE_SERUM_RESPONSE_DN	57	0.245694	1.24831	0.172821	0.715455	1	683	tags=42%, list=32%, signal=60%
PASQUALUCCI_LYMPHOMA_BY_GC_STAGE_DN	PASQUALUCCI_LYMPHOMA_BY_GC_STAGE_DN	32	0.278831	1.24682	0.189358	0.715575	1	675	tags=50%, list=32%, signal=72%
SCHAEFFER_PROSTATE_DEVELOPMENT_12HR_UP	SCHAEFFER_PROSTATE_DEVELOPMENT_12HR_UP	30	0.286819	1.24607	0.204236	0.71344	1	821	tags=63%, list=39%, signal=102%
SCHAEFFER_PROSTATE_DEVELOPMENT_48HR_UP	SCHAEFFER_PROSTATE_DEVELOPMENT_48HR_UP	69	0.229994	1.24221	0.170554	0.720924	1	521	tags=36%, list=25%, signal=46%
PID_P73PATHWAY	PID_P73PATHWAY	17	0.343307	1.23927	0.189097	0.725637	1	772	tags=59%, list=36%, signal=92%
NIKOLSKY_MUTATED_AND_AMPLIFIED_IN_BREAST_CANCER	NIKOLSKY_MUTATED_AND_AMPLIFIED_IN_BREAST_CANCER	18	0.337534	1.23922	0.192675	0.72137	1	800	tags=61%, list=38%, signal=97%
ONDER_CDH1_TARGETS_1_UP	ONDER_CDH1_TARGETS_1_UP	31	0.282431	1.23839	0.204478	0.719504	1	955	tags=71%, list=45%, signal=127%
REACTOME_L1CAM_INTERACTIONS	REACTOME_L1CAM_INTERACTIONS	21	0.317337	1.23365	0.218801	0.729488	1	366	tags=33%, list=17%, signal=40%
CHYLA_CBFA2T3_TARGETS_DN	CHYLA_CBFA2T3_TARGETS_DN	32	0.281395	1.23301	0.200613	0.727041	1	986	tags=69%, list=46%, signal=127%
BRUINS_UVC_RESPONSE_VIA_TP53_GROUP_A	BRUINS_UVC_RESPONSE_VIA_TP53_GROUP_A	114	0.204005	1.23249	0.18024	0.724337	1	861	tags=50%, list=41%, signal=80%
THEILGAARD_NEUTROPHIL_AT_SKIN_WOUND_DN	THEILGAARD_NEUTROPHIL_AT_SKIN_WOUND_DN	33	0.281771	1.23222	0.200935	0.720861	1	718	tags=48%, list=34%, signal=72%
RIGGI_EWING_SARCOMA_PROGENITOR_DN	RIGGI_EWING_SARCOMA_PROGENITOR_DN	30	0.282926	1.23081	0.207576	0.720994	1	178	tags=23%, list=8%, signal=25%
BERENJENO_TRANSFORMED_BY_RHOA_DN	BERENJENO_TRANSFORMED_BY_RHOA_DN	72	0.221523	1.22469	0.174041	0.735842	1	943	tags=60%, list=44%, signal=104%
GHANDHI_DIRECT_IRRADIATION_UP	GHANDHI_DIRECT_IRRADIATION_UP	31	0.280528	1.22462	0.197115	0.731786	1	400	tags=35%, list=19%, signal=43%
BENPORATH_NOS_TARGETS	BENPORATH_NOS_TARGETS	31	0.275947	1.22404	0.230303	0.72934	1	79	tags=16%, list=4%, signal=17%
CHEBOTAEV_GR_TARGETS_DN	CHEBOTAEV_GR_TARGETS_DN	28	0.288593	1.22199	0.231003	0.731539	1	451	tags=39%, list=21%, signal=49%
PENG_RAPAMYCIN_RESPONSE_UP	PENG_RAPAMYCIN_RESPONSE_UP	29	0.2826	1.22194	0.230294	0.727488	1	788	tags=55%, list=37%, signal=87%
BOUDOUKHA_BOUND_BY_IGF2BP2	BOUDOUKHA_BOUND_BY_IGF2BP2	15	0.357329	1.22081	0.227425	0.726585	1	278	tags=27%, list=13%, signal=30%
BENPORATH_EED_TARGETS	BENPORATH_EED_TARGETS	122	0.202437	1.21946	0.172872	0.726199	1	592	tags=36%, list=28%, signal=47%
SMID_BREAST_CANCER_LUMINAL_B_DN	SMID_BREAST_CANCER_LUMINAL_B_DN	79	0.217729	1.21841	0.190407	0.725276	1	530	tags=35%, list=25%, signal=45%
CROMER_METASTASIS_DN	CROMER_METASTASIS_DN	15	0.355752	1.21588	0.247947	0.728687	1	81	tags=20%, list=4%, signal=21%
HINATA_NFKB_TARGETS_FIBROBLAST_UP	HINATA_NFKB_TARGETS_FIBROBLAST_UP	15	0.349967	1.21557	0.234426	0.725567	1	336	tags=33%, list=16%, signal=39%
SENGUPTA_NASOPHARYNGEAL_CARCINOMA_WITH_LMP1_UP	SENGUPTA_NASOPHARYNGEAL_CARCINOMA_WITH_LMP1_UP	67	0.228992	1.21422	0.200867	0.725265	1	412	tags=30%, list=19%, signal=36%
NIKOLSKY_BREAST_CANCER_17Q21_Q25_AMPLICON	NIKOLSKY_BREAST_CANCER_17Q21_Q25_AMPLICON	29	0.285167	1.2119	0.238897	0.727875	1	674	tags=52%, list=32%, signal=75%
SABATES_COLORECTAL_ADENOMA_DN	SABATES_COLORECTAL_ADENOMA_DN	36	0.268442	1.21079	0.237668	0.727259	1	230	tags=22%, list=11%, signal=25%
KATSANOU_ELAVL1_TARGETS_DN	KATSANOU_ELAVL1_TARGETS_DN	29	0.282305	1.20974	0.232087	0.726319	1	691	tags=45%, list=33%, signal=66%
WELCSH_BRCA1_TARGETS_UP	WELCSH_BRCA1_TARGETS_UP	33	0.269403	1.20973	0.244378	0.722451	1	834	tags=48%, list=39%, signal=79%
PANGAS_TUMOR_SUPPRESSION_BY_SMAD1_AND_SMAD5_DN	PANGAS_TUMOR_SUPPRESSION_BY_SMAD1_AND_SMAD5_DN	30	0.274118	1.20853	0.233846	0.722132	1	481	tags=37%, list=23%, signal=47%
WANG_MLL_TARGETS	WANG_MLL_TARGETS	51	0.238669	1.20664	0.204204	0.723625	1	682	tags=45%, list=32%, signal=65%
GOZGIT_ESR1_TARGETS_UP	GOZGIT_ESR1_TARGETS_UP	37	0.26259	1.20637	0.210938	0.720597	1	501	tags=41%, list=24%, signal=52%
LIM_MAMMARY_STEM_CELL_UP	LIM_MAMMARY_STEM_CELL_UP	108	0.20061	1.20591	0.184532	0.71822	1	794	tags=46%, list=37%, signal=70%
KEGG_CELL_ADHESION_MOLECULES_CAMS	KEGG_CELL_ADHESION_MOLECULES_CAMS	24	0.290456	1.20111	0.237805	0.728461	1	456	tags=38%, list=21%, signal=47%
MEISSNER_NPC_HCP_WITH_H3_UNMETHYLATED	MEISSNER_NPC_HCP_WITH_H3_UNMETHYLATED	62	0.22765	1.19675	0.234133	0.737398	1	488	tags=32%, list=23%, signal=41%
JECHLINGER_EPITHELIAL_TO_MESENCHYMAL_TRANSITION_DN	JECHLINGER_EPITHELIAL_TO_MESENCHYMAL_TRANSITION_DN	22	0.301195	1.19563	0.254992	0.7368	1	443	tags=41%, list=21%, signal=51%
CHIARADONNA_NEOPLASTIC_TRANSFORMATION_KRAS_DN	CHIARADONNA_NEOPLASTIC_TRANSFORMATION_KRAS_DN	40	0.253882	1.19531	0.23696	0.733862	1	994	tags=68%, list=47%, signal=125%
SWEET_LUNG_CANCER_KRAS_DN	SWEET_LUNG_CANCER_KRAS_DN	75	0.220326	1.19213	0.215859	0.739424	1	733	tags=47%, list=35%, signal=69%
KEGG_LYSOSOME	KEGG_LYSOSOME	18	0.326131	1.19134	0.240887	0.737961	1	1126	tags=78%, list=53%, signal=164%
THUM_SYSTOLIC_HEART_FAILURE_DN	THUM_SYSTOLIC_HEART_FAILURE_DN	29	0.277518	1.19128	0.248819	0.734368	1	712	tags=52%, list=34%, signal=77%
FOSTER_KDM1A_TARGETS_UP	FOSTER_KDM1A_TARGETS_UP	25	0.295466	1.1891	0.254518	0.736994	1	708	tags=52%, list=33%, signal=77%
GOBERT_OLIGODENDROCYTE_DIFFERENTIATION_DN	GOBERT_OLIGODENDROCYTE_DIFFERENTIATION_DN	217	0.177687	1.18909	0.160602	0.73329	1	260	tags=17%, list=12%, signal=17%
ZHOU_INFLAMMATORY_RESPONSE_FIMA_DN	ZHOU_INFLAMMATORY_RESPONSE_FIMA_DN	40	0.256797	1.18875	0.243161	0.730643	1	685	tags=48%, list=32%, signal=69%
KEGG_CYTOKINE_CYTOKINE_RECEPTOR_INTERACTION	KEGG_CYTOKINE_CYTOKINE_RECEPTOR_INTERACTION	29	0.277874	1.18657	0.251156	0.733179	1	384	tags=34%, list=18%, signal=42%
BOQUEST_STEM_CELL_DN	BOQUEST_STEM_CELL_DN	36	0.25657	1.18374	0.233284	0.737326	1	364	tags=31%, list=17%, signal=36%
ZHANG_TLX_TARGETS_UP	ZHANG_TLX_TARGETS_UP	35	0.258021	1.18258	0.241911	0.737069	1	677	tags=43%, list=32%, signal=62%
MITSIADES_RESPONSE_TO_APLIDIN_UP	MITSIADES_RESPONSE_TO_APLIDIN_UP	61	0.226301	1.18205	0.23324	0.734956	1	690	tags=43%, list=33%, signal=61%
BOQUEST_STEM_CELL_UP	BOQUEST_STEM_CELL_UP	55	0.235505	1.18082	0.253373	0.734907	1	484	tags=33%, list=23%, signal=41%
RODRIGUES_THYROID_CARCINOMA_POORLY_DIFFERENTIATED_DN	RODRIGUES_THYROID_CARCINOMA_POORLY_DIFFERENTIATED_DN	149	0.185401	1.17782	0.183099	0.739817	1	394	tags=23%, list=19%, signal=27%
MARTORIATI_MDM4_TARGETS_FETAL_LIVER_UP	MARTORIATI_MDM4_TARGETS_FETAL_LIVER_UP	41	0.254069	1.17764	0.246533	0.736676	1	63	tags=12%, list=3%, signal=12%
YAO_TEMPORAL_RESPONSE_TO_PROGESTERONE_CLUSTER_0	YAO_TEMPORAL_RESPONSE_TO_PROGESTERONE_CLUSTER_0	19	0.306621	1.1769	0.254637	0.735171	1	1025	tags=74%, list=48%, signal=141%
REACTOME_INTEGRIN_CELL_SURFACE_INTERACTIONS	REACTOME_INTEGRIN_CELL_SURFACE_INTERACTIONS	16	0.332649	1.17486	0.283333	0.737266	1	456	tags=38%, list=21%, signal=47%
WIERENGA_STAT5A_TARGETS_GROUP1	WIERENGA_STAT5A_TARGETS_GROUP1	23	0.292047	1.17436	0.273292	0.7351	1	939	tags=65%, list=44%, signal=116%
MOHANKUMAR_TLX1_TARGETS_DN	MOHANKUMAR_TLX1_TARGETS_DN	35	0.257808	1.17205	0.261448	0.738295	1	501	tags=40%, list=24%, signal=52%
ACEVEDO_LIVER_CANCER_DN	ACEVEDO_LIVER_CANCER_DN	59	0.223426	1.17078	0.253945	0.73831	1	337	tags=22%, list=16%, signal=25%
PECE_MAMMARY_STEM_CELL_DN	PECE_MAMMARY_STEM_CELL_DN	19	0.308985	1.1684	0.270998	0.741791	1	742	tags=53%, list=35%, signal=80%
LIN_SILENCED_BY_TUMOR_MICROENVIRONMENT	LIN_SILENCED_BY_TUMOR_MICROENVIRONMENT	22	0.298403	1.16767	0.263736	0.740263	1	273	tags=27%, list=13%, signal=31%
NUYTTEN_EZH2_TARGETS_UP	NUYTTEN_EZH2_TARGETS_UP	234	0.172666	1.16054	0.2133	0.756943	1	393	tags=24%, list=19%, signal=27%
BOYAULT_LIVER_CANCER_SUBCLASS_G1_UP	BOYAULT_LIVER_CANCER_SUBCLASS_G1_UP	16	0.329232	1.15876	0.272285	0.758655	1	452	tags=38%, list=21%, signal=47%
REACTOME_DEVELOPMENTAL_BIOLOGY	REACTOME_DEVELOPMENTAL_BIOLOGY	67	0.213875	1.15622	0.278736	0.762544	1	249	tags=19%, list=12%, signal=21%
HAMAI_APOPTOSIS_VIA_TRAIL_DN	HAMAI_APOPTOSIS_VIA_TRAIL_DN	33	0.258292	1.15597	0.283537	0.759854	1	154	tags=18%, list=7%, signal=19%
GRAESSMANN_RESPONSE_TO_MC_AND_DOXORUBICIN_UP	GRAESSMANN_RESPONSE_TO_MC_AND_DOXORUBICIN_UP	108	0.193379	1.1546	0.256831	0.760118	1	669	tags=37%, list=32%, signal=51%
PEREZ_TP63_TARGETS	PEREZ_TP63_TARGETS	67	0.217007	1.15384	0.263689	0.75887	1	608	tags=43%, list=29%, signal=59%
LEE_RECENT_THYMIC_EMIGRANT	LEE_RECENT_THYMIC_EMIGRANT	30	0.26311	1.15289	0.264062	0.758107	1	862	tags=53%, list=41%, signal=89%
BERTUCCI_MEDULLARY_VS_DUCTAL_BREAST_CANCER_DN	BERTUCCI_MEDULLARY_VS_DUCTAL_BREAST_CANCER_DN	37	0.249219	1.15071	0.275701	0.760623	1	280	tags=27%, list=13%, signal=31%
BROWNE_HCMV_INFECTION_48HR_DN	BROWNE_HCMV_INFECTION_48HR_DN	73	0.20761	1.14865	0.281155	0.762997	1	637	tags=40%, list=30%, signal=55%
CHIARADONNA_NEOPLASTIC_TRANSFORMATION_CDC25_DN	CHIARADONNA_NEOPLASTIC_TRANSFORMATION_CDC25_DN	30	0.264719	1.14767	0.283784	0.762336	1	1023	tags=70%, list=48%, signal=133%
GRAHAM_CML_DIVIDING_VS_NORMAL_QUIESCENT_DN	GRAHAM_CML_DIVIDING_VS_NORMAL_QUIESCENT_DN	17	0.314053	1.14342	0.317035	0.770719	1	796	tags=59%, list=38%, signal=93%
BURTON_ADIPOGENESIS_PEAK_AT_0HR	BURTON_ADIPOGENESIS_PEAK_AT_0HR	23	0.288946	1.14042	0.299065	0.776078	1	150	tags=22%, list=7%, signal=23%
LIU_PROSTATE_CANCER_DN	LIU_PROSTATE_CANCER_DN	84	0.200888	1.14042	0.277856	0.772629	1	517	tags=32%, list=24%, signal=41%
TAKEDA_TARGETS_OF_NUP98_HOXA9_FUSION_3D_UP	TAKEDA_TARGETS_OF_NUP98_HOXA9_FUSION_3D_UP	29	0.269746	1.13924	0.309179	0.772605	1	1141	tags=79%, list=54%, signal=169%
ONDER_CDH1_SIGNALING_VIA_CTNNB1	ONDER_CDH1_SIGNALING_VIA_CTNNB1	28	0.269455	1.1384	0.304012	0.771619	1	423	tags=36%, list=20%, signal=44%
GAVIN_FOXP3_TARGETS_CLUSTER_P4	GAVIN_FOXP3_TARGETS_CLUSTER_P4	28	0.265721	1.13672	0.305772	0.772968	1	393	tags=29%, list=19%, signal=35%
BOQUEST_STEM_CELL_CULTURED_VS_FRESH_UP	BOQUEST_STEM_CELL_CULTURED_VS_FRESH_UP	90	0.200191	1.13595	0.268531	0.771959	1	474	tags=32%, list=22%, signal=40%
ZWANG_EGF_INTERVAL_DN	ZWANG_EGF_INTERVAL_DN	44	0.2366	1.13547	0.298485	0.770121	1	211	tags=20%, list=10%, signal=22%
DAVICIONI_MOLECULAR_ARMS_VS_ERMS_DN	DAVICIONI_MOLECULAR_ARMS_VS_ERMS_DN	40	0.243859	1.13541	0.281583	0.766959	1	954	tags=68%, list=45%, signal=120%
JAATINEN_HEMATOPOIETIC_STEM_CELL_UP	JAATINEN_HEMATOPOIETIC_STEM_CELL_UP	46	0.233499	1.13443	0.290909	0.766561	1	694	tags=46%, list=33%, signal=66%
DUTERTRE_ESTRADIOL_RESPONSE_24HR_DN	DUTERTRE_ESTRADIOL_RESPONSE_24HR_DN	126	0.181754	1.1319	0.273842	0.770122	1	412	tags=25%, list=19%, signal=30%
MIKKELSEN_ES_ICP_WITH_H3K4ME3	MIKKELSEN_ES_ICP_WITH_H3K4ME3	76	0.205387	1.13153	0.280347	0.767892	1	770	tags=47%, list=36%, signal=72%
RODWELL_AGING_KIDNEY_UP	RODWELL_AGING_KIDNEY_UP	75	0.208251	1.1293	0.289436	0.770879	1	215	tags=16%, list=10%, signal=17%
SCHAEFFER_PROSTATE_DEVELOPMENT_48HR_DN	SCHAEFFER_PROSTATE_DEVELOPMENT_48HR_DN	82	0.196918	1.12865	0.27234	0.76933	1	270	tags=22%, list=13%, signal=24%
RAO_BOUND_BY_SALL4	RAO_BOUND_BY_SALL4	39	0.242088	1.12689	0.299107	0.771115	1	109	tags=15%, list=5%, signal=16%
LEE_NEURAL_CREST_STEM_CELL_DN	LEE_NEURAL_CREST_STEM_CELL_DN	25	0.273364	1.12301	0.310769	0.778886	1	430	tags=36%, list=20%, signal=45%
ALCALAY_AML_BY_NPM1_LOCALIZATION_DN	ALCALAY_AML_BY_NPM1_LOCALIZATION_DN	31	0.256996	1.12037	0.318038	0.782993	1	430	tags=35%, list=20%, signal=44%
KEGG_ECM_RECEPTOR_INTERACTION	KEGG_ECM_RECEPTOR_INTERACTION	20	0.292704	1.11838	0.332273	0.78516	1	1269	tags=90%, list=60%, signal=222%
KONDO_EZH2_TARGETS	KONDO_EZH2_TARGETS	41	0.237036	1.1177	0.3184	0.78386	1	139	tags=17%, list=7%, signal=18%
REACTOME_NEUROTRANSMITTER_RECEPTOR_BINDING_AND_DOWNSTREAM_TRANSMISSION_IN_THE_POSTSYNAPTIC_CELL	REACTOME_NEUROTRANSMITTER_RECEPTOR_BINDING_AND_DOWNSTREAM_TRANSMISSION_IN_THE_POSTSYNAPTIC_CELL	18	0.306615	1.11676	0.339117	0.783361	1	595	tags=50%, list=28%, signal=69%
LIM_MAMMARY_STEM_CELL_DN	LIM_MAMMARY_STEM_CELL_DN	67	0.209502	1.11427	0.310694	0.78698	1	669	tags=42%, list=32%, signal=59%
NABA_ECM_GLYCOPROTEINS	NABA_ECM_GLYCOPROTEINS	33	0.252751	1.11335	0.327245	0.786431	1	418	tags=30%, list=20%, signal=37%
BROWNE_HCMV_INFECTION_12HR_DN	BROWNE_HCMV_INFECTION_12HR_DN	24	0.272968	1.11301	0.320325	0.784227	1	144	tags=17%, list=7%, signal=18%
BHAT_ESR1_TARGETS_NOT_VIA_AKT1_DN	BHAT_ESR1_TARGETS_NOT_VIA_AKT1_DN	31	0.256394	1.11187	0.321593	0.784159	1	581	tags=45%, list=27%, signal=61%
GAL_LEUKEMIC_STEM_CELL_DN	GAL_LEUKEMIC_STEM_CELL_DN	27	0.269767	1.11103	0.32782	0.78338	1	472	tags=37%, list=22%, signal=47%
SHEPARD_BMYB_MORPHOLINO_UP	SHEPARD_BMYB_MORPHOLINO_UP	29	0.253897	1.1072	0.327532	0.790658	1	486	tags=34%, list=23%, signal=44%
PODAR_RESPONSE_TO_ADAPHOSTIN_UP	PODAR_RESPONSE_TO_ADAPHOSTIN_UP	26	0.262856	1.10413	0.336026	0.795921	1	263	tags=23%, list=12%, signal=26%
BILD_E2F3_ONCOGENIC_SIGNATURE	BILD_E2F3_ONCOGENIC_SIGNATURE	40	0.234438	1.10219	0.325581	0.798265	1	381	tags=28%, list=18%, signal=33%
PASQUALUCCI_LYMPHOMA_BY_GC_STAGE_UP	PASQUALUCCI_LYMPHOMA_BY_GC_STAGE_UP	46	0.226516	1.09934	0.327381	0.803112	1	639	tags=41%, list=30%, signal=58%
ZHENG_BOUND_BY_FOXP3	ZHENG_BOUND_BY_FOXP3	79	0.19443	1.099	0.331962	0.800786	1	571	tags=33%, list=27%, signal=43%
CHARAFE_BREAST_CANCER_LUMINAL_VS_BASAL_UP	CHARAFE_BREAST_CANCER_LUMINAL_VS_BASAL_UP	63	0.214484	1.09888	0.327327	0.797891	1	381	tags=27%, list=18%, signal=32%
GAZDA_DIAMOND_BLACKFAN_ANEMIA_ERYTHROID_DN	GAZDA_DIAMOND_BLACKFAN_ANEMIA_ERYTHROID_DN	54	0.216904	1.0979	0.346154	0.797363	1	211	tags=15%, list=10%, signal=16%
ZHOU_INFLAMMATORY_RESPONSE_LPS_UP	ZHOU_INFLAMMATORY_RESPONSE_LPS_UP	59	0.209657	1.09539	0.322059	0.801068	1	647	tags=41%, list=31%, signal=57%
GAVIN_FOXP3_TARGETS_CLUSTER_T4	GAVIN_FOXP3_TARGETS_CLUSTER_T4	15	0.307189	1.09448	0.344551	0.800449	1	170	tags=20%, list=8%, signal=22%
SMID_BREAST_CANCER_ERBB2_UP	SMID_BREAST_CANCER_ERBB2_UP	20	0.285931	1.09311	0.358162	0.801144	1	464	tags=35%, list=22%, signal=44%
PASINI_SUZ12_TARGETS_UP	PASINI_SUZ12_TARGETS_UP	15	0.313041	1.09178	0.355987	0.801809	1	271	tags=27%, list=13%, signal=30%
DELYS_THYROID_CANCER_UP	DELYS_THYROID_CANCER_UP	74	0.202693	1.09128	0.34157	0.800068	1	711	tags=42%, list=34%, signal=61%
MIKKELSEN_NPC_ICP_WITH_H3K4ME3	MIKKELSEN_NPC_ICP_WITH_H3K4ME3	60	0.20649	1.09085	0.348024	0.798098	1	654	tags=42%, list=31%, signal=59%
ACEVEDO_LIVER_CANCER_WITH_H3K27ME3_UP	ACEVEDO_LIVER_CANCER_WITH_H3K27ME3_UP	30	0.247655	1.08958	0.362385	0.798517	1	922	tags=67%, list=43%, signal=116%
BROWNE_HCMV_INFECTION_18HR_DN	BROWNE_HCMV_INFECTION_18HR_DN	33	0.243507	1.0892	0.351648	0.796561	1	1038	tags=70%, list=49%, signal=134%
DUTERTRE_ESTRADIOL_RESPONSE_6HR_DN	DUTERTRE_ESTRADIOL_RESPONSE_6HR_DN	26	0.260423	1.08806	0.376396	0.796584	1	412	tags=31%, list=19%, signal=38%
MCLACHLAN_DENTAL_CARIES_UP	MCLACHLAN_DENTAL_CARIES_UP	31	0.245948	1.08393	0.370769	0.804848	1	752	tags=55%, list=35%, signal=84%
CHIARADONNA_NEOPLASTIC_TRANSFORMATION_KRAS_UP	CHIARADONNA_NEOPLASTIC_TRANSFORMATION_KRAS_UP	23	0.26883	1.08217	0.357595	0.806814	1	142	tags=17%, list=7%, signal=18%
TONKS_TARGETS_OF_RUNX1_RUNX1T1_FUSION_HSC_UP	TONKS_TARGETS_OF_RUNX1_RUNX1T1_FUSION_HSC_UP	39	0.235686	1.07997	0.363499	0.809517	1	154	tags=18%, list=7%, signal=19%
HADDAD_B_LYMPHOCYTE_PROGENITOR	HADDAD_B_LYMPHOCYTE_PROGENITOR	42	0.22888	1.0792	0.376582	0.808502	1	651	tags=36%, list=31%, signal=51%
HELLER_HDAC_TARGETS_UP	HELLER_HDAC_TARGETS_UP	55	0.212487	1.07694	0.356612	0.811655	1	815	tags=45%, list=38%, signal=72%
YAGI_AML_WITH_11Q23_REARRANGED	YAGI_AML_WITH_11Q23_REARRANGED	52	0.216057	1.07493	0.363229	0.814067	1	776	tags=46%, list=37%, signal=71%
FULCHER_INFLAMMATORY_RESPONSE_LECTIN_VS_LPS_DN	FULCHER_INFLAMMATORY_RESPONSE_LECTIN_VS_LPS_DN	66	0.199094	1.07441	0.333333	0.81244	1	230	tags=18%, list=11%, signal=20%
MIKKELSEN_IPS_LCP_WITH_H3K4ME3	MIKKELSEN_IPS_LCP_WITH_H3K4ME3	18	0.283566	1.07285	0.375207	0.813567	1	507	tags=33%, list=24%, signal=43%
MULLIGHAN_MLL_SIGNATURE_2_DN	MULLIGHAN_MLL_SIGNATURE_2_DN	45	0.218172	1.07276	0.38724	0.810816	1	821	tags=56%, list=39%, signal=89%
CUI_TCF21_TARGETS_2_DN	CUI_TCF21_TARGETS_2_DN	191	0.161586	1.07159	0.346053	0.810924	1	366	tags=22%, list=17%, signal=24%
WAMUNYOKOLI_OVARIAN_CANCER_LMP_UP	WAMUNYOKOLI_OVARIAN_CANCER_LMP_UP	27	0.258135	1.06911	0.361371	0.814568	1	502	tags=41%, list=24%, signal=53%
RICKMAN_HEAD_AND_NECK_CANCER_A	RICKMAN_HEAD_AND_NECK_CANCER_A	21	0.268623	1.06674	0.374613	0.817791	1	572	tags=52%, list=27%, signal=71%
VANTVEER_BREAST_CANCER_ESR1_UP	VANTVEER_BREAST_CANCER_ESR1_UP	29	0.251564	1.06452	0.365443	0.820661	1	737	tags=52%, list=35%, signal=78%
ENK_UV_RESPONSE_EPIDERMIS_DN	ENK_UV_RESPONSE_EPIDERMIS_DN	101	0.179673	1.06335	0.373641	0.820957	1	315	tags=21%, list=15%, signal=23%
VECCHI_GASTRIC_CANCER_EARLY_DN	VECCHI_GASTRIC_CANCER_EARLY_DN	47	0.215585	1.06326	0.373178	0.818206	1	226	tags=21%, list=11%, signal=23%
CROONQUIST_NRAS_VS_STROMAL_STIMULATION_DN	CROONQUIST_NRAS_VS_STROMAL_STIMULATION_DN	15	0.299876	1.05855	0.387789	0.828099	1	150	tags=20%, list=7%, signal=21%
BYSTROEM_CORRELATED_WITH_IL5_DN	BYSTROEM_CORRELATED_WITH_IL5_DN	16	0.297346	1.05747	0.394693	0.82788	1	669	tags=44%, list=32%, signal=63%
REACTOME_SIGNALING_BY_GPCR	REACTOME_SIGNALING_BY_GPCR	53	0.209889	1.05539	0.411337	0.830418	1	566	tags=40%, list=27%, signal=53%
CHEBOTAEV_GR_TARGETS_UP	CHEBOTAEV_GR_TARGETS_UP	18	0.285319	1.05404	0.378913	0.831148	1	640	tags=50%, list=30%, signal=71%
DOUGLAS_BMI1_TARGETS_DN	DOUGLAS_BMI1_TARGETS_DN	74	0.192884	1.05383	0.371925	0.82875	1	428	tags=27%, list=20%, signal=33%
PROVENZANI_METASTASIS_UP	PROVENZANI_METASTASIS_UP	28	0.241466	1.05337	0.397476	0.827104	1	350	tags=25%, list=17%, signal=30%
KRIGE_RESPONSE_TO_TOSEDOSTAT_24HR_UP	KRIGE_RESPONSE_TO_TOSEDOSTAT_24HR_UP	144	0.168693	1.05331	0.371505	0.824354	1	1142	tags=68%, list=54%, signal=137%
BOYLAN_MULTIPLE_MYELOMA_C_D_DN	BOYLAN_MULTIPLE_MYELOMA_C_D_DN	34	0.236116	1.05328	0.394172	0.821576	1	305	tags=26%, list=14%, signal=30%
AFFAR_YY1_TARGETS_DN	AFFAR_YY1_TARGETS_DN	29	0.2426	1.0527	0.371981	0.820278	1	81	tags=10%, list=4%, signal=11%
REACTOME_FACTORS_INVOLVED_IN_MEGAKARYOCYTE_DEVELOPMENT_AND_PLATELET_PRODUCTION	REACTOME_FACTORS_INVOLVED_IN_MEGAKARYOCYTE_DEVELOPMENT_AND_PLATELET_PRODUCTION	16	0.30147	1.0518	0.406557	0.819772	1	181	tags=25%, list=9%, signal=27%
YAMAZAKI_TCEB3_TARGETS_DN	YAMAZAKI_TCEB3_TARGETS_DN	29	0.244538	1.05106	0.391975	0.818885	1	109	tags=14%, list=5%, signal=14%
WOO_LIVER_CANCER_RECURRENCE_UP	WOO_LIVER_CANCER_RECURRENCE_UP	27	0.250482	1.05098	0.395023	0.81629	1	657	tags=52%, list=31%, signal=74%
GRAESSMANN_APOPTOSIS_BY_DOXORUBICIN_UP	GRAESSMANN_APOPTOSIS_BY_DOXORUBICIN_UP	187	0.163025	1.04852	0.39498	0.820035	1	523	tags=28%, list=25%, signal=34%
SCHUETZ_BREAST_CANCER_DUCTAL_INVASIVE_DN	SCHUETZ_BREAST_CANCER_DUCTAL_INVASIVE_DN	21	0.27387	1.04638	0.4	0.822962	1	430	tags=33%, list=20%, signal=41%
RODRIGUES_NTN1_TARGETS_DN	RODRIGUES_NTN1_TARGETS_DN	33	0.237697	1.04534	0.406442	0.822672	1	492	tags=36%, list=23%, signal=47%
MIKKELSEN_MEF_HCP_WITH_H3_UNMETHYLATED	MIKKELSEN_MEF_HCP_WITH_H3_UNMETHYLATED	18	0.282142	1.04531	0.376766	0.81995	1	1160	tags=83%, list=55%, signal=182%
DELASERNA_MYOD_TARGETS_UP	DELASERNA_MYOD_TARGETS_UP	20	0.269264	1.04428	0.399038	0.819874	1	918	tags=55%, list=43%, signal=96%
MCCLUNG_COCAIN_REWARD_4WK	MCCLUNG_COCAIN_REWARD_4WK	17	0.289409	1.03864	0.427136	0.831782	1	403	tags=35%, list=19%, signal=43%
TAVAZOIE_METASTASIS	TAVAZOIE_METASTASIS	17	0.286532	1.0352	0.419569	0.838017	1	76	tags=18%, list=4%, signal=18%
PEDERSEN_METASTASIS_BY_ERBB2_ISOFORM_4	PEDERSEN_METASTASIS_BY_ERBB2_ISOFORM_4	32	0.23793	1.0339	0.426791	0.838568	1	318	tags=25%, list=15%, signal=29%
ZHU_CMV_ALL_DN	ZHU_CMV_ALL_DN	27	0.248459	1.03075	0.425159	0.844157	1	219	tags=22%, list=10%, signal=24%
OSMAN_BLADDER_CANCER_DN	OSMAN_BLADDER_CANCER_DN	32	0.233665	1.03009	0.421462	0.8431	1	326	tags=25%, list=15%, signal=29%
BASSO_CD40_SIGNALING_UP	BASSO_CD40_SIGNALING_UP	22	0.262572	1.02942	0.421705	0.842018	1	581	tags=41%, list=27%, signal=56%
HELLEBREKERS_SILENCED_DURING_TUMOR_ANGIOGENESIS	HELLEBREKERS_SILENCED_DURING_TUMOR_ANGIOGENESIS	17	0.291181	1.02868	0.446634	0.841151	1	315	tags=29%, list=15%, signal=34%
SENESE_HDAC3_TARGETS_DN	SENESE_HDAC3_TARGETS_DN	115	0.171871	1.02665	0.402685	0.843714	1	713	tags=39%, list=34%, signal=56%
SERVITJA_ISLET_HNF1A_TARGETS_UP	SERVITJA_ISLET_HNF1A_TARGETS_UP	34	0.229806	1.02631	0.42879	0.841761	1	492	tags=38%, list=23%, signal=49%
CHANDRAN_METASTASIS_DN	CHANDRAN_METASTASIS_DN	51	0.201498	1.02552	0.416905	0.841016	1	678	tags=43%, list=32%, signal=62%
SENGUPTA_NASOPHARYNGEAL_CARCINOMA_DN	SENGUPTA_NASOPHARYNGEAL_CARCINOMA_DN	22	0.258135	1.02439	0.419355	0.841225	1	711	tags=50%, list=34%, signal=74%
SENGUPTA_EBNA1_ANTICORRELATED	SENGUPTA_EBNA1_ANTICORRELATED	21	0.260639	1.02399	0.431062	0.839535	1	585	tags=43%, list=28%, signal=59%
TAKEDA_TARGETS_OF_NUP98_HOXA9_FUSION_8D_DN	TAKEDA_TARGETS_OF_NUP98_HOXA9_FUSION_8D_DN	33	0.227954	1.02385	0.435484	0.83711	1	455	tags=30%, list=21%, signal=38%
BROWN_MYELOID_CELL_DEVELOPMENT_DN	BROWN_MYELOID_CELL_DEVELOPMENT_DN	19	0.274329	1.02269	0.444251	0.837265	1	418	tags=32%, list=20%, signal=39%
KIM_ALL_DISORDERS_CALB1_CORR_UP	KIM_ALL_DISORDERS_CALB1_CORR_UP	80	0.184267	1.02246	0.419682	0.835127	1	330	tags=23%, list=16%, signal=26%
JAATINEN_HEMATOPOIETIC_STEM_CELL_DN	JAATINEN_HEMATOPOIETIC_STEM_CELL_DN	34	0.228391	1.02211	0.428571	0.833369	1	464	tags=35%, list=22%, signal=44%
DARWICHE_PAPILLOMA_RISK_HIGH_DN	DARWICHE_PAPILLOMA_RISK_HIGH_DN	15	0.290114	1.02155	0.414356	0.832103	1	612	tags=47%, list=29%, signal=65%
CHICAS_RB1_TARGETS_CONFLUENT	CHICAS_RB1_TARGETS_CONFLUENT	111	0.170359	1.01868	0.450742	0.836738	1	430	tags=26%, list=20%, signal=31%
FEVR_CTNNB1_TARGETS_UP	FEVR_CTNNB1_TARGETS_UP	92	0.176505	1.01832	0.426593	0.835028	1	655	tags=37%, list=31%, signal=51%
SENESE_HDAC1_AND_HDAC2_TARGETS_UP	SENESE_HDAC1_AND_HDAC2_TARGETS_UP	68	0.192588	1.01778	0.439883	0.833751	1	497	tags=29%, list=23%, signal=37%
HELLER_HDAC_TARGETS_SILENCED_BY_METHYLATION_DN	HELLER_HDAC_TARGETS_SILENCED_BY_METHYLATION_DN	48	0.204839	1.01616	0.429429	0.835302	1	430	tags=25%, list=20%, signal=31%
KEGG_PATHWAYS_IN_CANCER	KEGG_PATHWAYS_IN_CANCER	67	0.18969	1.01482	0.446269	0.836074	1	677	tags=37%, list=32%, signal=53%
LU_IL4_SIGNALING	LU_IL4_SIGNALING	20	0.263261	1.01449	0.438597	0.834227	1	315	tags=25%, list=15%, signal=29%
SASAKI_ADULT_T_CELL_LEUKEMIA	SASAKI_ADULT_T_CELL_LEUKEMIA	26	0.241839	1.01346	0.44588	0.834168	1	730	tags=46%, list=34%, signal=70%
BILD_MYC_ONCOGENIC_SIGNATURE	BILD_MYC_ONCOGENIC_SIGNATURE	59	0.193548	1.01013	0.465593	0.839798	1	329	tags=19%, list=16%, signal=21%
BENPORATH_OCT4_TARGETS	BENPORATH_OCT4_TARGETS	41	0.210453	1.00851	0.449624	0.841209	1	79	tags=12%, list=4%, signal=12%
YAO_TEMPORAL_RESPONSE_TO_PROGESTERONE_CLUSTER_1	YAO_TEMPORAL_RESPONSE_TO_PROGESTERONE_CLUSTER_1	15	0.293883	1.00843	0.449833	0.838803	1	554	tags=40%, list=26%, signal=54%
LEE_NEURAL_CREST_STEM_CELL_UP	LEE_NEURAL_CREST_STEM_CELL_UP	20	0.269896	1.00706	0.462875	0.839623	1	255	tags=25%, list=12%, signal=28%
ACEVEDO_NORMAL_TISSUE_ADJACENT_TO_LIVER_TUMOR_DN	ACEVEDO_NORMAL_TISSUE_ADJACENT_TO_LIVER_TUMOR_DN	33	0.22127	1.00467	0.448855	0.843136	1	156	tags=15%, list=7%, signal=16%
BROWNE_HCMV_INFECTION_20HR_UP	BROWNE_HCMV_INFECTION_20HR_UP	37	0.215946	1.00298	0.46118	0.844828	1	479	tags=32%, list=23%, signal=41%
FOSTER_TOLERANT_MACROPHAGE_DN	FOSTER_TOLERANT_MACROPHAGE_DN	87	0.177735	1.00286	0.477401	0.842537	1	395	tags=22%, list=19%, signal=26%
CASORELLI_ACUTE_PROMYELOCYTIC_LEUKEMIA_UP	CASORELLI_ACUTE_PROMYELOCYTIC_LEUKEMIA_UP	27	0.238262	1.00243	0.458599	0.841076	1	815	tags=56%, list=38%, signal=89%
YANG_BCL3_TARGETS_UP	YANG_BCL3_TARGETS_UP	49	0.203847	1.00195	0.461424	0.839703	1	423	tags=31%, list=20%, signal=37%
LENAOUR_DENDRITIC_CELL_MATURATION_UP	LENAOUR_DENDRITIC_CELL_MATURATION_UP	18	0.273795	1.00144	0.476489	0.838338	1	683	tags=44%, list=32%, signal=65%
TSAI_RESPONSE_TO_IONIZING_RADIATION	TSAI_RESPONSE_TO_IONIZING_RADIATION	29	0.226138	0.998583	0.448105	0.842889	1	384	tags=28%, list=18%, signal=33%
IZADPANAH_STEM_CELL_ADIPOSE_VS_BONE_DN	IZADPANAH_STEM_CELL_ADIPOSE_VS_BONE_DN	21	0.258721	0.998505	0.483713	0.840517	1	154	tags=19%, list=7%, signal=20%
HAHTOLA_MYCOSIS_FUNGOIDES_CD4_UP	HAHTOLA_MYCOSIS_FUNGOIDES_CD4_UP	16	0.276631	0.997891	0.476575	0.839477	1	190	tags=19%, list=9%, signal=20%
NIKOLSKY_BREAST_CANCER_20Q12_Q13_AMPLICON	NIKOLSKY_BREAST_CANCER_20Q12_Q13_AMPLICON	19	0.261488	0.997462	0.469821	0.838003	1	575	tags=42%, list=27%, signal=57%
UDAYAKUMAR_MED1_TARGETS_DN	UDAYAKUMAR_MED1_TARGETS_DN	45	0.20463	0.997124	0.456491	0.836366	1	233	tags=20%, list=11%, signal=22%
RAO_BOUND_BY_SALL4_ISOFORM_B	RAO_BOUND_BY_SALL4_ISOFORM_B	60	0.191732	0.987397	0.479651	0.857336	1	380	tags=25%, list=18%, signal=30%
REACTOME_SEMAPHORIN_INTERACTIONS	REACTOME_SEMAPHORIN_INTERACTIONS	15	0.277972	0.984747	0.482258	0.861024	1	142	tags=20%, list=7%, signal=21%
KEGG_P53_SIGNALING_PATHWAY	KEGG_P53_SIGNALING_PATHWAY	19	0.257454	0.984202	0.497545	0.859785	1	1008	tags=63%, list=48%, signal=119%
STARK_PREFRONTAL_CORTEX_22Q11_DELETION_UP	STARK_PREFRONTAL_CORTEX_22Q11_DELETION_UP	37	0.214841	0.982021	0.493333	0.862647	1	844	tags=51%, list=40%, signal=84%
MORI_LARGE_PRE_BII_LYMPHOCYTE_DN	MORI_LARGE_PRE_BII_LYMPHOCYTE_DN	16	0.28126	0.979645	0.466981	0.865681	1	968	tags=69%, list=46%, signal=126%
LU_AGING_BRAIN_DN	LU_AGING_BRAIN_DN	33	0.221652	0.979185	0.492331	0.864361	1	723	tags=48%, list=34%, signal=72%
RODRIGUES_DCC_TARGETS_DN	RODRIGUES_DCC_TARGETS_DN	35	0.2156	0.978713	0.478723	0.862887	1	701	tags=49%, list=33%, signal=71%
LABBE_TGFB1_TARGETS_DN	LABBE_TGFB1_TARGETS_DN	15	0.285119	0.978664	0.508278	0.860455	1	632	tags=47%, list=30%, signal=66%
BROWNE_HCMV_INFECTION_24HR_DN	BROWNE_HCMV_INFECTION_24HR_DN	40	0.204266	0.978521	0.509174	0.858291	1	191	tags=18%, list=9%, signal=19%
REACTOME_IMMUNE_SYSTEM	REACTOME_IMMUNE_SYSTEM	113	0.162623	0.977893	0.497931	0.857411	1	571	tags=31%, list=27%, signal=40%
ZHANG_TLX_TARGETS_36HR_UP	ZHANG_TLX_TARGETS_36HR_UP	56	0.185149	0.977833	0.481538	0.855049	1	820	tags=46%, list=39%, signal=74%
GAVIN_FOXP3_TARGETS_CLUSTER_P7	GAVIN_FOXP3_TARGETS_CLUSTER_P7	18	0.262933	0.977793	0.508661	0.852665	1	829	tags=56%, list=39%, signal=90%
IGLESIAS_E2F_TARGETS_UP	IGLESIAS_E2F_TARGETS_UP	23	0.242096	0.976009	0.495881	0.854391	1	150	tags=13%, list=7%, signal=14%
KEGG_SMALL_CELL_LUNG_CANCER	KEGG_SMALL_CELL_LUNG_CANCER	22	0.247774	0.973436	0.494607	0.858125	1	122	tags=14%, list=6%, signal=14%
IWANAGA_CARCINOGENESIS_BY_KRAS_PTEN_DN	IWANAGA_CARCINOGENESIS_BY_KRAS_PTEN_DN	46	0.198645	0.970665	0.516418	0.862196	1	647	tags=39%, list=31%, signal=55%
JISON_SICKLE_CELL_DISEASE_DN	JISON_SICKLE_CELL_DISEASE_DN	18	0.267564	0.97058	0.501603	0.85992	1	403	tags=28%, list=19%, signal=34%
GAJATE_RESPONSE_TO_TRABECTEDIN_UP	GAJATE_RESPONSE_TO_TRABECTEDIN_UP	15	0.279254	0.97023	0.480377	0.858267	1	1160	tags=87%, list=55%, signal=190%
VANTVEER_BREAST_CANCER_ESR1_DN	VANTVEER_BREAST_CANCER_ESR1_DN	32	0.217779	0.970071	0.502985	0.856196	1	457	tags=28%, list=22%, signal=35%
REACTOME_SIGNALING_BY_PDGF	REACTOME_SIGNALING_BY_PDGF	30	0.224438	0.968628	0.510448	0.857111	1	554	tags=37%, list=26%, signal=49%
GROSS_HYPOXIA_VIA_ELK3_AND_HIF1A_DN	GROSS_HYPOXIA_VIA_ELK3_AND_HIF1A_DN	17	0.266672	0.968438	0.493789	0.855083	1	384	tags=29%, list=18%, signal=36%
REACTOME_METABOLISM_OF_CARBOHYDRATES	REACTOME_METABOLISM_OF_CARBOHYDRATES	37	0.211514	0.966458	0.504687	0.857189	1	913	tags=51%, list=43%, signal=89%
MARKEY_RB1_CHRONIC_LOF_UP	MARKEY_RB1_CHRONIC_LOF_UP	16	0.270648	0.966286	0.47563	0.855195	1	1278	tags=88%, list=60%, signal=218%
IVANOVA_HEMATOPOIESIS_STEM_CELL_AND_PROGENITOR	IVANOVA_HEMATOPOIESIS_STEM_CELL_AND_PROGENITOR	103	0.164751	0.964099	0.508772	0.858053	1	377	tags=21%, list=18%, signal=25%
KEGG_TIGHT_JUNCTION	KEGG_TIGHT_JUNCTION	21	0.257663	0.963242	0.511962	0.857662	1	123	tags=19%, list=6%, signal=20%
COULOUARN_TEMPORAL_TGFB1_SIGNATURE_DN	COULOUARN_TEMPORAL_TGFB1_SIGNATURE_DN	33	0.216881	0.96191	0.513761	0.858454	1	452	tags=30%, list=21%, signal=38%
BONCI_TARGETS_OF_MIR15A_AND_MIR16_1	BONCI_TARGETS_OF_MIR15A_AND_MIR16_1	28	0.228633	0.957093	0.517028	0.867127	1	563	tags=39%, list=27%, signal=53%
PID_CXCR4_PATHWAY	PID_CXCR4_PATHWAY	23	0.237484	0.954832	0.514196	0.869956	1	546	tags=35%, list=26%, signal=46%
WANG_ESOPHAGUS_CANCER_VS_NORMAL_UP	WANG_ESOPHAGUS_CANCER_VS_NORMAL_UP	19	0.252164	0.954772	0.506557	0.867693	1	359	tags=21%, list=17%, signal=25%
CHIANG_LIVER_CANCER_SUBCLASS_PROLIFERATION_DN	CHIANG_LIVER_CANCER_SUBCLASS_PROLIFERATION_DN	19	0.252817	0.953197	0.539453	0.869087	1	445	tags=37%, list=21%, signal=46%
MIYAGAWA_TARGETS_OF_EWSR1_ETS_FUSIONS_UP	MIYAGAWA_TARGETS_OF_EWSR1_ETS_FUSIONS_UP	57	0.184397	0.952401	0.543228	0.86872	1	496	tags=33%, list=23%, signal=42%
WONG_ADULT_TISSUE_STEM_MODULE	WONG_ADULT_TISSUE_STEM_MODULE	119	0.156721	0.951104	0.569314	0.869271	1	359	tags=20%, list=17%, signal=23%
TURASHVILI_BREAST_NORMAL_DUCTAL_VS_LOBULAR_UP	TURASHVILI_BREAST_NORMAL_DUCTAL_VS_LOBULAR_UP	15	0.273473	0.948188	0.512862	0.87364	1	220	tags=27%, list=10%, signal=30%
BURTON_ADIPOGENESIS_6	BURTON_ADIPOGENESIS_6	17	0.261954	0.945557	0.523501	0.877124	1	65	tags=12%, list=3%, signal=12%
HOELZEL_NF1_TARGETS_UP	HOELZEL_NF1_TARGETS_UP	38	0.202195	0.944679	0.555024	0.876737	1	431	tags=32%, list=20%, signal=39%
REACTOME_TRANSMEMBRANE_TRANSPORT_OF_SMALL_MOLECULES	REACTOME_TRANSMEMBRANE_TRANSPORT_OF_SMALL_MOLECULES	55	0.185676	0.943616	0.545324	0.876865	1	632	tags=38%, list=30%, signal=53%
IGARASHI_ATF4_TARGETS_DN	IGARASHI_ATF4_TARGETS_DN	20	0.250506	0.942296	0.537964	0.877583	1	632	tags=45%, list=30%, signal=63%
KEGG_OOCYTE_MEIOSIS	KEGG_OOCYTE_MEIOSIS	15	0.272215	0.94148	0.529801	0.87708	1	181	tags=20%, list=9%, signal=22%
REACTOME_TOLL_RECEPTOR_CASCADES	REACTOME_TOLL_RECEPTOR_CASCADES	16	0.26898	0.940638	0.528912	0.876782	1	395	tags=31%, list=19%, signal=38%
PURBEY_TARGETS_OF_CTBP1_NOT_SATB1_UP	PURBEY_TARGETS_OF_CTBP1_NOT_SATB1_UP	44	0.199243	0.939257	0.52459	0.877585	1	438	tags=30%, list=21%, signal=36%
ANASTASSIOU_CANCER_MESENCHYMAL_TRANSITION_SIGNATURE	ANASTASSIOU_CANCER_MESENCHYMAL_TRANSITION_SIGNATURE	21	0.237771	0.936422	0.537705	0.881787	1	408	tags=29%, list=19%, signal=35%
LANDIS_ERBB2_BREAST_TUMORS_324_DN	LANDIS_ERBB2_BREAST_TUMORS_324_DN	20	0.246644	0.935609	0.551084	0.881404	1	507	tags=35%, list=24%, signal=46%
REACTOME_OPIOID_SIGNALLING	REACTOME_OPIOID_SIGNALLING	15	0.272037	0.935357	0.541936	0.879648	1	554	tags=40%, list=26%, signal=54%
AMIT_EGF_RESPONSE_120_HELA	AMIT_EGF_RESPONSE_120_HELA	15	0.267565	0.934904	0.5677	0.87835	1	351	tags=33%, list=17%, signal=40%
BILD_CTNNB1_ONCOGENIC_SIGNATURE	BILD_CTNNB1_ONCOGENIC_SIGNATURE	17	0.260546	0.934902	0.553366	0.87603	1	393	tags=29%, list=19%, signal=36%
PID_PDGFRB_PATHWAY	PID_PDGFRB_PATHWAY	28	0.220111	0.934562	0.535714	0.874435	1	150	tags=18%, list=7%, signal=19%
ZWANG_DOWN_BY_2ND_EGF_PULSE	ZWANG_DOWN_BY_2ND_EGF_PULSE	34	0.207365	0.933468	0.546012	0.874552	1	1067	tags=62%, list=50%, signal=122%
REACTOME_HEMOSTASIS	REACTOME_HEMOSTASIS	56	0.181232	0.93183	0.558867	0.876019	1	567	tags=34%, list=27%, signal=45%
AMUNDSON_POOR_SURVIVAL_AFTER_GAMMA_RADIATION_8G	AMUNDSON_POOR_SURVIVAL_AFTER_GAMMA_RADIATION_8G	18	0.250484	0.931743	0.553968	0.873909	1	940	tags=61%, list=44%, signal=109%
PID_INTEGRIN1_PATHWAY	PID_INTEGRIN1_PATHWAY	18	0.253143	0.931075	0.555735	0.873126	1	1269	tags=89%, list=60%, signal=219%
HOSHIDA_LIVER_CANCER_SUBCLASS_S1	HOSHIDA_LIVER_CANCER_SUBCLASS_S1	36	0.204463	0.929082	0.559347	0.875145	1	496	tags=25%, list=23%, signal=32%
WHITFIELD_CELL_CYCLE_S	WHITFIELD_CELL_CYCLE_S	22	0.233856	0.926412	0.546178	0.878841	1	438	tags=27%, list=21%, signal=34%
DAVICIONI_RHABDOMYOSARCOMA_PAX_FOXO1_FUSION_UP	DAVICIONI_RHABDOMYOSARCOMA_PAX_FOXO1_FUSION_UP	17	0.256986	0.925454	0.544408	0.878732	1	383	tags=35%, list=18%, signal=43%
REN_ALVEOLAR_RHABDOMYOSARCOMA_UP	REN_ALVEOLAR_RHABDOMYOSARCOMA_UP	24	0.231563	0.918376	0.576677	0.891962	1	995	tags=71%, list=47%, signal=132%
LI_WILMS_TUMOR_VS_FETAL_KIDNEY_1_UP	LI_WILMS_TUMOR_VS_FETAL_KIDNEY_1_UP	32	0.212562	0.916931	0.575758	0.892837	1	264	tags=19%, list=12%, signal=21%
LINDSTEDT_DENDRITIC_CELL_MATURATION_C	LINDSTEDT_DENDRITIC_CELL_MATURATION_C	23	0.229049	0.914206	0.572531	0.896554	1	824	tags=48%, list=39%, signal=77%
TAKEDA_TARGETS_OF_NUP98_HOXA9_FUSION_10D_DN	TAKEDA_TARGETS_OF_NUP98_HOXA9_FUSION_10D_DN	20	0.239402	0.914136	0.578176	0.89441	1	527	tags=40%, list=25%, signal=53%
ZHANG_TARGETS_OF_EWSR1_FLI1_FUSION	ZHANG_TARGETS_OF_EWSR1_FLI1_FUSION	21	0.231771	0.913547	0.569157	0.893359	1	536	tags=33%, list=25%, signal=44%
BHAT_ESR1_TARGETS_VIA_AKT1_UP	BHAT_ESR1_TARGETS_VIA_AKT1_UP	56	0.177353	0.91345	0.602306	0.891294	1	350	tags=20%, list=17%, signal=23%
MASSARWEH_TAMOXIFEN_RESISTANCE_DN	MASSARWEH_TAMOXIFEN_RESISTANCE_DN	50	0.18367	0.91073	0.590634	0.894786	1	217	tags=18%, list=10%, signal=20%
BOYLAN_MULTIPLE_MYELOMA_C_D_UP	BOYLAN_MULTIPLE_MYELOMA_C_D_UP	28	0.215305	0.90956	0.566096	0.894998	1	419	tags=29%, list=20%, signal=35%
HUANG_GATA2_TARGETS_UP	HUANG_GATA2_TARGETS_UP	18	0.243362	0.909465	0.550473	0.892913	1	154	tags=17%, list=7%, signal=18%
MEISSNER_NPC_HCP_WITH_H3K4ME3_AND_H3K27ME3	MEISSNER_NPC_HCP_WITH_H3K4ME3_AND_H3K27ME3	18	0.248725	0.909012	0.585789	0.891568	1	357	tags=33%, list=17%, signal=40%
WANG_CISPLATIN_RESPONSE_AND_XPC_DN	WANG_CISPLATIN_RESPONSE_AND_XPC_DN	35	0.197422	0.908316	0.590062	0.890816	1	918	tags=54%, list=43%, signal=94%
BASSO_HAIRY_CELL_LEUKEMIA_DN	BASSO_HAIRY_CELL_LEUKEMIA_DN	16	0.252711	0.907824	0.58147	0.889594	1	479	tags=38%, list=23%, signal=48%
CHICAS_RB1_TARGETS_GROWING	CHICAS_RB1_TARGETS_GROWING	45	0.188442	0.907077	0.580838	0.888914	1	20	tags=7%, list=1%, signal=7%
CROMER_TUMORIGENESIS_UP	CROMER_TUMORIGENESIS_UP	15	0.260666	0.90523	0.59772	0.890569	1	0	tags=7%, list=0%, signal=7%
BROWNE_HCMV_INFECTION_24HR_UP	BROWNE_HCMV_INFECTION_24HR_UP	27	0.212788	0.905037	0.575194	0.888796	1	518	tags=30%, list=24%, signal=39%
LASTOWSKA_NEUROBLASTOMA_COPY_NUMBER_DN	LASTOWSKA_NEUROBLASTOMA_COPY_NUMBER_DN	94	0.154828	0.904139	0.625	0.88855	1	710	tags=37%, list=33%, signal=53%
CHANDRAN_METASTASIS_UP	CHANDRAN_METASTASIS_UP	24	0.22325	0.902916	0.592879	0.88897	1	159	tags=17%, list=7%, signal=18%
SANA_TNF_SIGNALING_UP	SANA_TNF_SIGNALING_UP	17	0.254109	0.900699	0.60356	0.891539	1	336	tags=29%, list=16%, signal=35%
ACEVEDO_LIVER_CANCER_WITH_H3K27ME3_DN	ACEVEDO_LIVER_CANCER_WITH_H3K27ME3_DN	22	0.22423	0.90042	0.593333	0.88998	1	199	tags=18%, list=9%, signal=20%
THUM_SYSTOLIC_HEART_FAILURE_UP	THUM_SYSTOLIC_HEART_FAILURE_UP	57	0.17326	0.898438	0.605531	0.891995	1	850	tags=49%, list=40%, signal=80%
KEGG_APOPTOSIS	KEGG_APOPTOSIS	15	0.258063	0.89822	0.616695	0.890237	1	543	tags=33%, list=26%, signal=44%
MENSE_HYPOXIA_UP	MENSE_HYPOXIA_UP	18	0.243856	0.896937	0.605396	0.89075	1	412	tags=39%, list=19%, signal=48%
MARTINEZ_RB1_TARGETS_DN	MARTINEZ_RB1_TARGETS_DN	63	0.17111	0.896497	0.627286	0.889445	1	240	tags=16%, list=11%, signal=17%
KOKKINAKIS_METHIONINE_DEPRIVATION_96HR_UP	KOKKINAKIS_METHIONINE_DEPRIVATION_96HR_UP	29	0.207158	0.895357	0.596273	0.889734	1	626	tags=38%, list=30%, signal=53%
ONKEN_UVEAL_MELANOMA_DN	ONKEN_UVEAL_MELANOMA_DN	70	0.164464	0.893814	0.624473	0.890812	1	441	tags=26%, list=21%, signal=31%
ACEVEDO_FGFR1_TARGETS_IN_PROSTATE_CANCER_MODEL_UP	ACEVEDO_FGFR1_TARGETS_IN_PROSTATE_CANCER_MODEL_UP	43	0.183364	0.892934	0.598473	0.890526	1	443	tags=30%, list=21%, signal=37%
DURAND_STROMA_NS_UP	DURAND_STROMA_NS_UP	33	0.202627	0.891741	0.583067	0.890969	1	903	tags=58%, list=43%, signal=99%
HUMMERICH_SKIN_CANCER_PROGRESSION_UP	HUMMERICH_SKIN_CANCER_PROGRESSION_UP	15	0.252713	0.889868	0.587436	0.892819	1	1142	tags=73%, list=54%, signal=158%
NING_CHRONIC_OBSTRUCTIVE_PULMONARY_DISEASE_DN	NING_CHRONIC_OBSTRUCTIVE_PULMONARY_DISEASE_DN	17	0.246303	0.889766	0.601286	0.890877	1	129	tags=18%, list=6%, signal=19%
IVANOVA_HEMATOPOIESIS_MATURE_CELL	IVANOVA_HEMATOPOIESIS_MATURE_CELL	46	0.18369	0.889003	0.635938	0.890323	1	736	tags=41%, list=35%, signal=62%
KUMAR_TARGETS_OF_MLL_AF9_FUSION	KUMAR_TARGETS_OF_MLL_AF9_FUSION	52	0.177141	0.888627	0.615721	0.888919	1	626	tags=38%, list=30%, signal=53%
KEGG_MELANOGENESIS	KEGG_MELANOGENESIS	16	0.253757	0.887465	0.612903	0.889186	1	647	tags=50%, list=31%, signal=71%
OKUMURA_INFLAMMATORY_RESPONSE_LPS	OKUMURA_INFLAMMATORY_RESPONSE_LPS	34	0.195502	0.886639	0.614826	0.888773	1	349	tags=24%, list=16%, signal=28%
BROWN_MYELOID_CELL_DEVELOPMENT_UP	BROWN_MYELOID_CELL_DEVELOPMENT_UP	25	0.211926	0.88455	0.627359	0.890926	1	456	tags=28%, list=21%, signal=35%
HIRSCH_CELLULAR_TRANSFORMATION_SIGNATURE_UP	HIRSCH_CELLULAR_TRANSFORMATION_SIGNATURE_UP	46	0.185151	0.883885	0.618182	0.890107	1	1068	tags=65%, list=50%, signal=129%
BHAT_ESR1_TARGETS_NOT_VIA_AKT1_UP	BHAT_ESR1_TARGETS_NOT_VIA_AKT1_UP	45	0.1847	0.882737	0.618263	0.890289	1	345	tags=20%, list=16%, signal=23%
KIM_BIPOLAR_DISORDER_OLIGODENDROCYTE_DENSITY_CORR_UP	KIM_BIPOLAR_DISORDER_OLIGODENDROCYTE_DENSITY_CORR_UP	72	0.160221	0.881211	0.646974	0.891253	1	796	tags=42%, list=38%, signal=64%
PID_AVB3_INTEGRIN_PATHWAY	PID_AVB3_INTEGRIN_PATHWAY	16	0.245956	0.879043	0.60522	0.893469	1	191	tags=19%, list=9%, signal=20%
REACTOME_DOWNSTREAM_SIGNAL_TRANSDUCTION	REACTOME_DOWNSTREAM_SIGNAL_TRANSDUCTION	23	0.222575	0.877665	0.623053	0.894171	1	359	tags=26%, list=17%, signal=31%
MULLIGHAN_MLL_SIGNATURE_2_UP	MULLIGHAN_MLL_SIGNATURE_2_UP	65	0.164831	0.877248	0.657343	0.892983	1	802	tags=45%, list=38%, signal=70%
ROESSLER_LIVER_CANCER_METASTASIS_UP	ROESSLER_LIVER_CANCER_METASTASIS_UP	20	0.229679	0.874637	0.613003	0.896028	1	986	tags=55%, list=46%, signal=102%
YAGI_AML_WITH_T_8_21_TRANSLOCATION	YAGI_AML_WITH_T_8_21_TRANSLOCATION	49	0.177313	0.86979	0.642346	0.903643	1	751	tags=47%, list=35%, signal=71%
LIU_PROSTATE_CANCER_UP	LIU_PROSTATE_CANCER_UP	19	0.233378	0.866931	0.642173	0.907185	1	158	tags=16%, list=7%, signal=17%
GABRIELY_MIR21_TARGETS	GABRIELY_MIR21_TARGETS	67	0.162538	0.865099	0.681883	0.908769	1	501	tags=30%, list=24%, signal=38%
MATSUDA_NATURAL_KILLER_DIFFERENTIATION	MATSUDA_NATURAL_KILLER_DIFFERENTIATION	62	0.160343	0.864104	0.657143	0.908633	1	423	tags=24%, list=20%, signal=29%
MARSON_FOXP3_TARGETS_UP	MARSON_FOXP3_TARGETS_UP	17	0.240568	0.861962	0.663446	0.910827	1	820	tags=53%, list=39%, signal=86%
FARMER_BREAST_CANCER_BASAL_VS_LULMINAL	FARMER_BREAST_CANCER_BASAL_VS_LULMINAL	53	0.17304	0.85995	0.675037	0.912567	1	471	tags=26%, list=22%, signal=33%
SANA_TNF_SIGNALING_DN	SANA_TNF_SIGNALING_DN	19	0.228534	0.859382	0.644694	0.911612	1	299	tags=26%, list=14%, signal=30%
LENAOUR_DENDRITIC_CELL_MATURATION_DN	LENAOUR_DENDRITIC_CELL_MATURATION_DN	15	0.247161	0.857281	0.65008	0.913582	1	643	tags=40%, list=30%, signal=57%
BRUINS_UVC_RESPONSE_VIA_TP53_GROUP_B	BRUINS_UVC_RESPONSE_VIA_TP53_GROUP_B	98	0.144613	0.857008	0.700276	0.912007	1	970	tags=53%, list=46%, signal=93%
DEURIG_T_CELL_PROLYMPHOCYTIC_LEUKEMIA_DN	DEURIG_T_CELL_PROLYMPHOCYTIC_LEUKEMIA_DN	44	0.179055	0.85502	0.677941	0.913694	1	415	tags=23%, list=20%, signal=28%
KOINUMA_TARGETS_OF_SMAD2_OR_SMAD3	KOINUMA_TARGETS_OF_SMAD2_OR_SMAD3	155	0.133683	0.85301	0.730769	0.915448	1	112	tags=8%, list=5%, signal=8%
LEI_MYB_TARGETS	LEI_MYB_TARGETS	60	0.161502	0.851715	0.667155	0.91586	1	150	tags=10%, list=7%, signal=10%
KEGG_PHOSPHATIDYLINOSITOL_SIGNALING_SYSTEM	KEGG_PHOSPHATIDYLINOSITOL_SIGNALING_SYSTEM	15	0.245967	0.851494	0.636513	0.914155	1	661	tags=47%, list=31%, signal=67%
SHEPARD_CRUSH_AND_BURN_MUTANT_UP	SHEPARD_CRUSH_AND_BURN_MUTANT_UP	48	0.173719	0.850707	0.669219	0.913657	1	477	tags=25%, list=22%, signal=32%
GRUETZMANN_PANCREATIC_CANCER_UP	GRUETZMANN_PANCREATIC_CANCER_UP	58	0.164883	0.848791	0.677419	0.915135	1	335	tags=17%, list=16%, signal=20%
LANDIS_ERBB2_BREAST_TUMORS_324_UP	LANDIS_ERBB2_BREAST_TUMORS_324_UP	23	0.215343	0.8467	0.666667	0.917009	1	359	tags=26%, list=17%, signal=31%
IVANOVA_HEMATOPOIESIS_STEM_CELL_LONG_TERM	IVANOVA_HEMATOPOIESIS_STEM_CELL_LONG_TERM	47	0.173106	0.845213	0.701166	0.917615	1	259	tags=17%, list=12%, signal=19%
BIDUS_METASTASIS_DN	BIDUS_METASTASIS_DN	24	0.211701	0.845193	0.667188	0.915595	1	1180	tags=75%, list=56%, signal=167%
RASHI_RESPONSE_TO_IONIZING_RADIATION_5	RASHI_RESPONSE_TO_IONIZING_RADIATION_5	22	0.212313	0.843982	0.664596	0.915842	1	309	tags=23%, list=15%, signal=26%
SENGUPTA_NASOPHARYNGEAL_CARCINOMA_UP	SENGUPTA_NASOPHARYNGEAL_CARCINOMA_UP	52	0.167093	0.843603	0.694444	0.914484	1	410	tags=23%, list=19%, signal=28%
MARTORIATI_MDM4_TARGETS_NEUROEPITHELIUM_DN	MARTORIATI_MDM4_TARGETS_NEUROEPITHELIUM_DN	24	0.211322	0.841754	0.661417	0.915781	1	183	tags=17%, list=9%, signal=18%
XU_GH1_AUTOCRINE_TARGETS_UP	XU_GH1_AUTOCRINE_TARGETS_UP	29	0.197103	0.841563	0.694362	0.914073	1	793	tags=48%, list=37%, signal=76%
HOOI_ST7_TARGETS_DN	HOOI_ST7_TARGETS_DN	26	0.200661	0.835716	0.695179	0.922895	1	361	tags=23%, list=17%, signal=27%
LEIN_NEURON_MARKERS	LEIN_NEURON_MARKERS	16	0.233698	0.83552	0.683087	0.921207	1	729	tags=44%, list=34%, signal=66%
LIU_SOX4_TARGETS_DN	LIU_SOX4_TARGETS_DN	38	0.175635	0.828229	0.689189	0.93256	1	148	tags=13%, list=7%, signal=14%
SANSOM_APC_MYC_TARGETS	SANSOM_APC_MYC_TARGETS	25	0.203358	0.826962	0.673502	0.932809	1	400	tags=24%, list=19%, signal=29%
BOYLAN_MULTIPLE_MYELOMA_D_DN	BOYLAN_MULTIPLE_MYELOMA_D_DN	15	0.232933	0.825879	0.686688	0.932676	1	1032	tags=67%, list=49%, signal=129%
RUTELLA_RESPONSE_TO_HGF_DN	RUTELLA_RESPONSE_TO_HGF_DN	41	0.176624	0.825104	0.722963	0.931974	1	1005	tags=59%, list=47%, signal=109%
CERVERA_SDHB_TARGETS_2	CERVERA_SDHB_TARGETS_2	21	0.211693	0.824953	0.66877	0.930199	1	896	tags=52%, list=42%, signal=90%
ZHU_CMV_24_HR_DN	ZHU_CMV_24_HR_DN	20	0.209828	0.824871	0.701783	0.92832	1	219	tags=20%, list=10%, signal=22%
TONKS_TARGETS_OF_RUNX1_RUNX1T1_FUSION_HSC_DN	TONKS_TARGETS_OF_RUNX1_RUNX1T1_FUSION_HSC_DN	28	0.192951	0.824128	0.691617	0.927645	1	672	tags=43%, list=32%, signal=62%
REACTOME_SIGNALING_BY_ILS	REACTOME_SIGNALING_BY_ILS	22	0.209164	0.824064	0.679245	0.925751	1	571	tags=36%, list=27%, signal=49%
MOREAUX_MULTIPLE_MYELOMA_BY_TACI_UP	MOREAUX_MULTIPLE_MYELOMA_BY_TACI_UP	46	0.167683	0.8239	0.716867	0.924029	1	203	tags=15%, list=10%, signal=16%
KYNG_DNA_DAMAGE_BY_GAMMA_AND_UV_RADIATION	KYNG_DNA_DAMAGE_BY_GAMMA_AND_UV_RADIATION	15	0.238511	0.823251	0.674267	0.923173	1	545	tags=40%, list=26%, signal=53%
SHETH_LIVER_CANCER_VS_TXNIP_LOSS_PAM1	SHETH_LIVER_CANCER_VS_TXNIP_LOSS_PAM1	42	0.174534	0.816812	0.731818	0.932683	1	834	tags=50%, list=39%, signal=81%
BONOME_OVARIAN_CANCER_SURVIVAL_SUBOPTIMAL_DEBULKING	BONOME_OVARIAN_CANCER_SURVIVAL_SUBOPTIMAL_DEBULKING	80	0.144834	0.810176	0.753868	0.942015	1	718	tags=38%, list=34%, signal=55%
ODONNELL_TFRC_TARGETS_DN	ODONNELL_TFRC_TARGETS_DN	16	0.224827	0.807006	0.725293	0.945375	1	113	tags=13%, list=5%, signal=13%
RODRIGUES_THYROID_CARCINOMA_ANAPLASTIC_DN	RODRIGUES_THYROID_CARCINOMA_ANAPLASTIC_DN	90	0.138767	0.80552	0.767313	0.945877	1	880	tags=51%, list=41%, signal=84%
KOYAMA_SEMA3B_TARGETS_DN	KOYAMA_SEMA3B_TARGETS_DN	75	0.145979	0.803786	0.757447	0.94672	1	122	tags=9%, list=6%, signal=10%
GAVIN_FOXP3_TARGETS_CLUSTER_P3	GAVIN_FOXP3_TARGETS_CLUSTER_P3	26	0.193921	0.80054	0.717908	0.950195	1	778	tags=50%, list=37%, signal=78%
YAGI_AML_FAB_MARKERS	YAGI_AML_FAB_MARKERS	33	0.180872	0.799796	0.728244	0.949361	1	48	tags=9%, list=2%, signal=9%
HAMAI_APOPTOSIS_VIA_TRAIL_UP	HAMAI_APOPTOSIS_VIA_TRAIL_UP	70	0.148245	0.79805	0.759945	0.950375	1	323	tags=17%, list=15%, signal=20%
BOSCO_INTERFERON_INDUCED_ANTIVIRAL_MODULE	BOSCO_INTERFERON_INDUCED_ANTIVIRAL_MODULE	16	0.22641	0.795369	0.745847	0.952874	1	523	tags=38%, list=25%, signal=49%
BRUINS_UVC_RESPONSE_LATE	BRUINS_UVC_RESPONSE_LATE	150	0.126649	0.791156	0.837086	0.957821	1	488	tags=26%, list=23%, signal=31%
RIZKI_TUMOR_INVASIVENESS_3D_UP	RIZKI_TUMOR_INVASIVENESS_3D_UP	21	0.202962	0.790262	0.723705	0.957275	1	30	tags=10%, list=1%, signal=10%
FORTSCHEGGER_PHF8_TARGETS_UP	FORTSCHEGGER_PHF8_TARGETS_UP	52	0.157674	0.789828	0.776163	0.955894	1	605	tags=33%, list=29%, signal=45%
KOYAMA_SEMA3B_TARGETS_UP	KOYAMA_SEMA3B_TARGETS_UP	51	0.157819	0.789525	0.755043	0.954348	1	714	tags=39%, list=34%, signal=58%
POOLA_INVASIVE_BREAST_CANCER_UP	POOLA_INVASIVE_BREAST_CANCER_UP	31	0.180839	0.787222	0.736593	0.956009	1	492	tags=29%, list=23%, signal=37%
TAKEDA_TARGETS_OF_NUP98_HOXA9_FUSION_6HR_UP	TAKEDA_TARGETS_OF_NUP98_HOXA9_FUSION_6HR_UP	16	0.222253	0.785923	0.72093	0.956152	1	80	tags=13%, list=4%, signal=13%
SCHLOSSER_SERUM_RESPONSE_UP	SCHLOSSER_SERUM_RESPONSE_UP	17	0.216458	0.781945	0.734597	0.960601	1	930	tags=59%, list=44%, signal=104%
KRIEG_HYPOXIA_VIA_KDM3A	KRIEG_HYPOXIA_VIA_KDM3A	17	0.215645	0.781085	0.704152	0.959942	1	406	tags=29%, list=19%, signal=36%
CREIGHTON_ENDOCRINE_THERAPY_RESISTANCE_1	CREIGHTON_ENDOCRINE_THERAPY_RESISTANCE_1	81	0.141302	0.780715	0.810393	0.958512	1	217	tags=14%, list=10%, signal=15%
SMIRNOV_RESPONSE_TO_IR_6HR_UP	SMIRNOV_RESPONSE_TO_IR_6HR_UP	38	0.16684	0.779712	0.746246	0.958075	1	1151	tags=74%, list=54%, signal=158%
NAKAMURA_ADIPOGENESIS_LATE_UP	NAKAMURA_ADIPOGENESIS_LATE_UP	17	0.211932	0.778459	0.73839	0.958005	1	798	tags=53%, list=38%, signal=84%
MCCABE_BOUND_BY_HOXC6	MCCABE_BOUND_BY_HOXC6	56	0.149757	0.772835	0.8	0.964686	1	224	tags=14%, list=11%, signal=16%
PLASARI_TGFB1_SIGNALING_VIA_NFIC_1HR_DN	PLASARI_TGFB1_SIGNALING_VIA_NFIC_1HR_DN	21	0.200284	0.772523	0.754601	0.963167	1	223	tags=19%, list=11%, signal=21%
CERVERA_SDHB_TARGETS_1_UP	CERVERA_SDHB_TARGETS_1_UP	21	0.199808	0.76849	0.744038	0.967477	1	1053	tags=71%, list=50%, signal=140%
MULLIGHAN_MLL_SIGNATURE_1_DN	MULLIGHAN_MLL_SIGNATURE_1_DN	32	0.171714	0.76834	0.75	0.96572	1	916	tags=53%, list=43%, signal=92%
MARTINEZ_RB1_AND_TP53_TARGETS_UP	MARTINEZ_RB1_AND_TP53_TARGETS_UP	84	0.136287	0.768251	0.82	0.963868	1	359	tags=18%, list=17%, signal=21%
CHYLA_CBFA2T3_TARGETS_UP	CHYLA_CBFA2T3_TARGETS_UP	60	0.14676	0.767897	0.802276	0.962463	1	694	tags=40%, list=33%, signal=58%
PID_P53_DOWNSTREAM_PATHWAY	PID_P53_DOWNSTREAM_PATHWAY	33	0.172767	0.767748	0.791091	0.960735	1	626	tags=36%, list=30%, signal=51%
MULLIGHAN_NPM1_MUTATED_SIGNATURE_2_UP	MULLIGHAN_NPM1_MUTATED_SIGNATURE_2_UP	20	0.19848	0.765765	0.783359	0.961853	1	605	tags=35%, list=29%, signal=49%
VERRECCHIA_EARLY_RESPONSE_TO_TGFB1	VERRECCHIA_EARLY_RESPONSE_TO_TGFB1	15	0.223484	0.765628	0.730463	0.960085	1	798	tags=47%, list=38%, signal=74%
BOYLAN_MULTIPLE_MYELOMA_D_UP	BOYLAN_MULTIPLE_MYELOMA_D_UP	16	0.218974	0.765552	0.755444	0.958252	1	103	tags=13%, list=5%, signal=13%
SHEDDEN_LUNG_CANCER_GOOD_SURVIVAL_A12	SHEDDEN_LUNG_CANCER_GOOD_SURVIVAL_A12	30	0.178818	0.763677	0.780338	0.959011	1	563	tags=30%, list=27%, signal=40%
BERTUCCI_MEDULLARY_VS_DUCTAL_BREAST_CANCER_UP	BERTUCCI_MEDULLARY_VS_DUCTAL_BREAST_CANCER_UP	34	0.171097	0.762291	0.785162	0.959087	1	246	tags=15%, list=12%, signal=16%
TAKEDA_TARGETS_OF_NUP98_HOXA9_FUSION_16D_UP	TAKEDA_TARGETS_OF_NUP98_HOXA9_FUSION_16D_UP	25	0.188518	0.761017	0.774648	0.959001	1	184	tags=12%, list=9%, signal=13%
FLECHNER_PBL_KIDNEY_TRANSPLANT_OK_VS_DONOR_UP	FLECHNER_PBL_KIDNEY_TRANSPLANT_OK_VS_DONOR_UP	18	0.203154	0.760518	0.760905	0.957869	1	473	tags=28%, list=22%, signal=35%
MASSARWEH_TAMOXIFEN_RESISTANCE_UP	MASSARWEH_TAMOXIFEN_RESISTANCE_UP	117	0.125963	0.75655	0.869382	0.96174	1	408	tags=21%, list=19%, signal=25%
TAKEDA_TARGETS_OF_NUP98_HOXA9_FUSION_8D_UP	TAKEDA_TARGETS_OF_NUP98_HOXA9_FUSION_8D_UP	20	0.19458	0.755031	0.759494	0.961984	1	605	tags=40%, list=29%, signal=55%
VERHAAK_AML_WITH_NPM1_MUTATED_DN	VERHAAK_AML_WITH_NPM1_MUTATED_DN	44	0.154129	0.753871	0.79023	0.961757	1	448	tags=25%, list=21%, signal=31%
GROSS_HYPOXIA_VIA_HIF1A_DN	GROSS_HYPOXIA_VIA_HIF1A_DN	15	0.216196	0.749155	0.737013	0.966575	1	300	tags=20%, list=14%, signal=23%
WNT_SIGNALING	WNT_SIGNALING	19	0.198284	0.745017	0.772803	0.970352	1	42	tags=11%, list=2%, signal=11%
FORTSCHEGGER_PHF8_TARGETS_DN	FORTSCHEGGER_PHF8_TARGETS_DN	176	0.114788	0.744934	0.88648	0.968521	1	429	tags=20%, list=20%, signal=24%
BLUM_RESPONSE_TO_SALIRASIB_UP	BLUM_RESPONSE_TO_SALIRASIB_UP	30	0.17398	0.743438	0.802752	0.96868	1	383	tags=23%, list=18%, signal=28%
MARTORIATI_MDM4_TARGETS_NEUROEPITHELIUM_UP	MARTORIATI_MDM4_TARGETS_NEUROEPITHELIUM_UP	29	0.170142	0.743077	0.79784	0.967245	1	126	tags=10%, list=6%, signal=11%
RIZKI_TUMOR_INVASIVENESS_3D_DN	RIZKI_TUMOR_INVASIVENESS_3D_DN	43	0.152407	0.738935	0.813711	0.970888	1	596	tags=35%, list=28%, signal=48%
REACTOME_ADAPTIVE_IMMUNE_SYSTEM	REACTOME_ADAPTIVE_IMMUNE_SYSTEM	57	0.142545	0.737753	0.813235	0.970537	1	569	tags=28%, list=27%, signal=37%
ACOSTA_PROLIFERATION_INDEPENDENT_MYC_TARGETS_DN	ACOSTA_PROLIFERATION_INDEPENDENT_MYC_TARGETS_DN	19	0.198382	0.737304	0.792994	0.969278	1	1703	tags=100%, list=80%, signal=503%
CHEMNITZ_RESPONSE_TO_PROSTAGLANDIN_E2_UP	CHEMNITZ_RESPONSE_TO_PROSTAGLANDIN_E2_UP	22	0.185727	0.735938	0.809524	0.96915	1	1315	tags=82%, list=62%, signal=213%
RICKMAN_TUMOR_DIFFERENTIATED_WELL_VS_MODERATELY_UP	RICKMAN_TUMOR_DIFFERENTIATED_WELL_VS_MODERATELY_UP	17	0.204164	0.735806	0.795918	0.967437	1	377	tags=29%, list=18%, signal=35%
ONKEN_UVEAL_MELANOMA_UP	ONKEN_UVEAL_MELANOMA_UP	110	0.122965	0.733844	0.886897	0.96817	1	568	tags=28%, list=27%, signal=36%
LIM_MAMMARY_LUMINAL_MATURE_UP	LIM_MAMMARY_LUMINAL_MATURE_UP	16	0.205828	0.730956	0.809932	0.970172	1	894	tags=56%, list=42%, signal=97%
WAMUNYOKOLI_OVARIAN_CANCER_LMP_DN	WAMUNYOKOLI_OVARIAN_CANCER_LMP_DN	46	0.148082	0.730104	0.830721	0.969408	1	264	tags=15%, list=12%, signal=17%
ZHENG_GLIOBLASTOMA_PLASTICITY_UP	ZHENG_GLIOBLASTOMA_PLASTICITY_UP	40	0.15626	0.729536	0.840668	0.968218	1	468	tags=25%, list=22%, signal=31%
MARSON_BOUND_BY_FOXP3_UNSTIMULATED	MARSON_BOUND_BY_FOXP3_UNSTIMULATED	158	0.11431	0.729478	0.890646	0.966407	1	198	tags=10%, list=9%, signal=10%
PROVENZANI_METASTASIS_DN	PROVENZANI_METASTASIS_DN	21	0.185741	0.727524	0.813644	0.966984	1	253	tags=19%, list=12%, signal=21%
VANOEVELEN_MYOGENESIS_SIN3A_TARGETS	VANOEVELEN_MYOGENESIS_SIN3A_TARGETS	30	0.165939	0.720463	0.8224	0.974043	1	160	tags=10%, list=8%, signal=11%
GRAESSMANN_RESPONSE_TO_MC_AND_SERUM_DEPRIVATION_UP	GRAESSMANN_RESPONSE_TO_MC_AND_SERUM_DEPRIVATION_UP	42	0.148391	0.718948	0.83958	0.973967	1	765	tags=40%, list=36%, signal=62%
GRADE_COLON_AND_RECTAL_CANCER_DN	GRADE_COLON_AND_RECTAL_CANCER_DN	18	0.198439	0.717074	0.83119	0.974428	1	602	tags=39%, list=28%, signal=54%
BONOME_OVARIAN_CANCER_SURVIVAL_OPTIMAL_DEBULKING	BONOME_OVARIAN_CANCER_SURVIVAL_OPTIMAL_DEBULKING	43	0.151662	0.714916	0.84697	0.975254	1	1160	tags=63%, list=55%, signal=136%
REACTOME_APOPTOSIS	REACTOME_APOPTOSIS	15	0.201804	0.713176	0.822368	0.975516	1	1695	tags=100%, list=80%, signal=494%
RICKMAN_TUMOR_DIFFERENTIATED_WELL_VS_MODERATELY_DN	RICKMAN_TUMOR_DIFFERENTIATED_WELL_VS_MODERATELY_DN	19	0.188091	0.708537	0.830894	0.979254	1	201	tags=16%, list=9%, signal=17%
KAAB_HEART_ATRIUM_VS_VENTRICLE_DN	KAAB_HEART_ATRIUM_VS_VENTRICLE_DN	27	0.166234	0.700898	0.860095	0.9861	1	521	tags=30%, list=25%, signal=39%
PENG_LEUCINE_DEPRIVATION_UP	PENG_LEUCINE_DEPRIVATION_UP	24	0.175446	0.696279	0.858025	0.98961	1	452	tags=29%, list=21%, signal=37%
ACEVEDO_LIVER_TUMOR_VS_NORMAL_ADJACENT_TISSUE_DN	ACEVEDO_LIVER_TUMOR_VS_NORMAL_ADJACENT_TISSUE_DN	34	0.151746	0.696208	0.859375	0.987797	1	1180	tags=71%, list=56%, signal=157%
TARTE_PLASMA_CELL_VS_PLASMABLAST_DN	TARTE_PLASMA_CELL_VS_PLASMABLAST_DN	32	0.159768	0.695312	0.85061	0.98692	1	517	tags=25%, list=24%, signal=33%
AMIT_SERUM_RESPONSE_60_MCF10A	AMIT_SERUM_RESPONSE_60_MCF10A	18	0.191407	0.694817	0.816587	0.98556	1	315	tags=22%, list=15%, signal=26%
FOSTER_KDM1A_TARGETS_DN	FOSTER_KDM1A_TARGETS_DN	31	0.158861	0.691912	0.872841	0.986875	1	1201	tags=71%, list=57%, signal=161%
SASSON_RESPONSE_TO_FORSKOLIN_DN	SASSON_RESPONSE_TO_FORSKOLIN_DN	16	0.191465	0.688845	0.839682	0.98838	1	266	tags=19%, list=13%, signal=21%
MONNIER_POSTRADIATION_TUMOR_ESCAPE_DN	MONNIER_POSTRADIATION_TUMOR_ESCAPE_DN	60	0.13075	0.687063	0.890208	0.988385	1	857	tags=47%, list=40%, signal=76%
CREIGHTON_ENDOCRINE_THERAPY_RESISTANCE_5	CREIGHTON_ENDOCRINE_THERAPY_RESISTANCE_5	102	0.115412	0.683219	0.913044	0.990647	1	911	tags=49%, list=43%, signal=82%
BURTON_ADIPOGENESIS_9	BURTON_ADIPOGENESIS_9	21	0.174203	0.681497	0.853395	0.990626	1	437	tags=29%, list=21%, signal=36%
LEE_LIVER_CANCER_SURVIVAL_UP	LEE_LIVER_CANCER_SURVIVAL_UP	21	0.174152	0.673051	0.888717	0.997517	1	655	tags=43%, list=31%, signal=61%
WAKABAYASHI_ADIPOGENESIS_PPARG_RXRA_BOUND_36HR	WAKABAYASHI_ADIPOGENESIS_PPARG_RXRA_BOUND_36HR	23	0.16985	0.671884	0.879085	0.996857	1	1495	tags=91%, list=70%, signal=306%
PID_E2F_PATHWAY	PID_E2F_PATHWAY	15	0.191406	0.671626	0.864094	0.995245	1	159	tags=13%, list=7%, signal=14%
WANG_HCP_PROSTATE_CANCER	WANG_HCP_PROSTATE_CANCER	16	0.19237	0.669556	0.8646	0.995476	1	376	tags=25%, list=18%, signal=30%
LIN_NPAS4_TARGETS_UP	LIN_NPAS4_TARGETS_UP	29	0.156587	0.668258	0.876623	0.994922	1	409	tags=24%, list=19%, signal=29%
KEGG_JAK_STAT_SIGNALING_PATHWAY	KEGG_JAK_STAT_SIGNALING_PATHWAY	22	0.169261	0.665786	0.87963	0.995627	1	625	tags=32%, list=29%, signal=45%
KAUFFMANN_DNA_REPLICATION_GENES	KAUFFMANN_DNA_REPLICATION_GENES	17	0.185226	0.664887	0.846405	0.994612	1	717	tags=41%, list=34%, signal=62%
SEITZ_NEOPLASTIC_TRANSFORMATION_BY_8P_DELETION_UP	SEITZ_NEOPLASTIC_TRANSFORMATION_BY_8P_DELETION_UP	16	0.190385	0.664611	0.858506	0.99304	1	842	tags=56%, list=40%, signal=93%
SERVITJA_LIVER_HNF1A_TARGETS_UP	SERVITJA_LIVER_HNF1A_TARGETS_UP	20	0.171844	0.662088	0.869499	0.993519	1	405	tags=25%, list=19%, signal=31%
TAYLOR_METHYLATED_IN_ACUTE_LYMPHOBLASTIC_LEUKEMIA	TAYLOR_METHYLATED_IN_ACUTE_LYMPHOBLASTIC_LEUKEMIA	15	0.189245	0.661678	0.869775	0.992039	1	317	tags=20%, list=15%, signal=23%
SWEET_KRAS_TARGETS_UP	SWEET_KRAS_TARGETS_UP	29	0.155293	0.660073	0.889764	0.991743	1	940	tags=48%, list=44%, signal=86%
ALCALAY_AML_BY_NPM1_LOCALIZATION_UP	ALCALAY_AML_BY_NPM1_LOCALIZATION_UP	23	0.164219	0.659112	0.892097	0.990815	1	0	tags=4%, list=0%, signal=4%
NUYTTEN_NIPP1_TARGETS_UP	NUYTTEN_NIPP1_TARGETS_UP	136	0.105593	0.6565	0.960811	0.991485	1	781	tags=39%, list=37%, signal=58%
JISON_SICKLE_CELL_DISEASE_UP	JISON_SICKLE_CELL_DISEASE_UP	27	0.157035	0.653643	0.885039	0.992214	1	1242	tags=74%, list=59%, signal=176%
RODWELL_AGING_KIDNEY_NO_BLOOD_UP	RODWELL_AGING_KIDNEY_NO_BLOOD_UP	42	0.134363	0.65271	0.916545	0.991209	1	35	tags=5%, list=2%, signal=5%
REACTOME_NGF_SIGNALLING_VIA_TRKA_FROM_THE_PLASMA_MEMBRANE	REACTOME_NGF_SIGNALLING_VIA_TRKA_FROM_THE_PLASMA_MEMBRANE	24	0.160154	0.649373	0.887279	0.99238	1	576	tags=33%, list=27%, signal=45%
DANG_BOUND_BY_MYC	DANG_BOUND_BY_MYC	125	0.106506	0.649303	0.959677	0.990623	1	326	tags=15%, list=15%, signal=17%
PHONG_TNF_TARGETS_UP	PHONG_TNF_TARGETS_UP	19	0.173524	0.648774	0.864177	0.98934	1	315	tags=21%, list=15%, signal=25%
MOREAUX_MULTIPLE_MYELOMA_BY_TACI_DN	MOREAUX_MULTIPLE_MYELOMA_BY_TACI_DN	20	0.16802	0.641651	0.904376	0.993605	1	699	tags=40%, list=33%, signal=59%
SMID_BREAST_CANCER_RELAPSE_IN_BRAIN_DN	SMID_BREAST_CANCER_RELAPSE_IN_BRAIN_DN	18	0.174731	0.639132	0.890302	0.9939	1	1208	tags=78%, list=57%, signal=179%
FRIDMAN_SENESCENCE_UP	FRIDMAN_SENESCENCE_UP	15	0.181748	0.63572	0.890127	0.994891	1	796	tags=47%, list=38%, signal=74%
ENK_UV_RESPONSE_EPIDERMIS_UP	ENK_UV_RESPONSE_EPIDERMIS_UP	46	0.129115	0.632073	0.932394	0.996057	1	99	tags=9%, list=5%, signal=9%
LASTOWSKA_NEUROBLASTOMA_COPY_NUMBER_UP	LASTOWSKA_NEUROBLASTOMA_COPY_NUMBER_UP	20	0.163954	0.627995	0.90228	0.99747	1	716	tags=40%, list=34%, signal=60%
DAVICIONI_MOLECULAR_ARMS_VS_ERMS_UP	DAVICIONI_MOLECULAR_ARMS_VS_ERMS_UP	60	0.123396	0.627753	0.926362	0.995829	1	1089	tags=63%, list=51%, signal=126%
KAYO_AGING_MUSCLE_UP	KAYO_AGING_MUSCLE_UP	33	0.140601	0.627592	0.90597	0.994171	1	957	tags=55%, list=45%, signal=98%
KEGG_REGULATION_OF_ACTIN_CYTOSKELETON	KEGG_REGULATION_OF_ACTIN_CYTOSKELETON	33	0.138948	0.624913	0.904615	0.994405	1	110	tags=9%, list=5%, signal=9%
ST_INTEGRIN_SIGNALING_PATHWAY	ST_INTEGRIN_SIGNALING_PATHWAY	15	0.177113	0.622457	0.915423	0.994402	1	1747	tags=100%, list=82%, signal=563%
IWANAGA_CARCINOGENESIS_BY_KRAS_PTEN_UP	IWANAGA_CARCINOGENESIS_BY_KRAS_PTEN_UP	28	0.143403	0.621705	0.911765	0.99318	1	288	tags=18%, list=14%, signal=20%
REACTOME_SIGNALING_BY_RHO_GTPASES	REACTOME_SIGNALING_BY_RHO_GTPASES	17	0.172154	0.621568	0.902121	0.991535	1	878	tags=53%, list=41%, signal=90%
MARTINEZ_TP53_TARGETS_DN	MARTINEZ_TP53_TARGETS_DN	62	0.119755	0.621431	0.935897	0.989868	1	211	tags=11%, list=10%, signal=12%
PILON_KLF1_TARGETS_UP	PILON_KLF1_TARGETS_UP	78	0.112734	0.618947	0.952167	0.989887	1	486	tags=21%, list=23%, signal=26%
DEURIG_T_CELL_PROLYMPHOCYTIC_LEUKEMIA_UP	DEURIG_T_CELL_PROLYMPHOCYTIC_LEUKEMIA_UP	55	0.120355	0.618884	0.937407	0.988166	1	549	tags=27%, list=26%, signal=36%
LIU_VAV3_PROSTATE_CARCINOGENESIS_UP	LIU_VAV3_PROSTATE_CARCINOGENESIS_UP	15	0.177019	0.616354	0.888704	0.988249	1	947	tags=60%, list=45%, signal=108%
MCBRYAN_PUBERTAL_BREAST_5_6WK_UP	MCBRYAN_PUBERTAL_BREAST_5_6WK_UP	17	0.168421	0.609419	0.917609	0.991259	1	387	tags=24%, list=18%, signal=29%
BENPORATH_NANOG_TARGETS	BENPORATH_NANOG_TARGETS	120	0.100439	0.607379	0.970976	0.99085	1	159	tags=8%, list=7%, signal=8%
ROZANOV_MMP14_TARGETS_UP	ROZANOV_MMP14_TARGETS_UP	57	0.118467	0.606439	0.941878	0.989692	1	628	tags=30%, list=30%, signal=41%
CREIGHTON_ENDOCRINE_THERAPY_RESISTANCE_2	CREIGHTON_ENDOCRINE_THERAPY_RESISTANCE_2	44	0.125098	0.605303	0.951613	0.988699	1	553	tags=27%, list=26%, signal=36%
BLALOCK_ALZHEIMERS_DISEASE_INCIPIENT_DN	BLALOCK_ALZHEIMERS_DISEASE_INCIPIENT_DN	23	0.150106	0.603956	0.931852	0.987863	1	466	tags=26%, list=22%, signal=33%
DURCHDEWALD_SKIN_CARCINOGENESIS_DN	DURCHDEWALD_SKIN_CARCINOGENESIS_DN	54	0.119851	0.603483	0.936556	0.986486	1	1056	tags=56%, list=50%, signal=108%
BASSO_CD40_SIGNALING_DN	BASSO_CD40_SIGNALING_DN	16	0.168636	0.603045	0.930159	0.985049	1	269	tags=19%, list=13%, signal=21%
POOLA_INVASIVE_BREAST_CANCER_DN	POOLA_INVASIVE_BREAST_CANCER_DN	27	0.142056	0.59083	0.9375	0.991021	1	1036	tags=63%, list=49%, signal=122%
GREGORY_SYNTHETIC_LETHAL_WITH_IMATINIB	GREGORY_SYNTHETIC_LETHAL_WITH_IMATINIB	15	0.169729	0.584583	0.920712	0.992895	1	189	tags=13%, list=9%, signal=15%
TCGA_GLIOBLASTOMA_COPY_NUMBER_UP	TCGA_GLIOBLASTOMA_COPY_NUMBER_UP	19	0.155146	0.584296	0.921875	0.991335	1	433	tags=26%, list=20%, signal=33%
LINDGREN_BLADDER_CANCER_CLUSTER_1_DN	LINDGREN_BLADDER_CANCER_CLUSTER_1_DN	49	0.114315	0.582973	0.945324	0.990367	1	359	tags=16%, list=17%, signal=19%
DUTERTRE_ESTRADIOL_RESPONSE_6HR_UP	DUTERTRE_ESTRADIOL_RESPONSE_6HR_UP	47	0.118218	0.580707	0.962319	0.98997	1	192	tags=11%, list=9%, signal=11%
GOTTWEIN_TARGETS_OF_KSHV_MIR_K12_11	GOTTWEIN_TARGETS_OF_KSHV_MIR_K12_11	16	0.161383	0.57024	0.951724	0.993906	1	467	tags=25%, list=22%, signal=32%
AMUNDSON_POOR_SURVIVAL_AFTER_GAMMA_RADIATION_2G	AMUNDSON_POOR_SURVIVAL_AFTER_GAMMA_RADIATION_2G	24	0.136712	0.557038	0.951713	0.998863	1	816	tags=42%, list=38%, signal=67%
GARY_CD5_TARGETS_UP	GARY_CD5_TARGETS_UP	73	0.101548	0.551657	0.967213	0.99964	1	924	tags=47%, list=44%, signal=80%
GRUETZMANN_PANCREATIC_CANCER_DN	GRUETZMANN_PANCREATIC_CANCER_DN	23	0.13584	0.547826	0.957812	0.99957	1	430	tags=22%, list=20%, signal=27%
REACTOME_SIGNALING_BY_FGFR	REACTOME_SIGNALING_BY_FGFR	19	0.145587	0.547543	0.947541	0.997995	1	572	tags=32%, list=27%, signal=43%
SHETH_LIVER_CANCER_VS_TXNIP_LOSS_PAM2	SHETH_LIVER_CANCER_VS_TXNIP_LOSS_PAM2	29	0.126759	0.541375	0.967341	0.998801	1	639	tags=31%, list=30%, signal=44%
KIM_MYCN_AMPLIFICATION_TARGETS_DN	KIM_MYCN_AMPLIFICATION_TARGETS_DN	23	0.133511	0.536779	0.960064	0.998918	1	1214	tags=70%, list=57%, signal=161%
KRIGE_RESPONSE_TO_TOSEDOSTAT_6HR_UP	KRIGE_RESPONSE_TO_TOSEDOSTAT_6HR_UP	173	0.0818066	0.532393	0.992318	0.998919	1	430	tags=18%, list=20%, signal=21%
SHETH_LIVER_CANCER_VS_TXNIP_LOSS_PAM4	SHETH_LIVER_CANCER_VS_TXNIP_LOSS_PAM4	35	0.112435	0.527751	0.987241	0.998916	1	382	tags=20%, list=18%, signal=24%
SHEN_SMARCA2_TARGETS_UP	SHEN_SMARCA2_TARGETS_UP	57	0.0998102	0.519655	0.986919	1	1	749	tags=35%, list=35%, signal=53%
DARWICHE_PAPILLOMA_RISK_LOW_DN	DARWICHE_PAPILLOMA_RISK_LOW_DN	16	0.144031	0.514111	0.979764	1	1	699	tags=38%, list=33%, signal=56%
KEGG_FOCAL_ADHESION	KEGG_FOCAL_ADHESION	43	0.107254	0.514075	0.978852	0.998342	1	1025	tags=53%, list=48%, signal=101%
MORI_MATURE_B_LYMPHOCYTE_UP	MORI_MATURE_B_LYMPHOCYTE_UP	20	0.135343	0.513613	0.962357	0.996831	1	968	tags=55%, list=46%, signal=100%
RASHI_RESPONSE_TO_IONIZING_RADIATION_2	RASHI_RESPONSE_TO_IONIZING_RADIATION_2	33	0.116105	0.508723	0.986068	0.99665	1	466	tags=21%, list=22%, signal=27%
REACTOME_SIGNALING_BY_FGFR_IN_DISEASE	REACTOME_SIGNALING_BY_FGFR_IN_DISEASE	24	0.125668	0.501532	0.972536	0.99702	1	572	tags=29%, list=27%, signal=39%
GARCIA_TARGETS_OF_FLI1_AND_DAX1_UP	GARCIA_TARGETS_OF_FLI1_AND_DAX1_UP	15	0.145186	0.500211	0.973019	0.995706	1	777	tags=40%, list=37%, signal=63%
BYSTRYKH_HEMATOPOIESIS_STEM_CELL_QTL_TRANS	BYSTRYKH_HEMATOPOIESIS_STEM_CELL_QTL_TRANS	105	0.0829254	0.497716	0.998613	0.994765	1	588	tags=24%, list=28%, signal=31%
BLALOCK_ALZHEIMERS_DISEASE_INCIPIENT_UP	BLALOCK_ALZHEIMERS_DISEASE_INCIPIENT_UP	62	0.0898223	0.471963	0.988571	0.999011	1	249	tags=11%, list=12%, signal=12%
GERY_CEBP_TARGETS	GERY_CEBP_TARGETS	25	0.114919	0.467089	0.987322	0.998258	1	1135	tags=68%, list=54%, signal=145%
KEGG_T_CELL_RECEPTOR_SIGNALING_PATHWAY	KEGG_T_CELL_RECEPTOR_SIGNALING_PATHWAY	15	0.128562	0.43737	0.998361	1	1	60	tags=7%, list=3%, signal=7%
DANG_REGULATED_BY_MYC_DN	DANG_REGULATED_BY_MYC_DN	50	0.0873616	0.435772	0.994118	0.999546	1	834	tags=36%, list=39%, signal=58%
STEARMAN_LUNG_CANCER_EARLY_VS_LATE_UP	STEARMAN_LUNG_CANCER_EARLY_VS_LATE_UP	16	0.11924	0.423615	0.99679	0.999289	1	1869	tags=100%, list=88%, signal=835%
KASLER_HDAC7_TARGETS_1_UP	KASLER_HDAC7_TARGETS_1_UP	40	0.0816813	0.372305	0.998521	1	1	950	tags=45%, list=45%, signal=80%
DACOSTA_UV_RESPONSE_VIA_ERCC3_UP	DACOSTA_UV_RESPONSE_VIA_ERCC3_UP	31	0.0818183	0.355355	1	0.999479	1	1949	tags=100%, list=92%, signal=1215%

## Sheet: GSEA_siRAD21_24h_down
NAME	GS<br> follow link to MSigDB	SIZE	ES	NES	NOM p-val	FDR q-val	FWER p-val	RANK AT MAX	LEADING EDGE
MANALO_HYPOXIA_DN	MANALO_HYPOXIA_DN	52	-0.522091	-3.02205	0	0	0	897	tags=94%, list=42%, signal=159%
KINSEY_TARGETS_OF_EWSR1_FLII_FUSION_UP	KINSEY_TARGETS_OF_EWSR1_FLII_FUSION_UP	186	-0.344898	-2.65629	0	0	0	906	tags=75%, list=43%, signal=120%
WEI_MYCN_TARGETS_WITH_E_BOX	WEI_MYCN_TARGETS_WITH_E_BOX	121	-0.36551	-2.54916	0	0.00226017	0.005	867	tags=76%, list=41%, signal=121%
KRIGE_RESPONSE_TO_TOSEDOSTAT_24HR_DN	KRIGE_RESPONSE_TO_TOSEDOSTAT_24HR_DN	150	-0.345453	-2.49168	0	0.00411997	0.012	863	tags=74%, list=41%, signal=116%
FOURNIER_ACINAR_DEVELOPMENT_LATE_2	FOURNIER_ACINAR_DEVELOPMENT_LATE_2	41	-0.454014	-2.44024	0	0.00632049	0.023	258	tags=34%, list=12%, signal=38%
PUJANA_BRCA2_PCC_NETWORK	PUJANA_BRCA2_PCC_NETWORK	44	-0.436208	-2.40332	0	0.00641742	0.028	904	tags=84%, list=43%, signal=144%
WHITFIELD_CELL_CYCLE_M_G1	WHITFIELD_CELL_CYCLE_M_G1	20	-0.549473	-2.38522	0	0.006472	0.033	493	tags=65%, list=23%, signal=84%
CAIRO_HEPATOBLASTOMA_CLASSES_UP	CAIRO_HEPATOBLASTOMA_CLASSES_UP	73	-0.378485	-2.37884	0	0.00583008	0.034	906	tags=85%, list=43%, signal=143%
PUJANA_CHEK2_PCC_NETWORK	PUJANA_CHEK2_PCC_NETWORK	73	-0.381373	-2.36239	0	0.0057713	0.037	906	tags=78%, list=43%, signal=132%
ZWANG_CLASS_2_TRANSIENTLY_INDUCED_BY_EGF	ZWANG_CLASS_2_TRANSIENTLY_INDUCED_BY_EGF	16	-0.605468	-2.30512	0	0.0096583	0.07	368	tags=69%, list=17%, signal=83%
LEE_BMP2_TARGETS_DN	LEE_BMP2_TARGETS_DN	154	-0.304621	-2.2822	0	0.0107587	0.085	906	tags=75%, list=43%, signal=121%
REACTOME_METABOLISM_OF_RNA	REACTOME_METABOLISM_OF_RNA	22	-0.5033	-2.22197	0.0027248	0.0175707	0.141	893	tags=91%, list=42%, signal=155%
PHONG_TNF_RESPONSE_VIA_P38_COMPLETE	PHONG_TNF_RESPONSE_VIA_P38_COMPLETE	41	-0.419061	-2.20559	0	0.0192222	0.164	398	tags=41%, list=19%, signal=50%
KOBAYASHI_EGFR_SIGNALING_24HR_DN	KOBAYASHI_EGFR_SIGNALING_24HR_DN	37	-0.412211	-2.15683	0	0.0278166	0.246	906	tags=84%, list=43%, signal=144%
LINSLEY_MIR16_TARGETS	LINSLEY_MIR16_TARGETS	44	-0.403321	-2.13926	0	0.0302224	0.284	430	tags=45%, list=20%, signal=56%
KRIGE_RESPONSE_TO_TOSEDOSTAT_6HR_DN	KRIGE_RESPONSE_TO_TOSEDOSTAT_6HR_DN	137	-0.296836	-2.11283	0	0.0349747	0.328	863	tags=71%, list=41%, signal=112%
BRUECKNER_TARGETS_OF_MIRLET7A3_DN	BRUECKNER_TARGETS_OF_MIRLET7A3_DN	17	-0.521609	-2.1072	0.0025641	0.0346779	0.344	295	tags=47%, list=14%, signal=54%
WONG_EMBRYONIC_STEM_CELL_CORE	WONG_EMBRYONIC_STEM_CELL_CORE	30	-0.432448	-2.09412	0	0.0369865	0.384	935	tags=87%, list=44%, signal=153%
TOYOTA_TARGETS_OF_MIR34B_AND_MIR34C	TOYOTA_TARGETS_OF_MIR34B_AND_MIR34C	56	-0.354768	-2.07432	0	0.0397222	0.426	843	tags=73%, list=40%, signal=118%
LIU_CMYB_TARGETS_UP	LIU_CMYB_TARGETS_UP	23	-0.468062	-2.06059	0.00257069	0.0418652	0.461	250	tags=48%, list=12%, signal=54%
STAMBOLSKY_RESPONSE_TO_VITAMIN_D3_UP	STAMBOLSKY_RESPONSE_TO_VITAMIN_D3_UP	18	-0.501653	-2.04608	0.00271003	0.0450972	0.513	135	tags=33%, list=6%, signal=35%
BENPORATH_CYCLING_GENES	BENPORATH_CYCLING_GENES	81	-0.318929	-2.01912	0.003367	0.0521493	0.582	933	tags=77%, list=44%, signal=131%
BOYAULT_LIVER_CANCER_SUBCLASS_G3_UP	BOYAULT_LIVER_CANCER_SUBCLASS_G3_UP	24	-0.45259	-2.01753	0	0.0502959	0.587	836	tags=79%, list=39%, signal=129%
PUIFFE_INVASION_INHIBITED_BY_ASCITES_DN	PUIFFE_INVASION_INHIBITED_BY_ASCITES_DN	23	-0.458222	-2.00644	0.00274725	0.0517114	0.615	358	tags=52%, list=17%, signal=62%
KAN_RESPONSE_TO_ARSENIC_TRIOXIDE	KAN_RESPONSE_TO_ARSENIC_TRIOXIDE	34	-0.383659	-1.96163	0.00543478	0.0678553	0.725	415	tags=44%, list=20%, signal=54%
TIEN_INTESTINE_PROBIOTICS_24HR_UP	TIEN_INTESTINE_PROBIOTICS_24HR_UP	82	-0.2982	-1.94193	0.00353357	0.0763714	0.777	459	tags=35%, list=22%, signal=43%
HAN_SATB1_TARGETS_DN	HAN_SATB1_TARGETS_DN	96	-0.28667	-1.92926	0	0.0811548	0.807	273	tags=27%, list=13%, signal=30%
GENTILE_UV_RESPONSE_CLUSTER_D8	GENTILE_UV_RESPONSE_CLUSTER_D8	16	-0.48209	-1.87889	0.00506329	0.108	0.886	423	tags=44%, list=20%, signal=54%
LI_WILMS_TUMOR_VS_FETAL_KIDNEY_1_DN	LI_WILMS_TUMOR_VS_FETAL_KIDNEY_1_DN	26	-0.406127	-1.86306	0	0.116371	0.911	287	tags=35%, list=14%, signal=40%
SENESE_HDAC2_TARGETS_UP	SENESE_HDAC2_TARGETS_UP	30	-0.380915	-1.85484	0.00540541	0.119429	0.923	296	tags=40%, list=14%, signal=46%
DODD_NASOPHARYNGEAL_CARCINOMA_DN	DODD_NASOPHARYNGEAL_CARCINOMA_DN	207	-0.236971	-1.8534	0	0.116366	0.924	910	tags=67%, list=43%, signal=106%
REACTOME_METABOLISM_OF_PROTEINS	REACTOME_METABOLISM_OF_PROTEINS	40	-0.344771	-1.84754	0.00274725	0.116974	0.933	558	tags=52%, list=26%, signal=70%
KRIEG_KDM3A_TARGETS_NOT_HYPOXIA	KRIEG_KDM3A_TARGETS_NOT_HYPOXIA	28	-0.390569	-1.84041	0.0134048	0.119674	0.94	530	tags=57%, list=25%, signal=75%
WELCSH_BRCA1_TARGETS_DN	WELCSH_BRCA1_TARGETS_DN	17	-0.449178	-1.82582	0.0167464	0.1273	0.953	905	tags=88%, list=43%, signal=153%
IVANOVA_HEMATOPOIESIS_EARLY_PROGENITOR	IVANOVA_HEMATOPOIESIS_EARLY_PROGENITOR	54	-0.309048	-1.80375	0.00682594	0.141383	0.971	674	tags=52%, list=32%, signal=74%
MILI_PSEUDOPODIA_HAPTOTAXIS_UP	MILI_PSEUDOPODIA_HAPTOTAXIS_UP	72	-0.289075	-1.8015	0.00331126	0.139672	0.971	727	tags=58%, list=34%, signal=86%
REACTOME_MRNA_PROCESSING	REACTOME_MRNA_PROCESSING	16	-0.457436	-1.79588	0.0200501	0.141243	0.976	735	tags=75%, list=35%, signal=114%
REACTOME_CELL_CYCLE_MITOTIC	REACTOME_CELL_CYCLE_MITOTIC	31	-0.361844	-1.76943	0.0106952	0.164309	0.987	792	tags=68%, list=37%, signal=107%
REACTOME_HIV_INFECTION	REACTOME_HIV_INFECTION	18	-0.432049	-1.76827	0.0184697	0.161068	0.987	889	tags=89%, list=42%, signal=152%
DAZARD_RESPONSE_TO_UV_NHEK_UP	DAZARD_RESPONSE_TO_UV_NHEK_UP	22	-0.400232	-1.75531	0.0294118	0.170438	0.99	462	tags=50%, list=22%, signal=63%
STARK_PREFRONTAL_CORTEX_22Q11_DELETION_DN	STARK_PREFRONTAL_CORTEX_22Q11_DELETION_DN	32	-0.351294	-1.75315	0.0177515	0.168471	0.991	602	tags=53%, list=28%, signal=73%
AMIT_SERUM_RESPONSE_120_MCF10A	AMIT_SERUM_RESPONSE_120_MCF10A	22	-0.415439	-1.75032	0.00738916	0.167681	0.991	533	tags=59%, list=25%, signal=78%
PUJANA_BRCA1_PCC_NETWORK	PUJANA_BRCA1_PCC_NETWORK	169	-0.230675	-1.73436	0	0.180022	0.997	906	tags=66%, list=43%, signal=106%
MARTENS_TRETINOIN_RESPONSE_DN	MARTENS_TRETINOIN_RESPONSE_DN	61	-0.285104	-1.73214	0.00928793	0.178703	0.997	903	tags=72%, list=43%, signal=122%
RUIZ_TNC_TARGETS_DN	RUIZ_TNC_TARGETS_DN	36	-0.341779	-1.73027	0.0151515	0.176761	0.997	267	tags=28%, list=13%, signal=31%
SHEDDEN_LUNG_CANCER_POOR_SURVIVAL_A6	SHEDDEN_LUNG_CANCER_POOR_SURVIVAL_A6	54	-0.290328	-1.72916	0.0161812	0.173983	0.997	906	tags=74%, list=43%, signal=126%
JOHNSTONE_PARVB_TARGETS_3_DN	JOHNSTONE_PARVB_TARGETS_3_DN	131	-0.245945	-1.72545	0	0.173952	0.997	660	tags=46%, list=31%, signal=62%
GARCIA_TARGETS_OF_FLI1_AND_DAX1_DN	GARCIA_TARGETS_OF_FLI1_AND_DAX1_DN	28	-0.352998	-1.72349	0.0264706	0.172757	0.997	782	tags=68%, list=37%, signal=106%
SARRIO_EPITHELIAL_MESENCHYMAL_TRANSITION_UP	SARRIO_EPITHELIAL_MESENCHYMAL_TRANSITION_UP	19	-0.420221	-1.72189	0.0182768	0.170843	0.997	450	tags=42%, list=21%, signal=53%
ALFANO_MYC_TARGETS	ALFANO_MYC_TARGETS	42	-0.319009	-1.71993	0.00864553	0.16905	0.997	168	tags=19%, list=8%, signal=20%
PENG_RAPAMYCIN_RESPONSE_DN	PENG_RAPAMYCIN_RESPONSE_DN	25	-0.378551	-1.70662	0.0268097	0.178876	0.997	661	tags=64%, list=31%, signal=92%
REACTOME_PROCESSING_OF_CAPPED_INTRON_CONTAINING_PRE_MRNA	REACTOME_PROCESSING_OF_CAPPED_INTRON_CONTAINING_PRE_MRNA	15	-0.445852	-1.69656	0.0254237	0.186234	0.998	735	tags=73%, list=35%, signal=111%
BASAKI_YBX1_TARGETS_UP	BASAKI_YBX1_TARGETS_UP	42	-0.31747	-1.69441	0.00882353	0.184815	0.999	739	tags=60%, list=35%, signal=90%
ZHANG_TLX_TARGETS_60HR_DN	ZHANG_TLX_TARGETS_60HR_DN	31	-0.347817	-1.68942	0.0167131	0.18652	0.999	973	tags=87%, list=46%, signal=159%
KIM_WT1_TARGETS_UP	KIM_WT1_TARGETS_UP	66	-0.27474	-1.68655	0.00630915	0.186167	0.999	483	tags=39%, list=23%, signal=49%
CHARAFE_BREAST_CANCER_LUMINAL_VS_MESENCHYMAL_DN	CHARAFE_BREAST_CANCER_LUMINAL_VS_MESENCHYMAL_DN	126	-0.237275	-1.68411	0.00403226	0.185488	0.999	277	tags=23%, list=13%, signal=25%
GOLDRATH_HOMEOSTATIC_PROLIFERATION	GOLDRATH_HOMEOSTATIC_PROLIFERATION	23	-0.389377	-1.68326	0.0192837	0.183339	0.999	455	tags=48%, list=21%, signal=60%
CASORELLI_ACUTE_PROMYELOCYTIC_LEUKEMIA_DN	CASORELLI_ACUTE_PROMYELOCYTIC_LEUKEMIA_DN	79	-0.267445	-1.67839	0.00341297	0.185575	0.999	556	tags=41%, list=26%, signal=53%
TSENG_IRS1_TARGETS_DN	TSENG_IRS1_TARGETS_DN	25	-0.362623	-1.67319	0.0238095	0.188387	0.999	220	tags=28%, list=10%, signal=31%
ELVIDGE_HIF1A_AND_HIF2A_TARGETS_DN	ELVIDGE_HIF1A_AND_HIF2A_TARGETS_DN	27	-0.361005	-1.67152	0.0216216	0.187415	0.999	356	tags=37%, list=17%, signal=44%
FOSTER_TOLERANT_MACROPHAGE_UP	FOSTER_TOLERANT_MACROPHAGE_UP	22	-0.377667	-1.6688	0.0353261	0.187529	0.999	405	tags=45%, list=19%, signal=56%
CHANG_CYCLING_GENES	CHANG_CYCLING_GENES	17	-0.421943	-1.66088	0.0306905	0.193292	0.999	897	tags=82%, list=42%, signal=142%
MARSON_BOUND_BY_E2F4_UNSTIMULATED	MARSON_BOUND_BY_E2F4_UNSTIMULATED	74	-0.259511	-1.66044	0.0136986	0.190655	0.999	927	tags=76%, list=44%, signal=130%
SIG_PIP3_SIGNALING_IN_CARDIAC_MYOCTES	SIG_PIP3_SIGNALING_IN_CARDIAC_MYOCTES	16	-0.427422	-1.66003	0.0272277	0.188143	0.999	605	tags=63%, list=29%, signal=87%
MIYAGAWA_TARGETS_OF_EWSR1_ETS_FUSIONS_DN	MIYAGAWA_TARGETS_OF_EWSR1_ETS_FUSIONS_DN	61	-0.279648	-1.65906	0.009375	0.186299	0.999	202	tags=26%, list=10%, signal=28%
ELVIDGE_HYPOXIA_BY_DMOG_UP	ELVIDGE_HYPOXIA_BY_DMOG_UP	36	-0.32513	-1.65685	0.0213415	0.185576	0.999	356	tags=33%, list=17%, signal=39%
SCHLOSSER_SERUM_RESPONSE_DN	SCHLOSSER_SERUM_RESPONSE_DN	99	-0.248926	-1.65628	0.00357143	0.183274	0.999	380	tags=28%, list=18%, signal=33%
BORCZUK_MALIGNANT_MESOTHELIOMA_UP	BORCZUK_MALIGNANT_MESOTHELIOMA_UP	39	-0.312863	-1.65425	0.0255682	0.182533	0.999	530	tags=49%, list=25%, signal=64%
FEVR_CTNNB1_TARGETS_DN	FEVR_CTNNB1_TARGETS_DN	66	-0.272558	-1.65216	0.00958466	0.182164	0.999	288	tags=21%, list=14%, signal=24%
ZHANG_BREAST_CANCER_PROGENITORS_UP	ZHANG_BREAST_CANCER_PROGENITORS_UP	51	-0.283062	-1.65166	0.0146628	0.180148	0.999	339	tags=29%, list=16%, signal=34%
SUNG_METASTASIS_STROMA_UP	SUNG_METASTASIS_STROMA_UP	22	-0.387301	-1.65058	0.0229226	0.178635	0.999	337	tags=36%, list=16%, signal=43%
LEE_LIVER_CANCER_SURVIVAL_DN	LEE_LIVER_CANCER_SURVIVAL_DN	20	-0.396954	-1.64423	0.0455764	0.182349	1	1288	tags=100%, list=61%, signal=252%
SANSOM_APC_TARGETS_UP	SANSOM_APC_TARGETS_UP	23	-0.362205	-1.64255	0.0379404	0.181646	1	238	tags=35%, list=11%, signal=39%
ONDER_CDH1_TARGETS_1_DN	ONDER_CDH1_TARGETS_1_DN	35	-0.326095	-1.63607	0.0214724	0.186396	1	533	tags=51%, list=25%, signal=68%
KARLSSON_TGFB1_TARGETS_UP	KARLSSON_TGFB1_TARGETS_UP	25	-0.361373	-1.62954	0.0388601	0.190571	1	706	tags=64%, list=33%, signal=95%
BROWNE_HCMV_INFECTION_4HR_DN	BROWNE_HCMV_INFECTION_4HR_DN	39	-0.306861	-1.62695	0.0358209	0.190925	1	1220	tags=92%, list=58%, signal=213%
PUJANA_BRCA_CENTERED_NETWORK	PUJANA_BRCA_CENTERED_NETWORK	15	-0.427883	-1.62367	0.0511509	0.192047	1	648	tags=60%, list=31%, signal=86%
ROME_INSULIN_TARGETS_IN_MUSCLE_UP	ROME_INSULIN_TARGETS_IN_MUSCLE_UP	46	-0.291697	-1.62079	0.0153374	0.192688	1	351	tags=30%, list=17%, signal=36%
TOOKER_GEMCITABINE_RESISTANCE_DN	TOOKER_GEMCITABINE_RESISTANCE_DN	23	-0.364888	-1.6158	0.0436047	0.195406	1	397	tags=39%, list=19%, signal=48%
CHEN_HOXA5_TARGETS_9HR_UP	CHEN_HOXA5_TARGETS_9HR_UP	29	-0.33568	-1.61289	0.046875	0.196069	1	597	tags=52%, list=28%, signal=71%
REACTOME_HIV_LIFE_CYCLE	REACTOME_HIV_LIFE_CYCLE	16	-0.412235	-1.61229	0.024	0.19425	1	889	tags=88%, list=42%, signal=150%
WEST_ADRENOCORTICAL_TUMOR_UP	WEST_ADRENOCORTICAL_TUMOR_UP	45	-0.299062	-1.59913	0.0335366	0.20686	1	1071	tags=84%, list=50%, signal=167%
LINDGREN_BLADDER_CANCER_CLUSTER_3_UP	LINDGREN_BLADDER_CANCER_CLUSTER_3_UP	48	-0.289577	-1.59296	0.0368098	0.211247	1	816	tags=60%, list=38%, signal=96%
VANTVEER_BREAST_CANCER_METASTASIS_DN	VANTVEER_BREAST_CANCER_METASTASIS_DN	22	-0.365351	-1.59156	0.0486486	0.21055	1	356	tags=41%, list=17%, signal=49%
DAVICIONI_PAX_FOXO1_SIGNATURE_IN_ARMS_UP	DAVICIONI_PAX_FOXO1_SIGNATURE_IN_ARMS_UP	17	-0.391496	-1.58797	0.055409	0.21182	1	87	tags=24%, list=4%, signal=24%
BLUM_RESPONSE_TO_SALIRASIB_DN	BLUM_RESPONSE_TO_SALIRASIB_DN	39	-0.304641	-1.58043	0.0403458	0.218781	1	153	tags=21%, list=7%, signal=22%
PUJANA_XPRSS_INT_NETWORK	PUJANA_XPRSS_INT_NETWORK	16	-0.412657	-1.57634	0.0519481	0.221007	1	648	tags=56%, list=31%, signal=80%
DIAZ_CHRONIC_MEYLOGENOUS_LEUKEMIA_UP	DIAZ_CHRONIC_MEYLOGENOUS_LEUKEMIA_UP	151	-0.214116	-1.57596	0	0.219146	1	547	tags=37%, list=26%, signal=46%
REACTOME_ANTIGEN_PROCESSING_UBIQUITINATION_PROTEASOME_DEGRADATION	REACTOME_ANTIGEN_PROCESSING_UBIQUITINATION_PROTEASOME_DEGRADATION	20	-0.382426	-1.57268	0.0426136	0.220689	1	319	tags=40%, list=15%, signal=47%
REACTOME_POST_TRANSLATIONAL_PROTEIN_MODIFICATION	REACTOME_POST_TRANSLATIONAL_PROTEIN_MODIFICATION	25	-0.344801	-1.5697	0.0435897	0.221707	1	303	tags=36%, list=14%, signal=42%
WU_CELL_MIGRATION	WU_CELL_MIGRATION	49	-0.285258	-1.56631	0.0308642	0.223962	1	254	tags=29%, list=12%, signal=32%
GENTILE_UV_HIGH_DOSE_DN	GENTILE_UV_HIGH_DOSE_DN	53	-0.275914	-1.56264	0.0341615	0.225681	1	567	tags=42%, list=27%, signal=55%
CHANG_CORE_SERUM_RESPONSE_UP	CHANG_CORE_SERUM_RESPONSE_UP	28	-0.333083	-1.55935	0.0438356	0.227159	1	877	tags=79%, list=41%, signal=132%
MOOTHA_HUMAN_MITODB_6_2002	MOOTHA_HUMAN_MITODB_6_2002	36	-0.306589	-1.55833	0.0433437	0.225937	1	398	tags=36%, list=19%, signal=44%
KEGG_TGF_BETA_SIGNALING_PATHWAY	KEGG_TGF_BETA_SIGNALING_PATHWAY	16	-0.404693	-1.55441	0.0646766	0.227657	1	207	tags=44%, list=10%, signal=48%
DACOSTA_UV_RESPONSE_VIA_ERCC3_DN	DACOSTA_UV_RESPONSE_VIA_ERCC3_DN	160	-0.20701	-1.54013	0.0131004	0.242956	1	275	tags=19%, list=13%, signal=21%
DELYS_THYROID_CANCER_DN	DELYS_THYROID_CANCER_DN	28	-0.326262	-1.53489	0.0512129	0.247928	1	443	tags=46%, list=21%, signal=58%
REACTOME_LATE_PHASE_OF_HIV_LIFE_CYCLE	REACTOME_LATE_PHASE_OF_HIV_LIFE_CYCLE	15	-0.405086	-1.52797	0.0613811	0.254333	1	889	tags=87%, list=42%, signal=148%
NAGASHIMA_NRG1_SIGNALING_UP	NAGASHIMA_NRG1_SIGNALING_UP	47	-0.279895	-1.52693	0.021875	0.253298	1	462	tags=40%, list=22%, signal=51%
BROWNE_HCMV_INFECTION_2HR_DN	BROWNE_HCMV_INFECTION_2HR_DN	16	-0.395694	-1.52529	0.0602094	0.252833	1	427	tags=38%, list=20%, signal=47%
MUELLER_PLURINET	MUELLER_PLURINET	28	-0.324636	-1.52168	0.0576923	0.255141	1	906	tags=86%, list=43%, signal=148%
KIM_WT1_TARGETS_DN	KIM_WT1_TARGETS_DN	74	-0.24248	-1.51968	0.040146	0.255109	1	287	tags=24%, list=14%, signal=27%
REACTOME_CELL_CYCLE	REACTOME_CELL_CYCLE	38	-0.297387	-1.51684	0.0497076	0.256842	1	792	tags=66%, list=37%, signal=103%
ELVIDGE_HIF1A_TARGETS_DN	ELVIDGE_HIF1A_TARGETS_DN	18	-0.369735	-1.5086	0.068306	0.265376	1	356	tags=39%, list=17%, signal=46%
MITSIADES_RESPONSE_TO_APLIDIN_DN	MITSIADES_RESPONSE_TO_APLIDIN_DN	41	-0.283357	-1.50848	0.0507937	0.263018	1	304	tags=27%, list=14%, signal=31%
NAKAMURA_TUMOR_ZONE_PERIPHERAL_VS_CENTRAL_UP	NAKAMURA_TUMOR_ZONE_PERIPHERAL_VS_CENTRAL_UP	55	-0.261078	-1.49791	0.0263158	0.275352	1	611	tags=45%, list=29%, signal=62%
DEBIASI_APOPTOSIS_BY_REOVIRUS_INFECTION_UP	DEBIASI_APOPTOSIS_BY_REOVIRUS_INFECTION_UP	50	-0.267584	-1.49765	0.0455927	0.272981	1	490	tags=42%, list=23%, signal=53%
QI_HYPOXIA	QI_HYPOXIA	26	-0.323072	-1.49555	0.048	0.273669	1	336	tags=31%, list=16%, signal=36%
ZHANG_RESPONSE_TO_IKK_INHIBITOR_AND_TNF_DN	ZHANG_RESPONSE_TO_IKK_INHIBITOR_AND_TNF_DN	27	-0.322478	-1.49079	0.06469	0.277449	1	207	tags=26%, list=10%, signal=28%
GRAESSMANN_RESPONSE_TO_MC_AND_DOXORUBICIN_DN	GRAESSMANN_RESPONSE_TO_MC_AND_DOXORUBICIN_DN	110	-0.216238	-1.48775	0.0175439	0.279475	1	860	tags=62%, list=41%, signal=99%
PID_MET_PATHWAY	PID_MET_PATHWAY	15	-0.404031	-1.48673	0.0753247	0.278248	1	730	tags=73%, list=34%, signal=111%
NAGASHIMA_EGF_SIGNALING_UP	NAGASHIMA_EGF_SIGNALING_UP	16	-0.382554	-1.48204	0.087766	0.282882	1	533	tags=50%, list=25%, signal=66%
SCHUHMACHER_MYC_TARGETS_UP	SCHUHMACHER_MYC_TARGETS_UP	15	-0.393708	-1.48121	0.0771277	0.281353	1	1022	tags=93%, list=48%, signal=179%
TIEN_INTESTINE_PROBIOTICS_6HR_DN	TIEN_INTESTINE_PROBIOTICS_6HR_DN	31	-0.297341	-1.47662	0.0582011	0.285776	1	642	tags=52%, list=30%, signal=73%
GARY_CD5_TARGETS_DN	GARY_CD5_TARGETS_DN	57	-0.245826	-1.47614	0.0436137	0.284167	1	893	tags=70%, list=42%, signal=118%
VERHAAK_GLIOBLASTOMA_MESENCHYMAL	VERHAAK_GLIOBLASTOMA_MESENCHYMAL	40	-0.277562	-1.47294	0.0520231	0.285949	1	220	tags=28%, list=10%, signal=30%
CHIARADONNA_NEOPLASTIC_TRANSFORMATION_CDC25_UP	CHIARADONNA_NEOPLASTIC_TRANSFORMATION_CDC25_UP	21	-0.336545	-1.47217	0.0673854	0.284781	1	443	tags=43%, list=21%, signal=54%
SANSOM_APC_TARGETS_REQUIRE_MYC	SANSOM_APC_TARGETS_REQUIRE_MYC	26	-0.325301	-1.46592	0.0735695	0.292293	1	1022	tags=88%, list=48%, signal=169%
GINESTIER_BREAST_CANCER_20Q13_AMPLIFICATION_DN	GINESTIER_BREAST_CANCER_20Q13_AMPLIFICATION_DN	19	-0.353509	-1.4642	0.0888325	0.292474	1	441	tags=37%, list=21%, signal=46%
LIM_MAMMARY_LUMINAL_MATURE_DN	LIM_MAMMARY_LUMINAL_MATURE_DN	23	-0.337521	-1.46358	0.0738786	0.290856	1	65	tags=17%, list=3%, signal=18%
OSMAN_BLADDER_CANCER_UP	OSMAN_BLADDER_CANCER_UP	64	-0.242618	-1.46174	0.0301205	0.291337	1	107	tags=13%, list=5%, signal=13%
MONNIER_POSTRADIATION_TUMOR_ESCAPE_UP	MONNIER_POSTRADIATION_TUMOR_ESCAPE_UP	67	-0.241703	-1.45895	0.0315457	0.293059	1	632	tags=49%, list=30%, signal=68%
KEGG_GAP_JUNCTION	KEGG_GAP_JUNCTION	15	-0.382014	-1.45116	0.0962963	0.302944	1	18	tags=13%, list=1%, signal=13%
KIM_RESPONSE_TO_TSA_AND_DECITABINE_UP	KIM_RESPONSE_TO_TSA_AND_DECITABINE_UP	16	-0.370983	-1.44492	0.108883	0.309976	1	212	tags=31%, list=10%, signal=34%
KIM_WT1_TARGETS_12HR_DN	KIM_WT1_TARGETS_12HR_DN	42	-0.27024	-1.44471	0.063253	0.307757	1	268	tags=24%, list=13%, signal=27%
DAZARD_UV_RESPONSE_CLUSTER_G6	DAZARD_UV_RESPONSE_CLUSTER_G6	29	-0.30575	-1.44074	0.0765027	0.310915	1	452	tags=38%, list=21%, signal=48%
KYNG_DNA_DAMAGE_UP	KYNG_DNA_DAMAGE_UP	38	-0.287306	-1.43935	0.0592105	0.310588	1	548	tags=45%, list=26%, signal=59%
MARTINEZ_RESPONSE_TO_TRABECTEDIN_DN	MARTINEZ_RESPONSE_TO_TRABECTEDIN_DN	38	-0.270421	-1.43847	0.0823529	0.309671	1	406	tags=34%, list=19%, signal=42%
RODRIGUES_THYROID_CARCINOMA_ANAPLASTIC_UP	RODRIGUES_THYROID_CARCINOMA_ANAPLASTIC_UP	118	-0.206036	-1.43473	0.0267176	0.312825	1	188	tags=15%, list=9%, signal=16%
SCHLOSSER_MYC_TARGETS_REPRESSED_BY_SERUM	SCHLOSSER_MYC_TARGETS_REPRESSED_BY_SERUM	20	-0.339978	-1.4306	0.0857843	0.316791	1	937	tags=80%, list=44%, signal=142%
KEGG_CELL_CYCLE	KEGG_CELL_CYCLE	18	-0.35619	-1.42049	0.120205	0.330349	1	247	tags=28%, list=12%, signal=31%
GEORGES_TARGETS_OF_MIR192_AND_MIR215	GEORGES_TARGETS_OF_MIR192_AND_MIR215	172	-0.188372	-1.42042	0.0235849	0.327969	1	461	tags=29%, list=22%, signal=34%
PASINI_SUZ12_TARGETS_DN	PASINI_SUZ12_TARGETS_DN	79	-0.222697	-1.4192	0.0640244	0.327522	1	165	tags=19%, list=8%, signal=20%
GHANDHI_BYSTANDER_IRRADIATION_UP	GHANDHI_BYSTANDER_IRRADIATION_UP	16	-0.363175	-1.4177	0.0806916	0.32735	1	267	tags=38%, list=13%, signal=43%
REACTOME_CLASS_I_MHC_MEDIATED_ANTIGEN_PROCESSING_PRESENTATION	REACTOME_CLASS_I_MHC_MEDIATED_ANTIGEN_PROCESSING_PRESENTATION	25	-0.301058	-1.41237	0.107463	0.333962	1	319	tags=32%, list=15%, signal=37%
SHEPARD_CRUSH_AND_BURN_MUTANT_DN	SHEPARD_CRUSH_AND_BURN_MUTANT_DN	20	-0.336288	-1.4093	0.103015	0.336335	1	266	tags=30%, list=13%, signal=34%
MOOTHA_MITOCHONDRIA	MOOTHA_MITOCHONDRIA	38	-0.271447	-1.40843	0.0847458	0.335139	1	398	tags=32%, list=19%, signal=38%
REN_ALVEOLAR_RHABDOMYOSARCOMA_DN	REN_ALVEOLAR_RHABDOMYOSARCOMA_DN	87	-0.211583	-1.40713	0.0555556	0.334981	1	182	tags=17%, list=9%, signal=18%
NUYTTEN_NIPP1_TARGETS_DN	NUYTTEN_NIPP1_TARGETS_DN	161	-0.185366	-1.39648	0.0181818	0.349968	1	304	tags=24%, list=14%, signal=26%
KEGG_UBIQUITIN_MEDIATED_PROTEOLYSIS	KEGG_UBIQUITIN_MEDIATED_PROTEOLYSIS	15	-0.355804	-1.39497	0.1	0.349927	1	225	tags=33%, list=11%, signal=37%
LINDVALL_IMMORTALIZED_BY_TERT_UP	LINDVALL_IMMORTALIZED_BY_TERT_UP	21	-0.31992	-1.39325	0.106267	0.350178	1	173	tags=29%, list=8%, signal=31%
PID_ERBB1_DOWNSTREAM_PATHWAY	PID_ERBB1_DOWNSTREAM_PATHWAY	19	-0.329137	-1.39062	0.121951	0.351797	1	605	tags=53%, list=29%, signal=73%
YAGI_AML_WITH_INV_16_TRANSLOCATION	YAGI_AML_WITH_INV_16_TRANSLOCATION	55	-0.241667	-1.39053	0.0897833	0.349478	1	375	tags=31%, list=18%, signal=37%
BROWNE_HCMV_INFECTION_14HR_UP	BROWNE_HCMV_INFECTION_14HR_UP	24	-0.316452	-1.38918	0.118694	0.349414	1	426	tags=42%, list=20%, signal=52%
PENG_LEUCINE_DEPRIVATION_DN	PENG_LEUCINE_DEPRIVATION_DN	16	-0.365016	-1.3882	0.135204	0.348879	1	855	tags=81%, list=40%, signal=135%
ACEVEDO_LIVER_TUMOR_VS_NORMAL_ADJACENT_TISSUE_UP	ACEVEDO_LIVER_TUMOR_VS_NORMAL_ADJACENT_TISSUE_UP	92	-0.208269	-1.38218	0.0496689	0.356041	1	469	tags=33%, list=22%, signal=40%
RODRIGUES_THYROID_CARCINOMA_POORLY_DIFFERENTIATED_UP	RODRIGUES_THYROID_CARCINOMA_POORLY_DIFFERENTIATED_UP	87	-0.209874	-1.38039	0.0816327	0.35627	1	916	tags=68%, list=43%, signal=114%
RAGHAVACHARI_PLATELET_SPECIFIC_GENES	RAGHAVACHARI_PLATELET_SPECIFIC_GENES	15	-0.361784	-1.3797	0.0984456	0.355069	1	1170	tags=93%, list=55%, signal=207%
HUANG_DASATINIB_RESISTANCE_UP	HUANG_DASATINIB_RESISTANCE_UP	25	-0.303611	-1.3784	0.107692	0.355044	1	358	tags=32%, list=17%, signal=38%
ZHU_CMV_24_HR_UP	ZHU_CMV_24_HR_UP	18	-0.341434	-1.37741	0.101737	0.354237	1	643	tags=61%, list=30%, signal=87%
KEGG_CALCIUM_SIGNALING_PATHWAY	KEGG_CALCIUM_SIGNALING_PATHWAY	17	-0.35505	-1.37728	0.116751	0.35217	1	18	tags=12%, list=1%, signal=12%
ELVIDGE_HYPOXIA_UP	ELVIDGE_HYPOXIA_UP	43	-0.254179	-1.3684	0.079646	0.364938	1	356	tags=28%, list=17%, signal=33%
BAE_BRCA1_TARGETS_UP	BAE_BRCA1_TARGETS_UP	19	-0.327517	-1.36503	0.132597	0.368204	1	201	tags=32%, list=9%, signal=35%
IVANOVSKA_MIR106B_TARGETS	IVANOVSKA_MIR106B_TARGETS	24	-0.297596	-1.36181	0.108992	0.371106	1	488	tags=50%, list=23%, signal=64%
FUJII_YBX1_TARGETS_DN	FUJII_YBX1_TARGETS_DN	25	-0.294016	-1.36093	0.122222	0.370387	1	304	tags=28%, list=14%, signal=32%
PURBEY_TARGETS_OF_CTBP1_AND_SATB1_DN	PURBEY_TARGETS_OF_CTBP1_AND_SATB1_DN	19	-0.325779	-1.35953	0.123487	0.370361	1	434	tags=42%, list=20%, signal=52%
DACOSTA_UV_RESPONSE_VIA_ERCC3_COMMON_DN	DACOSTA_UV_RESPONSE_VIA_ERCC3_COMMON_DN	94	-0.201323	-1.35945	0.0725191	0.368168	1	452	tags=29%, list=21%, signal=35%
KAYO_AGING_MUSCLE_DN	KAYO_AGING_MUSCLE_DN	15	-0.362396	-1.35641	0.123786	0.370991	1	459	tags=53%, list=22%, signal=68%
BUYTAERT_PHOTODYNAMIC_THERAPY_STRESS_DN	BUYTAERT_PHOTODYNAMIC_THERAPY_STRESS_DN	100	-0.200691	-1.35395	0.0766551	0.373145	1	392	tags=27%, list=18%, signal=32%
MANALO_HYPOXIA_UP	MANALO_HYPOXIA_UP	61	-0.225435	-1.34232	0.0769231	0.391096	1	278	tags=25%, list=13%, signal=27%
CHEN_LVAD_SUPPORT_OF_FAILING_HEART_UP	CHEN_LVAD_SUPPORT_OF_FAILING_HEART_UP	25	-0.292988	-1.33814	0.126685	0.39605	1	233	tags=24%, list=11%, signal=27%
SMID_BREAST_CANCER_BASAL_UP	SMID_BREAST_CANCER_BASAL_UP	110	-0.188029	-1.33436	0.0692308	0.400211	1	177	tags=15%, list=8%, signal=16%
WANG_SMARCE1_TARGETS_DN	WANG_SMARCE1_TARGETS_DN	50	-0.235241	-1.33389	0.0974026	0.398386	1	659	tags=50%, list=31%, signal=71%
PEDERSEN_METASTASIS_BY_ERBB2_ISOFORM_7	PEDERSEN_METASTASIS_BY_ERBB2_ISOFORM_7	77	-0.212854	-1.33259	0.0952381	0.398528	1	308	tags=22%, list=15%, signal=25%
ZHANG_TLX_TARGETS_36HR_DN	ZHANG_TLX_TARGETS_36HR_DN	24	-0.302121	-1.33252	0.14433	0.396253	1	977	tags=83%, list=46%, signal=153%
DAZARD_RESPONSE_TO_UV_NHEK_DN	DAZARD_RESPONSE_TO_UV_NHEK_DN	61	-0.227459	-1.33189	0.120846	0.395109	1	452	tags=31%, list=21%, signal=38%
YAUCH_HEDGEHOG_SIGNALING_PARACRINE_DN	YAUCH_HEDGEHOG_SIGNALING_PARACRINE_DN	40	-0.254228	-1.33169	0.130058	0.393117	1	222	tags=23%, list=10%, signal=25%
GRADE_COLON_CANCER_UP	GRADE_COLON_CANCER_UP	80	-0.205823	-1.32748	0.077821	0.398571	1	856	tags=63%, list=40%, signal=101%
MCBRYAN_PUBERTAL_BREAST_6_7WK_UP	MCBRYAN_PUBERTAL_BREAST_6_7WK_UP	30	-0.278092	-1.32685	0.129032	0.397288	1	356	tags=33%, list=17%, signal=39%
LABBE_TARGETS_OF_TGFB1_AND_WNT3A_UP	LABBE_TARGETS_OF_TGFB1_AND_WNT3A_UP	16	-0.339273	-1.31795	0.141463	0.411064	1	147	tags=25%, list=7%, signal=27%
AZARE_NEOPLASTIC_TRANSFORMATION_BY_STAT3_UP	AZARE_NEOPLASTIC_TRANSFORMATION_BY_STAT3_UP	22	-0.298217	-1.31116	0.154062	0.421524	1	147	tags=23%, list=7%, signal=24%
REACTOME_FATTY_ACID_TRIACYLGLYCEROL_AND_KETONE_BODY_METABOLISM	REACTOME_FATTY_ACID_TRIACYLGLYCEROL_AND_KETONE_BODY_METABOLISM	24	-0.279816	-1.31006	0.147727	0.421069	1	429	tags=38%, list=20%, signal=46%
TONKS_TARGETS_OF_RUNX1_RUNX1T1_FUSION_MONOCYTE_UP	TONKS_TARGETS_OF_RUNX1_RUNX1T1_FUSION_MONOCYTE_UP	34	-0.256324	-1.30003	0.160221	0.438476	1	206	tags=21%, list=10%, signal=22%
WAMUNYOKOLI_OVARIAN_CANCER_GRADES_1_2_UP	WAMUNYOKOLI_OVARIAN_CANCER_GRADES_1_2_UP	27	-0.278511	-1.29543	0.15864	0.445125	1	276	tags=30%, list=13%, signal=34%
PEDERSEN_TARGETS_OF_611CTF_ISOFORM_OF_ERBB2	PEDERSEN_TARGETS_OF_611CTF_ISOFORM_OF_ERBB2	18	-0.325591	-1.29252	0.168342	0.448212	1	231	tags=28%, list=11%, signal=31%
GRAESSMANN_APOPTOSIS_BY_SERUM_DEPRIVATION_DN	GRAESSMANN_APOPTOSIS_BY_SERUM_DEPRIVATION_DN	37	-0.246422	-1.28681	0.143678	0.456411	1	348	tags=30%, list=16%, signal=35%
MARZEC_IL2_SIGNALING_UP	MARZEC_IL2_SIGNALING_UP	26	-0.276026	-1.28645	0.168067	0.454485	1	782	tags=65%, list=37%, signal=102%
CHIANG_LIVER_CANCER_SUBCLASS_PROLIFERATION_UP	CHIANG_LIVER_CANCER_SUBCLASS_PROLIFERATION_UP	22	-0.302283	-1.28595	0.172012	0.453121	1	144	tags=18%, list=7%, signal=19%
UZONYI_RESPONSE_TO_LEUKOTRIENE_AND_THROMBIN	UZONYI_RESPONSE_TO_LEUKOTRIENE_AND_THROMBIN	16	-0.337711	-1.2854	0.178295	0.451738	1	403	tags=56%, list=19%, signal=69%
HORIUCHI_WTAP_TARGETS_DN	HORIUCHI_WTAP_TARGETS_DN	46	-0.234639	-1.28374	0.137195	0.452082	1	904	tags=72%, list=43%, signal=122%
PATIL_LIVER_CANCER	PATIL_LIVER_CANCER	90	-0.19472	-1.27819	0.0905797	0.460313	1	350	tags=20%, list=17%, signal=23%
CREIGHTON_ENDOCRINE_THERAPY_RESISTANCE_4	CREIGHTON_ENDOCRINE_THERAPY_RESISTANCE_4	57	-0.217712	-1.27499	0.116923	0.463948	1	364	tags=30%, list=17%, signal=35%
KEGG_AXON_GUIDANCE	KEGG_AXON_GUIDANCE	40	-0.240905	-1.27467	0.152738	0.46208	1	141	tags=20%, list=7%, signal=21%
FARMER_BREAST_CANCER_APOCRINE_VS_BASAL	FARMER_BREAST_CANCER_APOCRINE_VS_BASAL	47	-0.233051	-1.27433	0.152318	0.460229	1	299	tags=30%, list=14%, signal=34%
BIOCARTA_MAPK_PATHWAY	BIOCARTA_MAPK_PATHWAY	15	-0.338671	-1.27291	0.19571	0.460552	1	188	tags=33%, list=9%, signal=36%
WINTER_HYPOXIA_METAGENE	WINTER_HYPOXIA_METAGENE	50	-0.228386	-1.27215	0.140127	0.459449	1	392	tags=32%, list=18%, signal=38%
BUYTAERT_PHOTODYNAMIC_THERAPY_STRESS_UP	BUYTAERT_PHOTODYNAMIC_THERAPY_STRESS_UP	153	-0.169194	-1.27126	0.104348	0.45872	1	406	tags=27%, list=19%, signal=32%
PENG_GLUTAMINE_DEPRIVATION_DN	PENG_GLUTAMINE_DEPRIVATION_DN	39	-0.244098	-1.27112	0.162252	0.456605	1	937	tags=74%, list=44%, signal=131%
VECCHI_GASTRIC_CANCER_EARLY_UP	VECCHI_GASTRIC_CANCER_EARLY_UP	57	-0.22405	-1.26995	0.125767	0.456566	1	243	tags=21%, list=11%, signal=23%
DAVICIONI_TARGETS_OF_PAX_FOXO1_FUSIONS_DN	DAVICIONI_TARGETS_OF_PAX_FOXO1_FUSIONS_DN	16	-0.326682	-1.26961	0.185083	0.454841	1	60	tags=19%, list=3%, signal=19%
BURTON_ADIPOGENESIS_5	BURTON_ADIPOGENESIS_5	16	-0.324877	-1.26932	0.166667	0.452908	1	142	tags=25%, list=7%, signal=27%
HOOI_ST7_TARGETS_UP	HOOI_ST7_TARGETS_UP	16	-0.324331	-1.26677	0.194521	0.455683	1	296	tags=31%, list=14%, signal=36%
PILON_KLF1_TARGETS_DN	PILON_KLF1_TARGETS_DN	296	-0.154074	-1.26565	0.0736196	0.455369	1	642	tags=38%, list=30%, signal=46%
REACTOME_ANTIVIRAL_MECHANISM_BY_IFN_STIMULATED_GENES	REACTOME_ANTIVIRAL_MECHANISM_BY_IFN_STIMULATED_GENES	17	-0.31407	-1.26452	0.191542	0.455182	1	590	tags=53%, list=28%, signal=73%
BHATI_G2M_ARREST_BY_2METHOXYESTRADIOL_UP	BHATI_G2M_ARREST_BY_2METHOXYESTRADIOL_UP	15	-0.329537	-1.2643	0.195592	0.453312	1	318	tags=40%, list=15%, signal=47%
LE_EGR2_TARGETS_DN	LE_EGR2_TARGETS_DN	16	-0.326178	-1.26175	0.195592	0.455968	1	201	tags=31%, list=9%, signal=34%
STEIN_ESRRA_TARGETS	STEIN_ESRRA_TARGETS	71	-0.204555	-1.2597	0.131833	0.457612	1	646	tags=44%, list=30%, signal=61%
SANSOM_APC_TARGETS	SANSOM_APC_TARGETS	34	-0.245774	-1.25376	0.167614	0.466435	1	556	tags=41%, list=26%, signal=55%
SABATES_COLORECTAL_ADENOMA_UP	SABATES_COLORECTAL_ADENOMA_UP	17	-0.315903	-1.24589	0.222494	0.480078	1	250	tags=35%, list=12%, signal=40%
COLINA_TARGETS_OF_4EBP1_AND_4EBP2	COLINA_TARGETS_OF_4EBP1_AND_4EBP2	46	-0.222174	-1.24409	0.183908	0.481393	1	169	tags=17%, list=8%, signal=18%
KIM_MYC_AMPLIFICATION_TARGETS_UP	KIM_MYC_AMPLIFICATION_TARGETS_UP	34	-0.241678	-1.23972	0.190883	0.488113	1	266	tags=24%, list=13%, signal=26%
GROSS_HYPOXIA_VIA_ELK3_AND_HIF1A_UP	GROSS_HYPOXIA_VIA_ELK3_AND_HIF1A_UP	28	-0.268862	-1.23459	0.184282	0.496081	1	415	tags=39%, list=20%, signal=48%
PHONG_TNF_RESPONSE_VIA_P38_PARTIAL	PHONG_TNF_RESPONSE_VIA_P38_PARTIAL	46	-0.223845	-1.23439	0.167192	0.494061	1	293	tags=24%, list=14%, signal=27%
REACTOME_METABOLISM_OF_LIPIDS_AND_LIPOPROTEINS	REACTOME_METABOLISM_OF_LIPIDS_AND_LIPOPROTEINS	70	-0.191874	-1.23276	0.174342	0.494856	1	429	tags=30%, list=20%, signal=36%
ZHANG_GATA6_TARGETS_DN	ZHANG_GATA6_TARGETS_DN	16	-0.314705	-1.23251	0.211302	0.492981	1	277	tags=38%, list=13%, signal=43%
LINDGREN_BLADDER_CANCER_WITH_LOH_IN_CHR9Q	LINDGREN_BLADDER_CANCER_WITH_LOH_IN_CHR9Q	18	-0.29386	-1.23198	0.220551	0.491784	1	661	tags=56%, list=31%, signal=80%
HAN_SATB1_TARGETS_UP	HAN_SATB1_TARGETS_UP	85	-0.189282	-1.22408	0.16388	0.505521	1	349	tags=25%, list=16%, signal=28%
DITTMER_PTHLH_TARGETS_DN	DITTMER_PTHLH_TARGETS_DN	16	-0.314112	-1.22294	0.230367	0.505387	1	366	tags=38%, list=17%, signal=45%
HEDENFALK_BREAST_CANCER_BRCA1_VS_BRCA2	HEDENFALK_BREAST_CANCER_BRCA1_VS_BRCA2	21	-0.282802	-1.22191	0.208995	0.505166	1	948	tags=81%, list=45%, signal=145%
FLECHNER_BIOPSY_KIDNEY_TRANSPLANT_OK_VS_DONOR_UP	FLECHNER_BIOPSY_KIDNEY_TRANSPLANT_OK_VS_DONOR_UP	70	-0.199932	-1.21984	0.138614	0.507225	1	339	tags=27%, list=16%, signal=31%
ZWANG_CLASS_1_TRANSIENTLY_INDUCED_BY_EGF	ZWANG_CLASS_1_TRANSIENTLY_INDUCED_BY_EGF	119	-0.173304	-1.21829	0.146939	0.507929	1	405	tags=28%, list=19%, signal=32%
ZHU_CMV_ALL_UP	ZHU_CMV_ALL_UP	20	-0.282534	-1.21692	0.208219	0.508305	1	643	tags=55%, list=30%, signal=78%
BROWNE_HCMV_INFECTION_12HR_UP	BROWNE_HCMV_INFECTION_12HR_UP	18	-0.301429	-1.21673	0.217984	0.506326	1	330	tags=39%, list=16%, signal=46%
MARTINEZ_RESPONSE_TO_TRABECTEDIN	MARTINEZ_RESPONSE_TO_TRABECTEDIN	16	-0.309429	-1.21634	0.209974	0.50481	1	160	tags=25%, list=8%, signal=27%
LIU_VMYB_TARGETS_UP	LIU_VMYB_TARGETS_UP	21	-0.281738	-1.21328	0.23219	0.50882	1	181	tags=19%, list=9%, signal=21%
CHICAS_RB1_TARGETS_SENESCENT	CHICAS_RB1_TARGETS_SENESCENT	97	-0.177699	-1.21295	0.158301	0.507211	1	169	tags=14%, list=8%, signal=15%
WIEDERSCHAIN_TARGETS_OF_BMI1_AND_PCGF2	WIEDERSCHAIN_TARGETS_OF_BMI1_AND_PCGF2	19	-0.290803	-1.21227	0.241645	0.506482	1	62	tags=16%, list=3%, signal=16%
MASSARWEH_RESPONSE_TO_ESTRADIOL	MASSARWEH_RESPONSE_TO_ESTRADIOL	18	-0.297165	-1.21195	0.201058	0.50467	1	261	tags=28%, list=12%, signal=31%
XU_GH1_AUTOCRINE_TARGETS_DN	XU_GH1_AUTOCRINE_TARGETS_DN	35	-0.236498	-1.21053	0.216	0.505163	1	254	tags=26%, list=12%, signal=29%
GUO_HEX_TARGETS_UP	GUO_HEX_TARGETS_UP	18	-0.302767	-1.20894	0.240933	0.506142	1	115	tags=22%, list=5%, signal=23%
GOBERT_OLIGODENDROCYTE_DIFFERENTIATION_UP	GOBERT_OLIGODENDROCYTE_DIFFERENTIATION_UP	99	-0.175394	-1.20585	0.157143	0.510399	1	916	tags=66%, list=43%, signal=110%
YAMAZAKI_TCEB3_TARGETS_UP	YAMAZAKI_TCEB3_TARGETS_UP	32	-0.24773	-1.20317	0.222571	0.513683	1	144	tags=19%, list=7%, signal=20%
COULOUARN_TEMPORAL_TGFB1_SIGNATURE_UP	COULOUARN_TEMPORAL_TGFB1_SIGNATURE_UP	21	-0.282263	-1.20292	0.219388	0.511902	1	440	tags=38%, list=21%, signal=48%
BROWNE_HCMV_INFECTION_16HR_UP	BROWNE_HCMV_INFECTION_16HR_UP	30	-0.248796	-1.20135	0.228659	0.512787	1	204	tags=23%, list=10%, signal=25%
REACTOME_DNA_REPLICATION	REACTOME_DNA_REPLICATION	16	-0.309092	-1.19959	0.251282	0.514253	1	661	tags=50%, list=31%, signal=72%
DUTERTRE_ESTRADIOL_RESPONSE_24HR_UP	DUTERTRE_ESTRADIOL_RESPONSE_24HR_UP	39	-0.222875	-1.19874	0.22409	0.513837	1	921	tags=69%, list=43%, signal=120%
SMIRNOV_RESPONSE_TO_IR_6HR_DN	SMIRNOV_RESPONSE_TO_IR_6HR_DN	20	-0.284632	-1.19847	0.246914	0.512124	1	336	tags=25%, list=16%, signal=29%
KEGG_FC_GAMMA_R_MEDIATED_PHAGOCYTOSIS	KEGG_FC_GAMMA_R_MEDIATED_PHAGOCYTOSIS	21	-0.278339	-1.1981	0.23057	0.510734	1	293	tags=29%, list=14%, signal=33%
ROSTY_CERVICAL_CANCER_PROLIFERATION_CLUSTER	ROSTY_CERVICAL_CANCER_PROLIFERATION_CLUSTER	16	-0.302933	-1.19757	0.252551	0.509656	1	904	tags=81%, list=43%, signal=141%
SHEPARD_BMYB_MORPHOLINO_DN	SHEPARD_BMYB_MORPHOLINO_DN	25	-0.26833	-1.19539	0.242254	0.511962	1	259	tags=28%, list=12%, signal=32%
VART_KSHV_INFECTION_ANGIOGENIC_MARKERS_UP	VART_KSHV_INFECTION_ANGIOGENIC_MARKERS_UP	31	-0.243456	-1.19177	0.20765	0.517916	1	147	tags=23%, list=7%, signal=24%
MOOTHA_PGC	MOOTHA_PGC	47	-0.213462	-1.19059	0.22	0.518158	1	260	tags=23%, list=12%, signal=26%
WANG_RESPONSE_TO_GSK3_INHIBITOR_SB216763_DN	WANG_RESPONSE_TO_GSK3_INHIBITOR_SB216763_DN	56	-0.206302	-1.18933	0.212121	0.518616	1	336	tags=25%, list=16%, signal=29%
DURAND_STROMA_S_UP	DURAND_STROMA_S_UP	68	-0.193583	-1.18927	0.222892	0.516527	1	161	tags=13%, list=8%, signal=14%
DITTMER_PTHLH_TARGETS_UP	DITTMER_PTHLH_TARGETS_UP	16	-0.295066	-1.18894	0.268698	0.51511	1	196	tags=25%, list=9%, signal=27%
ACEVEDO_LIVER_CANCER_UP	ACEVEDO_LIVER_CANCER_UP	123	-0.169179	-1.1872	0.175115	0.516515	1	469	tags=31%, list=22%, signal=37%
PID_BETA_CATENIN_NUC_PATHWAY	PID_BETA_CATENIN_NUC_PATHWAY	15	-0.311044	-1.18692	0.220588	0.514966	1	35	tags=13%, list=2%, signal=13%
FULCHER_INFLAMMATORY_RESPONSE_LECTIN_VS_LPS_UP	FULCHER_INFLAMMATORY_RESPONSE_LECTIN_VS_LPS_UP	98	-0.17908	-1.18655	0.21	0.513671	1	308	tags=21%, list=15%, signal=24%
FLECHNER_BIOPSY_KIDNEY_TRANSPLANT_REJECTED_VS_OK_DN	FLECHNER_BIOPSY_KIDNEY_TRANSPLANT_REJECTED_VS_OK_DN	68	-0.191122	-1.18012	0.241611	0.524975	1	356	tags=26%, list=17%, signal=31%
KIM_WT1_TARGETS_12HR_UP	KIM_WT1_TARGETS_12HR_UP	51	-0.214349	-1.17894	0.213622	0.525427	1	42	tags=10%, list=2%, signal=10%
JI_RESPONSE_TO_FSH_DN	JI_RESPONSE_TO_FSH_DN	17	-0.292283	-1.17866	0.263852	0.523794	1	539	tags=47%, list=25%, signal=63%
GAUSSMANN_MLL_AF4_FUSION_TARGETS_A_UP	GAUSSMANN_MLL_AF4_FUSION_TARGETS_A_UP	38	-0.222678	-1.17394	0.227147	0.53182	1	361	tags=32%, list=17%, signal=37%
DAVICIONI_TARGETS_OF_PAX_FOXO1_FUSIONS_UP	DAVICIONI_TARGETS_OF_PAX_FOXO1_FUSIONS_UP	69	-0.190442	-1.17073	0.245161	0.536528	1	87	tags=12%, list=4%, signal=12%
WAKABAYASHI_ADIPOGENESIS_PPARG_BOUND_8D	WAKABAYASHI_ADIPOGENESIS_PPARG_BOUND_8D	79	-0.182655	-1.16971	0.214047	0.536577	1	652	tags=46%, list=31%, signal=63%
REACTOME_GPCR_DOWNSTREAM_SIGNALING	REACTOME_GPCR_DOWNSTREAM_SIGNALING	35	-0.227409	-1.1682	0.2493	0.53777	1	32	tags=9%, list=2%, signal=9%
FERREIRA_EWINGS_SARCOMA_UNSTABLE_VS_STABLE_UP	FERREIRA_EWINGS_SARCOMA_UNSTABLE_VS_STABLE_UP	19	-0.278218	-1.16816	0.262755	0.535688	1	169	tags=21%, list=8%, signal=23%
LI_WILMS_TUMOR_VS_FETAL_KIDNEY_2_DN	LI_WILMS_TUMOR_VS_FETAL_KIDNEY_2_DN	15	-0.310035	-1.16564	0.236181	0.538587	1	958	tags=80%, list=45%, signal=145%
WHITFIELD_CELL_CYCLE_G2	WHITFIELD_CELL_CYCLE_G2	33	-0.230703	-1.16384	0.271978	0.540269	1	904	tags=73%, list=43%, signal=125%
KEGG_MAPK_SIGNALING_PATHWAY	KEGG_MAPK_SIGNALING_PATHWAY	49	-0.206263	-1.16306	0.246334	0.539695	1	520	tags=41%, list=25%, signal=53%
CARD_MIR302A_TARGETS	CARD_MIR302A_TARGETS	17	-0.291175	-1.16233	0.27013	0.539198	1	419	tags=41%, list=20%, signal=51%
BHAT_ESR1_TARGETS_VIA_AKT1_DN	BHAT_ESR1_TARGETS_VIA_AKT1_DN	27	-0.24135	-1.15814	0.268156	0.545793	1	130	tags=19%, list=6%, signal=19%
CHARAFE_BREAST_CANCER_LUMINAL_VS_BASAL_DN	CHARAFE_BREAST_CANCER_LUMINAL_VS_BASAL_DN	104	-0.168035	-1.15546	0.220974	0.549142	1	279	tags=20%, list=13%, signal=22%
REACTOME_INTERFERON_SIGNALING	REACTOME_INTERFERON_SIGNALING	25	-0.249523	-1.15491	0.276423	0.548201	1	1599	tags=100%, list=75%, signal=402%
SENESE_HDAC3_TARGETS_UP	SENESE_HDAC3_TARGETS_UP	125	-0.161957	-1.15126	0.197479	0.554153	1	135	tags=13%, list=6%, signal=13%
RUTELLA_RESPONSE_TO_HGF_UP	RUTELLA_RESPONSE_TO_HGF_UP	77	-0.17923	-1.14951	0.222951	0.555684	1	513	tags=34%, list=24%, signal=43%
VECCHI_GASTRIC_CANCER_ADVANCED_VS_EARLY_UP	VECCHI_GASTRIC_CANCER_ADVANCED_VS_EARLY_UP	47	-0.203842	-1.14834	0.254839	0.555942	1	213	tags=19%, list=10%, signal=21%
HSIAO_LIVER_SPECIFIC_GENES	HSIAO_LIVER_SPECIFIC_GENES	21	-0.267705	-1.14802	0.291339	0.554501	1	250	tags=29%, list=12%, signal=32%
STEIN_ESRRA_TARGETS_UP	STEIN_ESRRA_TARGETS_UP	42	-0.219898	-1.14712	0.255385	0.554078	1	491	tags=36%, list=23%, signal=46%
REACTOME_GPCR_LIGAND_BINDING	REACTOME_GPCR_LIGAND_BINDING	22	-0.265579	-1.14605	0.277228	0.554293	1	32	tags=9%, list=2%, signal=9%
DE_YY1_TARGETS_DN	DE_YY1_TARGETS_DN	19	-0.281989	-1.14581	0.312183	0.552558	1	242	tags=26%, list=11%, signal=29%
ALONSO_METASTASIS_UP	ALONSO_METASTASIS_UP	23	-0.257544	-1.14495	0.277045	0.552401	1	530	tags=48%, list=25%, signal=63%
GU_PDEF_TARGETS_UP	GU_PDEF_TARGETS_UP	24	-0.248164	-1.14339	0.265928	0.553684	1	220	tags=17%, list=10%, signal=18%
REACTOME_PPARA_ACTIVATES_GENE_EXPRESSION	REACTOME_PPARA_ACTIVATES_GENE_EXPRESSION	15	-0.300605	-1.14288	0.310705	0.552682	1	429	tags=40%, list=20%, signal=50%
SMID_BREAST_CANCER_RELAPSE_IN_BONE_DN	SMID_BREAST_CANCER_RELAPSE_IN_BONE_DN	51	-0.202724	-1.13803	0.284884	0.56078	1	391	tags=29%, list=18%, signal=35%
MCBRYAN_PUBERTAL_BREAST_5_6WK_DN	MCBRYAN_PUBERTAL_BREAST_5_6WK_DN	21	-0.261905	-1.13781	0.287958	0.559048	1	1572	tags=100%, list=74%, signal=383%
BENPORATH_ES_1	BENPORATH_ES_1	63	-0.190971	-1.13715	0.241158	0.55842	1	476	tags=33%, list=22%, signal=42%
DELACROIX_RARG_BOUND_MEF	DELACROIX_RARG_BOUND_MEF	57	-0.19462	-1.13607	0.291667	0.558683	1	309	tags=25%, list=15%, signal=28%
SHAFFER_IRF4_TARGETS_IN_ACTIVATED_B_LYMPHOCYTE	SHAFFER_IRF4_TARGETS_IN_ACTIVATED_B_LYMPHOCYTE	15	-0.301117	-1.13576	0.30504	0.557287	1	1298	tags=93%, list=61%, signal=239%
SENGUPTA_NASOPHARYNGEAL_CARCINOMA_WITH_LMP1_DN	SENGUPTA_NASOPHARYNGEAL_CARCINOMA_WITH_LMP1_DN	20	-0.263976	-1.13336	0.301047	0.560274	1	250	tags=30%, list=12%, signal=34%
REACTOME_SPHINGOLIPID_METABOLISM	REACTOME_SPHINGOLIPID_METABOLISM	16	-0.292012	-1.129	0.292683	0.567226	1	406	tags=38%, list=19%, signal=46%
WANG_CLIM2_TARGETS_DN	WANG_CLIM2_TARGETS_DN	30	-0.238363	-1.12452	0.304945	0.574768	1	201	tags=23%, list=9%, signal=25%
SHETH_LIVER_CANCER_VS_TXNIP_LOSS_PAM5	SHETH_LIVER_CANCER_VS_TXNIP_LOSS_PAM5	15	-0.295733	-1.12369	0.287206	0.574618	1	1110	tags=87%, list=52%, signal=181%
KEGG_ADHERENS_JUNCTION	KEGG_ADHERENS_JUNCTION	16	-0.292655	-1.12357	0.300995	0.572774	1	221	tags=19%, list=10%, signal=21%
ENK_UV_RESPONSE_KERATINOCYTE_DN	ENK_UV_RESPONSE_KERATINOCYTE_DN	83	-0.174399	-1.12085	0.258786	0.576419	1	290	tags=23%, list=14%, signal=25%
MCBRYAN_PUBERTAL_BREAST_4_5WK_UP	MCBRYAN_PUBERTAL_BREAST_4_5WK_UP	39	-0.209338	-1.11996	0.286533	0.576184	1	136	tags=15%, list=6%, signal=16%
BERENJENO_TRANSFORMED_BY_RHOA_UP	BERENJENO_TRANSFORMED_BY_RHOA_UP	87	-0.16821	-1.11992	0.250922	0.574126	1	980	tags=70%, list=46%, signal=125%
FERNANDEZ_BOUND_BY_MYC	FERNANDEZ_BOUND_BY_MYC	18	-0.276506	-1.11852	0.302872	0.574802	1	410	tags=39%, list=19%, signal=48%
VART_KSHV_INFECTION_ANGIOGENIC_MARKERS_DN	VART_KSHV_INFECTION_ANGIOGENIC_MARKERS_DN	27	-0.235259	-1.11515	0.330303	0.579728	1	130	tags=19%, list=6%, signal=19%
GARGALOVIC_RESPONSE_TO_OXIDIZED_PHOSPHOLIPIDS_TURQUOISE_UP	GARGALOVIC_RESPONSE_TO_OXIDIZED_PHOSPHOLIPIDS_TURQUOISE_UP	22	-0.247899	-1.11294	0.293651	0.582428	1	1439	tags=95%, list=68%, signal=294%
CHIANG_LIVER_CANCER_SUBCLASS_CTNNB1_UP	CHIANG_LIVER_CANCER_SUBCLASS_CTNNB1_UP	26	-0.2458	-1.11024	0.302083	0.586364	1	347	tags=31%, list=16%, signal=36%
HIRSCH_CELLULAR_TRANSFORMATION_SIGNATURE_DN	HIRSCH_CELLULAR_TRANSFORMATION_SIGNATURE_DN	24	-0.248638	-1.10969	0.321127	0.585548	1	752	tags=54%, list=35%, signal=83%
ZHANG_BREAST_CANCER_PROGENITORS_DN	ZHANG_BREAST_CANCER_PROGENITORS_DN	19	-0.263299	-1.10759	0.31565	0.587884	1	16	tags=11%, list=1%, signal=11%
UEDA_PERIFERAL_CLOCK	UEDA_PERIFERAL_CLOCK	33	-0.229002	-1.10746	0.308157	0.586142	1	530	tags=39%, list=25%, signal=52%
HOFFMANN_LARGE_TO_SMALL_PRE_BII_LYMPHOCYTE_UP	HOFFMANN_LARGE_TO_SMALL_PRE_BII_LYMPHOCYTE_UP	19	-0.265225	-1.1057	0.310924	0.587993	1	984	tags=84%, list=46%, signal=156%
BROWNE_HCMV_INFECTION_8HR_UP	BROWNE_HCMV_INFECTION_8HR_UP	15	-0.296802	-1.10249	0.316062	0.59283	1	638	tags=60%, list=30%, signal=85%
IVANOVA_HEMATOPOIESIS_LATE_PROGENITOR	IVANOVA_HEMATOPOIESIS_LATE_PROGENITOR	72	-0.180022	-1.09843	0.29304	0.599746	1	327	tags=24%, list=15%, signal=27%
LI_INDUCED_T_TO_NATURAL_KILLER_UP	LI_INDUCED_T_TO_NATURAL_KILLER_UP	36	-0.216588	-1.09762	0.360119	0.599328	1	440	tags=39%, list=21%, signal=48%
PURBEY_TARGETS_OF_CTBP1_NOT_SATB1_DN	PURBEY_TARGETS_OF_CTBP1_NOT_SATB1_DN	54	-0.185677	-1.09237	0.318328	0.608342	1	208	tags=19%, list=10%, signal=20%
REACTOME_PLATELET_ACTIVATION_SIGNALING_AND_AGGREGATION	REACTOME_PLATELET_ACTIVATION_SIGNALING_AND_AGGREGATION	26	-0.236803	-1.08327	0.33046	0.626701	1	136	tags=19%, list=6%, signal=20%
LIU_SOX4_TARGETS_UP	LIU_SOX4_TARGETS_UP	38	-0.203436	-1.08209	0.313783	0.627197	1	191	tags=18%, list=9%, signal=20%
KEGG_WNT_SIGNALING_PATHWAY	KEGG_WNT_SIGNALING_PATHWAY	31	-0.220567	-1.08165	0.350282	0.626078	1	165	tags=16%, list=8%, signal=17%
KEGG_LEUKOCYTE_TRANSENDOTHELIAL_MIGRATION	KEGG_LEUKOCYTE_TRANSENDOTHELIAL_MIGRATION	16	-0.279436	-1.07746	0.332447	0.633416	1	119	tags=19%, list=6%, signal=20%
KAUFFMANN_DNA_REPAIR_GENES	KAUFFMANN_DNA_REPAIR_GENES	20	-0.25047	-1.07677	0.346457	0.632835	1	447	tags=30%, list=21%, signal=38%
RHEIN_ALL_GLUCOCORTICOID_THERAPY_DN	RHEIN_ALL_GLUCOCORTICOID_THERAPY_DN	34	-0.218791	-1.07529	0.354167	0.634205	1	760	tags=56%, list=36%, signal=86%
RIGGINS_TAMOXIFEN_RESISTANCE_DN	RIGGINS_TAMOXIFEN_RESISTANCE_DN	40	-0.199761	-1.07371	0.332362	0.635495	1	254	tags=20%, list=12%, signal=22%
SATO_SILENCED_BY_METHYLATION_IN_PANCREATIC_CANCER_1	SATO_SILENCED_BY_METHYLATION_IN_PANCREATIC_CANCER_1	56	-0.177867	-1.06759	0.377483	0.647011	1	13	tags=5%, list=1%, signal=5%
ACOSTA_PROLIFERATION_INDEPENDENT_MYC_TARGETS_UP	ACOSTA_PROLIFERATION_INDEPENDENT_MYC_TARGETS_UP	15	-0.281609	-1.06634	0.380697	0.64756	1	858	tags=73%, list=40%, signal=122%
BYSTRYKH_HEMATOPOIESIS_STEM_CELL_QTL_CIS	BYSTRYKH_HEMATOPOIESIS_STEM_CELL_QTL_CIS	15	-0.281363	-1.06632	0.370277	0.64545	1	1305	tags=93%, list=62%, signal=241%
YOSHIMURA_MAPK8_TARGETS_DN	YOSHIMURA_MAPK8_TARGETS_DN	57	-0.184486	-1.06465	0.37037	0.647067	1	360	tags=26%, list=17%, signal=31%
LINDVALL_IMMORTALIZED_BY_TERT_DN	LINDVALL_IMMORTALIZED_BY_TERT_DN	15	-0.275404	-1.06421	0.395939	0.645843	1	1542	tags=100%, list=73%, signal=364%
GRADE_COLON_AND_RECTAL_CANCER_UP	GRADE_COLON_AND_RECTAL_CANCER_UP	31	-0.21884	-1.0638	0.358757	0.644655	1	935	tags=68%, list=44%, signal=119%
GRAHAM_CML_DIVIDING_VS_NORMAL_QUIESCENT_UP	GRAHAM_CML_DIVIDING_VS_NORMAL_QUIESCENT_UP	19	-0.257212	-1.06336	0.354396	0.643437	1	904	tags=74%, list=43%, signal=127%
MARSON_BOUND_BY_FOXP3_STIMULATED	MARSON_BOUND_BY_FOXP3_STIMULATED	125	-0.152728	-1.06281	0.350598	0.64262	1	419	tags=26%, list=20%, signal=30%
NUYTTEN_EZH2_TARGETS_DN	NUYTTEN_EZH2_TARGETS_DN	142	-0.143996	-1.06021	0.375527	0.64637	1	905	tags=60%, list=43%, signal=97%
KAAB_HEART_ATRIUM_VS_VENTRICLE_UP	KAAB_HEART_ATRIUM_VS_VENTRICLE_UP	32	-0.212088	-1.05892	0.358663	0.647372	1	528	tags=41%, list=25%, signal=53%
LABBE_TGFB1_TARGETS_UP	LABBE_TGFB1_TARGETS_UP	16	-0.262621	-1.05833	0.376963	0.646438	1	147	tags=25%, list=7%, signal=27%
STEIN_ESRRA_TARGETS_DN	STEIN_ESRRA_TARGETS_DN	21	-0.248336	-1.05206	0.377261	0.658459	1	635	tags=48%, list=30%, signal=67%
YAO_TEMPORAL_RESPONSE_TO_PROGESTERONE_CLUSTER_11	YAO_TEMPORAL_RESPONSE_TO_PROGESTERONE_CLUSTER_11	15	-0.280441	-1.05119	0.380047	0.658179	1	727	tags=67%, list=34%, signal=101%
TORCHIA_TARGETS_OF_EWSR1_FLI1_FUSION_DN	TORCHIA_TARGETS_OF_EWSR1_FLI1_FUSION_DN	45	-0.195917	-1.05008	0.400602	0.658494	1	151	tags=18%, list=7%, signal=19%
NAKAYAMA_SOFT_TISSUE_TUMORS_PCA2_UP	NAKAYAMA_SOFT_TISSUE_TUMORS_PCA2_UP	21	-0.247053	-1.0476	0.379213	0.662001	1	169	tags=19%, list=8%, signal=20%
VERHAAK_GLIOBLASTOMA_PRONEURAL	VERHAAK_GLIOBLASTOMA_PRONEURAL	28	-0.221957	-1.04708	0.423181	0.66094	1	415	tags=32%, list=20%, signal=39%
JOHNSTONE_PARVB_TARGETS_2_DN	JOHNSTONE_PARVB_TARGETS_2_DN	61	-0.174502	-1.04682	0.39185	0.659489	1	538	tags=36%, list=25%, signal=47%
SCHAEFFER_PROSTATE_DEVELOPMENT_6HR_DN	SCHAEFFER_PROSTATE_DEVELOPMENT_6HR_DN	80	-0.163428	-1.04522	0.425	0.660935	1	383	tags=24%, list=18%, signal=28%
DOANE_RESPONSE_TO_ANDROGEN_UP	DOANE_RESPONSE_TO_ANDROGEN_UP	30	-0.214339	-1.04092	0.431694	0.668106	1	462	tags=37%, list=22%, signal=46%
KEGG_ENDOCYTOSIS	KEGG_ENDOCYTOSIS	30	-0.215688	-1.03887	0.44186	0.670565	1	246	tags=23%, list=12%, signal=26%
JIANG_HYPOXIA_NORMAL	JIANG_HYPOXIA_NORMAL	49	-0.18524	-1.0358	0.39521	0.6751	1	341	tags=27%, list=16%, signal=31%
FIRESTEIN_PROLIFERATION	FIRESTEIN_PROLIFERATION	30	-0.212868	-1.03093	0.38843	0.684258	1	527	tags=43%, list=25%, signal=57%
ELVIDGE_HYPOXIA_DN	ELVIDGE_HYPOXIA_DN	19	-0.240372	-1.03088	0.404092	0.682208	1	776	tags=58%, list=37%, signal=90%
MORI_EMU_MYC_LYMPHOMA_BY_ONSET_TIME_UP	MORI_EMU_MYC_LYMPHOMA_BY_ONSET_TIME_UP	17	-0.257605	-1.03041	0.382586	0.681061	1	1580	tags=100%, list=74%, signal=389%
COLDREN_GEFITINIB_RESISTANCE_UP	COLDREN_GEFITINIB_RESISTANCE_UP	16	-0.271163	-1.02067	0.436364	0.701038	1	832	tags=69%, list=39%, signal=112%
BROWNE_HCMV_INFECTION_6HR_DN	BROWNE_HCMV_INFECTION_6HR_DN	35	-0.203794	-1.01874	0.433962	0.703496	1	474	tags=37%, list=22%, signal=47%
SHAFFER_IRF4_TARGETS_IN_PLASMA_CELL_VS_MATURE_B_LYMPHOCYTE	SHAFFER_IRF4_TARGETS_IN_PLASMA_CELL_VS_MATURE_B_LYMPHOCYTE	17	-0.254795	-1.01369	0.426108	0.7126	1	135	tags=18%, list=6%, signal=19%
DARWICHE_SQUAMOUS_CELL_CARCINOMA_UP	DARWICHE_SQUAMOUS_CELL_CARCINOMA_UP	15	-0.270655	-1.01109	0.42711	0.716606	1	1552	tags=100%, list=73%, signal=370%
FIGUEROA_AML_METHYLATION_CLUSTER_3_UP	FIGUEROA_AML_METHYLATION_CLUSTER_3_UP	17	-0.254348	-1.00882	0.428198	0.719399	1	317	tags=29%, list=15%, signal=34%
HUANG_GATA2_TARGETS_DN	HUANG_GATA2_TARGETS_DN	17	-0.252994	-1.00872	0.424757	0.71743	1	358	tags=29%, list=17%, signal=35%
MEISSNER_BRAIN_HCP_WITH_H3K27ME3	MEISSNER_BRAIN_HCP_WITH_H3K27ME3	16	-0.256805	-1.00465	0.412935	0.724656	1	507	tags=50%, list=24%, signal=65%
BILD_HRAS_ONCOGENIC_SIGNATURE	BILD_HRAS_ONCOGENIC_SIGNATURE	69	-0.158494	-1.0045	0.462406	0.722722	1	143	tags=14%, list=7%, signal=15%
GOLDRATH_ANTIGEN_RESPONSE	GOLDRATH_ANTIGEN_RESPONSE	49	-0.176742	-0.999958	0.472561	0.731009	1	483	tags=31%, list=23%, signal=39%
GARGALOVIC_RESPONSE_TO_OXIDIZED_PHOSPHOLIPIDS_GREY_DN	GARGALOVIC_RESPONSE_TO_OXIDIZED_PHOSPHOLIPIDS_GREY_DN	18	-0.251666	-0.998923	0.455446	0.7311	1	490	tags=50%, list=23%, signal=64%
AMIT_EGF_RESPONSE_240_HELA	AMIT_EGF_RESPONSE_240_HELA	18	-0.24578	-0.996807	0.448718	0.73365	1	464	tags=39%, list=22%, signal=49%
ZHOU_INFLAMMATORY_RESPONSE_FIMA_UP	ZHOU_INFLAMMATORY_RESPONSE_FIMA_UP	93	-0.147754	-0.98989	0.490975	0.747122	1	147	tags=13%, list=7%, signal=13%
RICKMAN_TUMOR_DIFFERENTIATED_WELL_VS_POORLY_UP	RICKMAN_TUMOR_DIFFERENTIATED_WELL_VS_POORLY_UP	32	-0.199227	-0.989501	0.462604	0.745784	1	140	tags=16%, list=7%, signal=16%
YAO_TEMPORAL_RESPONSE_TO_PROGESTERONE_CLUSTER_6	YAO_TEMPORAL_RESPONSE_TO_PROGESTERONE_CLUSTER_6	15	-0.257647	-0.983785	0.469945	0.756723	1	91	tags=20%, list=4%, signal=21%
LU_AGING_BRAIN_UP	LU_AGING_BRAIN_UP	63	-0.164261	-0.982027	0.472973	0.75881	1	544	tags=35%, list=26%, signal=46%
SPIELMAN_LYMPHOBLAST_EUROPEAN_VS_ASIAN_UP	SPIELMAN_LYMPHOBLAST_EUROPEAN_VS_ASIAN_UP	48	-0.181316	-0.981951	0.501587	0.756726	1	345	tags=21%, list=16%, signal=24%
GRAHAM_CML_QUIESCENT_VS_NORMAL_QUIESCENT_UP	GRAHAM_CML_QUIESCENT_VS_NORMAL_QUIESCENT_UP	15	-0.2553	-0.981776	0.457711	0.754806	1	484	tags=47%, list=23%, signal=60%
GRAESSMANN_APOPTOSIS_BY_DOXORUBICIN_DN	GRAESSMANN_APOPTOSIS_BY_DOXORUBICIN_DN	248	-0.121044	-0.979495	0.553191	0.757631	1	203	tags=12%, list=10%, signal=11%
MARKEY_RB1_ACUTE_LOF_DN	MARKEY_RB1_ACUTE_LOF_DN	29	-0.203531	-0.974886	0.5	0.76584	1	261	tags=17%, list=12%, signal=19%
GINESTIER_BREAST_CANCER_ZNF217_AMPLIFIED_DN	GINESTIER_BREAST_CANCER_ZNF217_AMPLIFIED_DN	28	-0.208814	-0.97477	0.5	0.763798	1	979	tags=79%, list=46%, signal=144%
HELLER_HDAC_TARGETS_DN	HELLER_HDAC_TARGETS_DN	47	-0.178365	-0.970678	0.495356	0.770978	1	303	tags=23%, list=14%, signal=27%
WINZEN_DEGRADED_VIA_KHSRP	WINZEN_DEGRADED_VIA_KHSRP	28	-0.204252	-0.966443	0.489011	0.778359	1	440	tags=39%, list=21%, signal=49%
SMIRNOV_CIRCULATING_ENDOTHELIOCYTES_IN_CANCER_UP	SMIRNOV_CIRCULATING_ENDOTHELIOCYTES_IN_CANCER_UP	26	-0.198537	-0.965722	0.517241	0.777653	1	392	tags=31%, list=18%, signal=37%
ONDER_CDH1_TARGETS_2_UP	ONDER_CDH1_TARGETS_2_UP	69	-0.154897	-0.964409	0.553055	0.778381	1	462	tags=30%, list=22%, signal=38%
UDAYAKUMAR_MED1_TARGETS_UP	UDAYAKUMAR_MED1_TARGETS_UP	20	-0.22797	-0.962199	0.52	0.781042	1	491	tags=40%, list=23%, signal=52%
HOLLMANN_APOPTOSIS_VIA_CD40_UP	HOLLMANN_APOPTOSIS_VIA_CD40_UP	23	-0.213086	-0.958285	0.515406	0.787766	1	633	tags=48%, list=30%, signal=67%
MCCLUNG_CREB1_TARGETS_UP	MCCLUNG_CREB1_TARGETS_UP	15	-0.254793	-0.9571	0.489744	0.788165	1	92	tags=20%, list=4%, signal=21%
DOANE_RESPONSE_TO_ANDROGEN_DN	DOANE_RESPONSE_TO_ANDROGEN_DN	45	-0.17248	-0.956152	0.534286	0.788154	1	207	tags=16%, list=10%, signal=17%
GAUSSMANN_MLL_AF4_FUSION_TARGETS_C_UP	GAUSSMANN_MLL_AF4_FUSION_TARGETS_C_UP	23	-0.216989	-0.953	0.550802	0.793077	1	419	tags=35%, list=20%, signal=43%
JAZAG_TGFB1_SIGNALING_UP	JAZAG_TGFB1_SIGNALING_UP	15	-0.249809	-0.950682	0.508772	0.795816	1	782	tags=60%, list=37%, signal=94%
PAL_PRMT5_TARGETS_UP	PAL_PRMT5_TARGETS_UP	29	-0.194775	-0.950341	0.562147	0.7943	1	904	tags=69%, list=43%, signal=119%
LU_EZH2_TARGETS_DN	LU_EZH2_TARGETS_DN	86	-0.144356	-0.948144	0.572438	0.797184	1	414	tags=27%, list=20%, signal=32%
CAIRO_LIVER_DEVELOPMENT_DN	CAIRO_LIVER_DEVELOPMENT_DN	16	-0.235835	-0.947264	0.52957	0.796916	1	334	tags=25%, list=16%, signal=29%
AMIT_EGF_RESPONSE_480_HELA	AMIT_EGF_RESPONSE_480_HELA	35	-0.185843	-0.946918	0.538874	0.7954	1	214	tags=14%, list=10%, signal=16%
CHIANG_LIVER_CANCER_SUBCLASS_CTNNB1_DN	CHIANG_LIVER_CANCER_SUBCLASS_CTNNB1_DN	33	-0.195209	-0.94587	0.539726	0.795476	1	328	tags=27%, list=15%, signal=32%
JOHNSTONE_PARVB_TARGETS_2_UP	JOHNSTONE_PARVB_TARGETS_2_UP	17	-0.250317	-0.944472	0.483117	0.796144	1	158	tags=18%, list=7%, signal=19%
RAMALHO_STEMNESS_UP	RAMALHO_STEMNESS_UP	26	-0.203658	-0.941911	0.5	0.799446	1	1548	tags=96%, list=73%, signal=352%
SENESE_HDAC1_TARGETS_UP	SENESE_HDAC1_TARGETS_UP	97	-0.141036	-0.939265	0.573248	0.803076	1	319	tags=21%, list=15%, signal=23%
FRASOR_RESPONSE_TO_ESTRADIOL_DN	FRASOR_RESPONSE_TO_ESTRADIOL_DN	23	-0.213022	-0.935465	0.541779	0.809254	1	136	tags=17%, list=6%, signal=18%
LEE_CALORIE_RESTRICTION_NEOCORTEX_UP	LEE_CALORIE_RESTRICTION_NEOCORTEX_UP	15	-0.24943	-0.931052	0.533333	0.81697	1	219	tags=20%, list=10%, signal=22%
PID_NFAT_3PATHWAY	PID_NFAT_3PATHWAY	16	-0.241726	-0.929013	0.525381	0.8192	1	247	tags=25%, list=12%, signal=28%
REACTOME_SIGNALING_BY_NOTCH	REACTOME_SIGNALING_BY_NOTCH	15	-0.249834	-0.928987	0.54054	0.816984	1	249	tags=27%, list=12%, signal=30%
KEGG_PANCREATIC_CANCER	KEGG_PANCREATIC_CANCER	16	-0.238016	-0.928722	0.548128	0.815259	1	136	tags=19%, list=6%, signal=20%
OSWALD_HEMATOPOIETIC_STEM_CELL_IN_COLLAGEN_GEL_DN	OSWALD_HEMATOPOIETIC_STEM_CELL_IN_COLLAGEN_GEL_DN	39	-0.17968	-0.92663	0.533141	0.817601	1	245	tags=21%, list=12%, signal=23%
BROCKE_APOPTOSIS_REVERSED_BY_IL6	BROCKE_APOPTOSIS_REVERSED_BY_IL6	35	-0.185146	-0.924948	0.584527	0.818911	1	483	tags=40%, list=23%, signal=51%
ZHOU_INFLAMMATORY_RESPONSE_LIVE_UP	ZHOU_INFLAMMATORY_RESPONSE_LIVE_UP	83	-0.144914	-0.916234	0.638513	0.835515	1	147	tags=12%, list=7%, signal=12%
RUTELLA_RESPONSE_TO_CSF2RB_AND_IL4_UP	RUTELLA_RESPONSE_TO_CSF2RB_AND_IL4_UP	69	-0.145895	-0.915022	0.61039	0.836032	1	69	tags=9%, list=3%, signal=9%
MARTORIATI_MDM4_TARGETS_FETAL_LIVER_DN	MARTORIATI_MDM4_TARGETS_FETAL_LIVER_DN	88	-0.142728	-0.914398	0.605442	0.835089	1	279	tags=18%, list=13%, signal=20%
BROWNE_HCMV_INFECTION_48HR_UP	BROWNE_HCMV_INFECTION_48HR_UP	34	-0.186027	-0.913733	0.559006	0.834176	1	749	tags=53%, list=35%, signal=81%
MILI_PSEUDOPODIA_HAPTOTAXIS_DN	MILI_PSEUDOPODIA_HAPTOTAXIS_DN	112	-0.133144	-0.906579	0.660079	0.847763	1	324	tags=20%, list=15%, signal=22%
CAIRO_LIVER_DEVELOPMENT_UP	CAIRO_LIVER_DEVELOPMENT_UP	30	-0.189889	-0.90449	0.56	0.849828	1	384	tags=30%, list=18%, signal=36%
SMITH_TERT_TARGETS_UP	SMITH_TERT_TARGETS_UP	23	-0.20333	-0.902462	0.554896	0.85193	1	450	tags=30%, list=21%, signal=38%
BROWNE_HCMV_INFECTION_18HR_UP	BROWNE_HCMV_INFECTION_18HR_UP	36	-0.173507	-0.90178	0.632836	0.851091	1	452	tags=31%, list=21%, signal=38%
SCHUETZ_BREAST_CANCER_DUCTAL_INVASIVE_UP	SCHUETZ_BREAST_CANCER_DUCTAL_INVASIVE_UP	71	-0.146141	-0.901525	0.638225	0.849376	1	301	tags=20%, list=14%, signal=22%
MULLIGHAN_MLL_SIGNATURE_1_UP	MULLIGHAN_MLL_SIGNATURE_1_UP	53	-0.158347	-0.901464	0.622581	0.84723	1	301	tags=19%, list=14%, signal=21%
PUJANA_ATM_PCC_NETWORK	PUJANA_ATM_PCC_NETWORK	154	-0.122844	-0.901348	0.709957	0.845187	1	224	tags=12%, list=11%, signal=13%
WINTER_HYPOXIA_UP	WINTER_HYPOXIA_UP	17	-0.22489	-0.898957	0.544503	0.847906	1	325	tags=29%, list=15%, signal=34%
KYNG_WERNER_SYNDROM_AND_NORMAL_AGING_DN	KYNG_WERNER_SYNDROM_AND_NORMAL_AGING_DN	25	-0.195143	-0.895767	0.612637	0.852582	1	451	tags=32%, list=21%, signal=40%
SESTO_RESPONSE_TO_UV_C8	SESTO_RESPONSE_TO_UV_C8	15	-0.237092	-0.892144	0.593668	0.857606	1	160	tags=20%, list=8%, signal=21%
HUTTMANN_B_CLL_POOR_SURVIVAL_UP	HUTTMANN_B_CLL_POOR_SURVIVAL_UP	37	-0.168752	-0.890177	0.657051	0.859627	1	296	tags=22%, list=14%, signal=25%
LOPEZ_MBD_TARGETS	LOPEZ_MBD_TARGETS	111	-0.12596	-0.882713	0.728571	0.873191	1	225	tags=14%, list=11%, signal=15%
LU_EZH2_TARGETS_UP	LU_EZH2_TARGETS_UP	27	-0.186861	-0.881754	0.626062	0.872935	1	1599	tags=96%, list=75%, signal=386%
YAUCH_HEDGEHOG_SIGNALING_PARACRINE_UP	YAUCH_HEDGEHOG_SIGNALING_PARACRINE_UP	18	-0.217249	-0.87511	0.627204	0.884306	1	37	tags=11%, list=2%, signal=11%
RUTELLA_RESPONSE_TO_HGF_VS_CSF2RB_AND_IL4_UP	RUTELLA_RESPONSE_TO_HGF_VS_CSF2RB_AND_IL4_UP	68	-0.141971	-0.873348	0.645614	0.88544	1	453	tags=29%, list=21%, signal=36%
WOOD_EBV_EBNA1_TARGETS_UP	WOOD_EBV_EBNA1_TARGETS_UP	18	-0.222005	-0.873193	0.608808	0.883459	1	262	tags=22%, list=12%, signal=25%
ASTON_MAJOR_DEPRESSIVE_DISORDER_DN	ASTON_MAJOR_DEPRESSIVE_DISORDER_DN	21	-0.204945	-0.873097	0.64011	0.881316	1	483	tags=33%, list=23%, signal=43%
ZHONG_RESPONSE_TO_AZACITIDINE_AND_TSA_UP	ZHONG_RESPONSE_TO_AZACITIDINE_AND_TSA_UP	39	-0.167781	-0.871469	0.62987	0.88233	1	293	tags=18%, list=14%, signal=20%
KIM_WT1_TARGETS_8HR_UP	KIM_WT1_TARGETS_8HR_UP	48	-0.156556	-0.870797	0.649275	0.881438	1	464	tags=27%, list=22%, signal=34%
PYEON_HPV_POSITIVE_TUMORS_UP	PYEON_HPV_POSITIVE_TUMORS_UP	18	-0.209542	-0.864746	0.641558	0.891458	1	1486	tags=94%, list=70%, signal=313%
DEBIASI_APOPTOSIS_BY_REOVIRUS_INFECTION_DN	DEBIASI_APOPTOSIS_BY_REOVIRUS_INFECTION_DN	55	-0.150054	-0.862933	0.652778	0.892854	1	23	tags=5%, list=1%, signal=5%
FARMER_BREAST_CANCER_APOCRINE_VS_LUMINAL	FARMER_BREAST_CANCER_APOCRINE_VS_LUMINAL	51	-0.155824	-0.861457	0.680982	0.893414	1	458	tags=31%, list=22%, signal=39%
REACTOME_GENERIC_TRANSCRIPTION_PATHWAY	REACTOME_GENERIC_TRANSCRIPTION_PATHWAY	32	-0.16339	-0.854922	0.651917	0.904011	1	521	tags=38%, list=25%, signal=49%
WALLACE_PROSTATE_CANCER_RACE_UP	WALLACE_PROSTATE_CANCER_RACE_UP	38	-0.164469	-0.853188	0.704478	0.905146	1	328	tags=26%, list=15%, signal=31%
BROWNE_HCMV_INFECTION_14HR_DN	BROWNE_HCMV_INFECTION_14HR_DN	49	-0.14887	-0.850807	0.685237	0.907553	1	450	tags=29%, list=21%, signal=35%
BROWNE_HCMV_INFECTION_1HR_DN	BROWNE_HCMV_INFECTION_1HR_DN	30	-0.174401	-0.849677	0.65896	0.907318	1	333	tags=23%, list=16%, signal=27%
RAMALHO_STEMNESS_DN	RAMALHO_STEMNESS_DN	17	-0.215304	-0.849412	0.642857	0.905558	1	1669	tags=100%, list=79%, signal=465%
TAKEDA_TARGETS_OF_NUP98_HOXA9_FUSION_16D_DN	TAKEDA_TARGETS_OF_NUP98_HOXA9_FUSION_16D_DN	18	-0.213867	-0.849021	0.652174	0.904027	1	281	tags=28%, list=13%, signal=32%
BIDUS_METASTASIS_UP	BIDUS_METASTASIS_UP	19	-0.201893	-0.84856	0.670854	0.902692	1	1068	tags=79%, list=50%, signal=158%
TIEN_INTESTINE_PROBIOTICS_24HR_DN	TIEN_INTESTINE_PROBIOTICS_24HR_DN	34	-0.167486	-0.843511	0.66185	0.910458	1	279	tags=21%, list=13%, signal=23%
IKEDA_MIR30_TARGETS_UP	IKEDA_MIR30_TARGETS_UP	24	-0.188465	-0.841367	0.680739	0.912302	1	627	tags=42%, list=30%, signal=58%
WANG_TUMOR_INVASIVENESS_UP	WANG_TUMOR_INVASIVENESS_UP	36	-0.167973	-0.840919	0.713068	0.910815	1	275	tags=22%, list=13%, signal=25%
WHITFIELD_CELL_CYCLE_G1_S	WHITFIELD_CELL_CYCLE_G1_S	18	-0.208008	-0.839992	0.65625	0.910176	1	501	tags=39%, list=24%, signal=50%
ROVERSI_GLIOMA_LOH_REGIONS	ROVERSI_GLIOMA_LOH_REGIONS	16	-0.213637	-0.838283	0.625	0.911073	1	276	tags=25%, list=13%, signal=29%
BLALOCK_ALZHEIMERS_DISEASE_DN	BLALOCK_ALZHEIMERS_DISEASE_DN	154	-0.11122	-0.834359	0.798283	0.915947	1	283	tags=18%, list=13%, signal=19%
MARTINEZ_TP53_TARGETS_UP	MARTINEZ_TP53_TARGETS_UP	93	-0.125545	-0.833957	0.739623	0.914437	1	345	tags=19%, list=16%, signal=22%
NGUYEN_NOTCH1_TARGETS_DN	NGUYEN_NOTCH1_TARGETS_DN	21	-0.198091	-0.833646	0.65651	0.912775	1	261	tags=24%, list=12%, signal=27%
PEDRIOLI_MIR31_TARGETS_UP	PEDRIOLI_MIR31_TARGETS_UP	32	-0.172297	-0.831786	0.724796	0.914007	1	95	tags=13%, list=4%, signal=13%
GARGALOVIC_RESPONSE_TO_OXIDIZED_PHOSPHOLIPIDS_BLUE_UP	GARGALOVIC_RESPONSE_TO_OXIDIZED_PHOSPHOLIPIDS_BLUE_UP	24	-0.187051	-0.830956	0.689008	0.913243	1	476	tags=33%, list=22%, signal=42%
KEGG_NEUROTROPHIN_SIGNALING_PATHWAY	KEGG_NEUROTROPHIN_SIGNALING_PATHWAY	19	-0.19942	-0.827974	0.665012	0.916437	1	605	tags=47%, list=29%, signal=66%
PENG_GLUCOSE_DEPRIVATION_DN	PENG_GLUCOSE_DEPRIVATION_DN	16	-0.212154	-0.825579	0.67	0.918654	1	617	tags=50%, list=29%, signal=70%
RUTELLA_RESPONSE_TO_CSF2RB_AND_IL4_DN	RUTELLA_RESPONSE_TO_CSF2RB_AND_IL4_DN	49	-0.143129	-0.820971	0.754491	0.924719	1	456	tags=33%, list=21%, signal=41%
DAZARD_RESPONSE_TO_UV_SCC_DN	DAZARD_RESPONSE_TO_UV_SCC_DN	21	-0.186038	-0.817764	0.692708	0.928334	1	103	tags=14%, list=5%, signal=15%
AMUNDSON_RESPONSE_TO_ARSENITE	AMUNDSON_RESPONSE_TO_ARSENITE	31	-0.166906	-0.816565	0.716374	0.928114	1	257	tags=19%, list=12%, signal=22%
RICKMAN_METASTASIS_UP	RICKMAN_METASTASIS_UP	33	-0.161295	-0.815758	0.735294	0.927282	1	631	tags=48%, list=30%, signal=68%
WEI_MIR34A_TARGETS	WEI_MIR34A_TARGETS	29	-0.170382	-0.811523	0.729651	0.932603	1	166	tags=14%, list=8%, signal=15%
RICKMAN_TUMOR_DIFFERENTIATED_MODERATELY_VS_POORLY_UP	RICKMAN_TUMOR_DIFFERENTIATED_MODERATELY_VS_POORLY_UP	21	-0.18882	-0.809609	0.730077	0.933736	1	331	tags=24%, list=16%, signal=28%
KRIEG_HYPOXIA_NOT_VIA_KDM3A	KRIEG_HYPOXIA_NOT_VIA_KDM3A	141	-0.110893	-0.809157	0.830578	0.932275	1	218	tags=13%, list=10%, signal=14%
PARENT_MTOR_SIGNALING_UP	PARENT_MTOR_SIGNALING_UP	70	-0.128801	-0.808868	0.784722	0.930503	1	199	tags=14%, list=9%, signal=15%
MISSIAGLIA_REGULATED_BY_METHYLATION_DN	MISSIAGLIA_REGULATED_BY_METHYLATION_DN	17	-0.201587	-0.806864	0.685864	0.931706	1	906	tags=76%, list=43%, signal=132%
MARTINEZ_RB1_TARGETS_UP	MARTINEZ_RB1_TARGETS_UP	99	-0.117759	-0.804364	0.797101	0.933813	1	241	tags=13%, list=11%, signal=14%
ROME_INSULIN_TARGETS_IN_MUSCLE_DN	ROME_INSULIN_TARGETS_IN_MUSCLE_DN	16	-0.206201	-0.804014	0.716837	0.932156	1	1051	tags=81%, list=50%, signal=160%
MCBRYAN_PUBERTAL_BREAST_3_4WK_UP	MCBRYAN_PUBERTAL_BREAST_3_4WK_UP	40	-0.152255	-0.803753	0.752809	0.930423	1	164	tags=13%, list=8%, signal=13%
BENPORATH_MYC_TARGETS_WITH_EBOX	BENPORATH_MYC_TARGETS_WITH_EBOX	25	-0.178355	-0.800687	0.723618	0.933305	1	667	tags=48%, list=31%, signal=69%
MARTINEZ_RB1_AND_TP53_TARGETS_DN	MARTINEZ_RB1_AND_TP53_TARGETS_DN	70	-0.129983	-0.797949	0.758741	0.935755	1	368	tags=21%, list=17%, signal=25%
LE_EGR2_TARGETS_UP	LE_EGR2_TARGETS_UP	16	-0.206144	-0.795613	0.749403	0.93763	1	86	tags=13%, list=4%, signal=13%
WANG_TUMOR_INVASIVENESS_DN	WANG_TUMOR_INVASIVENESS_DN	31	-0.168549	-0.794435	0.716867	0.937441	1	181	tags=13%, list=9%, signal=14%
YORDY_RECIPROCAL_REGULATION_BY_ETS1_AND_SP100_DN	YORDY_RECIPROCAL_REGULATION_BY_ETS1_AND_SP100_DN	17	-0.204156	-0.793256	0.740933	0.937154	1	283	tags=24%, list=13%, signal=27%
REACTOME_PHOSPHOLIPID_METABOLISM	REACTOME_PHOSPHOLIPID_METABOLISM	35	-0.156832	-0.791498	0.742857	0.93777	1	293	tags=20%, list=14%, signal=23%
LIAO_METASTASIS	LIAO_METASTASIS	79	-0.125451	-0.789656	0.786834	0.938522	1	379	tags=22%, list=18%, signal=25%
MCBRYAN_PUBERTAL_BREAST_4_5WK_DN	MCBRYAN_PUBERTAL_BREAST_4_5WK_DN	28	-0.164021	-0.789391	0.755882	0.936757	1	345	tags=25%, list=16%, signal=29%
IZADPANAH_STEM_CELL_ADIPOSE_VS_BONE_UP	IZADPANAH_STEM_CELL_ADIPOSE_VS_BONE_UP	26	-0.173193	-0.787308	0.753351	0.938081	1	206	tags=19%, list=10%, signal=21%
RUIZ_TNC_TARGETS_UP	RUIZ_TNC_TARGETS_UP	43	-0.145078	-0.781789	0.815951	0.94477	1	278	tags=19%, list=13%, signal=21%
SHAFFER_IRF4_TARGETS_IN_MYELOMA_VS_MATURE_B_LYMPHOCYTE	SHAFFER_IRF4_TARGETS_IN_MYELOMA_VS_MATURE_B_LYMPHOCYTE	16	-0.201496	-0.779339	0.727027	0.946432	1	135	tags=13%, list=6%, signal=13%
NIKOLSKY_BREAST_CANCER_8Q12_Q22_AMPLICON	NIKOLSKY_BREAST_CANCER_8Q12_Q22_AMPLICON	22	-0.178021	-0.77489	0.769648	0.951317	1	621	tags=45%, list=29%, signal=64%
BENPORATH_SOX2_TARGETS	BENPORATH_SOX2_TARGETS	91	-0.117763	-0.771467	0.847273	0.954544	1	80	tags=7%, list=4%, signal=7%
PANGAS_TUMOR_SUPPRESSION_BY_SMAD1_AND_SMAD5_UP	PANGAS_TUMOR_SUPPRESSION_BY_SMAD1_AND_SMAD5_UP	31	-0.154274	-0.770941	0.74581	0.953195	1	220	tags=16%, list=10%, signal=18%
RAY_TUMORIGENESIS_BY_ERBB2_CDC25A_UP	RAY_TUMORIGENESIS_BY_ERBB2_CDC25A_UP	19	-0.186297	-0.768125	0.776316	0.955461	1	108	tags=16%, list=5%, signal=16%
DAIRKEE_TERT_TARGETS_UP	DAIRKEE_TERT_TARGETS_UP	36	-0.148503	-0.759467	0.813559	0.966113	1	1492	tags=92%, list=70%, signal=304%
PLASARI_TGFB1_TARGETS_10HR_UP	PLASARI_TGFB1_TARGETS_10HR_UP	51	-0.131741	-0.758904	0.821752	0.964725	1	478	tags=31%, list=23%, signal=40%
SWEET_LUNG_CANCER_KRAS_UP	SWEET_LUNG_CANCER_KRAS_UP	58	-0.127729	-0.756496	0.840678	0.965979	1	273	tags=17%, list=13%, signal=19%
ZWANG_CLASS_3_TRANSIENTLY_INDUCED_BY_EGF	ZWANG_CLASS_3_TRANSIENTLY_INDUCED_BY_EGF	68	-0.12456	-0.75426	0.866667	0.966874	1	147	tags=10%, list=7%, signal=11%
ACEVEDO_LIVER_CANCER_WITH_H3K9ME3_DN	ACEVEDO_LIVER_CANCER_WITH_H3K9ME3_DN	17	-0.190166	-0.753134	0.770718	0.966333	1	196	tags=18%, list=9%, signal=19%
HOSHIDA_LIVER_CANCER_SUBCLASS_S3	HOSHIDA_LIVER_CANCER_SUBCLASS_S3	31	-0.149574	-0.748363	0.810345	0.970947	1	284	tags=23%, list=13%, signal=26%
RODRIGUES_THYROID_CARCINOMA_DN	RODRIGUES_THYROID_CARCINOMA_DN	30	-0.157149	-0.745964	0.808023	0.97219	1	32	tags=7%, list=2%, signal=7%
SPIELMAN_LYMPHOBLAST_EUROPEAN_VS_ASIAN_DN	SPIELMAN_LYMPHOBLAST_EUROPEAN_VS_ASIAN_DN	69	-0.122999	-0.744183	0.846416	0.972548	1	521	tags=32%, list=25%, signal=41%
JOHNSTONE_PARVB_TARGETS_3_UP	JOHNSTONE_PARVB_TARGETS_3_UP	85	-0.113203	-0.739806	0.884892	0.976614	1	268	tags=16%, list=13%, signal=18%
REACTOME_SLC_MEDIATED_TRANSMEMBRANE_TRANSPORT	REACTOME_SLC_MEDIATED_TRANSMEMBRANE_TRANSPORT	34	-0.149944	-0.738106	0.822715	0.97657	1	144	tags=12%, list=7%, signal=12%
WANG_CLIM2_TARGETS_UP	WANG_CLIM2_TARGETS_UP	34	-0.145076	-0.737983	0.827027	0.974538	1	1717	tags=97%, list=81%, signal=501%
BURTON_ADIPOGENESIS_2	BURTON_ADIPOGENESIS_2	16	-0.187882	-0.737227	0.7979	0.973289	1	293	tags=25%, list=14%, signal=29%
DIAZ_CHRONIC_MEYLOGENOUS_LEUKEMIA_DN	DIAZ_CHRONIC_MEYLOGENOUS_LEUKEMIA_DN	18	-0.181194	-0.733011	0.77957	0.976746	1	301	tags=22%, list=14%, signal=26%
RATTENBACHER_BOUND_BY_CELF1	RATTENBACHER_BOUND_BY_CELF1	56	-0.130258	-0.732164	0.849057	0.975852	1	508	tags=30%, list=24%, signal=39%
MOHANKUMAR_TLX1_TARGETS_UP	MOHANKUMAR_TLX1_TARGETS_UP	50	-0.127397	-0.730593	0.846395	0.975607	1	611	tags=36%, list=29%, signal=49%
HSIAO_HOUSEKEEPING_GENES	HSIAO_HOUSEKEEPING_GENES	25	-0.16205	-0.728698	0.824324	0.975951	1	870	tags=64%, list=41%, signal=107%
REACTOME_CYTOKINE_SIGNALING_IN_IMMUNE_SYSTEM	REACTOME_CYTOKINE_SIGNALING_IN_IMMUNE_SYSTEM	47	-0.133019	-0.727491	0.844776	0.975421	1	605	tags=38%, list=29%, signal=52%
VERHAAK_GLIOBLASTOMA_CLASSICAL	VERHAAK_GLIOBLASTOMA_CLASSICAL	26	-0.154811	-0.726959	0.811856	0.973997	1	1678	tags=96%, list=79%, signal=455%
SMIRNOV_RESPONSE_TO_IR_2HR_UP	SMIRNOV_RESPONSE_TO_IR_2HR_UP	15	-0.189226	-0.724608	0.78934	0.974851	1	405	tags=27%, list=19%, signal=33%
REACTOME_DOWNSTREAM_SIGNALING_OF_ACTIVATED_FGFR	REACTOME_DOWNSTREAM_SIGNALING_OF_ACTIVATED_FGFR	17	-0.179546	-0.724048	0.815217	0.973453	1	478	tags=35%, list=23%, signal=45%
KYNG_DNA_DAMAGE_DN	KYNG_DNA_DAMAGE_DN	25	-0.165032	-0.723898	0.813008	0.971492	1	551	tags=40%, list=26%, signal=53%
RUTELLA_RESPONSE_TO_HGF_VS_CSF2RB_AND_IL4_DN	RUTELLA_RESPONSE_TO_HGF_VS_CSF2RB_AND_IL4_DN	50	-0.127969	-0.723697	0.868502	0.969696	1	69	tags=8%, list=3%, signal=8%
WANG_LMO4_TARGETS_UP	WANG_LMO4_TARGETS_UP	48	-0.129857	-0.722085	0.875371	0.969435	1	420	tags=25%, list=20%, signal=30%
VERHAAK_AML_WITH_NPM1_MUTATED_UP	VERHAAK_AML_WITH_NPM1_MUTATED_UP	26	-0.15593	-0.717315	0.832335	0.97331	1	162	tags=15%, list=8%, signal=16%
ZHENG_FOXP3_TARGETS_IN_THYMUS_UP	ZHENG_FOXP3_TARGETS_IN_THYMUS_UP	25	-0.155844	-0.716001	0.825269	0.972782	1	275	tags=20%, list=13%, signal=23%
BEGUM_TARGETS_OF_PAX3_FOXO1_FUSION_DN	BEGUM_TARGETS_OF_PAX3_FOXO1_FUSION_DN	16	-0.182012	-0.714102	0.819797	0.973035	1	567	tags=38%, list=27%, signal=51%
OSWALD_HEMATOPOIETIC_STEM_CELL_IN_COLLAGEN_GEL_UP	OSWALD_HEMATOPOIETIC_STEM_CELL_IN_COLLAGEN_GEL_UP	36	-0.140284	-0.710164	0.845481	0.975613	1	91	tags=11%, list=4%, signal=11%
ACEVEDO_NORMAL_TISSUE_ADJACENT_TO_LIVER_TUMOR_UP	ACEVEDO_NORMAL_TISSUE_ADJACENT_TO_LIVER_TUMOR_UP	24	-0.160271	-0.71005	0.852861	0.97367	1	1612	tags=96%, list=76%, signal=395%
TIEN_INTESTINE_PROBIOTICS_2HR_DN	TIEN_INTESTINE_PROBIOTICS_2HR_DN	17	-0.181942	-0.709265	0.826816	0.972426	1	204	tags=18%, list=10%, signal=19%
NEWMAN_ERCC6_TARGETS_DN	NEWMAN_ERCC6_TARGETS_DN	15	-0.191149	-0.707453	0.830769	0.972346	1	328	tags=27%, list=15%, signal=31%
[truncated: 62 more rows]

## Sheet: GSEA_siRAD21_48h_up
NAME	GS<br> follow link to MSigDB	SIZE	ES	NES	NOM p-val	FDR q-val	FWER p-val	RANK AT MAX	LEADING EDGE
[truncated: 645 more rows]

## Sheet: GSEA_siRAD21_48h_down
NAME	GS<br> follow link to MSigDB	SIZE	ES	NES	NOM p-val	FDR q-val	FWER p-val	RANK AT MAX	LEADING EDGE
[truncated: 1,260 more rows]

[truncated: 4 more sheets: GSEA_siRAD21_OHT_24h_up, GSEA_siRAD21_OHT_24h_down, GSEA_siRAD21_OHT_48h_up, GSEA_siRAD21_OHT_48h_down]
