# Supplementary material for: The cohesin complex prevents Myc-induced replication stress
Source: Cell Death Dis. 2017 Jul 27;8(7):e2956–. doi: 10.1038/cddis.2017.345 (PMC5550886; doi:10.1038/cddis.2017.345)
Supplement: Supplementary Table 2 [file cddis2017345x3.xlsx]

## Sheet: siRAD21_DEGs NOT rescued by Myc
siRAD21_DEGs NOT rescued by Myc
Overlap Results
Collection(s):	CP, CP:BIOCARTA, CP:KEGG, CP:REACTOME
# overlaps shown:	20
# genesets in collections:	1329
# genes in comparison (n):	1901
# genes in universe (N):	45956
Gene Set Name	# Genes in Gene Set (K)	Description	# Genes in Overlap (k)	k/K	p-value	FDR q-value
NABA_MATRISOME	1028	Ensemble of genes encoding extracellular matrix and extracellular matrix-associated proteins	138	0.1342	2.6e-34	3.46e-31	30.4609
KEGG_MAPK_SIGNALING_PATHWAY	267	MAPK signaling pathway	53	0.1985	1.58e-21	8.79e-19	18.056
NABA_MATRISOME_ASSOCIATED	753	Ensemble of genes encoding ECM-associated proteins including ECM-affilaited proteins, ECM regulators and secreted factors	94	0.1248	1.98e-21	8.79e-19	18.056
KEGG_AXON_GUIDANCE	129	Axon guidance	37	0.2868	3.32e-21	1.1e-18	17.9586
REACTOME_DEVELOPMENTAL_BIOLOGY	396	Genes involved in Developmental Biology	60	0.1515	4.16e-18	1.11e-15	14.9547
REACTOME_NEURONAL_SYSTEM	279	Genes involved in Neuronal System	47	0.1685	2.65e-16	5.88e-14	13.2306
REACTOME_AXON_GUIDANCE	251	Genes involved in Axon guidance	43	0.1713	2.62e-15	4.97e-13	12.3036
PID_P53_DOWNSTREAM_PATHWAY	137	Direct p53 effectors	31	0.2263	7.74e-15	1.29e-12	11.8894
NABA_SECRETED_FACTORS	344	Genes encoding secreted soluble factors	50	0.1453	1.34e-14	1.98e-12	11.7033
NABA_CORE_MATRISOME	275	Ensemble of genes encoding core extracellular matrix including ECM glycoproteins, collagens and proteoglycans	44	0.16	1.59e-14	2.12e-12	11.6737
REACTOME_HEMOSTASIS	466	Genes involved in Hemostasis	59	0.1266	3.18e-14	3.84e-12	11.4157
KEGG_PATHWAYS_IN_CANCER	328	Pathways in cancer	47	0.1433	1.41e-13	1.56e-11	10.8069
KEGG_CYTOKINE_CYTOKINE_RECEPTOR_INTERACTION	267	Cytokine-cytokine receptor interaction	41	0.1536	5.01e-13	5.12e-11	10.2907
KEGG_FOCAL_ADHESION	201	Focal adhesion	35	0.1741	6.03e-13	5.73e-11	10.2418
REACTOME_TRANSMEMBRANE_TRANSPORT_OF_SMALL_MOLECULES	413	Genes involved in Transmembrane transport of small molecules	51	0.1235	4.44e-12	3.93e-10	9.40561
REACTOME_GPCR_LIGAND_BINDING	408	Genes involved in GPCR ligand binding	49	0.1201	3.15e-11	2.62e-09	8.5817
REACTOME_L1CAM_INTERACTIONS	86	Genes involved in L1CAM interactions	21	0.2442	3.47e-11	2.71e-09	8.56703
REACTOME_PLATELET_ACTIVATION_SIGNALING_AND_AGGREGATION	208	Genes involved in Platelet activation, signaling and aggregation	33	0.1587	3.71e-11	2.71e-09	8.56703
REACTOME_CELL_JUNCTION_ORGANIZATION	78	Genes involved in Cell junction organization	20	0.2564	3.87e-11	2.71e-09	8.56703
REACTOME_ADHERENS_JUNCTIONS_INTERACTIONS	27	Genes involved in Adherens junctions interactions	12	0.4444	2.36e-10	1.57e-08	7.8041
Gene/Gene Set Overlap Matrix
Entrez Gene Id	Gene Symbol	Gene Description	NABA_MATRISOME	KEGG_MAPK_SIGNALING_PATHWAY	NABA_MATRISOME_ASSOCIATED	KEGG_AXON_GUIDANCE	REACTOME_DEVELOPMENTAL_BIOLOGY	REACTOME_NEURONAL_SYSTEM	REACTOME_AXON_GUIDANCE	PID_P53_DOWNSTREAM_PATHWAY	NABA_SECRETED_FACTORS	NABA_CORE_MATRISOME	REACTOME_HEMOSTASIS	KEGG_PATHWAYS_IN_CANCER	KEGG_CYTOKINE_CYTOKINE_RECEPTOR_INTERACTION	KEGG_FOCAL_ADHESION	REACTOME_TRANSMEMBRANE_TRANSPORT_OF_SMALL_MOLECULES	REACTOME_GPCR_LIGAND_BINDING	REACTOME_L1CAM_INTERACTIONS	REACTOME_PLATELET_ACTIVATION_SIGNALING_AND_AGGREGATION	REACTOME_CELL_JUNCTION_ORGANIZATION	REACTOME_ADHERENS_JUNCTIONS_INTERACTIONS
1950	EGF	epidermal growth factor	NABA_MATRISOME	KEGG_MAPK_SIGNALING_PATHWAY	NABA_MATRISOME_ASSOCIATED						NABA_SECRETED_FACTORS		REACTOME_HEMOSTASIS	KEGG_PATHWAYS_IN_CANCER	KEGG_CYTOKINE_CYTOKINE_RECEPTOR_INTERACTION	KEGG_FOCAL_ADHESION				REACTOME_PLATELET_ACTIVATION_SIGNALING_AND_AGGREGATION
5155	PDGFB	platelet-derived growth factor beta polypeptide	NABA_MATRISOME	KEGG_MAPK_SIGNALING_PATHWAY	NABA_MATRISOME_ASSOCIATED						NABA_SECRETED_FACTORS		REACTOME_HEMOSTASIS	KEGG_PATHWAYS_IN_CANCER	KEGG_CYTOKINE_CYTOKINE_RECEPTOR_INTERACTION	KEGG_FOCAL_ADHESION				REACTOME_PLATELET_ACTIVATION_SIGNALING_AND_AGGREGATION
7042	TGFB2	transforming growth factor, beta 2	NABA_MATRISOME	KEGG_MAPK_SIGNALING_PATHWAY	NABA_MATRISOME_ASSOCIATED						NABA_SECRETED_FACTORS		REACTOME_HEMOSTASIS	KEGG_PATHWAYS_IN_CANCER	KEGG_CYTOKINE_CYTOKINE_RECEPTOR_INTERACTION					REACTOME_PLATELET_ACTIVATION_SIGNALING_AND_AGGREGATION
7043	TGFB3	transforming growth factor, beta 3	NABA_MATRISOME	KEGG_MAPK_SIGNALING_PATHWAY	NABA_MATRISOME_ASSOCIATED						NABA_SECRETED_FACTORS		REACTOME_HEMOSTASIS	KEGG_PATHWAYS_IN_CANCER	KEGG_CYTOKINE_CYTOKINE_RECEPTOR_INTERACTION					REACTOME_PLATELET_ACTIVATION_SIGNALING_AND_AGGREGATION
2247	FGF2	fibroblast growth factor 2 (basic)	NABA_MATRISOME	KEGG_MAPK_SIGNALING_PATHWAY	NABA_MATRISOME_ASSOCIATED						NABA_SECRETED_FACTORS			KEGG_PATHWAYS_IN_CANCER
2254	FGF9	fibroblast growth factor 9 (glia-activating factor)	NABA_MATRISOME	KEGG_MAPK_SIGNALING_PATHWAY	NABA_MATRISOME_ASSOCIATED						NABA_SECRETED_FACTORS			KEGG_PATHWAYS_IN_CANCER
2259	FGF14	fibroblast growth factor 14	NABA_MATRISOME	KEGG_MAPK_SIGNALING_PATHWAY	NABA_MATRISOME_ASSOCIATED						NABA_SECRETED_FACTORS			KEGG_PATHWAYS_IN_CANCER
3553	IL1B	interleukin 1, beta	NABA_MATRISOME	KEGG_MAPK_SIGNALING_PATHWAY	NABA_MATRISOME_ASSOCIATED						NABA_SECRETED_FACTORS				KEGG_CYTOKINE_CYTOKINE_RECEPTOR_INTERACTION
4908	NTF3	neurotrophin 3	NABA_MATRISOME	KEGG_MAPK_SIGNALING_PATHWAY	NABA_MATRISOME_ASSOCIATED						NABA_SECRETED_FACTORS
5362	PLXNA2	plexin A2	NABA_MATRISOME		NABA_MATRISOME_ASSOCIATED	KEGG_AXON_GUIDANCE	REACTOME_DEVELOPMENTAL_BIOLOGY		REACTOME_AXON_GUIDANCE
10371	SEMA3A	sema domain, immunoglobulin domain (Ig), short basic domain, secreted, (semaphorin) 3A	NABA_MATRISOME		NABA_MATRISOME_ASSOCIATED	KEGG_AXON_GUIDANCE	REACTOME_DEVELOPMENTAL_BIOLOGY		REACTOME_AXON_GUIDANCE
8482	SEMA7A	semaphorin 7A, GPI membrane anchor (John Milton Hagen blood group)	NABA_MATRISOME		NABA_MATRISOME_ASSOCIATED	KEGG_AXON_GUIDANCE	REACTOME_DEVELOPMENTAL_BIOLOGY		REACTOME_AXON_GUIDANCE
9723	SEMA3E	sema domain, immunoglobulin domain (Ig), short basic domain, secreted, (semaphorin) 3E	NABA_MATRISOME		NABA_MATRISOME_ASSOCIATED	KEGG_AXON_GUIDANCE	REACTOME_DEVELOPMENTAL_BIOLOGY		REACTOME_AXON_GUIDANCE
10501	SEMA6B	sema domain, transmembrane domain (TM), and cytoplasmic domain, (semaphorin) 6B	NABA_MATRISOME		NABA_MATRISOME_ASSOCIATED	KEGG_AXON_GUIDANCE
10505	SEMA4F	sema domain, immunoglobulin domain (Ig), transmembrane domain (TM) and short cytoplasmic domain, (semaphorin) 4F	NABA_MATRISOME		NABA_MATRISOME_ASSOCIATED	KEGG_AXON_GUIDANCE
10512	SEMA3C	sema domain, immunoglobulin domain (Ig), short basic domain, secreted, (semaphorin) 3C	NABA_MATRISOME		NABA_MATRISOME_ASSOCIATED	KEGG_AXON_GUIDANCE
223117	SEMA3D	sema domain, immunoglobulin domain (Ig), short basic domain, secreted, (semaphorin) 3D	NABA_MATRISOME		NABA_MATRISOME_ASSOCIATED	KEGG_AXON_GUIDANCE
56920	SEMA3G	sema domain, immunoglobulin domain (Ig), short basic domain, secreted, (semaphorin) 3G	NABA_MATRISOME		NABA_MATRISOME_ASSOCIATED	KEGG_AXON_GUIDANCE
6405	SEMA3F	sema domain, immunoglobulin domain (Ig), short basic domain, secreted, (semaphorin) 3F	NABA_MATRISOME		NABA_MATRISOME_ASSOCIATED	KEGG_AXON_GUIDANCE
4902	NRTN	neurturin	NABA_MATRISOME		NABA_MATRISOME_ASSOCIATED		REACTOME_DEVELOPMENTAL_BIOLOGY		REACTOME_AXON_GUIDANCE		NABA_SECRETED_FACTORS
7044	LEFTY2	left-right determination factor 2	NABA_MATRISOME		NABA_MATRISOME_ASSOCIATED		REACTOME_DEVELOPMENTAL_BIOLOGY				NABA_SECRETED_FACTORS		REACTOME_HEMOSTASIS							REACTOME_PLATELET_ACTIVATION_SIGNALING_AND_AGGREGATION
10637	LEFTY1	left-right determination factor 1	NABA_MATRISOME		NABA_MATRISOME_ASSOCIATED		REACTOME_DEVELOPMENTAL_BIOLOGY				NABA_SECRETED_FACTORS
7039	TGFA	transforming growth factor, alpha	NABA_MATRISOME		NABA_MATRISOME_ASSOCIATED					PID_P53_DOWNSTREAM_PATHWAY	NABA_SECRETED_FACTORS			KEGG_PATHWAYS_IN_CANCER
6376	CX3CL1	chemokine (C-X3-C motif) ligand 1	NABA_MATRISOME		NABA_MATRISOME_ASSOCIATED					PID_P53_DOWNSTREAM_PATHWAY	NABA_SECRETED_FACTORS				KEGG_CYTOKINE_CYTOKINE_RECEPTOR_INTERACTION			REACTOME_GPCR_LIGAND_BINDING
9518	GDF15	growth differentiation factor 15	NABA_MATRISOME		NABA_MATRISOME_ASSOCIATED					PID_P53_DOWNSTREAM_PATHWAY	NABA_SECRETED_FACTORS
7424	VEGFC	vascular endothelial growth factor C	NABA_MATRISOME		NABA_MATRISOME_ASSOCIATED						NABA_SECRETED_FACTORS		REACTOME_HEMOSTASIS	KEGG_PATHWAYS_IN_CANCER	KEGG_CYTOKINE_CYTOKINE_RECEPTOR_INTERACTION	KEGG_FOCAL_ADHESION				REACTOME_PLATELET_ACTIVATION_SIGNALING_AND_AGGREGATION
3576	IL8	interleukin 8	NABA_MATRISOME		NABA_MATRISOME_ASSOCIATED						NABA_SECRETED_FACTORS			KEGG_PATHWAYS_IN_CANCER	KEGG_CYTOKINE_CYTOKINE_RECEPTOR_INTERACTION			REACTOME_GPCR_LIGAND_BINDING
650	BMP2	bone morphogenetic protein 2	NABA_MATRISOME		NABA_MATRISOME_ASSOCIATED						NABA_SECRETED_FACTORS			KEGG_PATHWAYS_IN_CANCER	KEGG_CYTOKINE_CYTOKINE_RECEPTOR_INTERACTION
4254	KITLG	KIT ligand	NABA_MATRISOME		NABA_MATRISOME_ASSOCIATED						NABA_SECRETED_FACTORS			KEGG_PATHWAYS_IN_CANCER	KEGG_CYTOKINE_CYTOKINE_RECEPTOR_INTERACTION
5228	PGF	placental growth factor	NABA_MATRISOME		NABA_MATRISOME_ASSOCIATED						NABA_SECRETED_FACTORS			KEGG_PATHWAYS_IN_CANCER		KEGG_FOCAL_ADHESION
7474	WNT5A	wingless-type MMTV integration site family, member 5A	NABA_MATRISOME		NABA_MATRISOME_ASSOCIATED						NABA_SECRETED_FACTORS			KEGG_PATHWAYS_IN_CANCER				REACTOME_GPCR_LIGAND_BINDING
7473	WNT3	wingless-type MMTV integration site family, member 3	NABA_MATRISOME		NABA_MATRISOME_ASSOCIATED						NABA_SECRETED_FACTORS			KEGG_PATHWAYS_IN_CANCER				REACTOME_GPCR_LIGAND_BINDING
7482	WNT2B	wingless-type MMTV integration site family, member 2B	NABA_MATRISOME		NABA_MATRISOME_ASSOCIATED						NABA_SECRETED_FACTORS			KEGG_PATHWAYS_IN_CANCER				REACTOME_GPCR_LIGAND_BINDING
81029	WNT5B	wingless-type MMTV integration site family, member 5B	NABA_MATRISOME		NABA_MATRISOME_ASSOCIATED						NABA_SECRETED_FACTORS			KEGG_PATHWAYS_IN_CANCER
64399	HHIP	hedgehog interacting protein	NABA_MATRISOME		NABA_MATRISOME_ASSOCIATED						NABA_SECRETED_FACTORS			KEGG_PATHWAYS_IN_CANCER
6364	CCL20	chemokine (C-C motif) ligand 20	NABA_MATRISOME		NABA_MATRISOME_ASSOCIATED						NABA_SECRETED_FACTORS				KEGG_CYTOKINE_CYTOKINE_RECEPTOR_INTERACTION			REACTOME_GPCR_LIGAND_BINDING
6347	CCL2	chemokine (C-C motif) ligand 2	NABA_MATRISOME		NABA_MATRISOME_ASSOCIATED						NABA_SECRETED_FACTORS				KEGG_CYTOKINE_CYTOKINE_RECEPTOR_INTERACTION			REACTOME_GPCR_LIGAND_BINDING
6351	CCL4	chemokine (C-C motif) ligand 4	NABA_MATRISOME		NABA_MATRISOME_ASSOCIATED						NABA_SECRETED_FACTORS				KEGG_CYTOKINE_CYTOKINE_RECEPTOR_INTERACTION			REACTOME_GPCR_LIGAND_BINDING
6369	CCL24	chemokine (C-C motif) ligand 24	NABA_MATRISOME		NABA_MATRISOME_ASSOCIATED						NABA_SECRETED_FACTORS				KEGG_CYTOKINE_CYTOKINE_RECEPTOR_INTERACTION
9547	CXCL14	chemokine (C-X-C motif) ligand 14	NABA_MATRISOME		NABA_MATRISOME_ASSOCIATED						NABA_SECRETED_FACTORS				KEGG_CYTOKINE_CYTOKINE_RECEPTOR_INTERACTION
655	BMP7	bone morphogenetic protein 7	NABA_MATRISOME		NABA_MATRISOME_ASSOCIATED						NABA_SECRETED_FACTORS				KEGG_CYTOKINE_CYTOKINE_RECEPTOR_INTERACTION
3624	INHBA	inhibin, beta A	NABA_MATRISOME		NABA_MATRISOME_ASSOCIATED						NABA_SECRETED_FACTORS				KEGG_CYTOKINE_CYTOKINE_RECEPTOR_INTERACTION
1435	CSF1	colony stimulating factor 1 (macrophage)	NABA_MATRISOME		NABA_MATRISOME_ASSOCIATED						NABA_SECRETED_FACTORS				KEGG_CYTOKINE_CYTOKINE_RECEPTOR_INTERACTION
3600	IL15	interleukin 15	NABA_MATRISOME		NABA_MATRISOME_ASSOCIATED						NABA_SECRETED_FACTORS				KEGG_CYTOKINE_CYTOKINE_RECEPTOR_INTERACTION
11009	IL24	interleukin 24	NABA_MATRISOME		NABA_MATRISOME_ASSOCIATED						NABA_SECRETED_FACTORS				KEGG_CYTOKINE_CYTOKINE_RECEPTOR_INTERACTION
9966	TNFSF15	tumor necrosis factor (ligand) superfamily, member 15	NABA_MATRISOME		NABA_MATRISOME_ASSOCIATED						NABA_SECRETED_FACTORS				KEGG_CYTOKINE_CYTOKINE_RECEPTOR_INTERACTION
23452	ANGPTL2	angiopoietin-like 2	NABA_MATRISOME		NABA_MATRISOME_ASSOCIATED						NABA_SECRETED_FACTORS
6422	SFRP1	secreted frizzled-related protein 1	NABA_MATRISOME		NABA_MATRISOME_ASSOCIATED						NABA_SECRETED_FACTORS
10718	NRG3	neuregulin 3	NABA_MATRISOME		NABA_MATRISOME_ASSOCIATED						NABA_SECRETED_FACTORS
5764	PTN	pleiotrophin	NABA_MATRISOME		NABA_MATRISOME_ASSOCIATED						NABA_SECRETED_FACTORS
10148	EBI3	Epstein-Barr virus induced 3	NABA_MATRISOME		NABA_MATRISOME_ASSOCIATED						NABA_SECRETED_FACTORS
10220	GDF11	growth differentiation factor 11	NABA_MATRISOME		NABA_MATRISOME_ASSOCIATED						NABA_SECRETED_FACTORS
113791	PIK3IP1	phosphoinositide-3-kinase interacting protein 1	NABA_MATRISOME		NABA_MATRISOME_ASSOCIATED						NABA_SECRETED_FACTORS
145501	ISM2	isthmin 2 homolog (zebrafish)	NABA_MATRISOME		NABA_MATRISOME_ASSOCIATED						NABA_SECRETED_FACTORS
147381	CBLN2	cerebellin 2 precursor	NABA_MATRISOME		NABA_MATRISOME_ASSOCIATED						NABA_SECRETED_FACTORS
2312	FLG	filaggrin	NABA_MATRISOME		NABA_MATRISOME_ASSOCIATED						NABA_SECRETED_FACTORS
388697	HRNR	hornerin	NABA_MATRISOME		NABA_MATRISOME_ASSOCIATED						NABA_SECRETED_FACTORS
388698	FLG2	filaggrin family member 2	NABA_MATRISOME		NABA_MATRISOME_ASSOCIATED						NABA_SECRETED_FACTORS
6275	S100A4	S100 calcium binding protein A4	NABA_MATRISOME		NABA_MATRISOME_ASSOCIATED						NABA_SECRETED_FACTORS
80829	ZFP91	zinc finger protein 91 homolog (mouse)	NABA_MATRISOME		NABA_MATRISOME_ASSOCIATED						NABA_SECRETED_FACTORS
5345	SERPINF2	serpin peptidase inhibitor, clade F (alpha-2 antiplasmin, pigment epithelium derived factor), member 2	NABA_MATRISOME		NABA_MATRISOME_ASSOCIATED								REACTOME_HEMOSTASIS							REACTOME_PLATELET_ACTIVATION_SIGNALING_AND_AGGREGATION
5328	PLAU	plasminogen activator, urokinase	NABA_MATRISOME		NABA_MATRISOME_ASSOCIATED								REACTOME_HEMOSTASIS
3958	LGALS3	lectin, galactoside-binding, soluble, 3	NABA_MATRISOME		NABA_MATRISOME_ASSOCIATED
4314	MMP3	matrix metallopeptidase 3 (stromelysin 1, progelatinase)	NABA_MATRISOME		NABA_MATRISOME_ASSOCIATED
4316	MMP7	matrix metallopeptidase 7 (matrilysin, uterine)	NABA_MATRISOME		NABA_MATRISOME_ASSOCIATED
114898	C1QTNF2	C1q and tumor necrosis factor related protein 2	NABA_MATRISOME		NABA_MATRISOME_ASSOCIATED
114899	C1QTNF3	C1q and tumor necrosis factor related protein 3	NABA_MATRISOME		NABA_MATRISOME_ASSOCIATED
25849	PARM1	prostate androgen-regulated mucin-like protein 1	NABA_MATRISOME		NABA_MATRISOME_ASSOCIATED
310	ANXA7	annexin A7	NABA_MATRISOME		NABA_MATRISOME_ASSOCIATED
338761	C1QL4	complement component 1, q subcomponent-like 4	NABA_MATRISOME		NABA_MATRISOME_ASSOCIATED
341640	FREM2	FRAS1 related extracellular matrix protein 2	NABA_MATRISOME		NABA_MATRISOME_ASSOCIATED
390664	C1QTNF8	C1q and tumor necrosis factor related protein 8	NABA_MATRISOME		NABA_MATRISOME_ASSOCIATED
84898	PLXDC2	plexin domain containing 2	NABA_MATRISOME		NABA_MATRISOME_ASSOCIATED
91584	PLXNA4	plexin A4	NABA_MATRISOME		NABA_MATRISOME_ASSOCIATED
4321	MMP12	matrix metallopeptidase 12 (macrophage elastase)	NABA_MATRISOME		NABA_MATRISOME_ASSOCIATED
7092	TLL1	tolloid-like 1	NABA_MATRISOME		NABA_MATRISOME_ASSOCIATED
5069	PAPPA	pregnancy-associated plasma protein A, pappalysin 1	NABA_MATRISOME		NABA_MATRISOME_ASSOCIATED
11096	ADAMTS5	ADAM metallopeptidase with thrombospondin type 1 motif, 5	NABA_MATRISOME		NABA_MATRISOME_ASSOCIATED
12	SERPINA3	serpin peptidase inhibitor, clade A (alpha-1 antiproteinase, antitrypsin), member 3	NABA_MATRISOME		NABA_MATRISOME_ASSOCIATED
170689	ADAMTS15	ADAM metallopeptidase with thrombospondin type 1 motif, 15	NABA_MATRISOME		NABA_MATRISOME_ASSOCIATED
170691	ADAMTS17	ADAM metallopeptidase with thrombospondin type 1 motif, 17	NABA_MATRISOME		NABA_MATRISOME_ASSOCIATED
23213	SULF1	sulfatase 1	NABA_MATRISOME		NABA_MATRISOME_ASSOCIATED
25891	PAMR1	peptidase domain containing associated with muscle regeneration 1	NABA_MATRISOME		NABA_MATRISOME_ASSOCIATED
3700	ITIH4	inter-alpha-trypsin inhibitor heavy chain family, member 4	NABA_MATRISOME		NABA_MATRISOME_ASSOCIATED
5176	SERPINF1	serpin peptidase inhibitor, clade F (alpha-2 antiplasmin, pigment epithelium derived factor), member 1	NABA_MATRISOME		NABA_MATRISOME_ASSOCIATED
5270	SERPINE2	serpin peptidase inhibitor, clade E (nexin, plasminogen activator inhibitor type 1), member 2	NABA_MATRISOME		NABA_MATRISOME_ASSOCIATED
55959	SULF2	sulfatase 2	NABA_MATRISOME		NABA_MATRISOME_ASSOCIATED
56999	ADAMTS9	ADAM metallopeptidase with thrombospondin type 1 motif, 9	NABA_MATRISOME		NABA_MATRISOME_ASSOCIATED
7051	TGM1	transglutaminase 1 (K polypeptide epidermal type I, protein-glutamine-gamma-glutamyltransferase)	NABA_MATRISOME		NABA_MATRISOME_ASSOCIATED
81621	KAZALD1	Kazal-type serine peptidase inhibitor domain 1	NABA_MATRISOME		NABA_MATRISOME_ASSOCIATED
81792	ADAMTS12	ADAM metallopeptidase with thrombospondin type 1 motif, 12	NABA_MATRISOME		NABA_MATRISOME_ASSOCIATED
8530	CST7	cystatin F (leukocystatin)	NABA_MATRISOME		NABA_MATRISOME_ASSOCIATED
8710	SERPINB7	serpin peptidase inhibitor, clade B (ovalbumin), member 7	NABA_MATRISOME		NABA_MATRISOME_ASSOCIATED
8745	ADAM23	ADAM metallopeptidase domain 23	NABA_MATRISOME		NABA_MATRISOME_ASSOCIATED
9353	SLIT2	slit homolog 2 (Drosophila)	NABA_MATRISOME			KEGG_AXON_GUIDANCE	REACTOME_DEVELOPMENTAL_BIOLOGY		REACTOME_AXON_GUIDANCE			NABA_CORE_MATRISOME
59277	NTN4	netrin 4	NABA_MATRISOME			KEGG_AXON_GUIDANCE	REACTOME_DEVELOPMENTAL_BIOLOGY		REACTOME_AXON_GUIDANCE			NABA_CORE_MATRISOME
284217	LAMA1	laminin, alpha 1	NABA_MATRISOME				REACTOME_DEVELOPMENTAL_BIOLOGY		REACTOME_AXON_GUIDANCE			NABA_CORE_MATRISOME		KEGG_PATHWAYS_IN_CANCER		KEGG_FOCAL_ADHESION			REACTOME_L1CAM_INTERACTIONS
1280	COL2A1	collagen, type II, alpha 1	NABA_MATRISOME				REACTOME_DEVELOPMENTAL_BIOLOGY		REACTOME_AXON_GUIDANCE			NABA_CORE_MATRISOME				KEGG_FOCAL_ADHESION
1298	COL9A2	collagen, type IX, alpha 2	NABA_MATRISOME				REACTOME_DEVELOPMENTAL_BIOLOGY		REACTOME_AXON_GUIDANCE			NABA_CORE_MATRISOME
1462	VCAN	versican	NABA_MATRISOME							PID_P53_DOWNSTREAM_PATHWAY		NABA_CORE_MATRISOME
7057	THBS1	thrombospondin 1	NABA_MATRISOME									NABA_CORE_MATRISOME	REACTOME_HEMOSTASIS			KEGG_FOCAL_ADHESION				REACTOME_PLATELET_ACTIVATION_SIGNALING_AND_AGGREGATION
5552	SRGN	serglycin	NABA_MATRISOME									NABA_CORE_MATRISOME	REACTOME_HEMOSTASIS							REACTOME_PLATELET_ACTIVATION_SIGNALING_AND_AGGREGATION
3910	LAMA4	laminin, alpha 4	NABA_MATRISOME									NABA_CORE_MATRISOME		KEGG_PATHWAYS_IN_CANCER		KEGG_FOCAL_ADHESION
3371	TNC	tenascin C	NABA_MATRISOME									NABA_CORE_MATRISOME				KEGG_FOCAL_ADHESION
7060	THBS4	thrombospondin 4	NABA_MATRISOME									NABA_CORE_MATRISOME				KEGG_FOCAL_ADHESION
1308	COL17A1	collagen, type XVII, alpha 1	NABA_MATRISOME									NABA_CORE_MATRISOME									REACTOME_CELL_JUNCTION_ORGANIZATION
8076	MFAP5	microfibrillar associated protein 5	NABA_MATRISOME									NABA_CORE_MATRISOME
7045	TGFBI	transforming growth factor, beta-induced, 68kDa	NABA_MATRISOME									NABA_CORE_MATRISOME
4052	LTBP1	latent transforming growth factor beta binding protein 1	NABA_MATRISOME									NABA_CORE_MATRISOME
4256	MGP	matrix Gla protein	NABA_MATRISOME									NABA_CORE_MATRISOME
3488	IGFBP5	insulin-like growth factor binding protein 5	NABA_MATRISOME									NABA_CORE_MATRISOME
10418	SPON1	spondin 1, extracellular matrix protein	NABA_MATRISOME									NABA_CORE_MATRISOME
1755	DMBT1	deleted in malignant brain tumors 1	NABA_MATRISOME									NABA_CORE_MATRISOME
1842	ECM2	extracellular matrix protein 2, female organ and adipocyte specific	NABA_MATRISOME									NABA_CORE_MATRISOME
2202	EFEMP1	EGF containing fibulin-like extracellular matrix protein 1	NABA_MATRISOME									NABA_CORE_MATRISOME
285313	IGSF10	immunoglobulin superfamily, member 10	NABA_MATRISOME									NABA_CORE_MATRISOME
3730	KAL1	Kallmann syndrome 1 sequence	NABA_MATRISOME									NABA_CORE_MATRISOME
4147	MATN2	matrilin 2	NABA_MATRISOME									NABA_CORE_MATRISOME
4745	NELL1	NEL-like 1 (chicken)	NABA_MATRISOME									NABA_CORE_MATRISOME
4753	NELL2	NEL-like 2 (chicken)	NABA_MATRISOME									NABA_CORE_MATRISOME
51232	CRIM1	cysteine rich transmembrane BMP regulator 1 (chordin-like)	NABA_MATRISOME									NABA_CORE_MATRISOME
54084	TSPEAR	thrombospondin-type laminin G domain and EAR repeats	NABA_MATRISOME									NABA_CORE_MATRISOME
64093	SMOC1	SPARC related modular calcium binding 1	NABA_MATRISOME									NABA_CORE_MATRISOME
7130	TNFAIP6	tumor necrosis factor, alpha-induced protein 6	NABA_MATRISOME									NABA_CORE_MATRISOME
79875	THSD4	thrombospondin, type I, domain containing 4	NABA_MATRISOME									NABA_CORE_MATRISOME
83690	CRISPLD1	cysteine-rich secretory protein LCCL domain containing 1	NABA_MATRISOME									NABA_CORE_MATRISOME
84870	RSPO3	R-spondin 3	NABA_MATRISOME									NABA_CORE_MATRISOME
90113	VWA5B2	von Willebrand factor A domain containing 5B2	NABA_MATRISOME									NABA_CORE_MATRISOME
1303	COL12A1	collagen, type XII, alpha 1	NABA_MATRISOME									NABA_CORE_MATRISOME
1305	COL13A1	collagen, type XIII, alpha 1	NABA_MATRISOME									NABA_CORE_MATRISOME
7373	COL14A1	collagen, type XIV, alpha 1	NABA_MATRISOME									NABA_CORE_MATRISOME
4060	LUM	lumican	NABA_MATRISOME									NABA_CORE_MATRISOME
11082	ESM1	endothelial cell-specific molecule 1	NABA_MATRISOME									NABA_CORE_MATRISOME
1404	HAPLN1	hyaluronan and proteoglycan link protein 1	NABA_MATRISOME									NABA_CORE_MATRISOME
60484	HAPLN2	hyaluronan and proteoglycan link protein 2	NABA_MATRISOME									NABA_CORE_MATRISOME
6695	SPOCK1	sparc/osteonectin, cwcv and kazal-like domains proteoglycan (testican) 1	NABA_MATRISOME									NABA_CORE_MATRISOME
79883	PODNL1	podocan-like 1	NABA_MATRISOME									NABA_CORE_MATRISOME
85301	COL27A1	collagen, type XXVII, alpha 1	NABA_MATRISOME									NABA_CORE_MATRISOME
998	CDC42	cell division cycle 42 (GTP binding protein, 25kDa)		KEGG_MAPK_SIGNALING_PATHWAY		KEGG_AXON_GUIDANCE	REACTOME_DEVELOPMENTAL_BIOLOGY		REACTOME_AXON_GUIDANCE				REACTOME_HEMOSTASIS	KEGG_PATHWAYS_IN_CANCER		KEGG_FOCAL_ADHESION				REACTOME_PLATELET_ACTIVATION_SIGNALING_AND_AGGREGATION
5880	RAC2	ras-related C3 botulinum toxin substrate 2 (rho family, small GTP binding protein Rac2)		KEGG_MAPK_SIGNALING_PATHWAY		KEGG_AXON_GUIDANCE	REACTOME_DEVELOPMENTAL_BIOLOGY		REACTOME_AXON_GUIDANCE				REACTOME_HEMOSTASIS	KEGG_PATHWAYS_IN_CANCER		KEGG_FOCAL_ADHESION				REACTOME_PLATELET_ACTIVATION_SIGNALING_AND_AGGREGATION
4773	NFATC2	nuclear factor of activated T-cells, cytoplasmic, calcineurin-dependent 2		KEGG_MAPK_SIGNALING_PATHWAY		KEGG_AXON_GUIDANCE
6197	RPS6KA3	ribosomal protein S6 kinase, 90kDa, polypeptide 3		KEGG_MAPK_SIGNALING_PATHWAY			REACTOME_DEVELOPMENTAL_BIOLOGY	REACTOME_NEURONAL_SYSTEM	REACTOME_AXON_GUIDANCE										REACTOME_L1CAM_INTERACTIONS
27330	RPS6KA6	ribosomal protein S6 kinase, 90kDa, polypeptide 6		KEGG_MAPK_SIGNALING_PATHWAY			REACTOME_DEVELOPMENTAL_BIOLOGY	REACTOME_NEURONAL_SYSTEM	REACTOME_AXON_GUIDANCE										REACTOME_L1CAM_INTERACTIONS
785	CACNB4	calcium channel, voltage-dependent, beta 4 subunit		KEGG_MAPK_SIGNALING_PATHWAY			REACTOME_DEVELOPMENTAL_BIOLOGY	REACTOME_NEURONAL_SYSTEM	REACTOME_AXON_GUIDANCE
1956	EGFR	epidermal growth factor receptor		KEGG_MAPK_SIGNALING_PATHWAY			REACTOME_DEVELOPMENTAL_BIOLOGY		REACTOME_AXON_GUIDANCE	PID_P53_DOWNSTREAM_PATHWAY				KEGG_PATHWAYS_IN_CANCER	KEGG_CYTOKINE_CYTOKINE_RECEPTOR_INTERACTION	KEGG_FOCAL_ADHESION			REACTOME_L1CAM_INTERACTIONS
8913	CACNA1G	calcium channel, voltage-dependent, T type, alpha 1G subunit		KEGG_MAPK_SIGNALING_PATHWAY			REACTOME_DEVELOPMENTAL_BIOLOGY		REACTOME_AXON_GUIDANCE
8911	CACNA1I	calcium channel, voltage-dependent, T type, alpha 1I subunit		KEGG_MAPK_SIGNALING_PATHWAY			REACTOME_DEVELOPMENTAL_BIOLOGY		REACTOME_AXON_GUIDANCE
4208	MEF2C	myocyte enhancer factor 2C		KEGG_MAPK_SIGNALING_PATHWAY			REACTOME_DEVELOPMENTAL_BIOLOGY
5608	MAP2K6	mitogen-activated protein kinase kinase 6		KEGG_MAPK_SIGNALING_PATHWAY			REACTOME_DEVELOPMENTAL_BIOLOGY
5578	PRKCA	protein kinase C, alpha		KEGG_MAPK_SIGNALING_PATHWAY				REACTOME_NEURONAL_SYSTEM					REACTOME_HEMOSTASIS	KEGG_PATHWAYS_IN_CANCER		KEGG_FOCAL_ADHESION				REACTOME_PLATELET_ACTIVATION_SIGNALING_AND_AGGREGATION
55970	GNG12	guanine nucleotide binding protein (G protein), gamma 12		KEGG_MAPK_SIGNALING_PATHWAY				REACTOME_NEURONAL_SYSTEM					REACTOME_HEMOSTASIS				REACTOME_TRANSMEMBRANE_TRANSPORT_OF_SMALL_MOLECULES	REACTOME_GPCR_LIGAND_BINDING		REACTOME_PLATELET_ACTIVATION_SIGNALING_AND_AGGREGATION
5923	RASGRF1	Ras protein-specific guanine nucleotide-releasing factor 1		KEGG_MAPK_SIGNALING_PATHWAY				REACTOME_NEURONAL_SYSTEM								KEGG_FOCAL_ADHESION
5924	RASGRF2	Ras protein-specific guanine nucleotide-releasing factor 2		KEGG_MAPK_SIGNALING_PATHWAY				REACTOME_NEURONAL_SYSTEM
355	FAS	Fas (TNF receptor superfamily, member 6)		KEGG_MAPK_SIGNALING_PATHWAY						PID_P53_DOWNSTREAM_PATHWAY				KEGG_PATHWAYS_IN_CANCER	KEGG_CYTOKINE_CYTOKINE_RECEPTOR_INTERACTION
1647	GADD45A	growth arrest and DNA-damage-inducible, alpha		KEGG_MAPK_SIGNALING_PATHWAY						PID_P53_DOWNSTREAM_PATHWAY
5601	MAPK9	mitogen-activated protein kinase 9		KEGG_MAPK_SIGNALING_PATHWAY										KEGG_PATHWAYS_IN_CANCER		KEGG_FOCAL_ADHESION
3551	IKBKB	inhibitor of kappa light polypeptide gene enhancer in B-cells, kinase beta		KEGG_MAPK_SIGNALING_PATHWAY										KEGG_PATHWAYS_IN_CANCER
4791	NFKB2	nuclear factor of kappa light polypeptide gene enhancer in B-cells 2 (p49/p100)		KEGG_MAPK_SIGNALING_PATHWAY										KEGG_PATHWAYS_IN_CANCER
2263	FGFR2	fibroblast growth factor receptor 2		KEGG_MAPK_SIGNALING_PATHWAY										KEGG_PATHWAYS_IN_CANCER
836	CASP3	caspase 3, apoptosis-related cysteine peptidase		KEGG_MAPK_SIGNALING_PATHWAY										KEGG_PATHWAYS_IN_CANCER
2318	FLNC	filamin C, gamma		KEGG_MAPK_SIGNALING_PATHWAY												KEGG_FOCAL_ADHESION					REACTOME_CELL_JUNCTION_ORGANIZATION
1848	DUSP6	dual specificity phosphatase 6		KEGG_MAPK_SIGNALING_PATHWAY
3164	NR4A1	nuclear receptor subfamily 4, group A, member 1		KEGG_MAPK_SIGNALING_PATHWAY
10454	TAB1	TGF-beta activated kinase 1/MAP3K7 binding protein 1		KEGG_MAPK_SIGNALING_PATHWAY
5606	MAP2K3	mitogen-activated protein kinase kinase 3		KEGG_MAPK_SIGNALING_PATHWAY
9020	MAP3K14	mitogen-activated protein kinase kinase kinase 14		KEGG_MAPK_SIGNALING_PATHWAY
59284	CACNG7	calcium channel, voltage-dependent, gamma subunit 7		KEGG_MAPK_SIGNALING_PATHWAY
781	CACNA2D1	calcium channel, voltage-dependent, alpha 2/delta subunit 1		KEGG_MAPK_SIGNALING_PATHWAY
93589	CACNA2D4	calcium channel, voltage-dependent, alpha 2/delta subunit 4		KEGG_MAPK_SIGNALING_PATHWAY
4616	GADD45B	growth arrest and DNA-damage-inducible, beta		KEGG_MAPK_SIGNALING_PATHWAY
3305	HSPA1L	heat shock 70kDa protein 1-like		KEGG_MAPK_SIGNALING_PATHWAY
115727	RASGRP4	RAS guanyl releasing protein 4		KEGG_MAPK_SIGNALING_PATHWAY
23542	MAPK8IP2	mitogen-activated protein kinase 8 interacting protein 2		KEGG_MAPK_SIGNALING_PATHWAY
5871	MAP4K2	mitogen-activated protein kinase kinase kinase kinase 2		KEGG_MAPK_SIGNALING_PATHWAY
2872	MKNK2	MAP kinase interacting serine/threonine kinase 2		KEGG_MAPK_SIGNALING_PATHWAY
9693	RAPGEF2	Rap guanine nucleotide exchange factor (GEF) 2		KEGG_MAPK_SIGNALING_PATHWAY
9175	MAP3K13	mitogen-activated protein kinase kinase kinase 13		KEGG_MAPK_SIGNALING_PATHWAY
6788	STK3	serine/threonine kinase 3		KEGG_MAPK_SIGNALING_PATHWAY
5971	RELB	v-rel reticuloendotheliosis viral oncogene homolog B		KEGG_MAPK_SIGNALING_PATHWAY
3925	STMN1	stathmin 1		KEGG_MAPK_SIGNALING_PATHWAY
5801	PTPRR	protein tyrosine phosphatase, receptor type, R		KEGG_MAPK_SIGNALING_PATHWAY
8649	LAMTOR3	late endosomal/lysosomal adaptor, MAPK and MTOR activator 3		KEGG_MAPK_SIGNALING_PATHWAY
4233	MET	met proto-oncogene (hepatocyte growth factor receptor)				KEGG_AXON_GUIDANCE	REACTOME_DEVELOPMENTAL_BIOLOGY		REACTOME_AXON_GUIDANCE	PID_P53_DOWNSTREAM_PATHWAY				KEGG_PATHWAYS_IN_CANCER	KEGG_CYTOKINE_CYTOKINE_RECEPTOR_INTERACTION	KEGG_FOCAL_ADHESION
3897	L1CAM	L1 cell adhesion molecule				KEGG_AXON_GUIDANCE	REACTOME_DEVELOPMENTAL_BIOLOGY		REACTOME_AXON_GUIDANCE				REACTOME_HEMOSTASIS						REACTOME_L1CAM_INTERACTIONS
8829	NRP1	neuropilin 1				KEGG_AXON_GUIDANCE	REACTOME_DEVELOPMENTAL_BIOLOGY		REACTOME_AXON_GUIDANCE										REACTOME_L1CAM_INTERACTIONS
8440	NCK2	NCK adaptor protein 2				KEGG_AXON_GUIDANCE	REACTOME_DEVELOPMENTAL_BIOLOGY		REACTOME_AXON_GUIDANCE
56896	DPYSL5	dihydropyrimidinase-like 5				KEGG_AXON_GUIDANCE	REACTOME_DEVELOPMENTAL_BIOLOGY		REACTOME_AXON_GUIDANCE
22885	ABLIM3	actin binding LIM protein family, member 3				KEGG_AXON_GUIDANCE	REACTOME_DEVELOPMENTAL_BIOLOGY		REACTOME_AXON_GUIDANCE
8633	UNC5C	unc-5 homolog C (C. elegans)				KEGG_AXON_GUIDANCE	REACTOME_DEVELOPMENTAL_BIOLOGY		REACTOME_AXON_GUIDANCE
137970	UNC5D	unc-5 homolog D (C. elegans)				KEGG_AXON_GUIDANCE	REACTOME_DEVELOPMENTAL_BIOLOGY		REACTOME_AXON_GUIDANCE
2773	GNAI3	guanine nucleotide binding protein (G protein), alpha inhibiting activity polypeptide 3				KEGG_AXON_GUIDANCE		REACTOME_NEURONAL_SYSTEM					REACTOME_HEMOSTASIS							REACTOME_PLATELET_ACTIVATION_SIGNALING_AND_AGGREGATION
1969	EPHA2	EPH receptor A2				KEGG_AXON_GUIDANCE				PID_P53_DOWNSTREAM_PATHWAY
2048	EPHB2	EPH receptor B2				KEGG_AXON_GUIDANCE
2047	EPHB1	EPH receptor B1				KEGG_AXON_GUIDANCE
1947	EFNB1	ephrin-B1				KEGG_AXON_GUIDANCE
1948	EFNB2	ephrin-B2				KEGG_AXON_GUIDANCE
1946	EFNA5	ephrin-A5				KEGG_AXON_GUIDANCE
1949	EFNB3	ephrin-B3				KEGG_AXON_GUIDANCE
2049	EPHB3	EPH receptor B3				KEGG_AXON_GUIDANCE
2043	EPHA4	EPH receptor A4				KEGG_AXON_GUIDANCE
1943	EFNA2	ephrin-A2				KEGG_AXON_GUIDANCE
2042	EPHA3	EPH receptor A3				KEGG_AXON_GUIDANCE
2044	EPHA5	EPH receptor A5				KEGG_AXON_GUIDANCE
84448	ABLIM2	actin binding LIM protein family, member 2				KEGG_AXON_GUIDANCE
3785	KCNQ2	potassium voltage-gated channel, KQT-like subfamily, member 2					REACTOME_DEVELOPMENTAL_BIOLOGY	REACTOME_NEURONAL_SYSTEM	REACTOME_AXON_GUIDANCE										REACTOME_L1CAM_INTERACTIONS
3786	KCNQ3	potassium voltage-gated channel, KQT-like subfamily, member 3					REACTOME_DEVELOPMENTAL_BIOLOGY	REACTOME_NEURONAL_SYSTEM	REACTOME_AXON_GUIDANCE										REACTOME_L1CAM_INTERACTIONS
55800	SCN3B	sodium channel, voltage-gated, type III, beta					REACTOME_DEVELOPMENTAL_BIOLOGY		REACTOME_AXON_GUIDANCE	PID_P53_DOWNSTREAM_PATHWAY									REACTOME_L1CAM_INTERACTIONS
3690	ITGB3	integrin, beta 3 (platelet glycoprotein IIIa, antigen CD61)					REACTOME_DEVELOPMENTAL_BIOLOGY		REACTOME_AXON_GUIDANCE				REACTOME_HEMOSTASIS			KEGG_FOCAL_ADHESION			REACTOME_L1CAM_INTERACTIONS	REACTOME_PLATELET_ACTIVATION_SIGNALING_AND_AGGREGATION
3672	ITGA1	integrin, alpha 1					REACTOME_DEVELOPMENTAL_BIOLOGY		REACTOME_AXON_GUIDANCE							KEGG_FOCAL_ADHESION			REACTOME_L1CAM_INTERACTIONS
4897	NRCAM	neuronal cell adhesion molecule					REACTOME_DEVELOPMENTAL_BIOLOGY		REACTOME_AXON_GUIDANCE										REACTOME_L1CAM_INTERACTIONS
1272	CNTN1	contactin 1					REACTOME_DEVELOPMENTAL_BIOLOGY		REACTOME_AXON_GUIDANCE										REACTOME_L1CAM_INTERACTIONS
214	ALCAM	activated leukocyte cell adhesion molecule					REACTOME_DEVELOPMENTAL_BIOLOGY		REACTOME_AXON_GUIDANCE										REACTOME_L1CAM_INTERACTIONS
8506	CNTNAP1	contactin associated protein 1					REACTOME_DEVELOPMENTAL_BIOLOGY		REACTOME_AXON_GUIDANCE										REACTOME_L1CAM_INTERACTIONS
1759	DNM1	dynamin 1					REACTOME_DEVELOPMENTAL_BIOLOGY		REACTOME_AXON_GUIDANCE										REACTOME_L1CAM_INTERACTIONS
51332	SPTBN5	spectrin, beta, non-erythrocytic 5					REACTOME_DEVELOPMENTAL_BIOLOGY		REACTOME_AXON_GUIDANCE										REACTOME_L1CAM_INTERACTIONS
286	ANK1	ankyrin 1, erythrocytic					REACTOME_DEVELOPMENTAL_BIOLOGY		REACTOME_AXON_GUIDANCE										REACTOME_L1CAM_INTERACTIONS
6324	SCN1B	sodium channel, voltage-gated, type I, beta					REACTOME_DEVELOPMENTAL_BIOLOGY		REACTOME_AXON_GUIDANCE										REACTOME_L1CAM_INTERACTIONS
6326	SCN2A	sodium channel, voltage-gated, type II, alpha subunit					REACTOME_DEVELOPMENTAL_BIOLOGY		REACTOME_AXON_GUIDANCE										REACTOME_L1CAM_INTERACTIONS
6334	SCN8A	sodium channel, voltage gated, type VIII, alpha subunit					REACTOME_DEVELOPMENTAL_BIOLOGY		REACTOME_AXON_GUIDANCE										REACTOME_L1CAM_INTERACTIONS
7529	YWHAB	tyrosine 3-monooxygenase/tryptophan 5-monooxygenase activation protein, beta polypeptide					REACTOME_DEVELOPMENTAL_BIOLOGY		REACTOME_AXON_GUIDANCE
10570	DPYSL4	dihydropyrimidinase-like 4					REACTOME_DEVELOPMENTAL_BIOLOGY		REACTOME_AXON_GUIDANCE
5468	PPARG	peroxisome proliferator-activated receptor gamma					REACTOME_DEVELOPMENTAL_BIOLOGY							KEGG_PATHWAYS_IN_CANCER
2308	FOXO1	forkhead box O1					REACTOME_DEVELOPMENTAL_BIOLOGY							KEGG_PATHWAYS_IN_CANCER
4087	SMAD2	SMAD family member 2					REACTOME_DEVELOPMENTAL_BIOLOGY							KEGG_PATHWAYS_IN_CANCER
6514	SLC2A2	solute carrier family 2 (facilitated glucose transporter), member 2					REACTOME_DEVELOPMENTAL_BIOLOGY										REACTOME_TRANSMEMBRANE_TRANSPORT_OF_SMALL_MOLECULES
5465	PPARA	peroxisome proliferator-activated receptor alpha					REACTOME_DEVELOPMENTAL_BIOLOGY
10891	PPARGC1A	peroxisome proliferator-activated receptor gamma, coactivator 1 alpha					REACTOME_DEVELOPMENTAL_BIOLOGY
55588	MED29	mediator complex subunit 29					REACTOME_DEVELOPMENTAL_BIOLOGY
9412	MED21	mediator complex subunit 21					REACTOME_DEVELOPMENTAL_BIOLOGY
5045	FURIN	furin (paired basic amino acid cleaving enzyme)					REACTOME_DEVELOPMENTAL_BIOLOGY
3516	RBPJ	recombination signal binding protein for immunoglobulin kappa J region					REACTOME_DEVELOPMENTAL_BIOLOGY
1959	EGR2	early growth response 2					REACTOME_DEVELOPMENTAL_BIOLOGY
1879	EBF1	early B-cell factor 1					REACTOME_DEVELOPMENTAL_BIOLOGY
688	KLF5	Kruppel-like factor 5 (intestinal)					REACTOME_DEVELOPMENTAL_BIOLOGY
54331	GNG2	guanine nucleotide binding protein (G protein), gamma 2						REACTOME_NEURONAL_SYSTEM					REACTOME_HEMOSTASIS				REACTOME_TRANSMEMBRANE_TRANSPORT_OF_SMALL_MOLECULES	REACTOME_GPCR_LIGAND_BINDING		REACTOME_PLATELET_ACTIVATION_SIGNALING_AND_AGGREGATION
2784	GNB3	guanine nucleotide binding protein (G protein), beta polypeptide 3						REACTOME_NEURONAL_SYSTEM					REACTOME_HEMOSTASIS				REACTOME_TRANSMEMBRANE_TRANSPORT_OF_SMALL_MOLECULES	REACTOME_GPCR_LIGAND_BINDING		REACTOME_PLATELET_ACTIVATION_SIGNALING_AND_AGGREGATION
2788	GNG7	guanine nucleotide binding protein (G protein), gamma 7						REACTOME_NEURONAL_SYSTEM					REACTOME_HEMOSTASIS				REACTOME_TRANSMEMBRANE_TRANSPORT_OF_SMALL_MOLECULES	REACTOME_GPCR_LIGAND_BINDING		REACTOME_PLATELET_ACTIVATION_SIGNALING_AND_AGGREGATION
2791	GNG11	guanine nucleotide binding protein (G protein), gamma 11						REACTOME_NEURONAL_SYSTEM					REACTOME_HEMOSTASIS				REACTOME_TRANSMEMBRANE_TRANSPORT_OF_SMALL_MOLECULES	REACTOME_GPCR_LIGAND_BINDING		REACTOME_PLATELET_ACTIVATION_SIGNALING_AND_AGGREGATION
27345	KCNMB4	potassium large conductance calcium-activated channel, subfamily M, beta member 4						REACTOME_NEURONAL_SYSTEM					REACTOME_HEMOSTASIS
114	ADCY8	adenylate cyclase 8 (brain)						REACTOME_NEURONAL_SYSTEM									REACTOME_TRANSMEMBRANE_TRANSPORT_OF_SMALL_MOLECULES
2554	GABRA1	gamma-aminobutyric acid (GABA) A receptor, alpha 1						REACTOME_NEURONAL_SYSTEM									REACTOME_TRANSMEMBRANE_TRANSPORT_OF_SMALL_MOLECULES
2555	GABRA2	gamma-aminobutyric acid (GABA) A receptor, alpha 2						REACTOME_NEURONAL_SYSTEM									REACTOME_TRANSMEMBRANE_TRANSPORT_OF_SMALL_MOLECULES
2558	GABRA5	gamma-aminobutyric acid (GABA) A receptor, alpha 5						REACTOME_NEURONAL_SYSTEM									REACTOME_TRANSMEMBRANE_TRANSPORT_OF_SMALL_MOLECULES
43	ACHE	acetylcholinesterase						REACTOME_NEURONAL_SYSTEM
3768	KCNJ12	potassium inwardly-rectifying channel, subfamily J, member 12						REACTOME_NEURONAL_SYSTEM
3767	KCNJ11	potassium inwardly-rectifying channel, subfamily J, member 11						REACTOME_NEURONAL_SYSTEM
3736	KCNA1	potassium voltage-gated channel, shaker-related subfamily, member 1 (episodic ataxia with myokymia)						REACTOME_NEURONAL_SYSTEM
3744	KCNA10	potassium voltage-gated channel, shaker-related subfamily, member 10						REACTOME_NEURONAL_SYSTEM
3749	KCNC4	potassium voltage-gated channel, Shaw-related subfamily, member 4						REACTOME_NEURONAL_SYSTEM
3752	KCND3	potassium voltage-gated channel, Shal-related subfamily, member 3						REACTOME_NEURONAL_SYSTEM
3755	KCNG1	potassium voltage-gated channel, subfamily G, member 1						REACTOME_NEURONAL_SYSTEM
3757	KCNH2	potassium voltage-gated channel, subfamily H (eag-related), member 2						REACTOME_NEURONAL_SYSTEM
90134	KCNH7	potassium voltage-gated channel, subfamily H (eag-related), member 7						REACTOME_NEURONAL_SYSTEM
3775	KCNK1	potassium channel, subfamily K, member 1						REACTOME_NEURONAL_SYSTEM
3777	KCNK3	potassium channel, subfamily K, member 3						REACTOME_NEURONAL_SYSTEM
54207	KCNK10	potassium channel, subfamily K, member 10						REACTOME_NEURONAL_SYSTEM
348980	HCN1	hyperpolarization activated cyclic nucleotide-gated potassium channel 1						REACTOME_NEURONAL_SYSTEM
3780	KCNN1	potassium intermediate/small conductance calcium-activated channel, subfamily N, member 1						REACTOME_NEURONAL_SYSTEM
2904	GRIN2B	glutamate receptor, ionotropic, N-methyl D-aspartate 2B						REACTOME_NEURONAL_SYSTEM
1136	CHRNA3	cholinergic receptor, nicotinic, alpha 3						REACTOME_NEURONAL_SYSTEM
1141	CHRNB2	cholinergic receptor, nicotinic, beta 2 (neuronal)						REACTOME_NEURONAL_SYSTEM
9495	AKAP5	A kinase (PRKA) anchor protein 5						REACTOME_NEURONAL_SYSTEM
80852	GRIP2	glutamate receptor interacting protein 2						REACTOME_NEURONAL_SYSTEM
4128	MAOA	monoamine oxidase A						REACTOME_NEURONAL_SYSTEM
27165	GLS2	glutaminase 2 (liver, mitochondrial)						REACTOME_NEURONAL_SYSTEM
2752	GLUL	glutamate-ammonia ligase						REACTOME_NEURONAL_SYSTEM
6854	SYN2	synapsin II						REACTOME_NEURONAL_SYSTEM
10052	GJC1	gap junction protein, gamma 1, 45kDa						REACTOME_NEURONAL_SYSTEM
10228	STX6	syntaxin 6						REACTOME_NEURONAL_SYSTEM
112755	STX1B	syntaxin 1B						REACTOME_NEURONAL_SYSTEM
127833	SYT2	synaptotagmin II						REACTOME_NEURONAL_SYSTEM
8795	TNFRSF10B	tumor necrosis factor receptor superfamily, member 10b								PID_P53_DOWNSTREAM_PATHWAY					KEGG_CYTOKINE_CYTOKINE_RECEPTOR_INTERACTION
624	BDKRB2	bradykinin receptor B2								PID_P53_DOWNSTREAM_PATHWAY								REACTOME_GPCR_LIGAND_BINDING
255488	RNF144B	ring finger protein 144B								PID_P53_DOWNSTREAM_PATHWAY
27113	BBC3	BCL2 binding component 3								PID_P53_DOWNSTREAM_PATHWAY
7161	TP73	tumor protein p73								PID_P53_DOWNSTREAM_PATHWAY
50484	RRM2B	ribonucleotide reductase M2 B (TP53 inducible)								PID_P53_DOWNSTREAM_PATHWAY
27244	SESN1	sestrin 1								PID_P53_DOWNSTREAM_PATHWAY
6591	SNAI2	snail homolog 2 (Drosophila)								PID_P53_DOWNSTREAM_PATHWAY
8626	TP63	tumor protein p63								PID_P53_DOWNSTREAM_PATHWAY
839	CASP6	caspase 6, apoptosis-related cysteine peptidase								PID_P53_DOWNSTREAM_PATHWAY
7306	TYRP1	tyrosinase-related protein 1								PID_P53_DOWNSTREAM_PATHWAY
1263	PLK3	polo-like kinase 3								PID_P53_DOWNSTREAM_PATHWAY
54541	DDIT4	DNA-damage-inducible transcript 4								PID_P53_DOWNSTREAM_PATHWAY
133746	JMY	junction mediating and regulatory protein, p53 cofactor								PID_P53_DOWNSTREAM_PATHWAY
1820	ARID3A	AT rich interactive domain 3A (BRIGHT-like)								PID_P53_DOWNSTREAM_PATHWAY
25946	ZNF385A	zinc finger protein 385A								PID_P53_DOWNSTREAM_PATHWAY
57103	C12orf5	chromosome 12 open reading frame 5								PID_P53_DOWNSTREAM_PATHWAY
639	PRDM1	PR domain containing 1, with ZNF domain								PID_P53_DOWNSTREAM_PATHWAY
665	BNIP3L	BCL2/adenovirus E1B 19kDa interacting protein 3-like								PID_P53_DOWNSTREAM_PATHWAY
7832	BTG2	BTG family, member 2								PID_P53_DOWNSTREAM_PATHWAY
94241	TP53INP1	tumor protein p53 inducible nuclear protein 1								PID_P53_DOWNSTREAM_PATHWAY
5291	PIK3CB	phosphoinositide-3-kinase, catalytic, beta polypeptide											REACTOME_HEMOSTASIS	KEGG_PATHWAYS_IN_CANCER		KEGG_FOCAL_ADHESION				REACTOME_PLATELET_ACTIVATION_SIGNALING_AND_AGGREGATION
5575	PRKAR1B	protein kinase, cAMP-dependent, regulatory, type I, beta											REACTOME_HEMOSTASIS				REACTOME_TRANSMEMBRANE_TRANSPORT_OF_SMALL_MOLECULES
6546	SLC8A1	solute carrier family 8 (sodium/calcium exchanger), member 1											REACTOME_HEMOSTASIS				REACTOME_TRANSMEMBRANE_TRANSPORT_OF_SMALL_MOLECULES
23539	SLC16A8	solute carrier family 16, member 8 (monocarboxylic acid transporter 3)											REACTOME_HEMOSTASIS				REACTOME_TRANSMEMBRANE_TRANSPORT_OF_SMALL_MOLECULES
6547	SLC8A3	solute carrier family 8 (sodium/calcium exchanger), member 3											REACTOME_HEMOSTASIS				REACTOME_TRANSMEMBRANE_TRANSPORT_OF_SMALL_MOLECULES
2151	F2RL2	coagulation factor II (thrombin) receptor-like 2											REACTOME_HEMOSTASIS					REACTOME_GPCR_LIGAND_BINDING		REACTOME_PLATELET_ACTIVATION_SIGNALING_AND_AGGREGATION
5739	PTGIR	prostaglandin I2 (prostacyclin) receptor (IP)											REACTOME_HEMOSTASIS					REACTOME_GPCR_LIGAND_BINDING
11343	MGLL	monoglyceride lipase											REACTOME_HEMOSTASIS							REACTOME_PLATELET_ACTIVATION_SIGNALING_AND_AGGREGATION
10411	RAPGEF3	Rap guanine nucleotide exchange factor (GEF) 3											REACTOME_HEMOSTASIS							REACTOME_PLATELET_ACTIVATION_SIGNALING_AND_AGGREGATION
5770	PTPN1	protein tyrosine phosphatase, non-receptor type 1											REACTOME_HEMOSTASIS							REACTOME_PLATELET_ACTIVATION_SIGNALING_AND_AGGREGATION
3932	LCK	lymphocyte-specific protein tyrosine kinase											REACTOME_HEMOSTASIS							REACTOME_PLATELET_ACTIVATION_SIGNALING_AND_AGGREGATION
1675	CFD	complement factor D (adipsin)											REACTOME_HEMOSTASIS							REACTOME_PLATELET_ACTIVATION_SIGNALING_AND_AGGREGATION
5581	PRKCE	protein kinase C, epsilon											REACTOME_HEMOSTASIS							REACTOME_PLATELET_ACTIVATION_SIGNALING_AND_AGGREGATION
1606	DGKA	diacylglycerol kinase, alpha 80kDa											REACTOME_HEMOSTASIS							REACTOME_PLATELET_ACTIVATION_SIGNALING_AND_AGGREGATION
8527	DGKD	diacylglycerol kinase, delta 130kDa											REACTOME_HEMOSTASIS							REACTOME_PLATELET_ACTIVATION_SIGNALING_AND_AGGREGATION
221955	DAGLB	diacylglycerol lipase, beta											REACTOME_HEMOSTASIS							REACTOME_PLATELET_ACTIVATION_SIGNALING_AND_AGGREGATION
7277	TUBA4A	tubulin, alpha 4a											REACTOME_HEMOSTASIS							REACTOME_PLATELET_ACTIVATION_SIGNALING_AND_AGGREGATION
2153	F5	coagulation factor V (proaccelerin, labile factor)											REACTOME_HEMOSTASIS							REACTOME_PLATELET_ACTIVATION_SIGNALING_AND_AGGREGATION
29106	SCG3	secretogranin III											REACTOME_HEMOSTASIS							REACTOME_PLATELET_ACTIVATION_SIGNALING_AND_AGGREGATION
50848	F11R	F11 receptor											REACTOME_HEMOSTASIS								REACTOME_CELL_JUNCTION_ORGANIZATION
3689	ITGB2	integrin, beta 2 (complement component 3 receptor 3 and 4 subunit)											REACTOME_HEMOSTASIS
3684	ITGAM	integrin, alpha M (complement component 3 receptor 3 subunit)											REACTOME_HEMOSTASIS
22920	KIFAP3	kinesin-associated protein 3											REACTOME_HEMOSTASIS
3832	KIF11	kinesin family member 11											REACTOME_HEMOSTASIS
3687	ITGAX	integrin, alpha X (complement component 3 receptor 4 subunit)											REACTOME_HEMOSTASIS
961	CD47	CD47 molecule											REACTOME_HEMOSTASIS
11311	VPS45	vacuolar protein sorting 45 homolog (S. cerevisiae)											REACTOME_HEMOSTASIS
30846	EHD2	EH-domain containing 2											REACTOME_HEMOSTASIS
2983	GUCY1B3	guanylate cyclase 1, soluble, beta 3											REACTOME_HEMOSTASIS
5593	PRKG2	protein kinase, cGMP-dependent, type II											REACTOME_HEMOSTASIS
5158	PDE6B	phosphodiesterase 6B, cGMP-specific, rod, beta											REACTOME_HEMOSTASIS
8654	PDE5A	phosphodiesterase 5A, cGMP-specific											REACTOME_HEMOSTASIS
2152	F3	coagulation factor III (thromboplastin, tissue factor)											REACTOME_HEMOSTASIS
9732	DOCK4	dedicator of cytokinesis 4											REACTOME_HEMOSTASIS
7975	MAFK	v-maf musculoaponeurotic fibrosarcoma oncogene homolog K (avian)											REACTOME_HEMOSTASIS
23348	DOCK9	dedicator of cytokinesis 9											REACTOME_HEMOSTASIS
4778	NFE2	nuclear factor (erythroid-derived 2), 45kDa											REACTOME_HEMOSTASIS
3655	ITGA6	integrin, alpha 6												KEGG_PATHWAYS_IN_CANCER		KEGG_FOCAL_ADHESION
330	BIRC3	baculoviral IAP repeat containing 3												KEGG_PATHWAYS_IN_CANCER		KEGG_FOCAL_ADHESION
2535	FZD2	frizzled family receptor 2												KEGG_PATHWAYS_IN_CANCER				REACTOME_GPCR_LIGAND_BINDING
8326	FZD9	frizzled family receptor 9												KEGG_PATHWAYS_IN_CANCER				REACTOME_GPCR_LIGAND_BINDING
6502	SKP2	S-phase kinase-associated protein 2 (p45)												KEGG_PATHWAYS_IN_CANCER
9134	CCNE2	cyclin E2												KEGG_PATHWAYS_IN_CANCER
5900	RALGDS	ral guanine nucleotide dissociation stimulator												KEGG_PATHWAYS_IN_CANCER
5888	RAD51	RAD51 homolog (S. cerevisiae)												KEGG_PATHWAYS_IN_CANCER
1030	CDKN2B	cyclin-dependent kinase inhibitor 2B (p15, inhibits CDK4)												KEGG_PATHWAYS_IN_CANCER
23604	DAPK2	death-associated protein kinase 2												KEGG_PATHWAYS_IN_CANCER
7185	TRAF1	TNF receptor-associated factor 1												KEGG_PATHWAYS_IN_CANCER
7849	PAX8	paired box 8												KEGG_PATHWAYS_IN_CANCER
2321	FLT1	fms-related tyrosine kinase 1 (vascular endothelial growth factor/vascular permeability factor receptor)													KEGG_CYTOKINE_CYTOKINE_RECEPTOR_INTERACTION	KEGG_FOCAL_ADHESION
2324	FLT4	fms-related tyrosine kinase 4													KEGG_CYTOKINE_CYTOKINE_RECEPTOR_INTERACTION	KEGG_FOCAL_ADHESION
1230	CCR1	chemokine (C-C motif) receptor 1													KEGG_CYTOKINE_CYTOKINE_RECEPTOR_INTERACTION			REACTOME_GPCR_LIGAND_BINDING
10663	CXCR6	chemokine (C-X-C motif) receptor 6													KEGG_CYTOKINE_CYTOKINE_RECEPTOR_INTERACTION			REACTOME_GPCR_LIGAND_BINDING
2690	GHR	growth hormone receptor													KEGG_CYTOKINE_CYTOKINE_RECEPTOR_INTERACTION
3561	IL2RG	interleukin 2 receptor, gamma													KEGG_CYTOKINE_CYTOKINE_RECEPTOR_INTERACTION
3572	IL6ST	interleukin 6 signal transducer (gp130, oncostatin M receptor)													KEGG_CYTOKINE_CYTOKINE_RECEPTOR_INTERACTION
8764	TNFRSF14	tumor necrosis factor receptor superfamily, member 14													KEGG_CYTOKINE_CYTOKINE_RECEPTOR_INTERACTION
3953	LEPR	leptin receptor													KEGG_CYTOKINE_CYTOKINE_RECEPTOR_INTERACTION
4804	NGFR	nerve growth factor receptor													KEGG_CYTOKINE_CYTOKINE_RECEPTOR_INTERACTION
3566	IL4R	interleukin 4 receptor													KEGG_CYTOKINE_CYTOKINE_RECEPTOR_INTERACTION
3601	IL15RA	interleukin 15 receptor, alpha													KEGG_CYTOKINE_CYTOKINE_RECEPTOR_INTERACTION
58985	IL22RA1	interleukin 22 receptor, alpha 1													KEGG_CYTOKINE_CYTOKINE_RECEPTOR_INTERACTION
9180	OSMR	oncostatin M receptor													KEGG_CYTOKINE_CYTOKINE_RECEPTOR_INTERACTION
4982	TNFRSF11B	tumor necrosis factor receptor superfamily, member 11b													KEGG_CYTOKINE_CYTOKINE_RECEPTOR_INTERACTION
60401	EDA2R	ectodysplasin A2 receptor													KEGG_CYTOKINE_CYTOKINE_RECEPTOR_INTERACTION
3691	ITGB4	integrin, beta 4														KEGG_FOCAL_ADHESION					REACTOME_CELL_JUNCTION_ORGANIZATION
3696	ITGB8	integrin, beta 8														KEGG_FOCAL_ADHESION
3676	ITGA4	integrin, alpha 4 (antigen CD49D, alpha 4 subunit of VLA-4 receptor)														KEGG_FOCAL_ADHESION
5500	PPP1CB	protein phosphatase 1, catalytic subunit, beta isozyme														KEGG_FOCAL_ADHESION
22801	ITGA11	integrin, alpha 11														KEGG_FOCAL_ADHESION
4633	MYL2	myosin, light chain 2, regulatory, cardiac, slow														KEGG_FOCAL_ADHESION
5829	PXN	paxillin														KEGG_FOCAL_ADHESION
894	CCND2	cyclin D2														KEGG_FOCAL_ADHESION
83660	TLN2	talin 2														KEGG_FOCAL_ADHESION
858	CAV2	caveolin 2														KEGG_FOCAL_ADHESION
204962	SLC44A5	solute carrier family 44, member 5															REACTOME_TRANSMEMBRANE_TRANSPORT_OF_SMALL_MOLECULES
10762	NUP50	nucleoporin 50kDa															REACTOME_TRANSMEMBRANE_TRANSPORT_OF_SMALL_MOLECULES
9883	POM121	POM121 membrane glycoprotein															REACTOME_TRANSMEMBRANE_TRANSPORT_OF_SMALL_MOLECULES
6548	SLC9A1	solute carrier family 9 (sodium/hydrogen exchanger), member 1															REACTOME_TRANSMEMBRANE_TRANSPORT_OF_SMALL_MOLECULES
2743	GLRB	glycine receptor, beta															REACTOME_TRANSMEMBRANE_TRANSPORT_OF_SMALL_MOLECULES
11182	SLC2A6	solute carrier family 2 (facilitated glucose transporter), member 6															REACTOME_TRANSMEMBRANE_TRANSPORT_OF_SMALL_MOLECULES
29988	SLC2A8	solute carrier family 2 (facilitated glucose transporter), member 8															REACTOME_TRANSMEMBRANE_TRANSPORT_OF_SMALL_MOLECULES
81031	SLC2A10	solute carrier family 2 (facilitated glucose transporter), member 10															REACTOME_TRANSMEMBRANE_TRANSPORT_OF_SMALL_MOLECULES
57181	SLC39A10	solute carrier family 39 (zinc transporter), member 10															REACTOME_TRANSMEMBRANE_TRANSPORT_OF_SMALL_MOLECULES
7780	SLC30A2	solute carrier family 30 (zinc transporter), member 2															REACTOME_TRANSMEMBRANE_TRANSPORT_OF_SMALL_MOLECULES
9843	HEPH	hephaestin															REACTOME_TRANSMEMBRANE_TRANSPORT_OF_SMALL_MOLECULES
64849	SLC13A3	solute carrier family 13 (sodium-dependent dicarboxylate transporter), member 3															REACTOME_TRANSMEMBRANE_TRANSPORT_OF_SMALL_MOLECULES
55356	SLC22A15	solute carrier family 22, member 15															REACTOME_TRANSMEMBRANE_TRANSPORT_OF_SMALL_MOLECULES
6584	SLC22A5	solute carrier family 22 (organic cation/carnitine transporter), member 5															REACTOME_TRANSMEMBRANE_TRANSPORT_OF_SMALL_MOLECULES
6530	SLC6A2	solute carrier family 6 (neurotransmitter transporter, noradrenalin), member 2															REACTOME_TRANSMEMBRANE_TRANSPORT_OF_SMALL_MOLECULES
6563	SLC14A1	solute carrier family 14 (urea transporter), member 1 (Kidd blood group)															REACTOME_TRANSMEMBRANE_TRANSPORT_OF_SMALL_MOLECULES
10479	SLC9A6	solute carrier family 9 (sodium/hydrogen exchanger), member 6															REACTOME_TRANSMEMBRANE_TRANSPORT_OF_SMALL_MOLECULES
9197	SLC33A1	solute carrier family 33 (acetyl-CoA transporter), member 1															REACTOME_TRANSMEMBRANE_TRANSPORT_OF_SMALL_MOLECULES
53919	SLCO1C1	solute carrier organic anion transporter family, member 1C1															REACTOME_TRANSMEMBRANE_TRANSPORT_OF_SMALL_MOLECULES
10559	SLC35A1	solute carrier family 35 (CMP-sialic acid transporter), member A1															REACTOME_TRANSMEMBRANE_TRANSPORT_OF_SMALL_MOLECULES
55315	SLC29A3	solute carrier family 29 (nucleoside transporters), member 3															REACTOME_TRANSMEMBRANE_TRANSPORT_OF_SMALL_MOLECULES
55343	SLC35C1	solute carrier family 35, member C1															REACTOME_TRANSMEMBRANE_TRANSPORT_OF_SMALL_MOLECULES
64078	SLC28A3	solute carrier family 28 (sodium-coupled nucleoside transporter), member 3															REACTOME_TRANSMEMBRANE_TRANSPORT_OF_SMALL_MOLECULES
10991	SLC38A3	solute carrier family 38, member 3															REACTOME_TRANSMEMBRANE_TRANSPORT_OF_SMALL_MOLECULES
124935	SLC43A2	solute carrier family 43, member 2															REACTOME_TRANSMEMBRANE_TRANSPORT_OF_SMALL_MOLECULES
1836	SLC26A2	solute carrier family 26 (sulfate transporter), member 2															REACTOME_TRANSMEMBRANE_TRANSPORT_OF_SMALL_MOLECULES
6560	SLC12A4	solute carrier family 12 (potassium/chloride transporters), member 4															REACTOME_TRANSMEMBRANE_TRANSPORT_OF_SMALL_MOLECULES
7037	TFRC	transferrin receptor (p90, CD71)															REACTOME_TRANSMEMBRANE_TRANSPORT_OF_SMALL_MOLECULES
4363	ABCC1	ATP-binding cassette, sub-family C (CFTR/MRP), member 1															REACTOME_TRANSMEMBRANE_TRANSPORT_OF_SMALL_MOLECULES
4645	MYO5B	myosin VB															REACTOME_TRANSMEMBRANE_TRANSPORT_OF_SMALL_MOLECULES
534	ATP6V1G2	ATPase, H+ transporting, lysosomal 13kDa, V1 subunit G2															REACTOME_TRANSMEMBRANE_TRANSPORT_OF_SMALL_MOLECULES
5824	PEX19	peroxisomal biogenesis factor 19															REACTOME_TRANSMEMBRANE_TRANSPORT_OF_SMALL_MOLECULES
5243	ABCB1	ATP-binding cassette, sub-family B (MDR/TAP), member 1															REACTOME_TRANSMEMBRANE_TRANSPORT_OF_SMALL_MOLECULES
21	ABCA3	ATP-binding cassette, sub-family A (ABC1), member 3															REACTOME_TRANSMEMBRANE_TRANSPORT_OF_SMALL_MOLECULES
10347	ABCA7	ATP-binding cassette, sub-family A (ABC1), member 7															REACTOME_TRANSMEMBRANE_TRANSPORT_OF_SMALL_MOLECULES
57194	ATP10A	ATPase, class V, type 10A															REACTOME_TRANSMEMBRANE_TRANSPORT_OF_SMALL_MOLECULES
79895	ATP8B4	ATPase, class I, type 8B, member 4															REACTOME_TRANSMEMBRANE_TRANSPORT_OF_SMALL_MOLECULES
6288	SAA1	serum amyloid A1																REACTOME_GPCR_LIGAND_BINDING
718	C3	complement component 3																REACTOME_GPCR_LIGAND_BINDING
1604	CD55	CD55 molecule, decay accelerating factor for complement (Cromer blood group)																REACTOME_GPCR_LIGAND_BINDING
3356	HTR2A	5-hydroxytryptamine (serotonin) receptor 2A																REACTOME_GPCR_LIGAND_BINDING
5021	OXTR	oxytocin receptor																REACTOME_GPCR_LIGAND_BINDING
886	CCKAR	cholecystokinin A receptor																REACTOME_GPCR_LIGAND_BINDING
64106	NPFFR1	neuropeptide FF receptor 1																REACTOME_GPCR_LIGAND_BINDING
3269	HRH1	histamine receptor H1																REACTOME_GPCR_LIGAND_BINDING
2798	GNRHR	gonadotropin-releasing hormone receptor																REACTOME_GPCR_LIGAND_BINDING
10874	NMU	neuromedin U																REACTOME_GPCR_LIGAND_BINDING
3814	KISS1	KiSS-1 metastasis-suppressor																REACTOME_GPCR_LIGAND_BINDING
4828	NMB	neuromedin B																REACTOME_GPCR_LIGAND_BINDING
8477	GPR65	G protein-coupled receptor 65																REACTOME_GPCR_LIGAND_BINDING
1813	DRD2	dopamine receptor D2																REACTOME_GPCR_LIGAND_BINDING
4986	OPRK1	opioid receptor, kappa 1																REACTOME_GPCR_LIGAND_BINDING
6752	SSTR2	somatostatin receptor 2																REACTOME_GPCR_LIGAND_BINDING
6755	SSTR5	somatostatin receptor 5																REACTOME_GPCR_LIGAND_BINDING
1901	S1PR1	sphingosine-1-phosphate receptor 1																REACTOME_GPCR_LIGAND_BINDING
1903	S1PR3	sphingosine-1-phosphate receptor 3																REACTOME_GPCR_LIGAND_BINDING
53637	S1PR5	sphingosine-1-phosphate receptor 5																REACTOME_GPCR_LIGAND_BINDING
8698	S1PR4	sphingosine-1-phosphate receptor 4																REACTOME_GPCR_LIGAND_BINDING
1812	DRD1	dopamine receptor D1																REACTOME_GPCR_LIGAND_BINDING
5732	PTGER2	prostaglandin E receptor 2 (subtype EP2), 53kDa																REACTOME_GPCR_LIGAND_BINDING
7433	VIPR1	vasoactive intestinal peptide receptor 1																REACTOME_GPCR_LIGAND_BINDING
9340	GLP2R	glucagon-like peptide 2 receptor																REACTOME_GPCR_LIGAND_BINDING
256933	NPB	neuropeptide B																REACTOME_GPCR_LIGAND_BINDING
50865	HEBP1	heme binding protein 1																REACTOME_GPCR_LIGAND_BINDING
9290	GPR55	G protein-coupled receptor 55																REACTOME_GPCR_LIGAND_BINDING
133	ADM	adrenomedullin																REACTOME_GPCR_LIGAND_BINDING
25945	PVRL3	poliovirus receptor-related 3																			REACTOME_CELL_JUNCTION_ORGANIZATION	REACTOME_ADHERENS_JUNCTIONS_INTERACTIONS
5818	PVRL1	poliovirus receptor-related 1 (herpesvirus entry mediator C)																			REACTOME_CELL_JUNCTION_ORGANIZATION	REACTOME_ADHERENS_JUNCTIONS_INTERACTIONS
23705	CADM1	cell adhesion molecule 1																			REACTOME_CELL_JUNCTION_ORGANIZATION	REACTOME_ADHERENS_JUNCTIONS_INTERACTIONS
1500	CTNND1	catenin (cadherin-associated protein), delta 1																			REACTOME_CELL_JUNCTION_ORGANIZATION	REACTOME_ADHERENS_JUNCTIONS_INTERACTIONS
81607	PVRL4	poliovirus receptor-related 4																			REACTOME_CELL_JUNCTION_ORGANIZATION	REACTOME_ADHERENS_JUNCTIONS_INTERACTIONS
1004	CDH6	cadherin 6, type 2, K-cadherin (fetal kidney)																			REACTOME_CELL_JUNCTION_ORGANIZATION	REACTOME_ADHERENS_JUNCTIONS_INTERACTIONS
1006	CDH8	cadherin 8, type 2																			REACTOME_CELL_JUNCTION_ORGANIZATION	REACTOME_ADHERENS_JUNCTIONS_INTERACTIONS
1008	CDH10	cadherin 10, type 2 (T2-cadherin)																			REACTOME_CELL_JUNCTION_ORGANIZATION	REACTOME_ADHERENS_JUNCTIONS_INTERACTIONS
1009	CDH11	cadherin 11, type 2, OB-cadherin (osteoblast)																			REACTOME_CELL_JUNCTION_ORGANIZATION	REACTOME_ADHERENS_JUNCTIONS_INTERACTIONS
1010	CDH12	cadherin 12, type 2 (N-cadherin 2)																			REACTOME_CELL_JUNCTION_ORGANIZATION	REACTOME_ADHERENS_JUNCTIONS_INTERACTIONS
1012	CDH13	cadherin 13, H-cadherin (heart)																			REACTOME_CELL_JUNCTION_ORGANIZATION	REACTOME_ADHERENS_JUNCTIONS_INTERACTIONS
1016	CDH18	cadherin 18, type 2																			REACTOME_CELL_JUNCTION_ORGANIZATION	REACTOME_ADHERENS_JUNCTIONS_INTERACTIONS
9076	CLDN1	claudin 1																			REACTOME_CELL_JUNCTION_ORGANIZATION
7122	CLDN5	claudin 5																			REACTOME_CELL_JUNCTION_ORGANIZATION
9459	ARHGEF6	Rac/Cdc42 guanine nucleotide exchange factor (GEF) 6																			REACTOME_CELL_JUNCTION_ORGANIZATION
84552	PARD6G	par-6 partitioning defective 6 homolog gamma (C. elegans)																			REACTOME_CELL_JUNCTION_ORGANIZATION
3113	HLA-DPA1	major histocompatibility complex, class II, DP alpha 1
3109	HLA-DMB	major histocompatibility complex, class II, DM beta
947	CD34	CD34 molecule
1493	CTLA4	cytotoxic T-lymphocyte-associated protein 4
23308	ICOSLG	inducible T-cell co-stimulator ligand
100506658	OCLN	occludin
26047	CNTNAP2	contactin associated protein-like 2
9379	NRXN2	neurexin 2
8396	PIP4K2B	phosphatidylinositol-5-phosphate 4-kinase, type II, beta
5305	PIP4K2A	phosphatidylinositol-5-phosphate 4-kinase, type II, alpha
4952	OCRL	oculocerebrorenal syndrome of Lowe
27124	INPP5J	inositol polyphosphate-5-phosphatase J
81537	SGPP1	sphingosine-1-phosphate phosphatase 1
57678	GPAM	glycerol-3-phosphate acyltransferase, mitochondrial
64900	LPIN3	lipin 3
8613	PPAP2B	phosphatidic acid phosphatase type 2B
154141	MBOAT1	membrane bound O-acyltransferase domain containing 1
166929	SGMS2	sphingomyelin synthase 2
2531	KDSR	3-ketodihydrosphingosine reductase
340485	ACER2	alkaline ceramidase 2
151742	PPM1L	protein phosphatase, Mg2+/Mn2+ dependent, 1L
4534	MTM1	myotubularin 1
9108	MTMR7	myotubularin related protein 7
9468	PCYT1B	phosphate cytidylyltransferase 1, choline, beta
55224	ETNK2	ethanolamine kinase 2
8605	PLA2G4C	phospholipase A2, group IVC (cytosolic, calcium-independent)
412	STS	steroid sulfatase (microsomal), isozyme S
25937	WWTR1	WW domain containing transcription regulator 1
32	ACACB	acetyl-CoA carboxylase beta
51302	CYP39A1	cytochrome P450, family 39, subfamily A, polypeptide 1
1591	CYP24A1	cytochrome P450, family 24, subfamily A, polypeptide 1
2710	GK	glycerol kinase
3158	HMGCS2	3-hydroxy-3-methylglutaryl-CoA synthase 2 (mitochondrial)
51703	ACSL5	acyl-CoA synthetase long-chain family member 5
60481	ELOVL5	ELOVL fatty acid elongase 5
79993	ELOVL7	ELOVL fatty acid elongase 7
3033	HADH	hydroxyacyl-CoA dehydrogenase
9575	CLOCK	clock homolog (mouse)
34	ACADM	acyl-CoA dehydrogenase, C-4 to C-12 straight chain
29841	GRHL1	grainyhead-like 1 (Drosophila)
8309	ACOX2	acyl-CoA oxidase 2, branched chain
3295	HSD17B4	hydroxysteroid (17-beta) dehydrogenase 4
570	BAAT	bile acid CoA: amino acid N-acyltransferase (glycine N-choloyltransferase)
1109	AKR1C4	aldo-keto reductase family 1, member C4 (chlordecone reductase; 3-alpha hydroxysteroid dehydrogenase, type I; dihydrodiol dehydrogenase 4)
3931	LCAT	lecithin-cholesterol acyltransferase
3417	IDH1	isocitrate dehydrogenase 1 (NADP+), soluble
8540	AGPS	alkylglycerone phosphate synthase
51099	ABHD5	abhydrolase domain containing 5
3293	HSD17B3	hydroxysteroid (17-beta) dehydrogenase 3
80765	STARD5	StAR-related lipid transfer (START) domain containing 5
960	CD44	CD44 molecule (Indian blood group)
8767	RIPK2	receptor-interacting serine-threonine kinase 2
3667	IRS1	insulin receptor substrate 1
8411	EEA1	early endosome antigen 1
640	BLK	B lymphoid tyrosine kinase
4689	NCF4	neutrophil cytosolic factor 4, 40kDa
55294	FBXW7	F-box and WD repeat domain containing 7
7334	UBE2N	ubiquitin-conjugating enzyme E2N
7128	TNFAIP3	tumor necrosis factor, alpha-induced protein 3
22861	NLRP1	NLR family, pyrin domain containing 1
114548	NLRP3	NLR family, pyrin domain containing 3
10628	TXNIP	thioredoxin interacting protein
57162	PELI1	pellino homolog 1 (Drosophila)
730	C7	complement component 7
725	C4BPB	complement component 4 binding protein, beta
3075	CFH	complement factor H
1958	EGR1	early growth response 1
8835	SOCS2	suppressor of cytokine signaling 2
11274	USP18	ubiquitin specific peptidase 18
4940	OAS3	2'-5'-oligoadenylate synthetase 3, 100kDa
3433	IFIT2	interferon-induced protein with tetratricopeptide repeats 2
3437	IFIT3	interferon-induced protein with tetratricopeptide repeats 3
3841	KPNA5	karyopherin alpha 5 (importin alpha 6)
5711	PSMD5	proteasome (prosome, macropain) 26S subunit, non-ATPase, 5
4794	NFKBIE	nuclear factor of kappa light polypeptide gene enhancer in B-cells inhibitor, epsilon
9402	GRAP2	GRB2-related adaptor protein 2
8915	BCL10	B-cell CLL/lymphoma 10
22872	SEC31A	SEC31 homolog A (S. cerevisiae)
135250	RAET1E	retinoic acid early transcript 1E
90293	KLHL13	kelch-like 13 (Drosophila)
7326	UBE2G1	ubiquitin-conjugating enzyme E2G 1
7325	UBE2E2	ubiquitin-conjugating enzyme E2E 2
51619	UBE2D4	ubiquitin-conjugating enzyme E2D 4 (putative)
55236	UBA6	ubiquitin-like modifier activating enzyme 6
10053	AP1M2	adaptor-related protein complex 1, mu 2 subunit
140461	ASB8	ankyrin repeat and SOCS box containing 8
92369	SPSB4	splA/ryanodine receptor domain and SOCS box containing 4
55176	SEC61A2	Sec61 alpha 2 subunit (S. cerevisiae)
10225	CD96	CD96 molecule
9138	ARHGEF1	Rho guanine nucleotide exchange factor (GEF) 1
1132	CHRM4	cholinergic receptor, muscarinic 4
10788	IQGAP2	IQ motif containing GTPase activating protein 2
5332	PLCB4	phospholipase C, beta 4
5997	RGS2	regulator of G-protein signaling 2, 24kDa
8601	RGS20	regulator of G-protein signaling 20
8787	RGS9	regulator of G-protein signaling 9
27237	ARHGEF16	Rho guanine nucleotide exchange factor (GEF) 16
221472	FGD2	FYVE, RhoGEF and PH domain containing 2
5142	PDE4B	phosphodiesterase 4B, cAMP-specific
27115	PDE7B	phosphodiesterase 7B
5150	PDE7A	phosphodiesterase 7A
390539	OR4N3P	olfactory receptor, family 4, subfamily N, member 3 pseudogene
7068	THRB	thyroid hormone receptor, beta (erythroblastic leukemia viral (v-erb-a) oncogene homolog 2, avian)
2895	GRID2	glutamate receptor, ionotropic, delta 2
2565	GABRG1	gamma-aminobutyric acid (GABA) A receptor, gamma 1
2568	GABRP	gamma-aminobutyric acid (GABA) A receptor, pi
6262	RYR2	ryanodine receptor 2 (cardiac)
7168	TPM1	tropomyosin 1 (alpha)
7139	TNNT2	troponin T type 2 (cardiac)
6241	RRM2	ribonucleotide reductase M2
85417	CCNB3	cyclin B3
64393	ZMAT3	zinc finger, matrin-type 3
83667	SESN2	sestrin 2
2065	ERBB3	v-erb-b2 erythroblastic leukemia viral oncogene homolog 3 (avian)
4486	MST1R	macrophage stimulating 1 receptor (c-met-related tyrosine kinase)
9900	SV2A	synaptic vesicle glycoprotein 2A
10818	FRS2	fibroblast growth factor receptor substrate 2
5664	PSEN2	presenilin 2 (Alzheimer disease 4)
2868	GRK4	G protein-coupled receptor kinase 4
26052	DNM3	dynamin 3
55616	ASAP3	ArfGAP with SH3 domain, ankyrin repeat and PH domain 3
25978	CHMP2B	charged multivesicular body protein 2B
92421	CHMP4C	charged multivesicular body protein 4C
116986	AGAP2	ArfGAP with GTPase domain, ankyrin repeat and PH domain 2
30845	EHD3	EH-domain containing 3
84440	RAB11FIP4	RAB11 family interacting protein 4 (class II)
3708	ITPR1	inositol 1,4,5-trisphosphate receptor, type 1
7280	TUBB2A	tubulin, beta 2A class IIa
10381	TUBB3	tubulin, beta 3 class III
7294	TXK	TXK tyrosine kinase
1824	DSC2	desmocollin 2
3706	ITPKA	inositol-trisphosphate 3-kinase A
3635	INPP5D	inositol polyphosphate-5-phosphatase, 145kDa
3613	IMPA2	inositol(myo)-1(or 4)-monophosphatase 2
3628	INPP1	inositol polyphosphate-1-phosphatase
182	JAG1	jagged 1
84441	MAML2	mastermind-like 2 (Drosophila)
4855	NOTCH4	notch 4
3714	JAG2	jagged 2
1840	DTX1	deltex homolog 1 (Drosophila)
4090	SMAD5	SMAD family member 5
4091	SMAD6	SMAD family member 6
5795	PTPRJ	protein tyrosine phosphatase, receptor type, J
5787	PTPRB	protein tyrosine phosphatase, receptor type, B
4879	NPPB	natriuretic peptide B
397	ARHGDIB	Rho GDP dissociation inhibitor (GDI) beta
1123	CHN1	chimerin (chimaerin) 1
395	ARHGAP6	Rho GTPase activating protein 6
257106	ARHGAP30	Rho GTPase activating protein 30
57381	RHOJ	ras homolog gene family, member J
58504	ARHGAP22	Rho GTPase activating protein 22
84986	ARHGAP19	Rho GTPase activating protein 19
9411	ARHGAP29	Rho GTPase activating protein 29
2355	FOSL2	FOS-like antigen 2
3852	KRT5	keratin 5
3861	KRT14	keratin 14
5452	POU2F2	POU class 2 homeobox 2
3070	HELLS	helicase, lymphoid-specific
558	AXL	AXL receptor tyrosine kinase
6236	RRAD	Ras-related associated with diabetes
9610	RIN1	Ras and Rab interactor 1
8437	RASAL1	RAS protein activator like 1 (GAP1 like)
715	C1R	complement component 1, r subcomponent
65078	RTN4R	reticulon 4 receptor
59	ACTA2	actin, alpha 2, smooth muscle, aorta
93649	MYOCD	myocardin
8013	NR4A3	nuclear receptor subfamily 4, group A, member 3
2104	ESRRG	estrogen-related receptor gamma
2649	NR6A1	nuclear receptor subfamily 6, group A, member 1
4929	NR4A2	nuclear receptor subfamily 4, group A, member 2
6097	RORC	RAR-related orphan receptor C
8856	NR1I2	nuclear receptor subfamily 1, group I, member 2
1803	DPP4	dipeptidyl-peptidase 4
6861	SYT5	synaptotagmin V
55636	CHD7	chromodomain helicase DNA binding protein 7
65108	MARCKSL1	MARCKS-like 1
5422	POLA1	polymerase (DNA directed), alpha 1, catalytic subunit
5557	PRIM1	primase, DNA, polypeptide 1 (49kDa)
5928	RBBP4	retinoblastoma binding protein 4
5885	RAD21	RAD21 homolog (S. pombe)
1763	DNA2	DNA replication helicase 2 homolog (yeast)
2491	CENPI	centromere protein I
995	CDC25C	cell division cycle 25 homolog C (S. pombe)
3619	INCENP	inner centromere protein antigens 135/155kDa
151648	SGOL1	shugoshin-like 1 (S. pombe)
147841	SPC24	SPC24, NDC80 kinetochore complex component, homolog (S. cerevisiae)
81565	NDEL1	nudE nuclear distribution gene E homolog (A. nidulans)-like 1
51659	GINS2	GINS complex subunit 2 (Psf2 homolog)
9837	GINS1	GINS complex subunit 1 (Psf1 homolog)
220134	SKA1	spindle and kinetochore associated complex subunit 1
57405	SPC25	SPC25, NDC80 kinetochore complex component, homolog (S. cerevisiae)
91687	CENPL	centromere protein L
55388	MCM10	minichromosome maintenance complex component 10
22897	CEP164	centrosomal protein 164kDa
91750	LIN52	lin-52 homolog (C. elegans)
121441	NEDD1	neural precursor cell expressed, developmentally down-regulated 1
11190	CEP250	centrosomal protein 250kDa
80321	CEP70	centrosomal protein 70kDa
4001	LMNB1	lamin B1
3018	HIST1H2BB	histone cluster 1, H2bb
8339	HIST1H2BG	histone cluster 1, H2bg
8349	HIST2H2BE	histone cluster 2, H2be
23224	SYNE2	spectrin repeat containing, nuclear envelope 2
23345	SYNE1	spectrin repeat containing, nuclear envelope 1
55355	HJURP	Holliday junction recognition protein
3801	KIFC3	kinesin family member C3
4248	MGAT3	mannosyl (beta-1,4-)-glycoprotein beta-1,4-N-acetylglucosaminyltransferase
144100	PLEKHA7	pleckstrin homology domain containing, family A member 7
27123	DKK2	dickkopf homolog 2 (Xenopus laevis)
144165	PRICKLE1	prickle homolog 1 (Drosophila)
81839	VANGL1	vang-like 1 (van gogh, Drosophila)
9249	DHRS3	dehydrogenase/reductase (SDR family) member 3
6910	TBX5	T-box 5
147837	ZNF563	zinc finger protein 563
147948	ZNF582	zinc finger protein 582
162655	ZNF519	zinc finger protein 519
163071	ZNF114	zinc finger protein 114
26152	ZNF337	zinc finger protein 337
57711	ZNF529	zinc finger protein 529
6940	ZNF354A	zinc finger protein 354A
7571	ZNF23	zinc finger protein 23 (KOX 16)
7587	ZNF37A	zinc finger protein 37A
7697	ZNF138	zinc finger protein 138
7773	ZNF230	zinc finger protein 230
80264	ZNF430	zinc finger protein 430
84765	ZNF577	zinc finger protein 577
90317	ZNF616	zinc finger protein 616
5137	PDE1C	phosphodiesterase 1C, calmodulin-dependent 70kDa
50515	CHST11	carbohydrate (chondroitin 4) sulfotransferase 11
55790	CSGALNACT1	chondroitin sulfate N-acetylgalactosaminyltransferase 1
9469	CHST3	carbohydrate (chondroitin 6) sulfotransferase 3
26229	B3GAT3	beta-1,3-glucuronyltransferase 3 (glucuronosyltransferase I)
10090	UST	uronyl-2-sulfotransferase
3037	HAS2	hyaluronan synthase 2
26035	GLCE	glucuronic acid epimerase
90161	HS6ST2	heparan sulfate 6-O-sulfotransferase 2
6448	SGSH	N-sulfoglucosamine sulfohydrolase
4166	CHST6	carbohydrate (N-acetylglucosamine 6-O) sulfotransferase 6
64132	XYLT2	xylosyltransferase II
23286	WWC1	WW and C2 domain containing 1
60485	SAV1	salvador homolog 1 (Drosophila)
6916	TBXAS1	thromboxane A synthase 1 (platelet)
4051	CYP4F3	cytochrome P450, family 4, subfamily F, polypeptide 3
5740	PTGIS	prostaglandin I2 (prostacyclin) synthase
8529	CYP4F2	cytochrome P450, family 4, subfamily F, polypeptide 2
57834	CYP4F11	cytochrome P450, family 4, subfamily F, polypeptide 11
4129	MAOB	monoamine oxidase B
5742	PTGS1	prostaglandin-endoperoxide synthase 1 (prostaglandin G/H synthase and cyclooxygenase)
7360	UGP2	UDP-glucose pyrophosphorylase 2
7358	UGDH	UDP-glucose 6-dehydrogenase
2686	GGT7	gamma-glutamyltransferase 7
10380	BPNT1	3'(2'), 5'-bisphosphate nucleotidase 1
6817	SULT1A1	sulfotransferase family, cytosolic, 1A, phenol-preferring, member 1
2948	GSTM4	glutathione S-transferase mu 4
10755	GIPC1	GIPC PDZ domain containing family, member 1
84309	NUDT16L1	nudix (nucleoside diphosphate linked moiety X)-type motif 16-like 1
1890	TYMP	thymidine phosphorylase
23645	PPP1R15A	protein phosphatase 1, regulatory subunit 15A
10217	CTDSPL	CTD (carboxy-terminal domain, RNA polymerase II, polypeptide A) small phosphatase-like
25928	SOSTDC1	sclerostin domain containing 1
7436	VLDLR	very low density lipoprotein receptor
148327	CREB3L4	cAMP responsive element binding protein 3-like 4
23220	DTX4	deltex homolog 4 (Drosophila)
9734	HDAC9	histone deacetylase 9
5870	RAB6A	RAB6A, member RAS oncogene family
1827	RCAN1	regulator of calcineurin 1
6452	SH3BP2	SH3-domain binding protein 2
54894	RNF43	ring finger protein 43
51454	GULP1	GULP, engulfment adaptor PTB domain containing 1
64798	DEPTOR	DEP domain containing MTOR-interacting protein
10325	RRAGB	Ras-related GTP binding B
58528	RRAGD	Ras-related GTP binding D
26509	MYOF	myoferlin
23043	TNIK	TRAF2 and NCK interacting kinase
5507	PPP1R3C	protein phosphatase 1, regulatory subunit 3C
79660	PPP1R3B	protein phosphatase 1, regulatory subunit 3B
8518	IKBKAP	inhibitor of kappa light polypeptide gene enhancer in B-cells, kinase complex-associated protein
1466	CSRP2	cysteine and glycine-rich protein 2
501	ALDH7A1	aldehyde dehydrogenase 7 family, member A1
5167	ENPP1	ectonucleotide pyrophosphatase/phosphodiesterase 1
26289	AK5	adenylate kinase 5
54107	POLE3	polymerase (DNA directed), epsilon 3 (p17 subunit)
55811	ADCY10	adenylate cyclase 10 (soluble)
84233	TMEM126A	transmembrane protein 126A
6470	SHMT1	serine hydroxymethyltransferase 1 (soluble)
23057	NMNAT2	nicotinamide nucleotide adenylyltransferase 2
55191	NADSYN1	NAD synthetase 1
60496	AASDHPPT	aminoadipate-semialdehyde dehydrogenase-phosphopantetheinyl transferase
10560	SLC19A2	solute carrier family 19 (thiamine transporter), member 2
27010	TPK1	thiamin pyrophosphokinase 1
4337	MOCS1	molybdenum cofactor synthesis 1
3316	HSPB2	heat shock 27kDa protein 2
145258	GSC	goosecoid homeobox
5611	DNAJC3	DnaJ (Hsp40) homolog, subfamily C, member 3
11015	KDELR3	KDEL (Lys-Asp-Glu-Leu) endoplasmic reticulum protein retention receptor 3
10954	PDIA5	protein disulfide isomerase family A, member 5
4189	DNAJB9	DnaJ (Hsp40) homolog, subfamily B, member 9
64061	TSPYL2	TSPY-like 2
5073	PARN	poly(A)-specific ribonuclease
2081	ERN1	endoplasmic reticulum to nucleus signaling 1
51715	RAB23	RAB23, member RAS oncogene family
759	CA1	carbonic anhydrase I
760	CA2	carbonic anhydrase II
761	CA3	carbonic anhydrase III, muscle specific
63967	CLSPN	claspin
1062	CENPE	centromere protein E, 312kDa
10111	RAD50	RAD50 homolog (S. cerevisiae)
641	BLM	Bloom syndrome, RecQ helicase-like
2176	FANCC	Fanconi anemia, complementation group C
57697	FANCM	Fanconi anemia, complementation group M
91442	C19orf40	chromosome 19 open reading frame 40
83990	BRIP1	BRCA1 interacting protein C-terminal helicase 1
80010	RMI1	RMI1, RecQ mediated genome instability 1, homolog (S. cerevisiae)
143689	PIWIL4	piwi-like 4 (Drosophila)
56907	SPIRE1	spire homolog 1 (Drosophila)
9271	PIWIL1	piwi-like 1 (Drosophila)
5210	PFKFB4	6-phosphofructo-2-kinase/fructose-2,6-biphosphatase 4
8908	GYG2	glycogenin 2
7941	PLA2G7	phospholipase A2, group VII (platelet-activating factor acetylhydrolase, plasma)
22989	MYH15	myosin, heavy chain 15
5522	PPP2R2C	protein phosphatase 2, regulatory subunit B, gamma
3993	LLGL2	lethal giant larvae homolog 2 (Drosophila)
3196	TLX2	T-cell leukemia homeobox 2
2022	ENG	endoglin
3823	KLRC3	killer cell lectin-like receptor subfamily C, member 3
3822	KLRC2	killer cell lectin-like receptor subfamily C, member 2
55825	PECR	peroxisomal trans-2-enoyl-CoA reductase
5827	PXMP2	peroxisomal membrane protein 2, 22kDa
30837	SOCS7	suppressor of cytokine signaling 7
6883	TAF12	TAF12 RNA polymerase II, TATA box binding protein (TBP)-associated factor, 20kDa
6875	TAF4B	TAF4b RNA polymerase II, TATA box binding protein (TBP)-associated factor, 105kDa
1104	RCC1	regulator of chromosome condensation 1
80177	MYCT1	myc target 1
83879	CDCA7	cell division cycle associated 7
25788	RAD54B	RAD54 homolog B (S. cerevisiae)
80198	MUS81	MUS81 endonuclease homolog (S. cerevisiae)
5050	PAFAH1B3	platelet-activating factor acetylhydrolase 1b, catalytic subunit 3 (29kDa)
26018	LRIG1	leucine-rich repeats and immunoglobulin-like domains 1
316	AOX1	aldehyde oxidase 1
8942	KYNU	kynureninase
57167	SALL4	sal-like 4 (Drosophila)
8805	TRIM24	tripartite motif containing 24
7113	TMPRSS2	transmembrane protease, serine 2
10481	HOXB13	homeobox B13
83637	ZMIZ2	zinc finger, MIZ-type containing 2
1968	EIF2S3	eukaryotic translation initiation factor 2, subunit 3 gamma, 52kDa
1159	CKMT1B	creatine kinase, mitochondrial 1B
5625	PRODH	proline dehydrogenase (oxidase) 1
56474	CTPS2	CTP synthase II
11226	GALNT6	UDP-N-acetyl-alpha-D-galactosamine:polypeptide N-acetylgalactosaminyltransferase 6 (GalNAc-T6)
11227	GALNT5	UDP-N-acetyl-alpha-D-galactosamine:polypeptide N-acetylgalactosaminyltransferase 5 (GalNAc-T5)
2589	GALNT1	UDP-N-acetyl-alpha-D-galactosamine:polypeptide N-acetylgalactosaminyltransferase 1 (GalNAc-T1)
2650	GCNT1	glucosaminyl (N-acetyl) transferase 1, core 2
55808	ST6GALNAC1	ST6 (alpha-N-acetyl-neuraminyl-2,3-beta-galactosyl-1,3)-N-acetylgalactosaminide alpha-2,6-sialyltransferase 1
24142	NAT6	N-acetyltransferase 6 (GCN5-related)
1621	DBH	dopamine beta-hydroxylase (dopamine beta-monooxygenase)
26227	PHGDH	phosphoglycerate dehydrogenase
875	CBS	cystathionine-beta-synthase
9945	GFPT2	glutamine-fructose-6-phosphate transaminase 2
2673	GFPT1	glutamine--fructose-6-phosphate transaminase 1
5973	RENBP	renin binding protein
80896	NPL	N-acetylneuraminate pyruvate lyase (dihydrodipicolinate synthase)
240	ALOX5	arachidonate 5-lipoxygenase
638	BIK	BCL2-interacting killer (apoptosis-inducing)
26472	PPP1R14B	protein phosphatase 1, regulatory (inhibitor) subunit 14B
81706	PPP1R14C	protein phosphatase 1, regulatory (inhibitor) subunit 14C
26108	PYGO1	pygopus homolog 1 (Drosophila)
58480	RHOU	ras homolog gene family, member U
1806	DPYD	dihydropyrimidine dehydrogenase
151531	UPP2	uridine phosphorylase 2
134111	UBE2QL1	ubiquitin-conjugating enzyme E2Q family-like 1
4281	MID1	midline 1 (Opitz/BBB syndrome)
8916	HERC3	hect domain and RLD 3
11156	PTP4A3	protein tyrosine phosphatase type IVA, member 3
5875	RABGGTA	Rab geranylgeranyltransferase, alpha subunit
4632	MYL1	myosin, light chain 1, alkali; skeletal, fast
5165	PDK3	pyruvate dehydrogenase kinase, isozyme 3
5166	PDK4	pyruvate dehydrogenase kinase, isozyme 4
137872	ADHFE1	alcohol dehydrogenase, iron containing, 1
728294	D2HGDH	D-2-hydroxyglutarate dehydrogenase
10219	KLRG1	killer cell lectin-like receptor subfamily G, member 1
7462	LAT2	linker for activation of T cells family, member 2
79365	BHLHE41	basic helix-loop-helix family, member e41
8863	PER3	period homolog 3 (Drosophila)
27033	ZBTB32	zinc finger and BTB domain containing 32
7508	XPC	xeroderma pigmentosum, complementation group C
5429	POLH	polymerase (DNA directed), eta
5980	REV3L	REV3-like, catalytic subunit of DNA polymerase zeta (yeast)
4668	NAGA	N-acetylgalactosaminidase, alpha-
10317	B3GALT5	UDP-Gal:betaGlcNAc beta 1,3-galactosyltransferase, polypeptide 5
10690	FUT9	fucosyltransferase 9 (alpha (1,3) fucosyltransferase)
57172	CAMK1G	calcium/calmodulin-dependent protein kinase IG
2702	GJA5	gap junction protein, alpha 5, 40kDa
2707	GJB3	gap junction protein, beta 3, 31kDa
573	BAG1	BCL2-associated athanogene
51341	ZBTB7A	zinc finger and BTB domain containing 7A
8876	VNN1	vanin 1
55437	STRADB	STE20-related kinase adaptor beta
23457	ABCB9	ATP-binding cassette, sub-family B (MDR/TAP), member 9
2548	GAA	glucosidase, alpha; acid
4864	NPC1	Niemann-Pick disease, type C1
51172	NAGPA	N-acetylglucosamine-1-phosphodiester alpha-N-acetylglucosaminidase
7805	LAPTM5	lysosomal protein transmembrane 5
79158	GNPTAB	N-acetylglucosamine-1-phosphate transferase, alpha and beta subunits
9374	PPT2	palmitoyl-protein thioesterase 2
90427	BMF	Bcl2 modifying factor
8824	CES2	carboxylesterase 2
5799	PTPRN2	protein tyrosine phosphatase, receptor type, N polypeptide 2
4771	NF2	neurofibromin 2 (merlin)
1734	DIO2	deiodinase, iodothyronine, type II
58472	SQRDL	sulfide quinone reductase-like (yeast)
6296	ACSM3	acyl-CoA synthetase medium-chain family member 3
22881	ANKRD6	ankyrin repeat domain 6
51339	DACT1	dapper, antagonist of beta-catenin, homolog 1 (Xenopus laevis)
59339	PLEKHA2	pleckstrin homology domain containing, family A (phosphoinositide binding specific) member 2
10140	TOB1	transducer of ERBB2, 1
22797	TFEC	transcription factor EC
6491	STIL	SCL/TAL1 interrupting locus
55506	H2AFY2	H2A histone family, member Y2
7038	TG	thyroglobulin
6121	RPE65	retinal pigment epithelium-specific protein 65kDa
250	ALPP	alkaline phosphatase, placental
8836	GGH	gamma-glutamyl hydrolase (conjugase, folylpolygammaglutamyl hydrolase)
4661	MYT1	myelin transcription factor 1
10873	ME3	malic enzyme 3, NADP(+)-dependent, mitochondrial
98	ACYP2	acylphosphatase 2, muscle type
23382	AHCYL2	adenosylhomocysteinase-like 2
6337	SCNN1A	sodium channel, nonvoltage-gated 1 alpha
56648	EIF5A2	eukaryotic translation initiation factor 5A2
27294	DHDH	dihydrodiol dehydrogenase (dimeric)
79840	NHEJ1	nonhomologous end-joining factor 1
2583	B4GALNT1	beta-1,4-N-acetyl-galactosaminyl transferase 1
25998	IBTK	inhibitor of Bruton agammaglobulinemia tyrosine kinase
4717	NDUFC1	NADH dehydrogenase (ubiquinone) 1, subcomplex unknown, 1, 6kDa
3092	HIP1	huntingtin interacting protein 1
11168	PSIP1	PC4 and SFRS1 interacting protein 1
4249	MGAT5	mannosyl (alpha-1,6-)-glycoprotein beta-1,6-N-acetyl-glucosaminyltransferase
1789	DNMT3B	DNA (cytosine-5-)-methyltransferase 3 beta
340061	TMEM173	transmembrane protein 173
10791	VAMP5	vesicle-associated membrane protein 5 (myobrevin)
2115	ETV1	ets variant 1
23395	LARS2	leucyl-tRNA synthetase 2, mitochondrial
79731	NARS2	asparaginyl-tRNA synthetase 2, mitochondrial (putative)
8178	ELL	elongation factor RNA polymerase II
6727	SRP14	signal recognition particle 14kDa (homologous Alu RNA binding protein)
4781	NFIB	nuclear factor I/B
4774	NFIA	nuclear factor I/A
84458	LCOR	ligand dependent nuclear receptor corepressor
4122	MAN2A2	mannosidase, alpha, class 2A, member 2
2052	EPHX1	epoxide hydrolase 1, microsomal (xenobiotic)
6607	SMN2	survival of motor neuron 2, centromeric
10039	PARP3	poly (ADP-ribose) polymerase family, member 3
157506	RDH10	retinol dehydrogenase 10 (all-trans)
2671	GFER	growth factor, augmenter of liver regeneration
6627	SNRPA1	small nuclear ribonucleoprotein polypeptide A'
9156	EXO1	exonuclease 1
6909	TBX2	T-box 2
8435	SOAT2	sterol O-acyltransferase 2
10076	PTPRU	protein tyrosine phosphatase, receptor type, U
100124700	HOTAIR	HOX transcript antisense RNA (non-protein coding)
100131211	TMEM194B	transmembrane protein 194B
100131897	FAM196B	family with sequence similarity 196, member B
100131998	RRN3P3	RNA polymerase I transcription factor homolog (S. cerevisiae) pseudogene 3
100289410	MCF2L-AS1	MCF2L antisense RNA 1 (non-protein coding)
100302740	FAS-AS1	FAS antisense RNA 1 (non-protein coding)
100505549	LOC100505549	uncharacterized LOC100505549
100505658	LOC100505658	uncharacterized LOC100505658
100506314	LOC100506314	uncharacterized LOC100506314
100506736	SLFN12L	schlafen family member 12-like
10123	ARL4C	ADP-ribosylation factor-like 4C
10150	MBNL2	muscleblind-like 2 (Drosophila)
10194	TSHZ1	teashirt zinc finger homeobox 1
10221	TRIB1	tribbles homolog 1 (Drosophila)
10232	MSLN	mesothelin
10233	LRRC23	leucine rich repeat containing 23
10279	PRSS16	protease, serine, 16 (thymus)
10343	PKDREJ	polycystic kidney disease (polycystin) and REJ homolog (sperm receptor for egg jelly homolog, sea urchin)
10365	KLF2	Kruppel-like factor 2 (lung)
10439	OLFM1	olfactomedin 1
1047	CLGN	calmegin
10483	SEC23B	Sec23 homolog B (S. cerevisiae)
10518	CIB2	calcium and integrin binding family member 2
10531	PITRM1	pitrilysin metallopeptidase 1
10553	HTATIP2	HIV-1 Tat interactive protein 2, 30kDa
10612	TRIM3	tripartite motif containing 3
10636	RGS14	regulator of G-protein signaling 14
10656	KHDRBS3	KH domain containing, RNA binding, signal transduction associated 3
10761	PLAC1	placenta-specific 1
10763	NES	nestin
10765	KDM5B	lysine (K)-specific demethylase 5B
10771	ZMYND11	zinc finger, MYND-type containing 11
10802	SEC24A	SEC24 family, member A (S. cerevisiae)
10814	CPLX2	complexin 2
10900	RUNDC3A	RUN domain containing 3A
10904	BLCAP	bladder cancer associated protein
10962	MLLT11	myeloid/lymphoid or mixed-lineage leukemia (trithorax homolog, Drosophila); translocated to, 11
10964	IFI44L	interferon-induced protein 44-like
10982	MAPRE2	microtubule-associated protein, RP/EB family, member 2
11075	STMN2	stathmin-like 2
11101	ATE1	arginyltransferase 1
1112	FOXN3	forkhead box N3
1114	CHGB	chromogranin B (secretogranin 1)
11141	IL1RAPL1	interleukin 1 receptor accessory protein-like 1
11151	CORO1A	coronin, actin binding protein, 1A
1116	CHI3L1	chitinase 3-like 1 (cartilage glycoprotein-39)
11160	ERLIN2	ER lipid raft associated 2
11189	CELF3	CUGBP, Elav-like family member 3
11191	PTENP1	phosphatase and tensin homolog pseudogene 1
11247	NXPH4	neurexophilin 4
11250	GPR45	G protein-coupled receptor 45
11252	PACSIN2	protein kinase C and casein kinase substrate in neurons 2
112609	MRAP2	melanocortin 2 receptor accessory protein 2
11262	SP140	SP140 nuclear body protein
11272	PRR4	proline rich 4 (lacrimal)
112724	RDH13	retinol dehydrogenase 13 (all-trans/9-cis)
11329	STK38	serine/threonine kinase 38
11341	SCRG1	stimulator of chondrogenesis 1
113452	TMEM54	transmembrane protein 54
114112	TXNRD3	thioredoxin reductase 3
114299	PALM2	paralemmin 2
114757	CYGB	cytoglobin
114769	CARD16	caspase recruitment domain family, member 16
114788	CSMD3	CUB and Sushi multiple domains 3
114793	FMNL2	formin-like 2
114798	SLITRK1	SLIT and NTRK-like family, member 1
114800	CCDC85A	coiled-coil domain containing 85A
114818	KLHL29	kelch-like 29 (Drosophila)
114885	OSBPL11	oxysterol binding protein-like 11
114984	FLYWCH2	FLYWCH family member 2
115106	HAUS1	HAUS augmin-like complex, subunit 1
116028	RMI2	RMI2, RecQ mediated genome instability 2, homolog (S. cerevisiae)
116071	BATF2	basic leucine zipper transcription factor, ATF-like 2
116154	PHACTR3	phosphatase and actin regulator 3
116211	TM4SF19	transmembrane 4 L six family member 19
116372	LYPD1	LY6/PLAUR domain containing 1
116441	TM4SF18	transmembrane 4 L six family member 18
117583	PARD3B	par-3 partitioning defective 3 homolog B (C. elegans)
1184	CLCN5	chloride channel 5
118433	RPL23AP7	ribosomal protein L23a pseudogene 7
1185	CLCN6	chloride channel 6
1186	CLCN7	chloride channel 7
118663	BTBD16	BTB (POZ) domain containing 16
118812	MORN4	MORN repeat containing 4
118813	ZFYVE27	zinc finger, FYVE domain containing 27
121227	LRIG3	leucine-rich repeats and immunoglobulin-like domains 3
121256	TMEM132D	transmembrane protein 132D
122416	ANKRD9	ankyrin repeat domain 9
122525	C14orf28	chromosome 14 open reading frame 28
122616	C14orf79	chromosome 14 open reading frame 79
123016	TTC8	tetratricopeptide repeat domain 8
123624	AGBL1	ATP/GTP binding protein-like 1
123775	C16orf46	chromosome 16 open reading frame 46
1240	CMKLR1	chemokine-like receptor 1
124222	PAQR4	progestin and adipoQ receptor family member IV
124411	ZNF720	zinc finger protein 720
124790	HEXIM2	hexamethylene bis-acetamide inducible 2
124930	ANKRD13B	ankyrin repeat domain 13B
124976	SPNS2	spinster homolog 2 (Drosophila)
125113	KRT222	keratin 222
126432	RINL	Ras and Rab interactor-like
126567	C2CD4C	C2 calcium-dependent domain containing 4C
126669	SHE	Src homology 2 domain containing E
127544	RNF19B	ring finger protein 19B
127665	ZNF648	zinc finger protein 648
127845	GOLT1A	golgi transport 1A
127943	FCRLB	Fc receptor-like B
128102	HSD3BP4	hydroxy-delta-5-steroid dehydrogenase, 3 beta, pseudogene 4
128209	KLF17	Kruppel-like factor 17
128853	DUSP15	dual specificity phosphatase 15
129025	ZNF280A	zinc finger protein 280A
130271	PLEKHH2	pleckstrin homology domain containing, family H (with MyTH4 domain) member 2
130574	LYPD6	LY6/PLAUR domain containing 6
130612	TMEM198	transmembrane protein 198
130617	ZFAND2B	zinc finger, AN1-type domain 2B
130827	TMEM182	transmembrane protein 182
130940	CCDC148	coiled-coil domain containing 148
131408	FAM131A	family with sequence similarity 131, member A
131544	CRYBG3	beta-gamma crystallin domain containing 3
131566	DCBLD2	discoidin, CUB and LCCL domain containing 2
131578	LRRC15	leucine rich repeat containing 15
1318	SLC31A2	solute carrier family 31 (copper transporters), member 2
132989	C4orf36	chromosome 4 open reading frame 36
133396	IL31RA	interleukin 31 receptor A
134145	FAM173B	family with sequence similarity 173, member B
134147	CMBL	carboxymethylenebutenolidase homolog (Pseudomonas)
137835	TMEM71	transmembrane protein 71
137994	LETM2	leucine zipper-EF-hand containing transmembrane protein 2
138151	NACC2	NACC family member 2, BEN and BTB (POZ) domain containing
1382	CRABP2	cellular retinoic acid binding protein 2
138255	C9orf135	chromosome 9 open reading frame 135
1389	CREBL2	cAMP responsive element binding protein-like 2
139735	ZFP92	zinc finger protein 92 homolog (mouse)
140597	TCEAL2	transcription elongation factor A (SII)-like 2
140691	TRIM69	tripartite motif containing 69
140700	SAMD10	sterile alpha motif domain containing 10
140738	TMEM37	transmembrane protein 37
140775	SMCR8	Smith-Magenis syndrome chromosome region, candidate 8
140803	TRPM6	transient receptor potential cation channel, subfamily M, member 6
1413	CRYBA4	crystallin, beta A4
143884	CWF19L2	CWF19-like 2, cell cycle control (S. pombe)
143888	KDELC2	KDEL (Lys-Asp-Glu-Leu) containing 2
144110	TMEM86A	transmembrane protein 86A
144363	LYRM5	LYR motif containing 5
144402	CPNE8	copine VIII
144453	BEST3	bestrophin 3
145270	PRIMA1	proline rich membrane anchor 1
146713	RBFOX3	RNA binding protein, fox-1 homolog (C. elegans) 3
146923	RUNDC1	RUN domain containing 1
147138	TMC8	transmembrane channel-like 8
147645	VSIG10L	V-set and immunoglobulin domain containing 10 like
147920	IGFL2	IGF-like family member 2
147965	FAM98C	family with sequence similarity 98, member C
148398	SAMD11	sterile alpha motif domain containing 11
148641	SLC35F3	solute carrier family 35, member F3
149297	FAM78B	family with sequence similarity 78, member B
149345	SHISA4	shisa homolog 4 (Xenopus laevis)
149420	PDIK1L	PDLIM1 interacting kinase 1 like
150864	FAM117B	family with sequence similarity 117, member B
151056	PLB1	phospholipase B1
151126	ZNF385B	zinc finger protein 385B
151354	FAM84A	family with sequence similarity 84, member A
151473	SLC16A14	solute carrier family 16, member 14 (monocarboxylic acid transporter 14)
152007	GLIPR2	GLI pathogenesis-related 2
152110	NEK10	NIMA (never in mitosis gene a)- related kinase 10
152189	CMTM8	CKLF-like MARVEL transmembrane domain containing 8
152225	LOC152225	uncharacterized LOC152225
152519	NIPAL1	NIPA-like domain containing 1
152926	PPM1K	protein phosphatase, Mg2+/Mn2+ dependent, 1K
153328	SLC25A48	solute carrier family 25, member 48
154214	RNF217	ring finger protein 217
154865	IQUB	IQ motif and ubiquitin domain containing
157313	CDCA2	cell division cycle associated 2
157567	ANKRD46	ankyrin repeat domain 46
157570	ESCO2	establishment of cohesion 1 homolog 2 (S. cerevisiae)
157697	ERICH1	glutamate-rich 1
157753	TMEM74	transmembrane protein 74
157773	C8orf48	chromosome 8 open reading frame 48
158160	HSD17B7P2	hydroxysteroid (17-beta) dehydrogenase 7 pseudogene 2
158401	C9orf84	chromosome 9 open reading frame 84
158471	PRUNE2	prune homolog 2 (Drosophila)
158880	USP51	ubiquitin specific peptidase 51
160335	TMTC2	transmembrane and tetratricopeptide repeat containing 2
160418	TMTC3	transmembrane and tetratricopeptide repeat containing 3
160428	ALDH1L2	aldehyde dehydrogenase 1 family, member L2
160777	CCDC60	coiled-coil domain containing 60
160897	GPR180	G protein-coupled receptor 180
161145	TMEM229B	transmembrane protein 229B
161357	MDGA2	MAM domain containing glycosylphosphatidylinositol anchor 2
162333	2017-03-10	membrane-associated ring finger (C3HC4) 10
162494	RHBDL3	rhomboid, veinlet-like 3 (Drosophila)
162681	C18orf54	chromosome 18 open reading frame 54
162972	ZNF550	zinc finger protein 550
163033	ZNF579	zinc finger protein 579
164633	CABP7	calcium binding protein 7
165904	XIRP1	xin actin-binding repeat containing 1
166785	MMAA	methylmalonic aciduria (cobalamin deficiency) cblA type
166824	RASSF6	Ras association (RalGDS/AF-6) domain family member 6
167681	PRSS35	protease, serine, 35
167838	TXLNB	taxilin beta
168544	ZNF467	zinc finger protein 467
171392	ZNF675	zinc finger protein 675
171483	FAM9B	family with sequence similarity 9, member B
1767	DNAH5	dynein, axonemal, heavy chain 5
1770	DNAH9	dynein, axonemal, heavy chain 9
192668	CYS1	cystin 1
1951	CELSR3	cadherin, EGF LAG seven-pass G-type receptor 3 (flamingo homolog, Drosophila)
195814	SDR16C5	short chain dehydrogenase/reductase family 16C, member 5
196383	RILPL2	Rab interacting lysosomal protein-like 2
197021	LCTL	lactase-like
199223	TTC21A	tetratricopeptide repeat domain 21A
200844	C3orf67	chromosome 3 open reading frame 67
201283	AMZ2P1	archaelysin family metallopeptidase 2 pseudogene 1
201299	RDM1	RAD52 motif 1
2013	EMP2	epithelial membrane protein 2
201475	RAB12	RAB12, member RAS oncogene family
201725	C4orf46	chromosome 4 open reading frame 46
201780	SLC10A4	solute carrier family 10 (sodium/bile acid cotransporter family), member 4
202	AIM1	absent in melanoma 1
203427	SLC25A43	solute carrier family 25, member 43
203547	VMA21	VMA21 vacuolar H+-ATPase homolog (S. cerevisiae)
205860	TRIML2	tripartite motif family-like 2
2138	EYA1	eyes absent homolog 1 (Drosophila)
219654	ZCCHC24	zinc finger, CCHC domain containing 24
219790	RTKN2	rhotekin 2
219854	TMEM218	transmembrane protein 218
219995	MS4A15	membrane-spanning 4-domains, subfamily A, member 15
220107	DLEU7	deleted in lymphocytic leukemia, 7
220202	ATOH7	atonal homolog 7 (Drosophila)
220382	FAM181B	family with sequence similarity 181, member B
220441	RNF152	ring finger protein 152
220963	SLC16A9	solute carrier family 16, member 9 (monocarboxylic acid transporter 9)
220979	C10orf25	chromosome 10 open reading frame 25
221400	TDRD6	tudor domain containing 6
221545	C6orf136	chromosome 6 open reading frame 136
221656	KDM1B	lysine (K)-specific demethylase 1B
221711	SYCP2L	synaptonemal complex protein 2-like
221935	SDK1	sidekick homolog 1, cell adhesion molecule (chicken)
222183	SRRM3	serine/arginine repetitive matrix 3
222235	FBXL13	F-box and leucine-rich repeat protein 13
222643	UNC5CL	unc-5 homolog C (C. elegans)-like
2281	FKBP1B	FK506 binding protein 1B, 12.6 kDa
22821	RASA3	RAS p21 protein activator 3
22822	PHLDA1	pleckstrin homology-like domain, family A, member 1
22835	ZFP30	zinc finger protein 30 homolog (mouse)
22837	COBLL1	COBL-like 1
22844	FRMPD1	FERM and PDZ domain containing 1
22873	DZIP1	DAZ interacting protein 1
22891	ZNF365	zinc finger protein 365
22898	DENND3	DENN/MADD domain containing 3
22924	MAPRE3	microtubule-associated protein, RP/EB family, member 3
22979	EFR3B	EFR3 homolog B (S. cerevisiae)
22997	IGSF9B	immunoglobulin superfamily, member 9B
22998	LIMCH1	LIM and calponin homology domains 1
23007	PLCH1	phospholipase C, eta 1
23012	STK38L	serine/threonine kinase 38 like
23025	UNC13A	unc-13 homolog A (C. elegans)
23026	MYO16	myosin XVI
23046	KIF21B	kinesin family member 21B
23051	ZHX3	zinc fingers and homeoboxes 3
23059	CLUAP1	clusterin associated protein 1
2307	FOXS1	forkhead box S1
23072	HECW1	HECT, C2 and WW domain containing E3 ubiquitin protein ligase 1
23075	SWAP70	SWAP switching B-cell complex 70kDa subunit
23087	TRIM35	tripartite motif containing 35
23138	N4BP3	NEDD4 binding protein 3
23149	FCHO1	FCH domain only 1
23157	2017-09-06	septin 6
23158	TBC1D9	TBC1 domain family, member 9 (with GRAM domain)
23178	PASK	PAS domain containing serine/threonine kinase
23179	RGL1	ral guanine nucleotide dissociation stimulator-like 1
23180	RFTN1	raftlin, lipid raft linker 1
23196	FAM120A	family with sequence similarity 120A
23197	FAF2	Fas associated factor family member 2
23201	FAM168A	family with sequence similarity 168, member A
23207	PLEKHM2	pleckstrin homology domain containing, family M (with RUN domain) member 2
23223	RRP12	ribosomal RNA processing 12 homolog (S. cerevisiae)
23228	PLCL2	phospholipase C-like 2
23237	ARC	activity-regulated cytoskeleton-associated protein
23242	COBL	cordon-bleu homolog (mouse)
23251	KIAA1024	KIAA1024
23299	BICD2	bicaudal D homolog 2 (Drosophila)
23310	NCAPD3	non-SMC condensin II complex, subunit D3
2334	AFF2	AF4/FMR2 family, member 2
23357	ANGEL1	angel homolog 1 (Drosophila)
23463	ICMT	isoprenylcysteine carboxyl methyltransferase
2348	FOLR1	folate receptor 1 (adult)
23504	RIMBP2	RIMS binding protein 2
23536	ADAT1	adenosine deaminase, tRNA-specific 1
23552	CDK20	cyclin-dependent kinase 20
23576	DDAH1	dimethylarginine dimethylaminohydrolase 1
23584	VSIG2	V-set and immunoglobulin domain containing 2
23593	HEBP2	heme binding protein 2
23627	PRND	prion protein 2 (dublet)
23650	TRIM29	tripartite motif containing 29
23729	SHPK	sedoheptulokinase
23767	FLRT3	fibronectin leucine rich transmembrane protein 3
23786	BCL2L13	BCL2-like 13 (apoptosis facilitator)
241	ALOX5AP	arachidonate 5-lipoxygenase-activating protein
24139	EML2	echinoderm microtubule associated protein like 2
245806	VGLL2	vestigial like 2 (Drosophila)
252995	FNDC5	fibronectin type III domain containing 5
253738	EBF3	early B-cell factor 3
253769	WDR27	WD repeat domain 27
253832	ZDHHC20	zinc finger, DHHC-type containing 20
254228	FAM26E	family with sequence similarity 26, member E
254439	C11orf86	chromosome 11 open reading frame 86
254778	C8orf46	chromosome 8 open reading frame 46
255104	TMCO4	transmembrane and coiled-coil domains 4
255374	MBLAC1	metallo-beta-lactamase domain containing 1
255426	RASGEF1C	RasGEF domain family, member 1C
256472	TMEM151A	transmembrane protein 151A
256536	TCERG1L	transcription elongation regulator 1-like
256710	GLIPR1L1	GLI pathogenesis-related 1 like 1
256949	KANK3	KN motif and ankyrin repeat domains 3
256987	SERINC5	serine incorporator 5
257068	PLCXD2	phosphatidylinositol-specific phospholipase C, X domain containing 2
257407	C2orf72	chromosome 2 open reading frame 72
258010	SVIP	small VCP/p97-interacting protein
25817	FAM19A5	family with sequence similarity 19 (chemokine (C-C motif)-like), member A5
25907	TMEM158	transmembrane protein 158 (gene/pseudogene)
259173	ALS2CL	ALS2 C-terminal like
25939	SAMHD1	SAM domain and HD domain 1
25953	PNKD	paroxysmal nonkinesigenic dyskinesia
25959	KANK2	KN motif and ankyrin repeat domains 2
25966	C2CD2	C2 calcium-dependent domain containing 2
26001	RNF167	ring finger protein 167
260294	NSUN5P2	NOP2/Sun domain family, member 5 pseudogene 2
26031	OSBPL3	oxysterol binding protein-like 3
26033	ATRNL1	attractin-like 1
260429	PRSS33	protease, serine, 33
26059	ERC2	ELKS/RAB6-interacting/CAST family member 2
26077	DKFZP434H168	uncharacterized LOC26077
26084	ARHGEF26	Rho guanine nucleotide exchange factor (GEF) 26
26146	TRAF3IP1	TNF receptor-associated factor 3 interacting protein 1
2615	LRRC32	leucine rich repeat containing 32
26191	PTPN22	protein tyrosine phosphatase, non-receptor type 22 (lymphoid)
26207	PITPNC1	phosphatidylinositol transfer protein, cytoplasmic 1
26235	FBXL4	F-box and leucine-rich repeat protein 4
26298	EHF	ets homologous factor
26353	HSPB8	heat shock 22kDa protein 8
26468	LHX6	LIM homeobox 6
26511	CHIC2	cysteine-rich hydrophobic domain 2
26872	STEAP1	six transmembrane epithelial antigen of the prostate 1
27075	TSPAN13	tetraspanin 13
27106	ARRDC2	arrestin domain containing 2
27112	FAM155B	family with sequence similarity 155, member B
27132	CPNE7	copine VII
27239	GPR162	G protein-coupled receptor 162
27348	TOR1B	torsin family 1, member B (torsin B)
2824	GPM6B	glycoprotein M6B
283011	FLJ37201	tigger transposable element derived 2 pseudogene
283078	MKX	mohawk homeobox
283120	H19	H19, imprinted maternally expressed transcript (non-protein coding)
283130	SLC25A45	solute carrier family 25, member 45
283248	RCOR2	REST corepressor 2
283316	CD163L1	CD163 molecule-like 1
283345	RPL13P5	ribosomal protein L13 pseudogene 5
283349	RASSF3	Ras association (RalGDS/AF-6) domain family member 3
283358	B4GALNT3	beta-1,4-N-acetyl-galactosaminyl transferase 3
283417	DPY19L2	dpy-19-like 2 (C. elegans)
283514	SIAH3	seven in absentia homolog 3 (Drosophila)
283554	GPR137C	G protein-coupled receptor 137C
284004	HEXDC	hexosaminidase (glycosyl hydrolase family 20, catalytic domain) containing
284023	LOC284023	uncharacterized LOC284023
284047	CCDC144B	coiled-coil domain containing 144B (pseudogene)
284069	FAM171A2	family with sequence similarity 171, member A2
284086	NEK8	NIMA (never in mitosis gene a)- related kinase 8
284124	FLJ36000	uncharacterized FLJ36000
284129	SLC26A11	solute carrier family 26, member 11
284339	TMEM145	transmembrane protein 145
284344	LOC284344	uncharacterized LOC284344
284371	ZNF841	zinc finger protein 841
284403	WDR62	WD repeat domain 62
284415	VSTM1	V-set and transmembrane domain containing 1
284439	SLC25A42	solute carrier family 25, member 42
284612	SYPL2	synaptophysin-like 2
284615	ANKRD34A	ankyrin repeat domain 34A
284656	EPHA10	EPH receptor A10
284716	RIMKLA	ribosomal modification protein rimK-like family member A
284729	ESPNP	espin pseudogene
284756	C20orf197	chromosome 20 open reading frame 197
28512	NKIRAS1	NFKB inhibitor interacting Ras-like 1
285175	UNC80	unc-80 homolog (C. elegans)
285368	PRRT3	proline-rich transmembrane protein 3
285382	C3orf70	chromosome 3 open reading frame 70
285386	TPRG1	tumor protein p63 regulated 1
285513	GPRIN3	GPRIN family member 3
285533	RNF175	ring finger protein 175
285613	RELL2	RELT-like 2
285627	LOC285627	uncharacterized LOC285627
285629	LOC285629	uncharacterized LOC285629
285753	CEP57L1	centrosomal protein 57kDa-like 1
285761	DCBLD1	discoidin, CUB and LCCL domain containing 1
285971	ZNF775	zinc finger protein 775
286077	FAM83H	family with sequence similarity 83, member H
286148	DPY19L4	dpy-19-like 4 (C. elegans)
286207	C9orf117	chromosome 9 open reading frame 117
286223	C9orf47	chromosome 9 open reading frame 47
286336	FAM78A	family with sequence similarity 78, member A
286499	FAM133A	family with sequence similarity 133, member A
286527	TMSB15B	thymosin beta 15B
28951	TRIB2	tribbles homolog 2 (Drosophila)
28959	TMEM176B	transmembrane protein 176B
28978	TMEM14A	transmembrane protein 14A
29070	CCDC113	coiled-coil domain containing 113
29074	MRPL18	mitochondrial ribosomal protein L18
29091	STXBP6	syntaxin binding protein 6 (amisyn)
29801	ZDHHC8	zinc finger, DHHC-type containing 8
29887	SNX10	sorting nexin 10
29943	PADI1	peptidyl arginine deiminase, type I
29944	PNMA3	paraneoplastic antigen MA3
29995	LMCD1	LIM and cysteine-rich domains 1
30812	SOX8	SRY (sex determining region Y)-box 8
3139	HLA-L	major histocompatibility complex, class I, L, pseudogene
3141	HLCS	holocarboxylase synthetase (biotin-(proprionyl-CoA-carboxylase (ATP-hydrolysing)) ligase)
3149	HMGB3	high mobility group box 3
3167	HMX2	H6 family homeobox 2
320	APBA1	amyloid beta (A4) precursor protein-binding, family A, member 1
3200	HOXA3	homeobox A3
3201	HOXA4	homeobox A4
3209	HOXA13	homeobox A13
3213	HOXB3	homeobox B3
3223	HOXC6	homeobox C6
3227	HOXC11	homeobox C11
3229	HOXC13	homeobox C13
3235	HOXD9	homeobox D9
3241	HPCAL1	hippocalcin-like 1
3257	HPS1	Hermansky-Pudlak syndrome 1
3321	IGSF3	immunoglobulin superfamily, member 3
3337	DNAJB1	DnaJ (Hsp40) homolog, subfamily B, member 1
338322	NLRP10	NLR family, pyrin domain containing 10
338699	ANKRD42	ankyrin repeat domain 42
338811	FAM19A2	family with sequence similarity 19 (chemokine (C-C motif)-like), member A2
339487	ZBTB8OS	zinc finger and BTB domain containing 8 opposite strand
340526	RGAG4	retrotransposon gag domain containing 4
340533	KIAA2022	KIAA2022
341883	LRRC9	leucine rich repeat containing 9
342979	PALM3	paralemmin 3
3431	SP110	SP110 nuclear body protein
343521	TCTEX1D4	Tctex1 domain containing 4
343702	XKR7	XK, Kell blood group complex subunit-related family, member 7
344558	SH3RF3	SH3 domain containing ring finger 3
3476	IGBP1	immunoglobulin (CD79A) binding protein 1
347853	TBX10	T-box 10
348487	FAM131C	family with sequence similarity 131, member C
348654	GEN1	Gen homolog 1, endonuclease (Drosophila)
348938	NIPAL4	NIPA-like domain containing 4
353132	LCE1B	late cornified envelope 1B
357	SHROOM2	shroom family member 2
3638	INSIG1	insulin induced gene 1
3671	ISLR	immunoglobulin superfamily containing leucine-rich repeat
374354	NHLRC2	NHL repeat containing 2
374918	IGFL1	IGF-like family member 1
375033	PEAR1	platelet endothelial aggregation receptor 1
375035	SFT2D2	SFT2 domain containing 2
375298	CERKL	ceramide kinase-like
375323	LHFPL4	lipoma HMGIC fusion partner-like 4
377007	KLHL30	kelch-like 30 (Drosophila)
379	ARL4D	ADP-ribosylation factor-like 4D
3851	KRT4	keratin 4
3853	KRT6A	keratin 6A
3854	KRT6B	keratin 6B
3868	KRT16	keratin 16
387914	SHISA2	shisa homolog 2 (Xenopus laevis)
387921	NHLRC3	NHL repeat containing 3
388121	TNFAIP8L3	tumor necrosis factor, alpha-induced protein 8-like 3
388135	C15orf59	chromosome 15 open reading frame 59
388407	C17orf82	chromosome 17 open reading frame 82
3885	KRT34	keratin 34
388555	IGFL3	IGF-like family member 3
388566	ZNF470	zinc finger protein 470
388650	FAM69A	family with sequence similarity 69, member A
388662	SLC6A17	solute carrier family 6, member 17
388722	C1orf53	chromosome 1 open reading frame 53
388849	LOC388849	uncharacterized LOC388849
388951	TSPYL6	TSPY-like 6
388963	C2orf81	chromosome 2 open reading frame 81
389136	VGLL3	vestigial like 3 (Drosophila)
389161	ANKUB1	ankyrin repeat and ubiquitin domain containing 1
389336	C5orf46	chromosome 5 open reading frame 46
389792	IER5L	immediate early response 5-like
3927	LASP1	LIM and SH3 protein 1
3975	LHX1	LIM homeobox 1
399664	MEX3D	mex-3 homolog D (C. elegans)
399665	FAM102A	family with sequence similarity 102, member A
400043	LOC400043	uncharacterized LOC400043
400073	C12orf76	chromosome 12 open reading frame 76
400360	C15orf54	chromosome 15 open reading frame 54
4004	LMO1	LIM domain only 1 (rhombotin 1)
400533	FLJ26245	uncharacterized LOC400533
400629	TEX19	testis expressed 19
400710	FLJ26850	FLJ26850 protein
400745	SH2D5	SH2 domain containing 5
400798	C1orf220	chromosome 1 open reading frame 220
400999	FLJ42351	uncharacterized LOC400999
401052	LOC401052	uncharacterized LOC401052
401115	C4orf48	chromosome 4 open reading frame 48
401474	SAMD12	sterile alpha motif domain containing 12
401647	GOLGA7B	golgin A7 family, member B
402569	KPNA7	karyopherin alpha 7 (importin alpha 8)
403	ARL3	ADP-ribosylation factor-like 3
404550	C16orf74	chromosome 16 open reading frame 74
4102	MAGEA3	melanoma antigen family A, 3
4154	MBNL1	muscleblind-like (Drosophila)
4211	MEIS1	Meis homeobox 1
4222	MEOX1	mesenchyme homeobox 1
4330	MN1	meningioma (disrupted in balanced translocation) 1
4345	CD200	CD200 molecule
4354	MPP1	membrane protein, palmitoylated 1, 55kDa
4355	MPP2	membrane protein, palmitoylated 2 (MAGUK p55 subfamily member 2)
440028	LOC440028	uncharacterized LOC440028
440270	GOLGA8B	golgin A8 family, member B
441151	TMEM151B	transmembrane protein 151B
441459	ANKRD18B	ankyrin repeat domain 18B
441631	TSPAN11	tetraspanin 11
442524	DPY19L2P3	dpy-19-like 2 pseudogene 3 (C. elegans)
4440	MSI1	musashi homolog 1 (Drosophila)
4495	MT1G	metallothionein 1G
4501	MT1X	metallothionein 1X
4601	MXI1	MAX interactor 1
4613	MYCN	v-myc myelocytomatosis viral related oncogene, neuroblastoma derived (avian)
4675	NAP1L3	nucleosome assembly protein 1-like 3
4739	NEDD9	neural precursor cell expressed, developmentally down-regulated 9
4900	NRGN	neurogranin (protein kinase C substrate, RC3)
4919	ROR1	receptor tyrosine kinase-like orphan receptor 1
4943	TBC1D25	TBC1 domain family, member 25
497661	C18orf32	chromosome 18 open reading frame 32
5013	OTX1	orthodenticle homeobox 1
5097	PCDH1	protocadherin 1
5099	PCDH7	protocadherin 7
51014	TMED7	transmembrane emp24 protein transport domain containing 7
51015	ISOC1	isochorismatase domain containing 1
51050	PI15	peptidase inhibitor 15
51108	METTL9	methyltransferase like 9
51122	COMMD2	COMM domain containing 2
51204	TACO1	translational activator of mitochondrially encoded cytochrome c oxidase I
51209	RAB9B	RAB9B, member RAS oncogene family
51271	UBAP1	ubiquitin associated protein 1
5129	CDK18	cyclin-dependent kinase 18
51304	ZDHHC3	zinc finger, DHHC-type containing 3
51310	SLC22A17	solute carrier family 22, member 17
51312	SLC25A37	solute carrier family 25, member 37
51316	PLAC8	placenta-specific 8
51321	AMZ2	archaelysin family metallopeptidase 2
51334	PRR16	proline rich 16
51397	COMMD10	COMM domain containing 10
51427	ZNF107	zinc finger protein 107
51440	HPCAL4	hippocalcin like 4
51460	SFMBT1	Scm-like with four mbt domains 1
51479	ANKFY1	ankyrin repeat and FYVE domain containing 1
51523	CXXC5	CXXC finger protein 5
51560	RAB6B	RAB6B, member RAS oncogene family
51569	UFM1	ubiquitin-fold modifier 1
51575	ESF1	ESF1, nucleolar pre-rRNA processing protein, homolog (S. cerevisiae)
51700	CYB5R2	cytochrome b5 reductase 2
51702	PADI3	peptidyl arginine deiminase, type III
51762	RAB8B	RAB8B, member RAS oncogene family
51778	MYOZ2	myozenin 2
5199	CFP	complement factor properdin
5316	PKNOX1	PBX/knotted 1 homeobox 1
5326	PLAGL2	pleiomorphic adenoma gene-like 2
53405	CLIC5	chloride intracellular channel 5
5354	PLP1	proteolipid protein 1
53826	FXYD6	FXYD domain containing ion transport regulator 6
53942	CNTN5	contactin 5
54020	SLC37A1	solute carrier family 37 (glycerol-3-phosphate transporter), member 1
54058	C21orf58	chromosome 21 open reading frame 58
54332	GDAP1	ganglioside-induced differentiation-associated protein 1
54345	SOX18	SRY (sex determining region Y)-box 18
54478	FAM64A	family with sequence similarity 64, member A
54502	RBM47	RNA binding motif protein 47
54510	PCDH18	protocadherin 18
54535	CCHCR1	coiled-coil alpha-helical rod protein 1
54538	ROBO4	roundabout homolog 4, magic roundabout (Drosophila)
54557	SGTB	small glutamine-rich tetratricopeptide repeat (TPR)-containing, beta
54602	NDFIP2	Nedd4 family interacting protein 2
54619	CCNJ	cyclin J
54665	RSBN1	round spermatid basic protein 1
54674	LRRN3	leucine rich repeat neuronal 3
54715	RBFOX1	RNA binding protein, fox-1 homolog (C. elegans) 1
54726	OTUD4	OTU domain containing 4
54762	GRAMD1C	GRAM domain containing 1C
54766	BTG4	B-cell translocation gene 4
54768	HYDIN	hydrocephalus inducing homolog (mouse)
54769	DIRAS2	DIRAS family, GTP-binding RAS-like 2
54800	KLHL24	kelch-like 24 (Drosophila)
54822	TRPM7	transient receptor potential cation channel, subfamily M, member 7
54855	FAM46C	family with sequence similarity 46, member C
54873	PALMD	palmdelphin
54874	FNBP1L	formin binding protein 1-like
54875	CNTLN	centlein, centrosomal protein
54897	CASZ1	castor zinc finger 1
54913	RPP25	ribonuclease P/MRP 25kDa subunit
5493	PPL	periplakin
54949	SDHAF2	succinate dehydrogenase complex assembly factor 2
54951	COMMD8	COMM domain containing 8
54958	TMEM160	transmembrane protein 160
55020	TTC38	tetratricopeptide repeat domain 38
55041	PLEKHB2	pleckstrin homology domain containing, family B (evectins) member 2
55057	AIM1L	absent in melanoma 1-like
55061	SUSD4	sushi domain containing 4
55063	ZCWPW1	zinc finger, CW type with PWWP domain 1
55071	C9orf40	chromosome 9 open reading frame 40
55084	SOBP	sine oculis binding protein homolog (Drosophila)
55212	BBS7	Bardet-Biedl syndrome 7
55225	RAVER2	ribonucleoprotein, PTB-binding 2
55251	PCMTD2	protein-L-isoaspartate (D-aspartate) O-methyltransferase domain containing 2
55273	TMEM100	transmembrane protein 100
55287	TMEM40	transmembrane protein 40
55301	OLAH	oleoyl-ACP hydrolase
55314	TMEM144	transmembrane protein 144
55327	LIN7C	lin-7 homolog C (C. elegans)
55332	DRAM1	DNA-damage regulated autophagy modulator 1
55334	SLC39A9	solute carrier family 39 (zinc transporter), member 9
55335	NIPSNAP3B	nipsnap homolog 3B (C. elegans)
55344	PLCXD1	phosphatidylinositol-specific phospholipase C, X domain containing 1
55365	TMEM176A	transmembrane protein 176A
55366	LGR4	leucine-rich repeat containing G protein-coupled receptor 4
554236	DPY19L2P1	dpy-19-like 2 pseudogene 1 (C. elegans)
5555	PRH2	proline-rich protein HaeIII subfamily 2
55553	SOX6	SRY (sex determining region Y)-box 6
55582	KIF27	kinesin family member 27
55603	FAM46A	family with sequence similarity 46, member A
55609	ZNF280C	zinc finger protein 280C
55624	POMGNT1	protein O-linked mannose beta1,2-N-acetylglucosaminyltransferase
55638	SYBU	syntabulin (syntaxin-interacting)
55653	BCAS4	breast carcinoma amplified sequence 4
55672	NBPF1	neuroblastoma breakpoint family, member 1
55691	FRMD4A	FERM domain containing 4A
5570	PKIB	protein kinase (cAMP-dependent, catalytic) inhibitor beta
55723	ASF1B	ASF1 anti-silencing function 1 homolog B (S. cerevisiae)
55732	C1orf112	chromosome 1 open reading frame 112
55754	TMEM30A	transmembrane protein 30A
55765	C1orf106	chromosome 1 open reading frame 106
55795	PCID2	PCI domain containing 2
55796	MBNL3	muscleblind-like 3 (Drosophila)
55885	LMO3	LIM domain only 3 (rhombotin-like 2)
55898	UNC45A	unc-45 homolog A (C. elegans)
55916	NXT2	nuclear transport factor 2-like export factor 2
55964	2017-09-03	septin 3
55969	C20orf24	chromosome 20 open reading frame 24
56099	PCDHGB7	protocadherin gamma subfamily B, 7
56100	PCDHGB6	protocadherin gamma subfamily B, 6
56101	PCDHGB5	protocadherin gamma subfamily B, 5
56103	PCDHGB2	protocadherin gamma subfamily B, 2
56104	PCDHGB1	protocadherin gamma subfamily B, 1
56105	PCDHGA11	protocadherin gamma subfamily A, 11
56106	PCDHGA10	protocadherin gamma subfamily A, 10
56107	PCDHGA9	protocadherin gamma subfamily A, 9
56109	PCDHGA6	protocadherin gamma subfamily A, 6
56110	PCDHGA5	protocadherin gamma subfamily A, 5
56111	PCDHGA4	protocadherin gamma subfamily A, 4
56113	PCDHGA2	protocadherin gamma subfamily A, 2
56114	PCDHGA1	protocadherin gamma subfamily A, 1
56128	PCDHB8	protocadherin beta 8
56133	PCDHB2	protocadherin beta 2
56137	PCDHA12	protocadherin alpha 12
56164	STK31	serine/threonine kinase 31
56171	DNAH7	dynein, axonemal, heavy chain 7
56256	SERTAD4	SERTA domain containing 4
5638	PRRG1	proline rich Gla (G-carboxyglutamic acid) 1
56654	NPDC1	neural proliferation, differentiation and control, 1
5669	PSG1	pregnancy specific beta-1-glycoprotein 1
5676	PSG7	pregnancy specific beta-1-glycoprotein 7 (gene/pseudogene)
56906	THAP10	THAP domain containing 10
56934	CA10	carbonic anhydrase X
56940	DUSP22	dual specificity phosphatase 22
56956	LHX9	LIM homeobox 9
56967	C14orf132	chromosome 14 open reading frame 132
56986	DTWD1	DTW domain containing 1
56997	ADCK3	aarF domain containing kinase 3
57045	TWSG1	twisted gastrulation homolog 1 (Drosophila)
57088	PLSCR4	phospholipid scramblase 4
57101	ANO2	anoctamin 2
57102	C12orf4	chromosome 12 open reading frame 4
57110	HRASLS	HRAS-like suppressor
57120	GOPC	golgi-associated PDZ and coiled-coil motif containing
57143	ADCK1	aarF domain containing kinase 1
57159	TRIM54	tripartite motif containing 54
57185	NIPAL3	NIPA-like domain containing 3
57189	KIAA1147	KIAA1147
57348	TTYH1	tweety homolog 1 (Drosophila)
57393	TMEM27	transmembrane protein 27
57460	PPM1H	protein phosphatase, Mg2+/Mn2+ dependent, 1H
57473	ZNF512B	zinc finger protein 512B
57480	PLEKHG1	pleckstrin homology domain containing, family G (with RhoGef domain) member 1
57481	KIAA1210	KIAA1210
57484	RNF150	ring finger protein 150
57491	AHRR	aryl-hydrocarbon receptor repressor
57511	COG6	component of oligomeric golgi complex 6
57512	GPR158	G protein-coupled receptor 158
57535	KIAA1324	KIAA1324
57539	WDR35	WD repeat domain 35
57544	TXNDC16	thioredoxin domain containing 16
57549	IGSF9	immunoglobulin superfamily, member 9
57554	LRRC7	leucine rich repeat containing 7
57559	STAMBPL1	STAM binding protein-like 1
57565	KLHL14	kelch-like 14 (Drosophila)
57574	2017-03-04	membrane-associated ring finger (C3HC4) 4
57576	KIF17	kinesin family member 17
57582	KCNT1	potassium channel, subfamily T, member 1
57600	FNIP2	folliculin interacting protein 2
57608	KIAA1462	KIAA1462
57616	TSHZ3	teashirt zinc finger homeobox 3
57692	MAGEE1	melanoma antigen family E, 1
57706	DENND1A	DENN/MADD domain containing 1A
57713	SFMBT2	Scm-like with four mbt domains 2
57722	IGDCC4	immunoglobulin superfamily, DCC subclass, member 4
57822	GRHL3	grainyhead-like 3 (Drosophila)
57823	SLAMF7	SLAM family member 7
57828	CATSPERG	cation channel, sperm-associated, gamma
579	NKX3-2	NK3 homeobox 2
58155	PTBP2	polypyrimidine tract binding protein 2
5820	PVT1	Pvt1 oncogene (non-protein coding)
58473	PLEKHB1	pleckstrin homology domain containing, family B (evectins) member 1
58492	ZNF77	zinc finger protein 77
5874	RAB27B	RAB27B, member RAS oncogene family
59084	ENPP5	ectonucleotide pyrophosphatase/phosphodiesterase 5 (putative)
5911	RAP2A	RAP2A, member of RAS oncogene family
5919	RARRES2	retinoic acid receptor responder (tazarotene induced) 2
59274	MESDC1	mesoderm development candidate 1
59344	ALOXE3	arachidonate lipoxygenase 3
5950	RBP4	retinol binding protein 4, plasma
5990	RFX2	regulatory factor X, 2 (influences HLA class II expression)
60312	AFAP1	actin filament associated protein 1
6036	RNASE2	ribonuclease, RNase A family, 2 (liver, eosinophil-derived neurotoxin)
60370	AVPI1	arginine vasopressin-induced 1
60468	BACH2	BTB and CNC homology 1, basic leucine zipper transcription factor 2
605	BCL7A	B-cell CLL/lymphoma 7A
60529	ALX4	ALX homeobox 4
606	NBEAP1	neurobeachin pseudogene 1
606495	CYB5RL	cytochrome b5 reductase-like
60680	CELF5	CUGBP, Elav-like family member 5
6102	RP2	retinitis pigmentosa 2 (X-linked recessive)
619279	ZNF704	zinc finger protein 704
6242	RTKN	rhotekin
6252	RTN1	reticulon 1
6299	SALL1	sal-like 1 (Drosophila)
631	BFSP1	beaded filament structural protein 1, filensin
6330	SCN4B	sodium channel, voltage-gated, type IV, beta
63934	ZNF667	zinc finger protein 667
63951	DMRTA1	DMRT-like family A1
64114	TMBIM1	transmembrane BAX inhibitor motif containing 1
64215	DNAJC1	DnaJ (Hsp40) homolog, subfamily C, member 1
64220	STRA6	stimulated by retinoic acid gene 6 homolog (mouse)
64327	LMBR1	limb region 1 homolog (mouse)
643641	ZNF862	zinc finger protein 862
64423	INF2	inverted formin, FH2 and WH2 domain containing
645369	TMEM200C	transmembrane protein 200C
64599	GIGYF1	GRB10 interacting GYF protein 1
64663	SPANXC	SPANX family, member C
64699	TMPRSS3	transmembrane protease, serine 3
64795	RMND5A	required for meiotic nuclear division 5 homolog A (S. cerevisiae)
64799	IQCH	IQ motif containing H
64838	FNDC4	fibronectin type III domain containing 4
64843	ISL2	ISL LIM homeobox 2
64853	AIDA	axin interactor, dorsalization associated
64860	ARMCX5	armadillo repeat containing, X-linked 5
64864	RFX7	regulatory factor X, 7
650655	ABCA17P	ATP-binding cassette, sub-family A (ABC1), member 17, pseudogene
65072	CFLAR-AS1	CFLAR antisense RNA 1 (non-protein coding)
65267	WNK3	WNK lysine deficient protein kinase 3
652995	UCA1	urothelial cancer associated 1 (non-protein coding)
653583	PHLDB3	pleckstrin homology-like domain, family B, member 3
654502	IQCJ	IQ motif containing J
6588	SLN	sarcolipin
65997	RASL11B	RAS-like, family 11, member B
6657	SOX2	SRY (sex determining region Y)-box 2
6660	SOX5	SRY (sex determining region Y)-box 5
6662	SOX9	SRY (sex determining region Y)-box 9
6671	SP4	Sp4 transcription factor
6764	ST5	suppression of tumorigenicity 5
6781	STC1	stanniocalcin 1
6793	STK10	serine/threonine kinase 10
6855	SYP	synaptophysin
6860	SYT4	synaptotagmin IV
6926	TBX3	T-box 3
6941	TCF19	transcription factor 19
6947	TCN1	transcobalamin I (vitamin B12 binding protein, R binder family)
7107	GPR137B	G protein-coupled receptor 137B
7227	TRPS1	trichorhinophalangeal syndrome I
7259	TSPYL1	TSPY-like 1
7274	TTPA	tocopherol (alpha) transfer protein
727896	LOC727896	cysteine and histidine-rich domain (CHORD) containing 1 pseudogene
727924	LOC727924	uncharacterized LOC727924
7289	TULP3	tubby like protein 3
729085	FAM198A	family with sequence similarity 198, member A
729830	FAM160A1	family with sequence similarity 160, member A1
729993	SHISA9	shisa homolog 9 (Xenopus laevis)
734	OSGIN2	oxidative stress induced growth inhibitor family member 2
7349	UCN	urocortin
7425	VGF	VGF nerve growth factor inducible
7621	ZNF70	zinc finger protein 70
768096	HAR1A	highly accelerated region 1A (non-protein coding)
768097	HAR1B	highly accelerated region 1B (non-protein coding)
7857	SCG2	secretogranin II
78990	OTUB2	OTU domain, ubiquitin aldehyde binding 2
78997	GDAP1L1	ganglioside-induced differentiation-associated protein 1-like 1
79006	METRN	meteorin, glial cell differentiation regulator
79016	DDA1	DET1 and DDB1 associated 1
79031	PDCL3	phosducin-like 3
79070	KDELC1	KDEL (Lys-Asp-Glu-Leu) containing 1
79173	C19orf57	chromosome 19 open reading frame 57
793	CALB1	calbindin 1, 28kDa
79363	RSG1	REM2 and RAB-like small GTPase 1
79413	ZBED2	zinc finger, BED-type containing 2
7942	TFEB	transcription factor EB
79443	FYCO1	FYVE and coiled-coil domain containing 1
79575	ABHD8	abhydrolase domain containing 8
79608	RIC3	resistance to inhibitors of cholinesterase 3 homolog (C. elegans)
79634	SCRN3	secernin 3
79641	ROGDI	rogdi homolog (Drosophila)
79651	RHBDF2	rhomboid 5 homolog 2 (Drosophila)
79663	HSPBAP1	HSPB (heat shock 27kDa) associated protein 1
79669	C3orf52	chromosome 3 open reading frame 52
79705	LRRK1	leucine-rich repeat kinase 1
79733	E2F8	E2F transcription factor 8
79788	ZNF665	zinc finger protein 665
79827	CLMP	CXADR-like membrane protein
79828	METTL8	methyltransferase like 8
79838	TMC5	transmembrane channel-like 5
79845	RNF122	ring finger protein 122
79894	ZNF672	zinc finger protein 672
79899	PRR5L	proline rich 5 like
79937	CNTNAP3	contactin associated protein-like 3
79960	PHF17	PHD finger protein 17
79968	WDR76	WD repeat domain 76
79986	ZNF702P	zinc finger protein 702, pseudogene
80003	PCNXL2	pecanex-like 2 (Drosophila)
80007	C10orf88	chromosome 10 open reading frame 88
80020	FOXRED2	FAD-dependent oxidoreductase domain containing 2
80034	CSRNP3	cysteine-serine-rich nuclear protein 3
80067	DCAF17	DDB1 and CUL4 associated factor 17
80114	BICC1	bicaudal C homolog 1 (Drosophila)
80117	ARL14	ADP-ribosylation factor-like 14
80139	ZNF703	zinc finger protein 703
80201	HKDC1	hexokinase domain containing 1
80221	ACSF2	acyl-CoA synthetase family member 2
80255	SLC35F5	solute carrier family 35, member F5
80306	MED28	mediator complex subunit 28
80312	TET1	tet methylcytosine dioxygenase 1
80320	SP6	Sp6 transcription factor
80350	LPAL2	lipoprotein, Lp(a)-like 2, pseudogene
80731	THSD7B	thrombospondin, type I, domain containing 7B
80790	CMIP	c-Maf inducing protein
80821	DDHD1	DDHD domain containing 1
80856	KIAA1715	KIAA1715
8091	HMGA2	high mobility group AT-hook 2
8110	DPF3	D4, zinc and double PHD fingers, family 3
81553	FAM49A	family with sequence similarity 49, member A
81575	APOLD1	apolipoprotein L domain containing 1
81618	ITM2C	integral membrane protein 2C
81832	NETO1	neuropilin (NRP) and tolloid (TLL)-like 1
8187	ZNF239	zinc finger protein 239
8193	DPF1	D4, zinc and double PHD fingers family 1
8208	CHAF1B	chromatin assembly factor 1, subunit B (p60)
8269	TMEM187	transmembrane protein 187
827	CAPN6	calpain 6
83394	PITPNM3	PITPNM family member 3
83440	ADPGK	ADP-dependent glucokinase
83452	RAB33B	RAB33B, member RAS oncogene family
83461	CDCA3	cell division cycle associated 3
83468	GLT8D2	glycosyltransferase 8 domain containing 2
83604	TMEM47	transmembrane protein 47
83636	C19orf12	chromosome 19 open reading frame 12
83648	FAM167A	family with sequence similarity 167, member A
83693	HSDL1	hydroxysteroid dehydrogenase like 1
83734	ATG10	ATG10 autophagy related 10 homolog (S. cerevisiae)
83861	RSPH3	radial spoke 3 homolog (Chlamydomonas)
83937	RASSF4	Ras association (RalGDS/AF-6) domain family member 4
83942	TSSK1B	testis-specific serine kinase 1B
83989	FAM172A	family with sequence similarity 172, member A
84056	KATNAL1	katanin p60 subunit A-like 1
84078	KBTBD7	kelch repeat and BTB (POZ) domain containing 7
84159	ARID5B	AT rich interactive domain 5B (MRF1-like)
84176	MYH16	myosin, heavy chain 16 pseudogene
84189	SLITRK6	SLIT and NTRK-like family, member 6
84258	SYT3	synaptotagmin III
84260	TCHP	trichoplein, keratin filament binding
84266	ALKBH7	alkB, alkylation repair homolog 7 (E. coli)
84464	SLX4	SLX4 structure-specific endonuclease subunit homolog (S. cerevisiae)
8448	DOC2A	double C2-like domains, alpha
84541	KBTBD8	kelch repeat and BTB (POZ) domain containing 8
8459	TPST2	tyrosylprotein sulfotransferase 2
8460	TPST1	tyrosylprotein sulfotransferase 1
84626	KRBA1	KRAB-A domain containing 1
84632	AFAP1L2	actin filament associated protein 1-like 2
84659	RNASE7	ribonuclease, RNase A family, 7
84675	TRIM55	tripartite motif containing 55
84707	BEX2	brain expressed X-linked 2
84722	PSRC1	proline/serine-rich coiled-coil 1
84725	PLEKHA8	pleckstrin homology domain containing, family A (phosphoinositide binding specific) member 8
84771	DDX11L2	DEAD/H (Asp-Glu-Ala-Asp/His) box polypeptide 11 like 2
84804	MFSD9	major facilitator superfamily domain containing 9
84811	BUD13	BUD13 homolog (S. cerevisiae)
84858	ZNF503	zinc finger protein 503
84879	MFSD2A	major facilitator superfamily domain containing 2A
84922	FIZ1	FLT3-interacting zinc finger 1
84925	DIRC2	disrupted in renal carcinoma 2
84941	HSH2D	hematopoietic SH2 domain containing
84951	TNS4	tensin 4
84976	DISP1	dispatched homolog 1 (Drosophila)
8500	PPFIA1	protein tyrosine phosphatase, receptor type, f polypeptide (PTPRF), interacting protein (liprin), alpha 1
85016	C11orf70	chromosome 11 open reading frame 70
8507	ENC1	ectodermal-neural cortex 1 (with BTB-like domain)
8522	GAS7	growth arrest-specific 7
85352	KIAA1644	KIAA1644
8538	BARX2	BARX homeobox 2
85439	STON2	stonin 2
85450	ITPRIP	inositol 1,4,5-trisphosphate receptor interacting protein
85453	TSPYL5	TSPY-like 5
85461	TANC1	tetratricopeptide repeat, ankyrin repeat and coiled-coil containing 1
8549	LGR5	leucine-rich repeat containing G protein-coupled receptor 5
8562	DENR	density-regulated protein
8578	SCARF1	scavenger receptor class F, member 1
8685	MARCO	macrophage receptor with collagenous structure
8715	NOL4	nucleolar protein 4
8736	MYOM1	myomesin 1, 185kDa
8796	SCEL	sciellin
881	CCIN	calicin
88455	ANKRD13A	ankyrin repeat domain 13A
8847	DLEU2	deleted in lymphocytic leukemia 2 (non-protein coding)
8859	STK19	serine/threonine kinase 19
8862	APLN	apelin
8870	IER3	immediate early response 3
8927	BSN	bassoon (presynaptic cytomatrix protein)
89849	ATG16L2	ATG16 autophagy related 16-like 2 (S. cerevisiae)
8988	HSPB3	heat shock 27kDa protein 3
8991	SELENBP1	selenium binding protein 1
89970	RSPRY1	ring finger and SPRY domain containing 1
90102	PHLDB2	pleckstrin homology-like domain, family B, member 2
90141	EFCAB11	EF-hand calcium binding domain 11
90362	FAM110B	family with sequence similarity 110, member B
9052	GPRC5A	G protein-coupled receptor, family C, group 5, member A
90668	LRRC16B	leucine rich repeat containing 16B
90768	MGC45800	uncharacterized LOC90768
90780	PYGO2	pygopus homolog 2 (Drosophila)
9079	LDB2	LIM domain binding 2
90806	ANGEL2	angel homolog 2 (Drosophila)
90853	SPOCD1	SPOC domain containing 1
91179	SCARF2	scavenger receptor class F, member 2
9119	KRT75	keratin 75
91227	GGTLC2	gamma-glutamyltransferase light chain 2
9124	PDLIM1	PDZ and LIM domain 1
91373	UAP1L1	UDP-N-acteylglucosamine pyrophosphorylase 1-like 1
9145	SYNGR1	synaptogyrin 1
91452	ACBD5	acyl-CoA binding domain containing 5
91612	CHURC1	churchill domain containing 1
91683	SYT12	synaptotagmin XII
91801	ALKBH8	alkB, alkylation repair homolog 8 (E. coli)
91893	FDXACB1	ferredoxin-fold anticodon binding domain containing 1
91947	ARRDC4	arrestin domain containing 4
9201	DCLK1	doublecortin-like kinase 1
92235	DUSP27	dual specificity phosphatase 27 (putative)
9229	DLGAP1	discs, large (Drosophila) homolog-associated protein 1
92312	MEX3A	mex-3 homolog A (C. elegans)
9242	MSC	musculin
92558	CCDC64	coiled-coil domain containing 64
9256	BZRAP1	benzodiazapine receptor (peripheral) associated protein 1
9275	BCL7B	B-cell CLL/lymphoma 7B
93164	HTR7P1	5-hydroxytryptamine (serotonin) receptor 7 pseudogene 1
9317	PTER	phosphotriesterase related
93429	DKFZp434J0226	uncharacterized LOC93429
93979	CPA5	carboxypeptidase A5
94030	LRRC4B	leucine rich repeat containing 4B
9404	LPXN	leupaxin
94097	SFXN5	sideroflexin 5
94120	SYTL3	synaptotagmin-like 3
94122	SYTL5	synaptotagmin-like 5
9516	LITAF	lipopolysaccharide-induced TNF factor
9535	GMFG	glia maturation factor, gamma
9644	SH3PXD2A	SH3 and PX domains 2A
9645	MICAL2	microtubule associated monoxygenase, calponin and LIM domain containing 2
9651	PLCH2	phospholipase C, eta 2
9674	KIAA0040	KIAA0040
9699	RIMS2	regulating synaptic membrane exocytosis 2
9708	PCDHGA8	protocadherin gamma subfamily A, 8
9715	FAM131B	family with sequence similarity 131, member B
9717	SEC14L5	SEC14-like 5 (S. cerevisiae)
9750	FAM65B	family with sequence similarity 65, member B
9758	FRMPD4	FERM and PDZ domain containing 4
9760	TOX	thymocyte selection-associated high mobility group box
9771	RAPGEF5	Rap guanine nucleotide exchange factor (GEF) 5
9832	JAKMIP2	janus kinase and microtubule interacting protein 2
9833	MELK	maternal embryonic leucine zipper kinase
9839	ZEB2	zinc finger E-box binding homeobox 2
9854	C2CD2L	C2CD2-like
9859	CEP170	centrosomal protein 170kDa
9865	TRIL	TLR4 interactor with leucine-rich repeats
9903	KLHL21	kelch-like 21 (Drosophila)
9911	TMCC2	transmembrane and coiled-coil domain family 2
9920	KBTBD11	kelch repeat and BTB (POZ) domain containing 11

## Sheet: siRAD21_DEGs rescued by Myc
siRAD21_DEGs rescued by Myc
Overlap Results
Collection(s):	CP, CP:BIOCARTA, CP:KEGG, CP:REACTOME
# overlaps shown:	20
# genesets in collections:	1329
# genes in comparison (n):	1586
# genes in universe (N):	45956
Gene Set Name	# Genes in Gene Set (K)	Description	# Genes in Overlap (k)	k/K	p-value	FDR q-value
REACTOME_CELL_CYCLE	421	Genes involved in Cell Cycle	79	0.1876	5.36e-35	7.12e-32
REACTOME_CELL_CYCLE_MITOTIC	325	Genes involved in Cell Cycle, Mitotic	65	0.2	1.07e-30	7.09e-28
REACTOME_DNA_REPLICATION	192	Genes involved in DNA Replication	50	0.2604	1.41e-29	6.25e-27
REACTOME_MITOTIC_M_M_G1_PHASES	172	Genes involved in Mitotic M-M/G1 phases	43	0.25	7.44e-25	2.47e-22
KEGG_DNA_REPLICATION	36	DNA replication	19	0.5278	7.36e-19	1.96e-16
PID_FANCONI_PATHWAY	47	Fanconi anemia pathway	21	0.4468	9.27e-19	2.05e-16
REACTOME_ACTIVATION_OF_ATR_IN_RESPONSE_TO_REPLICATION_STRESS	38	Genes involved in Activation of ATR in response to replication stress	18	0.4737	7.65e-17	1.45e-14
REACTOME_MITOTIC_PROMETAPHASE	87	Genes involved in Mitotic Prometaphase	25	0.2874	1.29e-16	1.98e-14
NABA_MATRISOME	1028	Ensemble of genes encoding extracellular matrix and extracellular matrix-associated proteins	92	0.0895	1.34e-16	1.98e-14
REACTOME_G2_M_CHECKPOINTS	45	Genes involved in G2/M Checkpoints	19	0.4222	1.55e-16	2.06e-14
REACTOME_TRANSMEMBRANE_TRANSPORT_OF_SMALL_MOLECULES	413	Genes involved in Transmembrane transport of small molecules	52	0.1259	1.13e-15	1.33e-13
REACTOME_CHROMOSOME_MAINTENANCE	122	Genes involved in Chromosome Maintenance	28	0.2295	1.2e-15	1.33e-13
PID_ATR_PATHWAY	39	ATR signaling pathway	17	0.4359	3.19e-15	3.26e-13
REACTOME_DNA_STRAND_ELONGATION	30	Genes involved in DNA strand elongation	15	0.5	1.05e-14	9.94e-13
PID_E2F_PATHWAY	74	E2F transcription factor network	21	0.2838	4.59e-14	4.07e-12
REACTOME_ACTIVATION_OF_THE_PRE_REPLICATIVE_COMPLEX	31	Genes involved in Activation of the pre-replicative complex	14	0.4516	4.91e-13	4.08e-11
REACTOME_MITOTIC_G1_G1_S_PHASES	137	Genes involved in Mitotic G1-G1/S phases	26	0.1898	1.41e-12	1.1e-10
REACTOME_METABOLISM_OF_CARBOHYDRATES	247	Genes involved in Metabolism of carbohydrates	35	0.1417	1.7e-12	1.26e-10
REACTOME_S_PHASE	109	Genes involved in S Phase	23	0.211	2.71e-12	1.89e-10
REACTOME_SYNTHESIS_OF_DNA	92	Genes involved in Synthesis of DNA	21	0.2283	4.79e-12	3.19e-10
Gene/Gene Set Overlap Matrix
Entrez Gene Id	Gene Symbol	Gene Description	REACTOME_CELL_CYCLE	REACTOME_CELL_CYCLE_MITOTIC	REACTOME_DNA_REPLICATION	REACTOME_MITOTIC_M_M_G1_PHASES	KEGG_DNA_REPLICATION	PID_FANCONI_PATHWAY	REACTOME_ACTIVATION_OF_ATR_IN_RESPONSE_TO_REPLICATION_STRESS	REACTOME_MITOTIC_PROMETAPHASE	NABA_MATRISOME	REACTOME_G2_M_CHECKPOINTS	REACTOME_TRANSMEMBRANE_TRANSPORT_OF_SMALL_MOLECULES	REACTOME_CHROMOSOME_MAINTENANCE	PID_ATR_PATHWAY	REACTOME_DNA_STRAND_ELONGATION	PID_E2F_PATHWAY	REACTOME_ACTIVATION_OF_THE_PRE_REPLICATIVE_COMPLEX	REACTOME_MITOTIC_G1_G1_S_PHASES	REACTOME_METABOLISM_OF_CARBOHYDRATES	REACTOME_S_PHASE	REACTOME_SYNTHESIS_OF_DNA
6118	RPA2	replication protein A2, 32kDa	REACTOME_CELL_CYCLE	REACTOME_CELL_CYCLE_MITOTIC	REACTOME_DNA_REPLICATION	REACTOME_MITOTIC_M_M_G1_PHASES	KEGG_DNA_REPLICATION	PID_FANCONI_PATHWAY	REACTOME_ACTIVATION_OF_ATR_IN_RESPONSE_TO_REPLICATION_STRESS			REACTOME_G2_M_CHECKPOINTS		REACTOME_CHROMOSOME_MAINTENANCE	PID_ATR_PATHWAY	REACTOME_DNA_STRAND_ELONGATION		REACTOME_ACTIVATION_OF_THE_PRE_REPLICATIVE_COMPLEX	REACTOME_MITOTIC_G1_G1_S_PHASES		REACTOME_S_PHASE	REACTOME_SYNTHESIS_OF_DNA
4171	MCM2	minichromosome maintenance complex component 2	REACTOME_CELL_CYCLE	REACTOME_CELL_CYCLE_MITOTIC	REACTOME_DNA_REPLICATION	REACTOME_MITOTIC_M_M_G1_PHASES	KEGG_DNA_REPLICATION		REACTOME_ACTIVATION_OF_ATR_IN_RESPONSE_TO_REPLICATION_STRESS			REACTOME_G2_M_CHECKPOINTS			PID_ATR_PATHWAY	REACTOME_DNA_STRAND_ELONGATION		REACTOME_ACTIVATION_OF_THE_PRE_REPLICATIVE_COMPLEX	REACTOME_MITOTIC_G1_G1_S_PHASES		REACTOME_S_PHASE	REACTOME_SYNTHESIS_OF_DNA
4172	MCM3	minichromosome maintenance complex component 3	REACTOME_CELL_CYCLE	REACTOME_CELL_CYCLE_MITOTIC	REACTOME_DNA_REPLICATION	REACTOME_MITOTIC_M_M_G1_PHASES	KEGG_DNA_REPLICATION		REACTOME_ACTIVATION_OF_ATR_IN_RESPONSE_TO_REPLICATION_STRESS			REACTOME_G2_M_CHECKPOINTS				REACTOME_DNA_STRAND_ELONGATION	PID_E2F_PATHWAY	REACTOME_ACTIVATION_OF_THE_PRE_REPLICATIVE_COMPLEX	REACTOME_MITOTIC_G1_G1_S_PHASES		REACTOME_S_PHASE	REACTOME_SYNTHESIS_OF_DNA
4173	MCM4	minichromosome maintenance complex component 4	REACTOME_CELL_CYCLE	REACTOME_CELL_CYCLE_MITOTIC	REACTOME_DNA_REPLICATION	REACTOME_MITOTIC_M_M_G1_PHASES	KEGG_DNA_REPLICATION		REACTOME_ACTIVATION_OF_ATR_IN_RESPONSE_TO_REPLICATION_STRESS			REACTOME_G2_M_CHECKPOINTS				REACTOME_DNA_STRAND_ELONGATION		REACTOME_ACTIVATION_OF_THE_PRE_REPLICATIVE_COMPLEX	REACTOME_MITOTIC_G1_G1_S_PHASES		REACTOME_S_PHASE	REACTOME_SYNTHESIS_OF_DNA
4174	MCM5	minichromosome maintenance complex component 5	REACTOME_CELL_CYCLE	REACTOME_CELL_CYCLE_MITOTIC	REACTOME_DNA_REPLICATION	REACTOME_MITOTIC_M_M_G1_PHASES	KEGG_DNA_REPLICATION		REACTOME_ACTIVATION_OF_ATR_IN_RESPONSE_TO_REPLICATION_STRESS			REACTOME_G2_M_CHECKPOINTS				REACTOME_DNA_STRAND_ELONGATION		REACTOME_ACTIVATION_OF_THE_PRE_REPLICATIVE_COMPLEX	REACTOME_MITOTIC_G1_G1_S_PHASES		REACTOME_S_PHASE	REACTOME_SYNTHESIS_OF_DNA
4175	MCM6	minichromosome maintenance complex component 6	REACTOME_CELL_CYCLE	REACTOME_CELL_CYCLE_MITOTIC	REACTOME_DNA_REPLICATION	REACTOME_MITOTIC_M_M_G1_PHASES	KEGG_DNA_REPLICATION		REACTOME_ACTIVATION_OF_ATR_IN_RESPONSE_TO_REPLICATION_STRESS			REACTOME_G2_M_CHECKPOINTS				REACTOME_DNA_STRAND_ELONGATION		REACTOME_ACTIVATION_OF_THE_PRE_REPLICATIVE_COMPLEX	REACTOME_MITOTIC_G1_G1_S_PHASES		REACTOME_S_PHASE	REACTOME_SYNTHESIS_OF_DNA
23649	POLA2	polymerase (DNA directed), alpha 2 (70kD subunit)	REACTOME_CELL_CYCLE	REACTOME_CELL_CYCLE_MITOTIC	REACTOME_DNA_REPLICATION	REACTOME_MITOTIC_M_M_G1_PHASES	KEGG_DNA_REPLICATION							REACTOME_CHROMOSOME_MAINTENANCE		REACTOME_DNA_STRAND_ELONGATION		REACTOME_ACTIVATION_OF_THE_PRE_REPLICATIVE_COMPLEX	REACTOME_MITOTIC_G1_G1_S_PHASES		REACTOME_S_PHASE	REACTOME_SYNTHESIS_OF_DNA
5426	POLE	polymerase (DNA directed), epsilon	REACTOME_CELL_CYCLE	REACTOME_CELL_CYCLE_MITOTIC	REACTOME_DNA_REPLICATION	REACTOME_MITOTIC_M_M_G1_PHASES	KEGG_DNA_REPLICATION							REACTOME_CHROMOSOME_MAINTENANCE				REACTOME_ACTIVATION_OF_THE_PRE_REPLICATIVE_COMPLEX	REACTOME_MITOTIC_G1_G1_S_PHASES		REACTOME_S_PHASE	REACTOME_SYNTHESIS_OF_DNA
5427	POLE2	polymerase (DNA directed), epsilon 2 (p59 subunit)	REACTOME_CELL_CYCLE	REACTOME_CELL_CYCLE_MITOTIC	REACTOME_DNA_REPLICATION	REACTOME_MITOTIC_M_M_G1_PHASES	KEGG_DNA_REPLICATION							REACTOME_CHROMOSOME_MAINTENANCE				REACTOME_ACTIVATION_OF_THE_PRE_REPLICATIVE_COMPLEX	REACTOME_MITOTIC_G1_G1_S_PHASES		REACTOME_S_PHASE	REACTOME_SYNTHESIS_OF_DNA
378708	APITD1	apoptosis-inducing, TAF9-like domain 1	REACTOME_CELL_CYCLE	REACTOME_CELL_CYCLE_MITOTIC	REACTOME_DNA_REPLICATION	REACTOME_MITOTIC_M_M_G1_PHASES		PID_FANCONI_PATHWAY		REACTOME_MITOTIC_PROMETAPHASE
1017	CDK2	cyclin-dependent kinase 2	REACTOME_CELL_CYCLE	REACTOME_CELL_CYCLE_MITOTIC	REACTOME_DNA_REPLICATION	REACTOME_MITOTIC_M_M_G1_PHASES			REACTOME_ACTIVATION_OF_ATR_IN_RESPONSE_TO_REPLICATION_STRESS			REACTOME_G2_M_CHECKPOINTS			PID_ATR_PATHWAY		PID_E2F_PATHWAY	REACTOME_ACTIVATION_OF_THE_PRE_REPLICATIVE_COMPLEX	REACTOME_MITOTIC_G1_G1_S_PHASES		REACTOME_S_PHASE	REACTOME_SYNTHESIS_OF_DNA
990	CDC6	cell division cycle 6 homolog (S. cerevisiae)	REACTOME_CELL_CYCLE	REACTOME_CELL_CYCLE_MITOTIC	REACTOME_DNA_REPLICATION	REACTOME_MITOTIC_M_M_G1_PHASES			REACTOME_ACTIVATION_OF_ATR_IN_RESPONSE_TO_REPLICATION_STRESS			REACTOME_G2_M_CHECKPOINTS			PID_ATR_PATHWAY		PID_E2F_PATHWAY	REACTOME_ACTIVATION_OF_THE_PRE_REPLICATIVE_COMPLEX	REACTOME_MITOTIC_G1_G1_S_PHASES		REACTOME_S_PHASE	REACTOME_SYNTHESIS_OF_DNA
8318	CDC45	cell division cycle 45 homolog (S. cerevisiae)	REACTOME_CELL_CYCLE	REACTOME_CELL_CYCLE_MITOTIC	REACTOME_DNA_REPLICATION	REACTOME_MITOTIC_M_M_G1_PHASES			REACTOME_ACTIVATION_OF_ATR_IN_RESPONSE_TO_REPLICATION_STRESS			REACTOME_G2_M_CHECKPOINTS				REACTOME_DNA_STRAND_ELONGATION		REACTOME_ACTIVATION_OF_THE_PRE_REPLICATIVE_COMPLEX	REACTOME_MITOTIC_G1_G1_S_PHASES		REACTOME_S_PHASE	REACTOME_SYNTHESIS_OF_DNA
4998	ORC1	origin recognition complex, subunit 1	REACTOME_CELL_CYCLE	REACTOME_CELL_CYCLE_MITOTIC	REACTOME_DNA_REPLICATION	REACTOME_MITOTIC_M_M_G1_PHASES			REACTOME_ACTIVATION_OF_ATR_IN_RESPONSE_TO_REPLICATION_STRESS			REACTOME_G2_M_CHECKPOINTS					PID_E2F_PATHWAY	REACTOME_ACTIVATION_OF_THE_PRE_REPLICATIVE_COMPLEX	REACTOME_MITOTIC_G1_G1_S_PHASES		REACTOME_S_PHASE	REACTOME_SYNTHESIS_OF_DNA
79902	NUP85	nucleoporin 85kDa	REACTOME_CELL_CYCLE	REACTOME_CELL_CYCLE_MITOTIC	REACTOME_DNA_REPLICATION	REACTOME_MITOTIC_M_M_G1_PHASES				REACTOME_MITOTIC_PROMETAPHASE			REACTOME_TRANSMEMBRANE_TRANSPORT_OF_SMALL_MOLECULES							REACTOME_METABOLISM_OF_CARBOHYDRATES
348995	NUP43	nucleoporin 43kDa	REACTOME_CELL_CYCLE	REACTOME_CELL_CYCLE_MITOTIC	REACTOME_DNA_REPLICATION	REACTOME_MITOTIC_M_M_G1_PHASES				REACTOME_MITOTIC_PROMETAPHASE			REACTOME_TRANSMEMBRANE_TRANSPORT_OF_SMALL_MOLECULES							REACTOME_METABOLISM_OF_CARBOHYDRATES
57122	NUP107	nucleoporin 107kDa	REACTOME_CELL_CYCLE	REACTOME_CELL_CYCLE_MITOTIC	REACTOME_DNA_REPLICATION	REACTOME_MITOTIC_M_M_G1_PHASES				REACTOME_MITOTIC_PROMETAPHASE			REACTOME_TRANSMEMBRANE_TRANSPORT_OF_SMALL_MOLECULES							REACTOME_METABOLISM_OF_CARBOHYDRATES
23421	ITGB3BP	integrin beta 3 binding protein (beta3-endonexin)	REACTOME_CELL_CYCLE	REACTOME_CELL_CYCLE_MITOTIC	REACTOME_DNA_REPLICATION	REACTOME_MITOTIC_M_M_G1_PHASES				REACTOME_MITOTIC_PROMETAPHASE				REACTOME_CHROMOSOME_MAINTENANCE
401541	CENPP	centromere protein P	REACTOME_CELL_CYCLE	REACTOME_CELL_CYCLE_MITOTIC	REACTOME_DNA_REPLICATION	REACTOME_MITOTIC_M_M_G1_PHASES				REACTOME_MITOTIC_PROMETAPHASE				REACTOME_CHROMOSOME_MAINTENANCE
55166	CENPQ	centromere protein Q	REACTOME_CELL_CYCLE	REACTOME_CELL_CYCLE_MITOTIC	REACTOME_DNA_REPLICATION	REACTOME_MITOTIC_M_M_G1_PHASES				REACTOME_MITOTIC_PROMETAPHASE				REACTOME_CHROMOSOME_MAINTENANCE
55839	CENPN	centromere protein N	REACTOME_CELL_CYCLE	REACTOME_CELL_CYCLE_MITOTIC	REACTOME_DNA_REPLICATION	REACTOME_MITOTIC_M_M_G1_PHASES				REACTOME_MITOTIC_PROMETAPHASE				REACTOME_CHROMOSOME_MAINTENANCE
64105	CENPK	centromere protein K	REACTOME_CELL_CYCLE	REACTOME_CELL_CYCLE_MITOTIC	REACTOME_DNA_REPLICATION	REACTOME_MITOTIC_M_M_G1_PHASES				REACTOME_MITOTIC_PROMETAPHASE				REACTOME_CHROMOSOME_MAINTENANCE
64946	CENPH	centromere protein H	REACTOME_CELL_CYCLE	REACTOME_CELL_CYCLE_MITOTIC	REACTOME_DNA_REPLICATION	REACTOME_MITOTIC_M_M_G1_PHASES				REACTOME_MITOTIC_PROMETAPHASE				REACTOME_CHROMOSOME_MAINTENANCE
79172	CENPO	centromere protein O	REACTOME_CELL_CYCLE	REACTOME_CELL_CYCLE_MITOTIC	REACTOME_DNA_REPLICATION	REACTOME_MITOTIC_M_M_G1_PHASES				REACTOME_MITOTIC_PROMETAPHASE				REACTOME_CHROMOSOME_MAINTENANCE
11004	KIF2C	kinesin family member 2C	REACTOME_CELL_CYCLE	REACTOME_CELL_CYCLE_MITOTIC	REACTOME_DNA_REPLICATION	REACTOME_MITOTIC_M_M_G1_PHASES				REACTOME_MITOTIC_PROMETAPHASE
4085	MAD2L1	MAD2 mitotic arrest deficient-like 1 (yeast)	REACTOME_CELL_CYCLE	REACTOME_CELL_CYCLE_MITOTIC	REACTOME_DNA_REPLICATION	REACTOME_MITOTIC_M_M_G1_PHASES				REACTOME_MITOTIC_PROMETAPHASE
701	BUB1B	budding uninhibited by benzimidazoles 1 homolog beta (yeast)	REACTOME_CELL_CYCLE	REACTOME_CELL_CYCLE_MITOTIC	REACTOME_DNA_REPLICATION	REACTOME_MITOTIC_M_M_G1_PHASES				REACTOME_MITOTIC_PROMETAPHASE
22919	MAPRE1	microtubule-associated protein, RP/EB family, member 1	REACTOME_CELL_CYCLE	REACTOME_CELL_CYCLE_MITOTIC	REACTOME_DNA_REPLICATION	REACTOME_MITOTIC_M_M_G1_PHASES				REACTOME_MITOTIC_PROMETAPHASE
9212	AURKB	aurora kinase B	REACTOME_CELL_CYCLE	REACTOME_CELL_CYCLE_MITOTIC	REACTOME_DNA_REPLICATION	REACTOME_MITOTIC_M_M_G1_PHASES				REACTOME_MITOTIC_PROMETAPHASE
54821	ERCC6L	excision repair cross-complementing rodent repair deficiency, complementation group 6-like	REACTOME_CELL_CYCLE	REACTOME_CELL_CYCLE_MITOTIC	REACTOME_DNA_REPLICATION	REACTOME_MITOTIC_M_M_G1_PHASES				REACTOME_MITOTIC_PROMETAPHASE
11130	ZWINT	ZW10 interactor	REACTOME_CELL_CYCLE	REACTOME_CELL_CYCLE_MITOTIC	REACTOME_DNA_REPLICATION	REACTOME_MITOTIC_M_M_G1_PHASES				REACTOME_MITOTIC_PROMETAPHASE
55055	ZWILCH	Zwilch, kinetochore associated, homolog (Drosophila)	REACTOME_CELL_CYCLE	REACTOME_CELL_CYCLE_MITOTIC	REACTOME_DNA_REPLICATION	REACTOME_MITOTIC_M_M_G1_PHASES				REACTOME_MITOTIC_PROMETAPHASE
79003	MIS12	MIS12, MIND kinetochore complex component, homolog (S. pombe)	REACTOME_CELL_CYCLE	REACTOME_CELL_CYCLE_MITOTIC	REACTOME_DNA_REPLICATION	REACTOME_MITOTIC_M_M_G1_PHASES				REACTOME_MITOTIC_PROMETAPHASE
79019	CENPM	centromere protein M	REACTOME_CELL_CYCLE	REACTOME_CELL_CYCLE_MITOTIC	REACTOME_DNA_REPLICATION	REACTOME_MITOTIC_M_M_G1_PHASES				REACTOME_MITOTIC_PROMETAPHASE
79980	DSN1	DSN1, MIND kinetochore complex component, homolog (S. cerevisiae)	REACTOME_CELL_CYCLE	REACTOME_CELL_CYCLE_MITOTIC	REACTOME_DNA_REPLICATION	REACTOME_MITOTIC_M_M_G1_PHASES				REACTOME_MITOTIC_PROMETAPHASE
83540	NUF2	NUF2, NDC80 kinetochore complex component, homolog (S. cerevisiae)	REACTOME_CELL_CYCLE	REACTOME_CELL_CYCLE_MITOTIC	REACTOME_DNA_REPLICATION	REACTOME_MITOTIC_M_M_G1_PHASES				REACTOME_MITOTIC_PROMETAPHASE
9183	ZW10	ZW10, kinetochore associated, homolog (Drosophila)	REACTOME_CELL_CYCLE	REACTOME_CELL_CYCLE_MITOTIC	REACTOME_DNA_REPLICATION	REACTOME_MITOTIC_M_M_G1_PHASES				REACTOME_MITOTIC_PROMETAPHASE
9735	KNTC1	kinetochore associated 1	REACTOME_CELL_CYCLE	REACTOME_CELL_CYCLE_MITOTIC	REACTOME_DNA_REPLICATION	REACTOME_MITOTIC_M_M_G1_PHASES				REACTOME_MITOTIC_PROMETAPHASE
1869	E2F1	E2F transcription factor 1	REACTOME_CELL_CYCLE	REACTOME_CELL_CYCLE_MITOTIC	REACTOME_DNA_REPLICATION	REACTOME_MITOTIC_M_M_G1_PHASES											PID_E2F_PATHWAY		REACTOME_MITOTIC_G1_G1_S_PHASES
1870	E2F2	E2F transcription factor 2	REACTOME_CELL_CYCLE	REACTOME_CELL_CYCLE_MITOTIC	REACTOME_DNA_REPLICATION	REACTOME_MITOTIC_M_M_G1_PHASES											PID_E2F_PATHWAY		REACTOME_MITOTIC_G1_G1_S_PHASES
81620	CDT1	chromatin licensing and DNA replication factor 1	REACTOME_CELL_CYCLE	REACTOME_CELL_CYCLE_MITOTIC	REACTOME_DNA_REPLICATION	REACTOME_MITOTIC_M_M_G1_PHASES												REACTOME_ACTIVATION_OF_THE_PRE_REPLICATIVE_COMPLEX	REACTOME_MITOTIC_G1_G1_S_PHASES		REACTOME_S_PHASE	REACTOME_SYNTHESIS_OF_DNA
26271	FBXO5	F-box protein 5	REACTOME_CELL_CYCLE	REACTOME_CELL_CYCLE_MITOTIC	REACTOME_DNA_REPLICATION	REACTOME_MITOTIC_M_M_G1_PHASES													REACTOME_MITOTIC_G1_G1_S_PHASES
51053	GMNN	geminin, DNA replication inhibitor	REACTOME_CELL_CYCLE	REACTOME_CELL_CYCLE_MITOTIC	REACTOME_DNA_REPLICATION	REACTOME_MITOTIC_M_M_G1_PHASES
5982	RFC2	replication factor C (activator 1) 2, 40kDa	REACTOME_CELL_CYCLE	REACTOME_CELL_CYCLE_MITOTIC	REACTOME_DNA_REPLICATION		KEGG_DNA_REPLICATION	PID_FANCONI_PATHWAY	REACTOME_ACTIVATION_OF_ATR_IN_RESPONSE_TO_REPLICATION_STRESS			REACTOME_G2_M_CHECKPOINTS		REACTOME_CHROMOSOME_MAINTENANCE	PID_ATR_PATHWAY	REACTOME_DNA_STRAND_ELONGATION					REACTOME_S_PHASE	REACTOME_SYNTHESIS_OF_DNA
5983	RFC3	replication factor C (activator 1) 3, 38kDa	REACTOME_CELL_CYCLE	REACTOME_CELL_CYCLE_MITOTIC	REACTOME_DNA_REPLICATION		KEGG_DNA_REPLICATION	PID_FANCONI_PATHWAY	REACTOME_ACTIVATION_OF_ATR_IN_RESPONSE_TO_REPLICATION_STRESS			REACTOME_G2_M_CHECKPOINTS		REACTOME_CHROMOSOME_MAINTENANCE	PID_ATR_PATHWAY	REACTOME_DNA_STRAND_ELONGATION					REACTOME_S_PHASE	REACTOME_SYNTHESIS_OF_DNA
5984	RFC4	replication factor C (activator 1) 4, 37kDa	REACTOME_CELL_CYCLE	REACTOME_CELL_CYCLE_MITOTIC	REACTOME_DNA_REPLICATION		KEGG_DNA_REPLICATION	PID_FANCONI_PATHWAY	REACTOME_ACTIVATION_OF_ATR_IN_RESPONSE_TO_REPLICATION_STRESS			REACTOME_G2_M_CHECKPOINTS		REACTOME_CHROMOSOME_MAINTENANCE	PID_ATR_PATHWAY	REACTOME_DNA_STRAND_ELONGATION					REACTOME_S_PHASE	REACTOME_SYNTHESIS_OF_DNA
5985	RFC5	replication factor C (activator 1) 5, 36.5kDa	REACTOME_CELL_CYCLE	REACTOME_CELL_CYCLE_MITOTIC	REACTOME_DNA_REPLICATION		KEGG_DNA_REPLICATION	PID_FANCONI_PATHWAY	REACTOME_ACTIVATION_OF_ATR_IN_RESPONSE_TO_REPLICATION_STRESS			REACTOME_G2_M_CHECKPOINTS		REACTOME_CHROMOSOME_MAINTENANCE	PID_ATR_PATHWAY	REACTOME_DNA_STRAND_ELONGATION					REACTOME_S_PHASE	REACTOME_SYNTHESIS_OF_DNA
10714	POLD3	polymerase (DNA-directed), delta 3, accessory subunit	REACTOME_CELL_CYCLE	REACTOME_CELL_CYCLE_MITOTIC	REACTOME_DNA_REPLICATION		KEGG_DNA_REPLICATION							REACTOME_CHROMOSOME_MAINTENANCE		REACTOME_DNA_STRAND_ELONGATION					REACTOME_S_PHASE	REACTOME_SYNTHESIS_OF_DNA
5424	POLD1	polymerase (DNA directed), delta 1, catalytic subunit 125kDa	REACTOME_CELL_CYCLE	REACTOME_CELL_CYCLE_MITOTIC	REACTOME_DNA_REPLICATION		KEGG_DNA_REPLICATION							REACTOME_CHROMOSOME_MAINTENANCE		REACTOME_DNA_STRAND_ELONGATION					REACTOME_S_PHASE	REACTOME_SYNTHESIS_OF_DNA
84296	GINS4	GINS complex subunit 4 (Sld5 homolog)	REACTOME_CELL_CYCLE	REACTOME_CELL_CYCLE_MITOTIC	REACTOME_DNA_REPLICATION											REACTOME_DNA_STRAND_ELONGATION					REACTOME_S_PHASE	REACTOME_SYNTHESIS_OF_DNA
993	CDC25A	cell division cycle 25 homolog A (S. pombe)	REACTOME_CELL_CYCLE	REACTOME_CELL_CYCLE_MITOTIC					REACTOME_ACTIVATION_OF_ATR_IN_RESPONSE_TO_REPLICATION_STRESS			REACTOME_G2_M_CHECKPOINTS			PID_ATR_PATHWAY		PID_E2F_PATHWAY		REACTOME_MITOTIC_G1_G1_S_PHASES		REACTOME_S_PHASE
983	CDK1	cyclin-dependent kinase 1	REACTOME_CELL_CYCLE	REACTOME_CELL_CYCLE_MITOTIC								REACTOME_G2_M_CHECKPOINTS					PID_E2F_PATHWAY		REACTOME_MITOTIC_G1_G1_S_PHASES
5577	PRKAR2B	protein kinase, cAMP-dependent, regulatory, type II, beta	REACTOME_CELL_CYCLE	REACTOME_CELL_CYCLE_MITOTIC									REACTOME_TRANSMEMBRANE_TRANSPORT_OF_SMALL_MOLECULES
898	CCNE1	cyclin E1	REACTOME_CELL_CYCLE	REACTOME_CELL_CYCLE_MITOTIC													PID_E2F_PATHWAY		REACTOME_MITOTIC_G1_G1_S_PHASES		REACTOME_S_PHASE
1719	DHFR	dihydrofolate reductase	REACTOME_CELL_CYCLE	REACTOME_CELL_CYCLE_MITOTIC													PID_E2F_PATHWAY		REACTOME_MITOTIC_G1_G1_S_PHASES
5933	RBL1	retinoblastoma-like 1 (p107)	REACTOME_CELL_CYCLE	REACTOME_CELL_CYCLE_MITOTIC													PID_E2F_PATHWAY		REACTOME_MITOTIC_G1_G1_S_PHASES
4605	MYBL2	v-myb myeloblastosis viral oncogene homolog (avian)-like 2	REACTOME_CELL_CYCLE	REACTOME_CELL_CYCLE_MITOTIC													PID_E2F_PATHWAY		REACTOME_MITOTIC_G1_G1_S_PHASES
9088	PKMYT1	protein kinase, membrane associated tyrosine/threonine 1	REACTOME_CELL_CYCLE	REACTOME_CELL_CYCLE_MITOTIC															REACTOME_MITOTIC_G1_G1_S_PHASES
286826	LIN9	lin-9 homolog (C. elegans)	REACTOME_CELL_CYCLE	REACTOME_CELL_CYCLE_MITOTIC															REACTOME_MITOTIC_G1_G1_S_PHASES
5520	PPP2R2A	protein phosphatase 2, regulatory subunit B, alpha	REACTOME_CELL_CYCLE	REACTOME_CELL_CYCLE_MITOTIC															REACTOME_MITOTIC_G1_G1_S_PHASES
1778	DYNC1H1	dynein, cytoplasmic 1, heavy chain 1	REACTOME_CELL_CYCLE	REACTOME_CELL_CYCLE_MITOTIC
7532	YWHAG	tyrosine 3-monooxygenase/tryptophan 5-monooxygenase activation protein, gamma polypeptide	REACTOME_CELL_CYCLE	REACTOME_CELL_CYCLE_MITOTIC
10733	PLK4	polo-like kinase 4	REACTOME_CELL_CYCLE	REACTOME_CELL_CYCLE_MITOTIC
10806	SDCCAG8	serologically defined colon cancer antigen 8	REACTOME_CELL_CYCLE	REACTOME_CELL_CYCLE_MITOTIC
55835	CENPJ	centromere protein J	REACTOME_CELL_CYCLE	REACTOME_CELL_CYCLE_MITOTIC
1111	CHEK1	CHK1 checkpoint homolog (S. pombe)	REACTOME_CELL_CYCLE					PID_FANCONI_PATHWAY	REACTOME_ACTIVATION_OF_ATR_IN_RESPONSE_TO_REPLICATION_STRESS			REACTOME_G2_M_CHECKPOINTS			PID_ATR_PATHWAY
5883	RAD9A	RAD9 homolog A (S. pombe)	REACTOME_CELL_CYCLE					PID_FANCONI_PATHWAY	REACTOME_ACTIVATION_OF_ATR_IN_RESPONSE_TO_REPLICATION_STRESS			REACTOME_G2_M_CHECKPOINTS			PID_ATR_PATHWAY
5810	RAD1	RAD1 homolog (S. pombe)	REACTOME_CELL_CYCLE					PID_FANCONI_PATHWAY	REACTOME_ACTIVATION_OF_ATR_IN_RESPONSE_TO_REPLICATION_STRESS			REACTOME_G2_M_CHECKPOINTS			PID_ATR_PATHWAY
672	BRCA1	breast cancer 1, early onset	REACTOME_CELL_CYCLE					PID_FANCONI_PATHWAY						REACTOME_CHROMOSOME_MAINTENANCE			PID_E2F_PATHWAY
3014	H2AFX	H2A histone family, member X	REACTOME_CELL_CYCLE					PID_FANCONI_PATHWAY						REACTOME_CHROMOSOME_MAINTENANCE
121504	HIST4H4	histone cluster 4, H4	REACTOME_CELL_CYCLE											REACTOME_CHROMOSOME_MAINTENANCE
3012	HIST1H2AE	histone cluster 1, H2ae	REACTOME_CELL_CYCLE											REACTOME_CHROMOSOME_MAINTENANCE
3013	HIST1H2AD	histone cluster 1, H2ad	REACTOME_CELL_CYCLE											REACTOME_CHROMOSOME_MAINTENANCE
8294	HIST1H4I	histone cluster 1, H4i	REACTOME_CELL_CYCLE											REACTOME_CHROMOSOME_MAINTENANCE
8335	HIST1H2AB	histone cluster 1, H2ab	REACTOME_CELL_CYCLE											REACTOME_CHROMOSOME_MAINTENANCE
8338	HIST2H2AC	histone cluster 2, H2ac	REACTOME_CELL_CYCLE											REACTOME_CHROMOSOME_MAINTENANCE
55135	WRAP53	WD repeat containing, antisense to TP53	REACTOME_CELL_CYCLE											REACTOME_CHROMOSOME_MAINTENANCE
11339	OIP5	Opa interacting protein 5	REACTOME_CELL_CYCLE											REACTOME_CHROMOSOME_MAINTENANCE
54069	MIS18A	MIS18 kinetochore protein homolog A (S. pombe)	REACTOME_CELL_CYCLE											REACTOME_CHROMOSOME_MAINTENANCE
5981	RFC1	replication factor C (activator 1) 1, 145kDa					KEGG_DNA_REPLICATION
10535	RNASEH2A	ribonuclease H2, subunit A					KEGG_DNA_REPLICATION
79621	RNASEH2B	ribonuclease H2, subunit B					KEGG_DNA_REPLICATION
84153	RNASEH2C	ribonuclease H2, subunit C					KEGG_DNA_REPLICATION
11073	TOPBP1	topoisomerase (DNA) II binding protein 1						PID_FANCONI_PATHWAY							PID_ATR_PATHWAY		PID_E2F_PATHWAY
675	BRCA2	breast cancer 2, early onset						PID_FANCONI_PATHWAY							PID_ATR_PATHWAY
2177	FANCD2	Fanconi anemia, complementation group D2						PID_FANCONI_PATHWAY							PID_ATR_PATHWAY
2178	FANCE	Fanconi anemia, complementation group E						PID_FANCONI_PATHWAY
2189	FANCG	Fanconi anemia, complementation group G						PID_FANCONI_PATHWAY
2175	FANCA	Fanconi anemia, complementation group A						PID_FANCONI_PATHWAY
7398	USP1	ubiquitin specific peptidase 1						PID_FANCONI_PATHWAY
2187	FANCB	Fanconi anemia, complementation group B						PID_FANCONI_PATHWAY
79728	PALB2	partner and localizer of BRCA2						PID_FANCONI_PATHWAY
7517	XRCC3	X-ray repair complementing defective repair in Chinese hamster cells 3						PID_FANCONI_PATHWAY
3373	HYAL1	hyaluronoglucosaminidase 1									NABA_MATRISOME									REACTOME_METABOLISM_OF_CARBOHYDRATES
6382	SDC1	syndecan 1									NABA_MATRISOME									REACTOME_METABOLISM_OF_CARBOHYDRATES
9672	SDC3	syndecan 3									NABA_MATRISOME									REACTOME_METABOLISM_OF_CARBOHYDRATES
2239	GPC4	glypican 4									NABA_MATRISOME									REACTOME_METABOLISM_OF_CARBOHYDRATES
3339	HSPG2	heparan sulfate proteoglycan 2									NABA_MATRISOME									REACTOME_METABOLISM_OF_CARBOHYDRATES
4318	MMP9	matrix metallopeptidase 9 (gelatinase B, 92kDa gelatinase, 92kDa type IV collagenase)									NABA_MATRISOME
112399	EGLN3	egl nine homolog 3 (C. elegans)									NABA_MATRISOME
2250	FGF5	fibroblast growth factor 5									NABA_MATRISOME
3479	IGF1	insulin-like growth factor 1 (somatomedin C)									NABA_MATRISOME
7475	WNT6	wingless-type MMTV integration site family, member 6									NABA_MATRISOME
7483	WNT9A	wingless-type MMTV integration site family, member 9A									NABA_MATRISOME
7480	WNT10B	wingless-type MMTV integration site family, member 10B									NABA_MATRISOME
652	BMP4	bone morphogenetic protein 4									NABA_MATRISOME
26291	FGF21	fibroblast growth factor 21									NABA_MATRISOME
3911	LAMA5	laminin, alpha 5									NABA_MATRISOME
3914	LAMB3	laminin, beta 3									NABA_MATRISOME
3913	LAMB2	laminin, beta 2 (laminin S)									NABA_MATRISOME
1286	COL4A4	collagen, type IV, alpha 4									NABA_MATRISOME
1519	CTSO	cathepsin O									NABA_MATRISOME
5327	PLAT	plasminogen activator, tissue									NABA_MATRISOME
2162	F13A1	coagulation factor XIII, A1 polypeptide									NABA_MATRISOME
2161	F12	coagulation factor XII (Hageman factor)									NABA_MATRISOME
5268	SERPINB5	serpin peptidase inhibitor, clade B (ovalbumin), member 5									NABA_MATRISOME
8038	ADAM12	ADAM metallopeptidase domain 12									NABA_MATRISOME
9508	ADAMTS3	ADAM metallopeptidase with thrombospondin type 1 motif, 3									NABA_MATRISOME
9509	ADAMTS2	ADAM metallopeptidase with thrombospondin type 1 motif, 2									NABA_MATRISOME
4324	MMP15	matrix metallopeptidase 15 (membrane-inserted)									NABA_MATRISOME
3053	SERPIND1	serpin peptidase inhibitor, clade D (heparin cofactor), member 1									NABA_MATRISOME
11093	ADAMTS13	ADAM metallopeptidase with thrombospondin type 1 motif, 13									NABA_MATRISOME
11173	ADAMTS7	ADAM metallopeptidase with thrombospondin type 1 motif, 7									NABA_MATRISOME
11174	ADAMTS6	ADAM metallopeptidase with thrombospondin type 1 motif, 6									NABA_MATRISOME
1474	CST6	cystatin E/M									NABA_MATRISOME
1992	SERPINB1	serpin peptidase inhibitor, clade B (ovalbumin), member 1									NABA_MATRISOME
339366	ADAMTSL5	ADAMTS-like 5									NABA_MATRISOME
4015	LOX	lysyl oxidase									NABA_MATRISOME
4185	ADAM11	ADAM metallopeptidase domain 11									NABA_MATRISOME
4327	MMP19	matrix metallopeptidase 19									NABA_MATRISOME
54507	ADAMTSL4	ADAMTS-like 4									NABA_MATRISOME
54681	P4HTM	prolyl 4-hydroxylase, transmembrane (endoplasmic reticulum)									NABA_MATRISOME
55239	OGFOD1	2-oxoglutarate and iron-dependent oxygenase domain containing 1									NABA_MATRISOME
56975	FAM20C	family with sequence similarity 20, member C									NABA_MATRISOME
80760	ITIH5	inter-alpha-trypsin inhibitor heavy chain family, member 5									NABA_MATRISOME
81794	ADAMTS10	ADAM metallopeptidase with thrombospondin type 1 motif, 10									NABA_MATRISOME
8728	ADAM19	ADAM metallopeptidase domain 19									NABA_MATRISOME
8748	ADAM20	ADAM metallopeptidase domain 20									NABA_MATRISOME
92949	ADAMTSL1	ADAMTS-like 1									NABA_MATRISOME
9510	ADAMTS1	ADAM metallopeptidase with thrombospondin type 1 motif, 1									NABA_MATRISOME
51129	ANGPTL4	angiopoietin-like 4									NABA_MATRISOME
5364	PLXNB1	plexin B1									NABA_MATRISOME
57556	SEMA6A	sema domain, transmembrane domain (TM), and cytoplasmic domain, (semaphorin) 6A									NABA_MATRISOME
9037	SEMA5A	sema domain, seven thrombospondin repeats (type 1 and type 1-like), transmembrane domain (TM) and short cytoplasmic domain, (semaphorin) 5A									NABA_MATRISOME
10509	SEMA4B	sema domain, immunoglobulin domain (Ig), transmembrane domain (TM) and short cytoplasmic domain, (semaphorin) 4B									NABA_MATRISOME
7869	SEMA3B	sema domain, immunoglobulin domain (Ig), short basic domain, secreted, (semaphorin) 3B									NABA_MATRISOME
627	BDNF	brain-derived neurotrophic factor									NABA_MATRISOME
4909	NTF4	neurotrophin 4									NABA_MATRISOME
6424	SFRP4	secreted frizzled-related protein 4									NABA_MATRISOME
6375	XCL1	chemokine (C motif) ligand 1									NABA_MATRISOME
3084	NRG1	neuregulin 1									NABA_MATRISOME
143662	MUC15	mucin 15, cell surface associated									NABA_MATRISOME
727897	MUC5B	mucin 5B, oligomeric mucus/gel-forming									NABA_MATRISOME
654	BMP6	bone morphogenetic protein 6									NABA_MATRISOME
4485	MST1	macrophage stimulating 1 (hepatocyte growth factor-like)									NABA_MATRISOME
3592	IL12A	interleukin 12A (natural killer cell stimulatory factor 1, cytotoxic lymphocyte maturation factor 1, p35)									NABA_MATRISOME
268	AMH	anti-Mullerian hormone									NABA_MATRISOME
140862	ISM1	isthmin 1 homolog (zebrafish)									NABA_MATRISOME
1953	MEGF6	multiple EGF-like-domains 6									NABA_MATRISOME
222663	SCUBE3	signal peptide, CUB domain, EGF-like 3									NABA_MATRISOME
53342	IL17D	interleukin 17D									NABA_MATRISOME
84466	MEGF10	multiple EGF-like-domains 10									NABA_MATRISOME
114904	C1QTNF6	C1q and tumor necrosis factor related protein 6									NABA_MATRISOME
22854	NTNG1	netrin G1									NABA_MATRISOME
6586	SLIT3	slit homolog 3 (Drosophila)									NABA_MATRISOME
7059	THBS3	thrombospondin 3									NABA_MATRISOME
7448	VTN	vitronectin									NABA_MATRISOME
4811	NID1	nidogen 1									NABA_MATRISOME
89932	PAPLN	papilin, proteoglycan-like sulfated glycoprotein									NABA_MATRISOME
8840	WISP1	WNT1 inducible signaling pathway protein 1									NABA_MATRISOME
3489	IGFBP6	insulin-like growth factor binding protein 6									NABA_MATRISOME
133584	EGFLAM	EGF-like, fibronectin type III and laminin G domains									NABA_MATRISOME
1893	ECM1	extracellular matrix protein 1									NABA_MATRISOME
203522	DDX26B	DEAD/H (Asp-Glu-Ala-Asp/His) box polypeptide 26B									NABA_MATRISOME
2201	FBN2	fibrillin 2									NABA_MATRISOME
3490	IGFBP7	insulin-like growth factor binding protein 7									NABA_MATRISOME
4054	LTBP3	latent transforming growth factor beta binding protein 3									NABA_MATRISOME
55203	LGI2	leucine-rich repeat LGI family, member 2									NABA_MATRISOME
7837	PXDN	peroxidasin homolog (Drosophila)									NABA_MATRISOME
79987	SVEP1	sushi, von Willebrand factor type A, EGF and pentraxin domain containing 1									NABA_MATRISOME
80144	FRAS1	Fraser syndrome 1									NABA_MATRISOME
1302	COL11A2	collagen, type XI, alpha 2									NABA_MATRISOME
50509	COL5A3	collagen, type V, alpha 3									NABA_MATRISOME
80781	COL18A1	collagen, type XVIII, alpha 1									NABA_MATRISOME
1295	COL8A1	collagen, type VIII, alpha 1									NABA_MATRISOME
129401	NUP35	nucleoporin 35kDa											REACTOME_TRANSMEMBRANE_TRANSPORT_OF_SMALL_MOLECULES							REACTOME_METABOLISM_OF_CARBOHYDRATES
23165	NUP205	nucleoporin 205kDa											REACTOME_TRANSMEMBRANE_TRANSPORT_OF_SMALL_MOLECULES							REACTOME_METABOLISM_OF_CARBOHYDRATES
23225	NUP210	nucleoporin 210kDa											REACTOME_TRANSMEMBRANE_TRANSPORT_OF_SMALL_MOLECULES							REACTOME_METABOLISM_OF_CARBOHYDRATES
4927	NUP88	nucleoporin 88kDa											REACTOME_TRANSMEMBRANE_TRANSPORT_OF_SMALL_MOLECULES							REACTOME_METABOLISM_OF_CARBOHYDRATES
53371	NUP54	nucleoporin 54kDa											REACTOME_TRANSMEMBRANE_TRANSPORT_OF_SMALL_MOLECULES							REACTOME_METABOLISM_OF_CARBOHYDRATES
9631	NUP155	nucleoporin 155kDa											REACTOME_TRANSMEMBRANE_TRANSPORT_OF_SMALL_MOLECULES							REACTOME_METABOLISM_OF_CARBOHYDRATES
9818	NUPL1	nucleoporin like 1											REACTOME_TRANSMEMBRANE_TRANSPORT_OF_SMALL_MOLECULES							REACTOME_METABOLISM_OF_CARBOHYDRATES
5567	PRKACB	protein kinase, cAMP-dependent, catalytic, beta											REACTOME_TRANSMEMBRANE_TRANSPORT_OF_SMALL_MOLECULES							REACTOME_METABOLISM_OF_CARBOHYDRATES
1468	SLC25A10	solute carrier family 25 (mitochondrial carrier; dicarboxylate transporter), member 10											REACTOME_TRANSMEMBRANE_TRANSPORT_OF_SMALL_MOLECULES							REACTOME_METABOLISM_OF_CARBOHYDRATES
81539	SLC38A1	solute carrier family 38, member 1											REACTOME_TRANSMEMBRANE_TRANSPORT_OF_SMALL_MOLECULES
57153	SLC44A2	solute carrier family 44, member 2											REACTOME_TRANSMEMBRANE_TRANSPORT_OF_SMALL_MOLECULES
26503	SLC17A5	solute carrier family 17 (anion/sugar transporter), member 5											REACTOME_TRANSMEMBRANE_TRANSPORT_OF_SMALL_MOLECULES
23657	SLC7A11	solute carrier family 7 (anionic amino acid transporter light chain, xc- system), member 11											REACTOME_TRANSMEMBRANE_TRANSPORT_OF_SMALL_MOLECULES
55117	SLC6A15	solute carrier family 6 (neutral amino acid transporter), member 15											REACTOME_TRANSMEMBRANE_TRANSPORT_OF_SMALL_MOLECULES
206358	SLC36A1	solute carrier family 36 (proton/amino acid symporter), member 1											REACTOME_TRANSMEMBRANE_TRANSPORT_OF_SMALL_MOLECULES
6509	SLC1A4	solute carrier family 1 (glutamate/neutral amino acid transporter), member 4											REACTOME_TRANSMEMBRANE_TRANSPORT_OF_SMALL_MOLECULES
6510	SLC1A5	solute carrier family 1 (neutral amino acid transporter), member 5											REACTOME_TRANSMEMBRANE_TRANSPORT_OF_SMALL_MOLECULES
23315	SLC9A8	solute carrier family 9 (sodium/hydrogen exchanger), member 8											REACTOME_TRANSMEMBRANE_TRANSPORT_OF_SMALL_MOLECULES
65010	SLC26A6	solute carrier family 26, member 6											REACTOME_TRANSMEMBRANE_TRANSPORT_OF_SMALL_MOLECULES
6553	SLC9A5	solute carrier family 9 (sodium/hydrogen exchanger), member 5											REACTOME_TRANSMEMBRANE_TRANSPORT_OF_SMALL_MOLECULES
8884	SLC5A6	solute carrier family 5 (sodium-dependent vitamin transporter), member 6											REACTOME_TRANSMEMBRANE_TRANSPORT_OF_SMALL_MOLECULES
11309	SLCO2B1	solute carrier organic anion transporter family, member 2B1											REACTOME_TRANSMEMBRANE_TRANSPORT_OF_SMALL_MOLECULES
28231	SLCO4A1	solute carrier organic anion transporter family, member 4A1											REACTOME_TRANSMEMBRANE_TRANSPORT_OF_SMALL_MOLECULES
11046	SLC35D2	solute carrier family 35, member D2											REACTOME_TRANSMEMBRANE_TRANSPORT_OF_SMALL_MOLECULES
84912	SLC35B4	solute carrier family 35, member B4											REACTOME_TRANSMEMBRANE_TRANSPORT_OF_SMALL_MOLECULES
29985	SLC39A3	solute carrier family 39 (zinc transporter), member 3											REACTOME_TRANSMEMBRANE_TRANSPORT_OF_SMALL_MOLECULES
7779	SLC30A1	solute carrier family 30 (zinc transporter), member 1											REACTOME_TRANSMEMBRANE_TRANSPORT_OF_SMALL_MOLECULES
5002	SLC22A18	solute carrier family 22, member 18											REACTOME_TRANSMEMBRANE_TRANSPORT_OF_SMALL_MOLECULES
9194	SLC16A7	solute carrier family 16, member 7 (monocarboxylic acid transporter 2)											REACTOME_TRANSMEMBRANE_TRANSPORT_OF_SMALL_MOLECULES
114134	SLC2A13	solute carrier family 2 (facilitated glucose transporter), member 13											REACTOME_TRANSMEMBRANE_TRANSPORT_OF_SMALL_MOLECULES
112	ADCY6	adenylate cyclase 6											REACTOME_TRANSMEMBRANE_TRANSPORT_OF_SMALL_MOLECULES
107	ADCY1	adenylate cyclase 1 (brain)											REACTOME_TRANSMEMBRANE_TRANSPORT_OF_SMALL_MOLECULES
108	ADCY2	adenylate cyclase 2 (brain)											REACTOME_TRANSMEMBRANE_TRANSPORT_OF_SMALL_MOLECULES
2793	GNGT2	guanine nucleotide binding protein (G protein), gamma transducing activity polypeptide 2											REACTOME_TRANSMEMBRANE_TRANSPORT_OF_SMALL_MOLECULES
59345	GNB4	guanine nucleotide binding protein (G protein), beta polypeptide 4											REACTOME_TRANSMEMBRANE_TRANSPORT_OF_SMALL_MOLECULES
5576	PRKAR2A	protein kinase, cAMP-dependent, regulatory, type II, alpha											REACTOME_TRANSMEMBRANE_TRANSPORT_OF_SMALL_MOLECULES
9619	ABCG1	ATP-binding cassette, sub-family G (WHITE), member 1											REACTOME_TRANSMEMBRANE_TRANSPORT_OF_SMALL_MOLECULES
8714	ABCC3	ATP-binding cassette, sub-family C (CFTR/MRP), member 3											REACTOME_TRANSMEMBRANE_TRANSPORT_OF_SMALL_MOLECULES
481	ATP1B1	ATPase, Na+/K+ transporting, beta 1 polypeptide											REACTOME_TRANSMEMBRANE_TRANSPORT_OF_SMALL_MOLECULES
26154	ABCA12	ATP-binding cassette, sub-family A (ABC1), member 12											REACTOME_TRANSMEMBRANE_TRANSPORT_OF_SMALL_MOLECULES
10058	ABCB6	ATP-binding cassette, sub-family B (MDR/TAP), member 6											REACTOME_TRANSMEMBRANE_TRANSPORT_OF_SMALL_MOLECULES
340273	ABCB5	ATP-binding cassette, sub-family B (MDR/TAP), member 5											REACTOME_TRANSMEMBRANE_TRANSPORT_OF_SMALL_MOLECULES
9429	ABCG2	ATP-binding cassette, sub-family G (WHITE), member 2											REACTOME_TRANSMEMBRANE_TRANSPORT_OF_SMALL_MOLECULES
22841	RAB11FIP2	RAB11 family interacting protein 2 (class I)											REACTOME_TRANSMEMBRANE_TRANSPORT_OF_SMALL_MOLECULES
360	AQP3	aquaporin 3 (Gill blood group)											REACTOME_TRANSMEMBRANE_TRANSPORT_OF_SMALL_MOLECULES
51761	ATP8A2	ATPase, aminophospholipid transporter, class I, type 8A, member 2											REACTOME_TRANSMEMBRANE_TRANSPORT_OF_SMALL_MOLECULES
5205	ATP8B1	ATPase, aminophospholipid transporter, class I, type 8B, member 1											REACTOME_TRANSMEMBRANE_TRANSPORT_OF_SMALL_MOLECULES
9914	ATP2C2	ATPase, Ca++ transporting, type 2C, member 2											REACTOME_TRANSMEMBRANE_TRANSPORT_OF_SMALL_MOLECULES
5521	PPP2R2B	protein phosphatase 2, regulatory subunit B, beta													PID_ATR_PATHWAY
54962	TIPIN	TIMELESS interacting protein													PID_ATR_PATHWAY
6240	RRM1	ribonucleotide reductase M1															PID_E2F_PATHWAY
23468	CBX5	chromobox homolog 5															PID_E2F_PATHWAY
5932	RBBP8	retinoblastoma binding protein 8															PID_E2F_PATHWAY
5902	RANBP1	RAN binding protein 1															PID_E2F_PATHWAY
23411	SIRT1	sirtuin 1															PID_E2F_PATHWAY
7083	TK1	thymidine kinase 1, soluble															PID_E2F_PATHWAY
26959	HBP1	HMG-box transcription factor 1															PID_E2F_PATHWAY
6576	SLC25A1	solute carrier family 25 (mitochondrial carrier; citrate transporter), member 1																		REACTOME_METABOLISM_OF_CARBOHYDRATES
3425	IDUA	iduronidase, alpha-L-																		REACTOME_METABOLISM_OF_CARBOHYDRATES
4669	NAGLU	N-acetylglucosaminidase, alpha																		REACTOME_METABOLISM_OF_CARBOHYDRATES
5634	PRPS2	phosphoribosyl pyrophosphate synthetase 2																		REACTOME_METABOLISM_OF_CARBOHYDRATES
4190	MDH1	malate dehydrogenase 1, NAD (soluble)																		REACTOME_METABOLISM_OF_CARBOHYDRATES
5091	PC	pyruvate carboxylase																		REACTOME_METABOLISM_OF_CARBOHYDRATES
283464	GXYLT1	glucoside xylosyltransferase 1																		REACTOME_METABOLISM_OF_CARBOHYDRATES
222537	HS3ST5	heparan sulfate (glucosamine) 3-O-sulfotransferase 5																		REACTOME_METABOLISM_OF_CARBOHYDRATES
9951	HS3ST4	heparan sulfate (glucosamine) 3-O-sulfotransferase 4																		REACTOME_METABOLISM_OF_CARBOHYDRATES
6487	ST3GAL3	ST3 beta-galactoside alpha-2,3-sialyltransferase 3																		REACTOME_METABOLISM_OF_CARBOHYDRATES
230	ALDOC	aldolase C, fructose-bisphosphate																		REACTOME_METABOLISM_OF_CARBOHYDRATES
8402	SLC25A11	solute carrier family 25 (mitochondrial carrier; oxoglutarate carrier), member 11																		REACTOME_METABOLISM_OF_CARBOHYDRATES
22856	CHSY1	chondroitin sulfate synthase 1																		REACTOME_METABOLISM_OF_CARBOHYDRATES
5836	PYGL	phosphorylase, glycogen, liver																		REACTOME_METABOLISM_OF_CARBOHYDRATES
6120	RPE	ribulose-5-phosphate-3-epimerase																		REACTOME_METABOLISM_OF_CARBOHYDRATES
3795	KHK	ketohexokinase (fructokinase)																		REACTOME_METABOLISM_OF_CARBOHYDRATES
2584	GALK1	galactokinase 1																		REACTOME_METABOLISM_OF_CARBOHYDRATES
280	AMY2B	amylase, alpha 2B (pancreatic)																		REACTOME_METABOLISM_OF_CARBOHYDRATES
3716	JAK1	Janus kinase 1
8503	PIK3R3	phosphoinositide-3-kinase, regulatory subunit 3 (gamma)
6776	STAT5A	signal transducer and activator of transcription 5A
1438	CSF2RA	colony stimulating factor 2 receptor, alpha, low-affinity (granulocyte-macrophage)
1977	EIF4E	eukaryotic translation initiation factor 4E
9470	EIF4E2	eukaryotic translation initiation factor 4E family member 2
23586	DDX58	DEAD (Asp-Glu-Ala-Asp) box polypeptide 58
317649	EIF4E3	eukaryotic translation initiation factor 4E family member 3
3839	KPNA3	karyopherin alpha 3 (importin alpha 4)
4615	MYD88	myeloid differentiation primary response gene (88)
3717	JAK2	Janus kinase 2
2185	PTK2B	PTK2B protein tyrosine kinase 2 beta
9846	GAB2	GRB2-associated binding protein 2
3570	IL6R	interleukin 6 receptor
1326	MAP3K8	mitogen-activated protein kinase kinase kinase 8
834	CASP1	caspase 1, apoptosis-related cysteine peptidase (interleukin 1, beta, convertase)
3575	IL7R	interleukin 7 receptor
51135	IRAK4	interleukin-1 receptor-associated kinase 4
10392	NOD1	nucleotide-binding oligomerization domain containing 1
54472	TOLLIP	toll interacting protein
8651	SOCS1	suppressor of cytokine signaling 1
3394	IRF8	interferon regulatory factor 8
6672	SP100	SP100 nuclear antigen
5618	PRLR	prolactin receptor
598	BCL2L1	BCL2-like 1
5337	PLD1	phospholipase D1, phosphatidylcholine-specific
2956	MSH6	mutS homolog 6 (E. coli)
367	AR	androgen receptor
5881	RAC3	ras-related C3 botulinum toxin substrate 3 (rho family, small GTP binding protein Rac3)
5156	PDGFRA	platelet-derived growth factor receptor, alpha polypeptide
2064	ERBB2	v-erb-b2 erythroblastic leukemia viral oncogene homolog 2, neuro/glioblastoma derived oncogene homolog (avian)
5727	PTCH1	patched 1
2737	GLI3	GLI family zinc finger 3
8321	FZD1	frizzled family receptor 1
8325	FZD8	frizzled family receptor 8
11211	FZD10	frizzled family receptor 10
637	BID	BH3 interacting domain death agonist
5915	RARB	retinoic acid receptor, beta
2271	FH	fumarate hydratase
3728	JUP	junction plakoglobin
83593	RASSF5	Ras association (RalGDS/AF-6) domain family member 5
9915	ARNT2	aryl-hydrocarbon receptor nuclear translocator 2
6196	RPS6KA2	ribosomal protein S6 kinase, 90kDa, polypeptide 2
3710	ITPR3	inositol 1,4,5-trisphosphate receptor, type 3
5289	PIK3C3	phosphoinositide-3-kinase, class 3
5908	RAP1B	RAP1B, member of RAS oncogene family
24137	KIF4A	kinesin family member 4A
56992	KIF15	kinesin family member 15
3835	KIF22	kinesin family member 22
5627	PROS1	protein S (alpha)
1525	CXADR	coxsackie virus and adenovirus receptor
6890	TAP1	transporter 1, ATP-binding cassette, sub-family B (MDR/TAP)
920	CD4	CD4 molecule
3693	ITGB5	integrin, beta 5
58484	NLRC4	NLR family, CARD domain containing 4
3702	ITK	IL2-inducible T-cell kinase
1780	DYNC1I1	dynein, cytoplasmic 1, intermediate chain 1
51626	DYNC2LI1	dynein, cytoplasmic 2, light intermediate chain 1
9040	UBE2M	ubiquitin-conjugating enzyme E2M
3385	ICAM3	intercellular adhesion molecule 3
23643	LY96	lymphocyte antigen 96
7098	TLR3	toll-like receptor 3
9641	IKBKE	inhibitor of kappa light polypeptide gene enhancer in B-cells, kinase epsilon
4064	CD180	CD180 molecule
1540	CYLD	cylindromatosis (turban tumor syndrome)
84166	NLRC5	NLR family, CARD domain containing 5
10878	CFHR3	complement factor H-related 3
114876	OSBPL1A	oxysterol binding protein-like 1A
84433	CARD11	caspase recruitment domain family, member 11
26259	FBXW8	F-box and WD repeat domain containing 8
114088	TRIM9	tripartite motif containing 9
122769	LRR1	leucine rich repeat protein 1
23304	UBR2	ubiquitin protein ligase E3 component n-recognin 2
6049	RNF6	ring finger protein (C3H2C3 type) 6
8139	GAN	gigaxonin
90678	LRSAM1	leucine rich repeat and sterile alpha motif containing 1
9867	PJA2	praja ring finger 2
5432	POLR2C	polymerase (RNA) II (DNA directed) polypeptide C, 33kDa
6917	TCEA1	transcription elongation factor A (SII), 1
4913	NTHL1	nth endonuclease III-like 1 (E. coli)
51692	CPSF3	cleavage and polyadenylation specific factor 3, 73kDa
9700	ESPL1	extra spindle pole bodies homolog 1 (S. cerevisiae)
7272	TTK	TTK protein kinase
23236	PLCB1	phospholipase C, beta 1 (phosphoinositide-specific)
5330	PLCB2	phospholipase C, beta 2
10242	KCNMB2	potassium large conductance calcium-activated channel, subfamily M, beta member 2
27094	KCNMB3	potassium large conductance calcium-activated channel, subfamily M beta member 3
6844	VAMP2	vesicle-associated membrane protein 2 (synaptobrevin 2)
3745	KCNB1	potassium voltage-gated channel, Shab-related subfamily, member 1
2903	GRIN2A	glutamate receptor, ionotropic, N-methyl D-aspartate 2A
2550	GABBR1	gamma-aminobutyric acid (GABA) B receptor, 1
3759	KCNJ2	potassium inwardly-rectifying channel, subfamily J, member 2
1138	CHRNA5	cholinergic receptor, nicotinic, alpha 5
55584	CHRNA9	cholinergic receptor, nicotinic, alpha 9
4646	MYO6	myosin VI
2744	GLS	glutaminase
6857	SYT1	synaptotagmin I
18	ABAT	4-aminobutyrate aminotransferase
131096	KCNH8	potassium voltage-gated channel, subfamily H (eag-related), member 8
170850	KCNG3	potassium voltage-gated channel, subfamily G, member 3
3737	KCNA2	potassium voltage-gated channel, shaker-related subfamily, member 2
3738	KCNA3	potassium voltage-gated channel, shaker-related subfamily, member 3
3739	KCNA4	potassium voltage-gated channel, shaker-related subfamily, member 4
3756	KCNH1	potassium voltage-gated channel, subfamily H (eag-related), member 1
57657	HCN3	hyperpolarization activated cyclic nucleotide-gated potassium channel 3
6843	VAMP1	vesicle-associated membrane protein 1 (synaptobrevin 1)
8417	STX7	syntaxin 7
8676	STX11	syntaxin 11
5321	PLA2G4A	phospholipase A2, group IVA (cytosolic, calcium-dependent)
5153	PDE1B	phosphodiesterase 1B, calmodulin-dependent
156	ADRBK1	adrenergic, beta, receptor kinase 1
2775	GNAO1	guanine nucleotide binding protein (G protein), alpha activating activity polypeptide O
410	ARSA	arylsulfatase A
2717	GLA	galactosidase, alpha
285362	SUMF1	sulfatase modifying factor 1
19	ABCA1	ATP-binding cassette, sub-family A (ABC1), member 1
5565	PRKAB2	protein kinase, AMP-activated, beta 2 non-catalytic subunit
8398	PLA2G6	phospholipase A2, group VI (cytosolic, calcium-independent)
8877	SPHK1	sphingosine kinase 1
5587	PRKD1	protein kinase D1
200576	PIKFYVE	phosphoinositide kinase, FYVE finger containing
9896	FIG4	FIG4 homolog, SAC1 lipid phosphatase domain containing (S. cerevisiae)
9110	MTMR4	myotubularin related protein 4
55361	PI4K2A	phosphatidylinositol 4-kinase type 2 alpha
259230	SGMS1	sphingomyelin synthase 1
10558	SPTLC1	serine palmitoyltransferase, long chain base subunit 1
55331	ACER3	alkaline ceramidase 3
9517	SPTLC2	serine palmitoyltransferase, long chain base subunit 2
79642	ARSJ	arylsulfatase family, member J
254531	LPCAT4	lysophosphatidylcholine acyltransferase 4
9791	PTDSS1	phosphatidylserine synthase 1
10413	YAP1	Yes-associated protein 1
10682	EBP	emopamil binding protein (sterol isomerase)
4023	LPL	lipoprotein lipase
3990	LIPC	lipase, hepatic
4598	MVK	mevalonate kinase
4597	MVD	mevalonate (diphospho) decarboxylase
23097	CDK19	cyclin-dependent kinase 19
1717	DHCR7	7-dehydrocholesterol reductase
7003	TEAD1	TEA domain family member 1 (SV40 transcriptional enhancer factor)
2820	GPD2	glycerol-3-phosphate dehydrogenase 2 (mitochondrial)
9524	TECR	trans-2,3-enoyl-CoA reductase
11010	GLIPR1	GLI pathogenesis-related 1
10478	SLC25A17	solute carrier family 25 (mitochondrial carrier; peroxisomal membrane protein, 34kDa), member 17
1200	TPP1	tripeptidyl peptidase I
138050	HGSNAT	heparan-alpha-glucosaminide N-acetyltransferase
2588	GALNS	galactosamine (N-acetyl)-6-sulfate sulfatase
8218	CLTCL1	clathrin, heavy chain-like 1
2517	FUCA1	fucosidase, alpha-L- 1, tissue
4125	MAN2B1	mannosidase, alpha, class 2B, member 1
3988	LIPA	lipase A, lysosomal acid, cholesterol esterase
3482	IGF2R	insulin-like growth factor 2 receptor
535	ATP6V0A1	ATPase, H+ transporting, lysosomal V0 subunit a1
23062	GGA2	golgi-associated, gamma adaptin ear containing, ARF binding protein 2
27074	LAMP3	lysosomal-associated membrane protein 3
768239	PSAPL1	prosaposin-like 1 (gene/pseudogene)
5143	PDE4C	phosphodiesterase 4C, cAMP-specific
5139	PDE3A	phosphodiesterase 3A, cGMP-inhibited
5152	PDE9A	phosphodiesterase 9A
4882	NPR2	natriuretic peptide receptor B/guanylate cyclase B (atrionatriuretic peptide receptor B)
51728	POLR3K	polymerase (RNA) III (DNA directed) polypeptide K, 12.3 kDa
10622	POLR3G	polymerase (RNA) III (DNA directed) polypeptide G (32kD)
29922	NME7	non-metastatic cells 7, protein expressed in (nucleoside-diphosphate kinase)
8833	GMPS	guanine monphosphate synthetase
5198	PFAS	phosphoribosylformylglycinamidine synthase
11164	NUDT5	nudix (nucleoside diphosphate linked moiety X)-type motif 5
5141	PDE4A	phosphodiesterase 4A, cAMP-specific
5607	MAP2K5	mitogen-activated protein kinase kinase 5
25759	SHC2	SHC (Src homology 2 domain containing) transforming protein 2
4915	NTRK2	neurotrophic tyrosine kinase, receptor, type 2
6016	RIT1	Ras-like without CAAX 1
117	ADCYAP1R1	adenylate cyclase activating polypeptide 1 (pituitary) receptor type I
10126	DNAL4	dynein, axonemal, light chain 4
23370	ARHGEF18	Rho/Rac guanine nucleotide exchange factor (GEF) 18
9828	ARHGEF17	Rho guanine nucleotide exchange factor (GEF) 17
1894	ECT2	epithelial cell transforming sequence 2 oncogene
393	ARHGAP4	Rho GTPase activating protein 4
10276	NET1	neuroepithelial cell transforming 1
84033	OBSCN	obscurin, cytoskeletal calmodulin and titin-interacting RhoGEF
57142	RTN4	reticulon 4
50628	GEMIN4	gem (nuclear organelle) associated protein 4
8487	GEMIN2	gem (nuclear organelle) associated protein 2
2776	GNAQ	guanine nucleotide binding protein (G protein), q polypeptide
8357	HIST1H3H	histone cluster 1, H3h
4602	MYB	v-myb myeloblastosis viral oncogene homolog (avian)
55619	DOCK10	dedicator of cytokinesis 10
1795	DOCK3	dedicator of cytokinesis 3
23414	ZFPM2	zinc finger protein, multitype 2
80005	DOCK5	dedicator of cytokinesis 5
81704	DOCK8	dedicator of cytokinesis 8
7222	TRPC3	transient receptor potential cation channel, subfamily C, member 3
5028	P2RY1	purinergic receptor P2Y, G-protein coupled, 1
7035	TFPI	tissue factor pathway inhibitor (lipoprotein-associated coagulation inhibitor)
6814	STXBP3	syntaxin binding protein 3
154664	ABCA13	ATP-binding cassette, sub-family A (ABC1), member 13
23461	ABCA5	ATP-binding cassette, sub-family A (ABC1), member 5
89845	ABCC10	ATP-binding cassette, sub-family C (CFTR/MRP), member 10
57819	LSM2	LSM2 homolog, U6 small nuclear RNA associated (S. cerevisiae)
1478	CSTF2	cleavage stimulation factor, 3' pre-RNA, subunit 2, 64kDa
1479	CSTF3	cleavage stimulation factor, 3' pre-RNA, subunit 3, 77kDa
23450	SF3B3	splicing factor 3b, subunit 3, 130kDa
9416	DDX23	DEAD (Asp-Glu-Ala-Asp) box polypeptide 23
5725	PTBP1	polypyrimidine tract binding protein 1
2957	GTF2A1	general transcription factor IIA, 1, 19/37kDa
2961	GTF2E2	general transcription factor IIE, polypeptide 2, beta 34kDa
6877	TAF5	TAF5 RNA polymerase II, TATA box binding protein (TBP)-associated factor, 100kDa
84057	MND1	meiotic nuclear divisions 1 homolog (S. cerevisiae)
2264	FGFR4	fibroblast growth factor receptor 4
147	ADRA1B	adrenergic, alpha-1B-, receptor
4660	PPP1R12B	protein phosphatase 1, regulatory subunit 12B
10203	CALCRL	calcitonin receptor-like
5921	RASA1	RAS p21 protein activator (GTPase activating protein) 1
57522	SRGAP1	SLIT-ROBO Rho GTPase activating protein 1
10725	NFAT5	nuclear factor of activated T-cells 5, tonicity-responsive
5063	PAK3	p21 protein (Cdc42/Rac)-activated kinase 3
1808	DPYSL2	dihydropyrimidinase-like 2
219699	UNC5B	unc-5 homolog B (C. elegans)
1073	CFL2	cofilin 2 (muscle)
1944	EFNA3	ephrin-A3
57689	LRRC4C	leucine rich repeat containing 4C
3358	HTR2C	5-hydroxytryptamine (serotonin) receptor 2C
7278	TUBA3C	tubulin, alpha 3c
347733	TUBB2B	tubulin, beta 2B class IIb
146956	EME1	essential meiotic endonuclease 1 homolog 1 (S. pombe)
7516	XRCC2	X-ray repair complementing defective repair in Chinese hamster cells 2
8438	RAD54L	RAD54-like (S. cerevisiae)
154	ADRB2	adrenergic, beta-2-, receptor, surface
4923	NTSR1	neurotensin receptor 1 (high affinity)
2066	ERBB4	v-erb-a erythroblastic leukemia viral oncogene homolog 4 (avian)
7134	TNNC1	troponin C type 1 (slow)
113026	PLCD3	phospholipase C, delta 3
3679	ITGA7	integrin, alpha 7
4133	MAP2	microtubule-associated protein 2
23327	NEDD4L	neural precursor cell expressed, developmentally down-regulated 4-like
23263	MCF2L	MCF.2 cell line derived transforming sequence-like
4916	NTRK3	neurotrophic tyrosine kinase, receptor, type 3
116984	ARAP2	ArfGAP with RhoGAP domain, ankyrin repeat and PH domain 2
171177	RHOV	ras homolog gene family, member V
51291	GMIP	GEM interacting protein
57514	ARHGAP31	Rho GTPase activating protein 31
83478	ARHGAP24	Rho GTPase activating protein 24
90627	STARD13	StAR-related lipid transfer (START) domain containing 13
93663	ARHGAP18	Rho GTPase activating protein 18
1907	EDN2	endothelin 2
9149	DYRK1B	dual-specificity tyrosine-(Y)-phosphorylation regulated kinase 1B
9170	LPAR2	lysophosphatidic acid receptor 2
4137	MAPT	microtubule-associated protein tau
9025	RNF8	ring finger protein 8
3029	HAGH	hydroxyacylglutathione hydrolase
7490	WT1	Wilms tumor 1
9635	CLCA2	chloride channel accessory 2
11340	EXOSC8	exosome component 8
118460	EXOSC6	exosome component 6
23404	EXOSC2	exosome component 2
5393	EXOSC9	exosome component 9
28960	DCPS	decapping enzyme, scavenger
4041	LRP5	low density lipoprotein receptor-related protein 5
56998	CTNNBIP1	catenin, beta interacting protein 1
80319	CXXC4	CXXC finger protein 4
23500	DAAM2	dishevelled associated activator of morphogenesis 2
27101	CACYBP	calcyclin binding protein
7374	UNG	uracil-DNA glycosylase
10038	PARP2	poly (ADP-ribose) polymerase 2
55247	NEIL3	nei endonuclease VIII-like 3 (E. coli)
9639	ARHGEF10	Rho guanine nucleotide exchange factor (GEF) 10
1051	CEBPB	CCAAT/enhancer binding protein (C/EBP), beta
54464	XRN1	5'-3' exoribonuclease 1
27258	LSM3	LSM3 homolog, U6 small nuclear RNA associated (S. cerevisiae)
51691	NAA38	N(alpha)-acetyltransferase 38, NatC auxiliary subunit
10200	MPHOSPH6	M-phase phosphoprotein 6
10161	LPAR6	lysophosphatidic acid receptor 6
2840	GPR17	G protein-coupled receptor 17
1854	DUT	deoxyuridine triphosphatase
1841	DTYMK	deoxythymidylate kinase (thymidylate kinase)
54756	IL17RD	interleukin 17 receptor D
1674	DES	desmin
10051	SMC4	structural maintenance of chromosomes 4
23397	NCAPH	non-SMC condensin I complex, subunit H
64151	NCAPG	non-SMC condensin I complex, subunit G
5744	PTHLH	parathyroid hormone-like hormone
54434	SSH1	slingshot homolog 1 (Drosophila)
6468	FBXW4	F-box and WD repeat domain containing 4
7089	TLE2	transducin-like enhancer of split 2 (E(sp1) homolog, Drosophila)
85458	DIXDC1	DIX domain containing 1
1737	DLAT	dihydrolipoamide S-acetyltransferase
39	ACAT2	acetyl-CoA acetyltransferase 2
224	ALDH3A2	aldehyde dehydrogenase 3 family, member A2
2739	GLO1	glyoxalase I
84264	HAGHL	hydroxyacylglutathione hydrolase-like
7368	UGT8	UDP glycosyltransferase 8
29968	PSAT1	phosphoserine aminotransferase 1
5723	PSPH	phosphoserine phosphatase
275	AMT	aminomethyltransferase
1491	CTH	cystathionase (cystathionine gamma-lyase)
314	AOC2	amine oxidase, copper containing 2 (retina-specific)
23464	GCAT	glycine C-acetyltransferase
55349	CHDH	choline dehydrogenase
6198	RPS6KB1	ribosomal protein S6 kinase, 70kDa, polypeptide 1
604	BCL6	B-cell CLL/lymphoma 6
54625	PARP14	poly (ADP-ribose) polymerase family, member 14
4636	MYL5	myosin, light chain 5, regulatory
50855	PARD6A	par-6 partitioning defective 6 homolog alpha (C. elegans)
10113	PREB	prolactin regulatory element binding
84002	B3GNT5	UDP-GlcNAc:betaGal beta-1,3-N-acetylglucosaminyltransferase 5
83475	DOHH	deoxyhypusine hydroxylase/monooxygenase
50614	GALNT9	UDP-N-acetyl-alpha-D-galactosamine:polypeptide N-acetylgalactosaminyltransferase 9 (GalNAc-T9)
55568	GALNT10	UDP-N-acetyl-alpha-D-galactosamine:polypeptide N-acetylgalactosaminyltransferase 10 (GalNAc-T10)
79623	GALNT14	UDP-N-acetyl-alpha-D-galactosamine:polypeptide N-acetylgalactosaminyltransferase 14 (GalNAc-T14)
29926	GMPPA	GDP-mannose pyrophosphorylase A
64841	GNPNAT1	glucosamine-phosphate N-acetyltransferase 1
85365	ALG2	asparagine-linked glycosylation 2, alpha-1,3-mannosyltransferase homolog (S. cerevisiae)
5277	PIGA	phosphatidylinositol glycan anchor biosynthesis, class A
128869	PIGU	phosphatidylinositol glycan anchor biosynthesis, class U
3732	CD82	CD82 molecule
143686	SESN3	sestrin 3
901	CCNG2	cyclin G2
1978	EIF4EBP1	eukaryotic translation initiation factor 4E binding protein 1
29904	EEF2K	eukaryotic elongation factor-2 kinase
8408	ULK1	unc-51-like kinase 1 (C. elegans)
6446	SGK1	serum/glucocorticoid regulated kinase 1
643	CXCR5	chemokine (C-X-C motif) receptor 5
4985	OPRD1	opioid receptor, delta 1
2863	GPR39	G protein-coupled receptor 39
5999	RGS4	regulator of G-protein signaling 4
10919	EHMT2	euchromatic histone-lysine N-methyltransferase 2
11178	LZTS1	leucine zipper, putative tumor suppressor 1
51776	ZAK	sterile alpha motif and leucine zipper containing kinase AZK
22800	RRAS2	related RAS viral (r-ras) oncogene homolog 2
1852	DUSP9	dual specificity phosphatase 9
11221	DUSP10	dual specificity phosphatase 10
5922	RASA2	RAS p21 protein activator 2
440	ASNS	asparagine synthetase (glutamine-hydrolyzing)
84706	GPT2	glutamic pyruvate transaminase (alanine aminotransferase) 2
6929	TCF3	transcription factor 3 (E2A immunoglobulin enhancer binding factors E12/E47)
23462	HEY1	hairy/enhancer-of-split related with YRPW motif 1
84612	PARD6B	par-6 partitioning defective 6 homolog beta (C. elegans)
49861	CLDN20	claudin 20
9414	TJP2	tight junction protein 2 (zona occludens 2)
154810	AMOTL1	angiomotin like 1
9863	MAGI2	membrane associated guanylate kinase, WW and PDZ domain containing 2
8735	MYH13	myosin, heavy chain 13, skeletal muscle
2037	EPB41L2	erythrocyte membrane protein band 4.1-like 2
8777	MPDZ	multiple PDZ domain protein
8837	CFLAR	CASP8 and FADD-like apoptosis regulator
5509	PPP1R3D	protein phosphatase 1, regulatory subunit 3D
1434	CSE1L	CSE1 chromosome segregation 1-like (yeast)
599	BCL2L2	BCL2-like 2
55062	WIPI1	WD repeat domain, phosphoinositide interacting 1
7466	WFS1	Wolfram syndrome 1 (wolframin)
51360	MBTPS2	membrane-bound transcription factor peptidase, site 2
6204	RPS10	ribosomal protein S10
22794	CASC3	cancer susceptibility candidate 3
9815	GIT2	G protein-coupled receptor kinase interacting ArfGAP 2
26056	RAB11FIP5	RAB11 family interacting protein 5 (class I)
57132	CHMP1B	charged multivesicular body protein 1B
1394	CRHR1	corticotropin releasing hormone receptor 1
8801	SUCLG2	succinate-CoA ligase, GDP-forming, beta subunit
8802	SUCLG1	succinate-CoA ligase, alpha subunit
6839	SUV39H1	suppressor of variegation 3-9 homolog 1 (Drosophila)
80854	SETD7	SET domain containing (lysine methyltransferase) 7
79723	SUV39H2	suppressor of variegation 3-9 homolog 2 (Drosophila)
84787	SUV420H2	suppressor of variegation 4-20 homolog 2 (Drosophila)
771	CA12	carbonic anhydrase XII
6442	SGCA	sarcoglycan, alpha (50kDa dystrophin-associated glycoprotein)
114907	FBXO32	F-box protein 32
23590	PDSS1	prenyl (decaprenyl) diphosphate synthase, subunit 1
29107	NXT1	NTF2-like export factor 1
1002	CDH4	cadherin 4, type 1, R-cadherin (retinal)
6710	SPTB	spectrin, beta, erythrocytic
6327	SCN2B	sodium channel, voltage-gated, type II, beta
6331	SCN5A	sodium channel, voltage-gated, type V, alpha subunit
100133941	CD24	CD24 molecule
1809	DPYSL3	dihydropyrimidinase-like 3
4209	MEF2D	myocyte enhancer factor 2D
586	BCAT1	branched chain amino-acid transaminase 1, cytosolic
6615	SNAI1	snail homolog 1 (Drosophila)
86	ACTL6A	actin-like 6A
23089	PEG10	paternally expressed 10
648	BMI1	BMI1 polycomb ring finger oncogene
57658	CALCOCO1	calcium binding and coiled-coil domain 1
9687	GREB1	growth regulation by estrogen in breast cancer 1
1786	DNMT1	DNA (cytosine-5-)-methyltransferase 1
2523	FUT1	fucosyltransferase 1 (galactoside 2-alpha-L-fucosyltransferase, H blood group)
2651	GCNT2	glucosaminyl (N-acetyl) transferase 2, I-branching enzyme (I blood group)
6484	ST3GAL4	ST3 beta-galactoside alpha-2,3-sialyltransferase 4
4094	MAF	v-maf musculoaponeurotic fibrosarcoma oncogene homolog (avian)
23324	MAN2B2	mannosidase, alpha, class 2B, member 2
64772	ENGASE	endo-beta-N-acetylglucosaminidase
10810	WASF3	WAS protein family, member 3
1056	CEL	carboxyl ester lipase (bile salt-stimulated lipase)
1003	CDH5	cadherin 5, type 2 (vascular endothelium)
5797	PTPRM	protein tyrosine phosphatase, receptor type, M
4685	NCAM2	neural cell adhesion molecule 2
257194	NEGR1	neuronal growth regulator 1
57502	NLGN4X	neuroligin 4, X-linked
57863	CADM3	cell adhesion molecule 3
4796	TONSL	tonsoku-like, DNA repair protein
1482	NKX2-5	NK2 homeobox 5
9464	HAND2	heart and neural crest derivatives expressed 2
1140	CHRNB1	cholinergic receptor, nicotinic, beta 1 (muscle)
152	ADRA2C	adrenergic, alpha-2C-, receptor
165829	GPR156	G protein-coupled receptor 156
65003	MRPL11	mitochondrial ribosomal protein L11
23424	TDRD7	tudor domain containing 7
54998	AURKAIP1	aurora kinase A interacting protein 1
5168	ENPP2	ectonucleotide pyrophosphatase/phosphodiesterase 2
4035	LRP1	low density lipoprotein receptor-related protein 1
8844	KSR1	kinase suppressor of ras 1
2877	GPX2	glutathione peroxidase 2 (gastrointestinal)
23682	RAB38	RAB38, member RAS oncogene family
5339	PLEC	plectin
3682	ITGAE	integrin, alpha E (antigen CD103, human mucosal lymphocyte antigen 1; alpha polypeptide)
10608	MXD4	MAX dimerization protein 4
154796	AMOT	angiomotin
5993	RFX5	regulatory factor X, 5 (influences HLA class II expression)
4435	CITED1	Cbp/p300-interacting transactivator, with Glu/Asp-rich carboxy-terminal domain, 1
200734	SPRED2	sprouty-related, EVH1 domain containing 2
659	BMPR2	bone morphogenetic protein receptor, type II (serine/threonine kinase)
28996	HIPK2	homeodomain interacting protein kinase 2
463	ZFHX3	zinc finger homeobox 3
8089	YEATS4	YEATS domain containing 4
80119	PIF1	PIF1 5'-to-3' DNA helicase homolog (S. cerevisiae)
3399	ID3	inhibitor of DNA binding 3, dominant negative helix-loop-helix protein
2063	NR2F6	nuclear receptor subfamily 2, group F, member 6
10224	ZNF443	zinc finger protein 443
10780	ZNF234	zinc finger protein 234
162963	ZNF610	zinc finger protein 610
168374	ZNF92	zinc finger protein 92
284307	ZIK1	zinc finger protein interacting with K protein 1 homolog (mouse)
285268	ZNF621	zinc finger protein 621
340385	ZNF517	zinc finger protein 517
348327	ZNF530	zinc finger protein 530
57474	ZNF490	zinc finger protein 490
7576	ZNF28	zinc finger protein 28
79973	ZNF442	zinc finger protein 442
80818	ZNF436	zinc finger protein 436
90075	ZNF30	zinc finger protein 30
90233	ZNF551	zinc finger protein 551
90594	ZNF439	zinc finger protein 439
9422	ZNF264	zinc finger protein 264
25805	BAMBI	BMP and activin membrane-bound inhibitor homolog (Xenopus laevis)
3376	IARS	isoleucyl-tRNA synthetase
9563	H6PD	hexose-6-phosphate dehydrogenase (glucose 1-dehydrogenase)
134266	GRPEL2	GrpE-like 2, mitochondrial (E. coli)
92609	TIMM50	translocase of inner mitochondrial membrane 50 homolog (S. cerevisiae)
8891	EIF2B3	eukaryotic translation initiation factor 2B, subunit 3 gamma, 58kDa
9555	H2AFY	H2A histone family, member Y
10848	PPP1R13L	protein phosphatase 1, regulatory subunit 13 like
5163	PDK1	pyruvate dehydrogenase kinase, isozyme 1
119391	GSTO2	glutathione S-transferase omega 2
4257	MGST1	microsomal glutathione S-transferase 1
26873	OPLAH	5-oxoprolinase (ATP-hydrolysing)
55229	PANK4	pantothenate kinase 4
9054	NFS1	NFS1 nitrogen fixation 1 homolog (S. cerevisiae)
4046	LSP1	lymphocyte-specific protein 1
7402	UTRN	utrophin
6304	SATB1	SATB homeobox 1
8644	AKR1C3	aldo-keto reductase family 1, member C3 (3-alpha hydroxysteroid dehydrogenase, type II)
2053	EPHX2	epoxide hydrolase 2, cytoplasmic
11099	PTPN21	protein tyrosine phosphatase, non-receptor type 21
2643	GCH1	GTP cyclohydrolase 1
9882	TBC1D4	TBC1 domain family, member 4
2288	FKBP4	FK506 binding protein 4, 59kDa
2289	FKBP5	FK506 binding protein 5
6613	SUMO2	SMT3 suppressor of mif two 3 homolog 2 (S. cerevisiae)
10020	GNE	glucosamine (UDP-N-acetyl)-2-epimerase/N-acetylmannosamine kinase
57690	TNRC6C	trinucleotide repeat containing 6C
56983	POGLUT1	protein O-glucosyltransferase 1
210	ALAD	aminolevulinate dehydratase
3145	HMBS	hydroxymethylbilane synthase
10465	PPIH	peptidylprolyl isomerase H (cyclophilin H)
10713	USP39	ubiquitin specific peptidase 39
84321	THOC3	THO complex 3
150094	SIK1	salt-inducible kinase 1
8405	SPOP	speckle-type POZ protein
8831	SYNGAP1	synaptic Ras GTPase activating protein 1
283871	PGP	phosphoglycolate phosphatase
5187	PER1	period homolog 1 (Drosophila)
50507	NOX4	NADPH oxidase 4
152503	SH3D19	SH3 domain containing 19
7164	TPD52L1	tumor protein D52-like 1
118429	ANTXR2	anthrax toxin receptor 2
10811	NOXA1	NADPH oxidase activator 1
124056	NOXO1	NADPH oxidase organizer 1
84938	ATG4C	ATG4 autophagy related 4 homolog C (S. cerevisiae)
221	ALDH3B1	aldehyde dehydrogenase 3 family, member B1
342184	FMN1	formin 1
124454	EARS2	glutamyl-tRNA synthetase 2, mitochondrial (putative)
122970	ACOT4	acyl-CoA thioesterase 4
64131	XYLT1	xylosyltransferase I
3382	ICA1	islet cell autoantigen 1, 69kDa
5798	PTPRN	protein tyrosine phosphatase, receptor type, N
55679	LIMS2	LIM and senescent cell antigen-like domains 2
2635	GBP3	guanylate binding protein 3
6535	SLC6A8	solute carrier family 6 (neurotransmitter transporter, creatine), member 8
25981	DNAH1	dynein, axonemal, heavy chain 1
84957	RELT	RELT tumor necrosis factor receptor
2109	ETFB	electron-transfer-flavoprotein, beta polypeptide
6892	TAPBP	TAP binding protein (tapasin)
55816	DOK5	docking protein 5
7080	NKX2-1	NK2 homeobox 1
146664	MGAT5B	mannosyl (alpha-1,6-)-glycoprotein beta-1,6-N-acetyl-glucosaminyltransferase, isozyme B
56603	CYP26B1	cytochrome P450, family 26, subfamily B, polypeptide 1
28998	MRPL13	mitochondrial ribosomal protein L13
1353	COX11	COX11 cytochrome c oxidase assembly homolog (yeast)
2861	GPR37	G protein-coupled receptor 37 (endothelin receptor type B-like)
3204	HOXA7	homeobox A7
7011	TEP1	telomerase-associated protein 1
7064	THOP1	thimet oligopeptidase 1
4218	RAB8A	RAB8A, member RAS oncogene family
100113407	TMEM170B	transmembrane protein 170B
100126784	LOC100126784	uncharacterized LOC100126784
100129617	LOC100129617	uncharacterized LOC100129617
100131496	LOC100131496	uncharacterized LOC100131496
100131564	LOC100131564	uncharacterized LOC100131564
100132356	LOC100132356	uncharacterized LOC100132356
100190986	LOC100190986	uncharacterized LOC100190986
10024	TROAP	trophinin associated protein (tastin)
100272217	LOC100272217	uncharacterized LOC100272217
100302692	FTX	FTX transcript, XIST regulator (non-protein coding)
10036	CHAF1A	chromatin assembly factor 1, subunit A (p150)
10045	SH2D3A	SH2 domain containing 3A
100505716	LOC100505716	uncharacterized LOC100505716
100505918	LOC100505918	uncharacterized LOC100505918
100506144	ZMYM6NB	ZMYM6 neighbor
10103	TSPAN1	tetraspanin 1
10133	OPTN	optineurin
10215	OLIG2	oligodendrocyte lineage transcription factor 2
10248	POP7	processing of precursor 7, ribonuclease P/MRP subunit (S. cerevisiae)
10290	SPEG	SPEG complex locus
10293	TRAIP	TRAF interacting protein
10307	APBB3	amyloid beta (A4) precursor protein-binding, family B, member 3
10385	BTN2A2	butyrophilin, subfamily 2, member A2
10391	CORO2B	coronin, actin binding protein, 2B
1041	CDSN	corneodesmosin
10446	LRRN2	leucine rich repeat neuronal 2
10457	GPNMB	glycoprotein (transmembrane) nmb
10475	TRIM38	tripartite motif containing 38
10541	ANP32B	acidic (leucine-rich) nuclear phosphoprotein 32 family, member B
10556	RPP30	ribonuclease P/MRP 30kDa subunit
10579	TACC2	transforming, acidic coiled-coil containing protein 2
10585	POMT1	protein-O-mannosyltransferase 1
10613	ERLIN1	ER lipid raft associated 1
10635	RAD51AP1	RAD51 associated protein 1
10659	CELF2	CUGBP, Elav-like family member 2
10721	POLQ	polymerase (DNA directed), theta
10741	RBBP9	retinoblastoma binding protein 9
10742	RAI2	retinoic acid induced 2
10777	ARPP21	cAMP-regulated phosphoprotein, 21kDa
10857	PGRMC1	progesterone receptor membrane component 1
10868	USP20	ubiquitin specific peptidase 20
10924	SMPDL3A	sphingomyelin phosphodiesterase, acid-like 3A
10953	TOMM34	translocase of outer mitochondrial membrane 34
10957	PNRC1	proline-rich nuclear receptor coactivator 1
11007	CCDC85B	coiled-coil domain containing 85B
11057	ABHD2	abhydrolase domain containing 2
11077	HSF2BP	heat shock transcription factor 2 binding protein
11092	C9orf9	chromosome 9 open reading frame 9
11146	GLMN	glomulin, FKBP associated protein
11152	WDR45	WD repeat domain 45
11159	RABL2A	RAB, member of RAS oncogene family-like 2A
11169	WDHD1	WD repeat and HMG-box DNA binding protein 1
11228	RASSF8	Ras association (RalGDS/AF-6) domain family (N-terminal) member 8
11244	ZHX1	zinc fingers and homeoboxes 1
112616	CMTM7	CKLF-like MARVEL transmembrane domain containing 7
112885	PHF21B	PHD finger protein 21B
113130	CDCA5	cell division cycle associated 5
113146	AHNAK2	AHNAK nucleoprotein 2
113174	SAAL1	serum amyloid A-like 1
113277	TMEM106A	transmembrane protein 106A
113829	SLC35A4	solute carrier family 35, member A4
114044	MCM3AP-AS1	MCM3AP antisense RNA 1 (non-protein coding)
114780	PKD1L2	polycystic kidney disease 1-like 2
114784	CSMD2	CUB and Sushi multiple domains 2
114786	XKR4	XK, Kell blood group complex subunit-related family, member 4
114822	RHPN1	rhophilin, Rho GTPase binding protein 1
114880	OSBPL6	oxysterol binding protein-like 6
115004	MB21D1	Mab-21 domain containing 1
115123	2017-03-03	membrane-associated ring finger (C3HC4) 3
115207	KCTD12	potassium channel tetramerisation domain containing 12
115548	FCHO2	FCH domain only 2
115704	EVI5L	ecotropic viral integration site 5-like
115817	DHRS1	dehydrogenase/reductase (SDR family) member 1
116224	FAM122A	family with sequence similarity 122A
116931	MED12L	mediator complex subunit 12-like
117144	CATSPER1	cation channel, sperm associated 1
117155	CATSPER2	cation channel, sperm associated 2
117283	IP6K3	inositol hexakisphosphate kinase 3
1181	CLCN2	chloride channel 2
1182	CLCN3	chloride channel 3
118471	PRAP1	proline-rich acidic protein 1
118881	COMTD1	catechol-O-methyltransferase domain containing 1
118924	FRA10AC1	fragile site, folic acid type, rare, fra(10)(q23.3) or fra(10)(q24.2) candidate 1
118980	SFXN2	sideroflexin 2
1193	CLIC2	chloride intracellular channel 2
119559	SFXN4	sideroflexin 4
120114	FAT3	FAT tumor suppressor homolog 3 (Drosophila)
122060	SLAIN1	SLAIN motif family, member 1
123720	WHAMM	WAS protein homolog associated with actin, golgi membranes and microtubules
124739	USP43	ubiquitin specific peptidase 43
124808	CCDC43	coiled-coil domain containing 43
125488	TTC39C	tetratricopeptide repeat domain 39C
126003	TRAPPC5	trafficking protein particle complex 5
126014	OSCAR	osteoclast associated, immunoglobulin-like receptor
126375	ZNF792	zinc finger protein 792
126526	C19orf47	chromosome 19 open reading frame 47
126820	WDR63	WD repeat domain 63
127262	TPRG1L	tumor protein p63 regulated 1-like
127700	OSCP1	organic solute carrier partner 1
127707	KLHDC7A	kelch domain containing 7A
128061	C1orf131	chromosome 1 open reading frame 131
128414	NKAIN4	Na+/K+ transporting ATPase interacting 4
129138	ANKRD54	ankyrin repeat domain 54
129303	TMEM150A	transmembrane protein 150A
130535	KCTD18	potassium channel tetramerisation domain containing 18
130814	PQLC3	PQ loop repeat containing 3
134285	TMEM171	transmembrane protein 171
134549	SHROOM1	shroom family member 1
135932	TMEM139	transmembrane protein 139
136895	C7orf31	chromosome 7 open reading frame 31
138162	C9orf116	chromosome 9 open reading frame 116
138724	C9orf131	chromosome 9 open reading frame 131
1397	CRIP2	cysteine-rich protein 2
140609	NEK7	NIMA (never in mitosis gene a)-related kinase 7
140707	BRI3BP	BRI3 binding protein
140730	RIMS4	regulating synaptic membrane exocytosis 4
140823	ROMO1	reactive oxygen species modulator 1
140883	ZNF280B	zinc finger protein 280B
141	ADPRH	ADP-ribosylarginine hydrolase
1429	CRYZ	crystallin, zeta (quinone reductase)
144406	WDR66	WD repeat domain 66
145407	C14orf37	chromosome 14 open reading frame 37
145483	FAM161B	family with sequence similarity 161, member B
145508	CEP128	centrosomal protein 128kDa
145581	LRFN5	leucine rich repeat and fibronectin type III domain containing 5
145773	FAM81A	family with sequence similarity 81, member A
146330	FBXL16	F-box and leucine-rich repeat protein 16
146691	TOM1L2	target of myb1-like 2 (chicken)
146857	SLFN13	schlafen family member 13
146880	LOC146880	Rho GTPase activating protein 27 pseudogene
147040	KCTD11	potassium channel tetramerisation domain containing 11
148304	C1orf74	chromosome 1 open reading frame 74
148418	SAMD13	sterile alpha motif domain containing 13
148534	TMEM56	transmembrane protein 56
1486	CTBS	chitobiase, di-N-acetyl-
148789	B3GALNT2	beta-1,3-N-acetylgalactosaminyltransferase 2
149076	ZNF362	zinc finger protein 362
149478	BTBD19	BTB (POZ) domain containing 19
150290	DUSP18	dual specificity phosphatase 18
150291	MORC2-AS1	MORC2 antisense RNA 1 (non-protein coding)
150709	ANKAR	ankyrin and armadillo repeat containing
151195	CCNYL1	cyclin Y-like 1
151887	CCDC80	coiled-coil domain containing 80
153241	CEP120	centrosomal protein 120kDa
153579	BTNL9	butyrophilin-like 9
153684	LOC153684	uncharacterized LOC153684
153768	PRELID2	PRELI domain containing 2
153769	PPP1R39	protein phosphatase 1, regulatory subunit 39
155060	LOC155060	AI894139 pseudogene
157680	VPS13B	vacuolar protein sorting 13 homolog B (yeast)
158431	ZNF782	zinc finger protein 782
158787	RIBC1	RIB43A domain with coiled-coils 1
159989	CCDC67	coiled-coil domain containing 67
160857	CCDC122	coiled-coil domain containing 122
161142	FAM71D	family with sequence similarity 71, member D
162394	SLFN5	schlafen family member 5
163049	ZNF791	zinc finger protein 791
163259	DENND2C	DENN/MADD domain containing 2C
163786	SASS6	spindle assembly 6 homolog (C. elegans)
163933	FAM43B	family with sequence similarity 43, member B
165055	CCDC138	coiled-coil domain containing 138
166378	SPATA5	spermatogenesis associated 5
166379	BBS12	Bardet-Biedl syndrome 12
167691	LCA5	Leber congenital amaurosis 5
1687	DFNA5	deafness, autosomal dominant 5
170394	PWWP2B	PWWP domain containing 2B
170679	PSORS1C1	psoriasis susceptibility 1 candidate 1
170680	PSORS1C2	psoriasis susceptibility 1 candidate 2
1819	DRG2	developmentally regulated GTP binding protein 2
191585	PLAC4	placenta-specific 4
195828	ZNF367	zinc finger protein 367
196441	ZFC3H1	zinc finger, C3H1-type containing
196463	PLBD2	phospholipase B domain containing 2
197135	PATL2	protein associated with topoisomerase II homolog 2 (yeast)
1979	EIF4EBP2	eukaryotic translation initiation factor 4E binding protein 2
199731	CADM4	cell adhesion molecule 4
200058	FLJ23867	uncharacterized protein FLJ23867
200150	PLD5	phospholipase D family, member 5
201134	CEP112	centrosomal protein 112kDa
201161	CENPV	centromere protein V
201176	ARHGAP27	Rho GTPase activating protein 27
201255	LRRC45	leucine rich repeat containing 45
201516	ZSCAN4	zinc finger and SCAN domain containing 4
203523	ZNF449	zinc finger protein 449
205428	C3orf58	chromosome 3 open reading frame 58
2121	EVC	Ellis van Creveld syndrome
2145	EZH1	enhancer of zeste homolog 1 (Drosophila)
2146	EZH2	enhancer of zeste homolog 2 (Drosophila)
219285	SAMD9L	sterile alpha motif domain containing 9-like
2196	FAT2	FAT tumor suppressor homolog 2 (Drosophila)
219899	TBCEL	tubulin folding cofactor E-like
219902	TMEM136	transmembrane protein 136
220213	OTUD1	OTU domain containing 1
221079	ARL5B	ADP-ribosylation factor-like 5B
221150	SKA3	spindle and kinetochore associated complex subunit 3
221527	ZBTB12	zinc finger and BTB domain containing 12
221662	RBM24	RNA binding motif protein 24
221692	PHACTR1	phosphatase and actin regulator 1
2217	FCGRT	Fc fragment of IgG, receptor, transporter, alpha
221833	SP8	Sp8 transcription factor
222389	BEND7	BEN domain containing 7
222553	SLC35F1	solute carrier family 35, member F1
222696	ZSCAN23	zinc finger and SCAN domain containing 23
2230	FDX1	ferredoxin 1
223075	CCDC129	coiled-coil domain containing 129
22807	IKZF2	IKAROS family zinc finger 2 (Helios)
22864	R3HDM2	R3H domain containing 2
22874	PLEKHA6	pleckstrin homology domain containing, family A member 6
22875	ENPP4	ectonucleotide pyrophosphatase/phosphodiesterase 4 (putative)
22925	PLA2R1	phospholipase A2 receptor 1, 180kDa
22936	ELL2	elongation factor, RNA polymerase II, 2
22995	CEP152	centrosomal protein 152kDa
23024	PDZRN3	PDZ domain containing ring finger 3
23030	KDM4B	lysine (K)-specific demethylase 4B
23034	SAMD4A	sterile alpha motif domain containing 4A
23037	PDZD2	PDZ domain containing 2
23038	WDTC1	WD and tetratricopeptide repeats 1
23076	RRP1B	ribosomal RNA processing 1 homolog B (S. cerevisiae)
23090	ZNF423	zinc finger protein 423
23130	ATG2A	ATG2 autophagy related 2 homolog A (S. cerevisiae)
23135	KDM6B	lysine (K)-specific demethylase 6B
2315	MLANA	melan-A
23166	STAB1	stabilin 1
23176	2017-09-08	septin 8
23189	KANK1	KN motif and ankyrin repeat domains 1
23199	KIAA0182	KIAA0182
23209	MLC1	megalencephalic leukoencephalopathy with subcortical cysts 1
23231	SEL1L3	sel-1 suppressor of lin-12-like 3 (C. elegans)
23240	KIAA0922	KIAA0922
23245	ASTN2	astrotactin 2
23247	KIAA0556	KIAA0556
23270	TSPYL4	TSPY-like 4
23274	CLEC16A	C-type lectin domain family 16, member A
23283	CSTF2T	cleavage stimulation factor, 3' pre-RNA, subunit 2, 64kDa, tau variant
23285	KIAA1107	KIAA1107
23301	EHBP1	EH domain binding protein 1
23316	CUX2	cut-like homeobox 2
23321	TRIM2	tripartite motif containing 2
23328	SASH1	SAM and SH3 domain containing 1
23334	SZT2	seizure threshold 2 homolog (mouse)
23339	VPS39	vacuolar protein sorting 39 homolog (S. cerevisiae)
23341	DNAJC16	DnaJ (Hsp40) homolog, subfamily C, member 16
23354	HAUS5	HAUS augmin-like complex, subunit 5
23383	MAU2	MAU2 chromatid cohesion factor homolog (C. elegans)
23499	MACF1	microtubule-actin crosslinking factor 1
23505	TMEM131	transmembrane protein 131
23508	TTC9	tetratricopeptide repeat domain 9
23516	SLC39A14	solute carrier family 39 (zinc transporter), member 14
23548	TTC33	tetratricopeptide repeat domain 33
23551	RASD2	RASD family, member 2
23558	WBP2	WW domain binding protein 2
23559	WBP1	WW domain binding protein 1
23569	PADI4	peptidyl arginine deiminase, type IV
23615	PYY2	peptide YY, 2 (seminalplasmin)
23629	BRD7P3	bromodomain containing 7 pseudogene 3
23753	SDF2L1	stromal cell-derived factor 2-like 1
24138	IFIT5	interferon-induced protein with tetratricopeptide repeats 5
252884	ZNF396	zinc finger protein 396
253714	MMS22L	MMS22-like, DNA repair protein
253725	FAM21C	family with sequence similarity 21, member C
255231	MCOLN2	mucolipin 2
2553	GABPB1	GA binding protein transcription factor, beta subunit 1
255394	TCP11L2	t-complex 11 (mouse)-like 2
256643	CXorf23	chromosome X open reading frame 23
256691	MAMDC2	MAM domain containing 2
25827	FBXL2	F-box and leucine-rich repeat protein 2
25850	ZNF345	zinc finger protein 345
25854	FAM149A	family with sequence similarity 149, member A
25893	TRIM58	tripartite motif containing 58
25896	INTS7	integrator complex subunit 7
25900	IFFO1	intermediate filament family orphan 1
25914	RTTN	rotatin
25943	C20orf194	chromosome 20 open reading frame 194
25974	MMACHC	methylmalonic aciduria (cobalamin deficiency) cblC type, with homocystinuria
26020	LRP10	low density lipoprotein receptor-related protein 10
26040	SETBP1	SET binding protein 1
26051	PPP1R16B	protein phosphatase 1, regulatory subunit 16B
26073	POLDIP2	polymerase (DNA-directed), delta interacting protein 2
26082	DKFZP434L187	uncharacterized LOC26082
26136	TES	testis derived transcript (3 LIM domains)
26231	LRRC29	leucine rich repeat containing 29
266727	MDGA1	MAM domain containing glycosylphosphatidylinositol anchor 1
26747	NUFIP1	nuclear fragile X mental retardation protein interacting protein 1
27031	NPHP3	nephronophthisis 3 (adolescent)
27085	MTBP	Mdm2, transformed 3T3 cell double minute 2, p53 binding protein (mouse) binding protein, 104kDa
27166	PRELID1	PRELI domain containing 1
27185	DISC1	disrupted in schizophrenia 1
27199	OXGR1	oxoglutarate (alpha-ketoglutarate) receptor 1
27241	BBS9	Bardet-Biedl syndrome 9
27293	SMPDL3B	sphingomyelin phosphodiesterase, acid-like 3B
27346	TMEM97	transmembrane protein 97
2802	GOLGA3	golgin A3
2804	GOLGB1	golgin B1
2825	GPR1	G protein-coupled receptor 1
282996	RBM20	RNA binding motif protein 20
283131	NEAT1	nuclear paraspeckle assembly transcript 1 (non-protein coding)
283232	TMEM80	transmembrane protein 80
283459	GATC	glutamyl-tRNA(Gln) amidotransferase, subunit C homolog (bacterial)
283659	PRTG	protogenin
284080	LOC284080	uncharacterized LOC284080
284161	GDPD1	glycerophosphodiester phosphodiesterase domain containing 1
284454	LOC284454	uncharacterized LOC284454
2845	GPR22	G protein-coupled receptor 22
284581	LOC284581	uncharacterized LOC284581
284992	CCDC150	coiled-coil domain containing 150
285830	HLA-F-AS1	HLA-F antisense RNA 1 (non-protein coding)
286204	CRB2	crumbs homolog 2 (Drosophila)
287	ANK2	ankyrin 2, neuronal
2896	GRN	granulin
28962	OSTM1	osteopetrosis associated transmembrane protein 1
28969	BZW2	basic leucine zipper and W2 domains 2
28970	C11orf54	chromosome 11 open reading frame 54
29028	ATAD2	ATPase family, AAA domain containing 2
29083	GTPBP8	GTP-binding protein 8 (putative)
29116	MYLIP	myosin regulatory light chain interacting protein
29128	UHRF1	ubiquitin-like with PHD and ring finger domains 1
29763	PACSIN3	protein kinase C and casein kinase substrate in neurons 3
29781	NCAPH2	non-SMC condensin II complex, subunit H2
29893	PSMC3IP	PSMC3 interacting protein
29941	PKN3	protein kinase N3
29980	DONSON	downstream neighbor of SON
30811	HUNK	hormonally up-regulated Neu-associated kinase
30820	KCNIP1	Kv channel interacting protein 1
30850	CDR2L	cerebellar degeneration-related protein 2-like
3097	HIVEP2	human immunodeficiency virus type I enhancer binding protein 2
317761	C14orf39	chromosome 14 open reading frame 39
3182	HNRNPAB	heterogeneous nuclear ribonucleoprotein A/B
3195	TLX1	T-cell leukemia homeobox 1
3198	HOXA1	homeobox A1
3199	HOXA2	homeobox A2
3202	HOXA5	homeobox A5
3219	HOXB9	homeobox B9
3233	HOXD4	homeobox D4
3299	HSF4	heat shock transcription factor 4
338707	B4GALNT4	beta-1,4-N-acetyl-galactosaminyl transferase 4
339416	ANKRD45	ankyrin repeat domain 45
339541	C1orf228	chromosome 1 open reading frame 228
340348	TSPAN33	tetraspanin 33
340371	NRBP2	nuclear receptor binding protein 2
340390	KIAA1875	KIAA1875
340527	NHSL2	NHS-like 2
340719	NANOS1	nanos homolog 1 (Drosophila)
3428	IFI16	interferon, gamma-inducible protein 16
345757	FAM174A	family with sequence similarity 174, member A
347240	KIF24	kinesin family member 24
347735	SERINC2	serine incorporator 2
353088	ZNF429	zinc finger protein 429
3547	IGSF1	immunoglobulin superfamily, member 1
359845	FAM101B	family with sequence similarity 101, member B
373861	HILS1	histone linker H1 domain, spermatid-specific 1
374393	FAM111B	family with sequence similarity 111, member B
374443	LOC374443	CLR pseudogene
374618	TEX9	testis expressed 9
375341	C3orf62	chromosome 3 open reading frame 62
375449	MAST4	microtubule associated serine/threonine kinase family member 4
3769	KCNJ13	potassium inwardly-rectifying channel, subfamily J, member 13
3855	KRT7	keratin 7
387103	CENPW	centromere protein W
387763	C11orf96	chromosome 11 open reading frame 96
388228	SBK1	SH3-binding domain kinase 1
388389	CCDC103	coiled-coil domain containing 103
388403	YPEL2	yippee-like 2 (Drosophila)
388591	RNF207	ring finger protein 207
388692	LOC388692	uncharacterized LOC388692
388962	BOLA3	bolA homolog 3 (E. coli)
389206	BEND4	BEN domain containing 4
389610	XKR5	XK, Kell blood group complex subunit-related family, member 5
389765	LOC389765	kinesin family member 27 pseudogene
3899	AFF3	AF4/FMR2 family, member 3
3934	LCN2	lipocalin 2
3936	LCP1	lymphocyte cytosolic protein 1 (L-plastin)
399473	SPRED3	sprouty-related, EVH1 domain containing 3
399949	C11orf88	chromosome 11 open reading frame 88
400673	VMAC	vimentin-type intermediate filament associated coiled-coil protein
401024	FSIP2	fibrous sheath interacting protein 2
401320	LOC401320	uncharacterized LOC401320
404203	SPINK6	serine peptidase inhibitor, Kazal type 6
404281	YY2	YY2 transcription factor
4045	LSAMP	limbic system-associated membrane protein
4059	BCAM	basal cell adhesion molecule (Lutheran blood group)
4077	NBR1	neighbor of BRCA1 gene 1
4105	MAGEA6	melanoma antigen family A, 6
414899	BLID	BH3-like motif containing, cell death inducer
421	ARVCF	armadillo repeat gene deleted in velocardiofacial syndrome
4299	AFF1	AF4/FMR2 family, member 1
432	ASGR1	asialoglycoprotein receptor 1
4335	MNT	MAX binding protein
440594	FLJ31662	uncharacterized LOC440594
440738	MAP1LC3C	microtubule-associated protein 1 light chain 3 gamma
440823	MIAT	myocardial infarction associated transcript (non-protein coding)
441058	MGC39584	uncharacterized LOC441058
441108	C5orf56	chromosome 5 open reading frame 56
441376	C8orf85	chromosome 8 open reading frame 85
444882	IGFL4	IGF-like family member 4
460	ASTN1	astrotactin 1
4648	MYO7B	myosin VIIB
4826	NNAT	neuronatin
4921	DDR2	discoidin domain receptor tyrosine kinase 2
493861	EID3	EP300 interacting inhibitor of differentiation 3
494470	RNF165	ring finger protein 165
50488	MINK1	misshapen-like kinase 1
50862	RNF141	ring finger protein 141
50863	NTM	neurotrimin
5098	PCDHGC3	protocadherin gamma subfamily C, 3
51002	TPRKB	TP53RK binding protein
51147	ING4	inhibitor of growth family, member 4
51148	CERCAM	cerebral endothelial cell adhesion molecule
51171	HSD17B14	hydroxysteroid (17-beta) dehydrogenase 14
51184	GPN3	GPN-loop GTPase 3
51277	DNAJC27	DnaJ (Hsp40) homolog, subfamily C, member 27
51279	C1RL	complement component 1, r subcomponent-like
51313	FAM198B	family with sequence similarity 198, member B
51315	KRCC1	lysine-rich coiled-coil 1
51318	MRPL35	mitochondrial ribosomal protein L35
51333	ZNF771	zinc finger protein 771
51352	WT1-AS	WT1 antisense RNA (non-protein coding)
51435	SCARA3	scavenger receptor class A, member 3
51450	PRRX2	paired related homeobox 2
51496	CTDSPL2	CTD (carboxy-terminal domain, RNA polymerase II, polypeptide A) small phosphatase like 2
51514	DTL	denticleless homolog (Drosophila)
51538	ZCCHC17	zinc finger, CCHC domain containing 17
51643	TMBIM4	transmembrane BAX inhibitor motif containing 4
51696	HECA	headcase homolog (Drosophila)
51704	GPRC5B	G protein-coupled receptor, family C, group 5, member B
51710	ZNF44	zinc finger protein 44
51760	SYT17	synaptotagmin XVII
51768	TM7SF3	transmembrane 7 superfamily member 3
51805	COQ3	coenzyme Q3 homolog, methyltransferase (S. cerevisiae)
5307	PITX1	paired-like homeodomain 1
5311	PKD2	polycystic kidney disease 2 (autosomal dominant)
5314	PKHD1	polycystic kidney and hepatic disease 1 (autosomal recessive)
5325	PLAGL1	pleiomorphic adenoma gene-like 1
53335	BCL11A	B-cell CLL/lymphoma 11A (zinc finger protein)
53349	ZFYVE1	zinc finger, FYVE domain containing 1
53836	GPR87	G protein-coupled receptor 87
53904	MYO3A	myosin IIIA
5396	PRRX1	paired related homeobox 1
5420	PODXL	podocalyxin-like
54206	ERRFI1	ERBB receptor feedback inhibitor 1
54360	CYTL1	cytokine-like 1
54414	SIAE	sialic acid acetylesterase
54438	GFOD1	glucose-fructose oxidoreductase domain containing 1
5447	POR	P450 (cytochrome) oxidoreductase
54491	FAM105A	family with sequence similarity 105, member A
54521	WDR44	WD repeat domain 44
54537	FAM35A	family with sequence similarity 35, member A
54551	MAGEL2	MAGE-like 2
54584	GNB1L	guanine nucleotide binding protein (G protein), beta polypeptide 1-like
54585	LZTFL1	leucine zipper transcription factor-like 1
54629	FAM63B	family with sequence similarity 63, member B
54741	LEPROT	leptin receptor overlapping transcript
54753	ZNF853	zinc finger protein 853
54801	HAUS6	HAUS augmin-like complex, subunit 6
54809	SAMD9	sterile alpha motif domain containing 9
54823	SWT1	SWT1 RNA endoribonuclease homolog (S. cerevisiae)
54828	BCAS3	breast carcinoma amplified sequence 3
54832	VPS13C	vacuolar protein sorting 13 homolog C (S. cerevisiae)
54842	MFSD6	major facilitator superfamily domain containing 6
54858	PGPEP1	pyroglutamyl-peptidase I
54892	NCAPG2	non-SMC condensin II complex, subunit G2
54932	EXD3	exonuclease 3'-5' domain containing 3
54969	C4orf27	chromosome 4 open reading frame 27
54970	TTC12	tetratricopeptide repeat domain 12
54986	ULK4	unc-51-like kinase 4 (C. elegans)
54991	C1orf159	chromosome 1 open reading frame 159
54997	TESC	tescalcin
55036	CCDC40	coiled-coil domain containing 40
55093	WDYHV1	WDYHV motif containing 1
55106	SLFN12	schlafen family member 12
55112	WDR60	WD repeat domain 60
55130	ARMC4	armadillo repeat containing 4
55159	RFWD3	ring finger and WD repeat domain 3
55175	KLHL11	kelch-like 11 (Drosophila)
55195	C14orf105	chromosome 14 open reading frame 105
55197	RPRD1A	regulation of nuclear pre-mRNA domain containing 1A
55210	ATAD3A	ATPase family, AAA domain containing 3A
55226	NAT10	N-acetyltransferase 10 (GCN5-related)
55238	SLC38A7	solute carrier family 38, member 7
55258	THNSL2	threonine synthase-like 2 (S. cerevisiae)
55270	NUDT15	nudix (nucleoside diphosphate linked moiety X)-type motif 15
55280	CWF19L1	CWF19-like 1, cell cycle control (S. pombe)
55296	TBC1D19	TBC1 domain family, member 19
55304	SPTLC3	serine palmitoyltransferase, long chain base subunit 3
553103	LOC553103	uncharacterized LOC553103
55329	MNS1	meiosis-specific nuclear structural 1
55336	FBXL8	F-box and leucine-rich repeat protein 8
55342	STRBP	spermatid perinuclear RNA binding protein
55346	TCP11L1	t-complex 11 (mouse)-like 1
55351	STK32B	serine/threonine kinase 32B
55370	PPP4R1L	protein phosphatase 4, regulatory subunit 1-like
55510	DDX43	DEAD (Asp-Glu-Ala-Asp) box polypeptide 43
55601	DDX60	DEAD (Asp-Glu-Ala-Asp) box polypeptide 60
55644	OSGEP	O-sialoglycoprotein endopeptidase
55646	LYAR	Ly1 antibody reactive homolog (mouse)
55652	SLC48A1	solute carrier family 48 (heme transporter), member 1
55716	LMBR1L	limb region 1 homolog (mouse)-like
55743	CHFR	checkpoint with forkhead and ring finger domains
55752	2017-09-11	septin 11
55812	SPATA7	spermatogenesis associated 7
55841	WWC3	WWC family member 3
55890	GPRC5C	G protein-coupled receptor, family C, group 5, member C
55917	CTTNBP2NL	CTTNBP2 N-terminal like
56126	PCDHB10	protocadherin beta 10
56130	PCDHB6	protocadherin beta 6
56134	PCDHAC2	protocadherin alpha subfamily C, 2
56136	PCDHA13	protocadherin alpha 13
56138	PCDHA11	protocadherin alpha 11
56140	PCDHA8	protocadherin alpha 8
56141	PCDHA7	protocadherin alpha 7
56143	PCDHA5	protocadherin alpha 5
56144	PCDHA4	protocadherin alpha 4
56145	PCDHA3	protocadherin alpha 3
56243	KIAA1217	KIAA1217
5629	PROX1	prospero homeobox 1
56605	ERO1LB	ERO1-like beta (S. cerevisiae)
56647	BCCIP	BRCA2 and CDKN1A interacting protein
5672	PSG4	pregnancy specific beta-1-glycoprotein 4
5673	PSG5	pregnancy specific beta-1-glycoprotein 5
5681	PSKH1	protein serine kinase H1
56852	RAD18	RAD18 homolog (S. cerevisiae)
56905	C15orf39	chromosome 15 open reading frame 39
56926	NCLN	nicalin
56952	PRTFDC1	phosphoribosyl transferase domain containing 1
56978	PRDM8	PR domain containing 8
57026	PDXP	pyridoxal (pyridoxine, vitamin B6) phosphatase
57116	ZNF695	zinc finger protein 695
57140	RNPEPL1	arginyl aminopeptidase (aminopeptidase B)-like 1
57146	TMEM159	transmembrane protein 159
57156	TMEM63C	transmembrane protein 63C
57158	JPH2	junctophilin 2
57190	SEPN1	selenoprotein N, 1
57326	PBXIP1	pre-B-cell leukemia homeobox interacting protein 1
57396	CLK4	CDC-like kinase 4
57462	KIAA1161	KIAA1161
57465	TBC1D24	TBC1 domain family, member 24
57475	PLEKHH1	pleckstrin homology domain containing, family H (with MyTH4 domain) member 1
57482	KIAA1211	KIAA1211
57493	HEG1	HEG homolog 1 (zebrafish)
57509	MTUS1	microtubule associated tumor suppressor 1
57520	HECW2	HECT, C2 and WW domain containing E3 ubiquitin protein ligase 2
57528	KCTD16	potassium channel tetramerisation domain containing 16
57531	HACE1	HECT domain and ankyrin repeat containing, E3 ubiquitin protein ligase 1
57597	BAHCC1	BAH domain and coiled-coil containing 1
57613	KIAA1467	KIAA1467
57619	SHROOM3	shroom family member 3
57621	ZBTB2	zinc finger and BTB domain containing 2
57622	LRFN1	leucine rich repeat and fibronectin type III domain containing 1
57633	LRRN1	leucine rich repeat neuronal 1
57636	ARHGAP23	Rho GTPase activating protein 23
57650	KIAA1524	KIAA1524
57666	FBRSL1	fibrosin-like 1
57673	BEND3	BEN domain containing 3
57674	RNF213	ring finger protein 213
57687	VAT1L	vesicle amine transport protein 1 homolog (T. californica)-like
57688	ZSWIM6	zinc finger, SWIM-type containing 6
57700	FAM160B1	family with sequence similarity 160, member B1
57701	NCKAP5L	NCK-associated protein 5-like
57718	PPP4R4	protein phosphatase 4, regulatory subunit 4
57719	ANO8	anoctamin 8
57724	EPG5	ectopic P-granules autophagy protein 5 homolog (C. elegans)
57728	WDR19	WD repeat domain 19
5793	PTPRG	protein tyrosine phosphatase, receptor type, G
5794	PTPRH	protein tyrosine phosphatase, receptor type, H
582	BBS1	Bardet-Biedl syndrome 1
58476	TP53INP2	tumor protein p53 inducible nuclear protein 2
585	BBS4	Bardet-Biedl syndrome 4
58505	OSTC	oligosaccharyltransferase complex subunit
59269	HIVEP3	human immunodeficiency virus type I enhancer binding protein 3
5939	RBMS2	RNA binding motif, single stranded interacting protein 2
6004	RGS16	regulator of G-protein signaling 16
6007	RHD	Rh blood group, D antigen
6038	RNASE4	ribonuclease, RNase A family, 4
60491	NIF3L1	NIF3 NGG1 interacting factor 3-like 1 (S. pombe)
60528	ELAC2	elaC homolog 2 (E. coli)
60672	MIIP	migration and invasion inhibitory protein
6098	ROS1	c-ros oncogene 1 , receptor tyrosine kinase
6101	RP1	retinitis pigmentosa 1 (autosomal dominant)
6182	MRPL12	mitochondrial ribosomal protein L12
6253	RTN2	reticulon 2
6328	SCN3A	sodium channel, voltage-gated, type III, alpha subunit
634	CEACAM1	carcinoembryonic antigen-related cell adhesion molecule 1 (biliary glycoprotein)
63922	CHTF18	CTF18, chromosome transmission fidelity factor 18 homolog (S. cerevisiae)
64081	PBLD	phenazine biosynthesis-like protein domain containing
64084	CLSTN2	calsyntenin 2
64112	MOAP1	modulator of apoptosis 1
64146	PDF	peptide deformylase (mitochondrial)
64167	ERAP2	endoplasmic reticulum aminopeptidase 2
642236	LOC642236	FSHD region gene 1 pseudogene
64224	HERPUD2	HERPUD family member 2
64225	ATL2	atlastin GTPase 2
642273	FAM110C	family with sequence similarity 110, member C
64285	RHBDF1	rhomboid 5 homolog 1 (Drosophila)
642938	FAM196A	family with sequence similarity 196, member A
643376	BTBD18	BTB (POZ) domain containing 18
64395	GMCL1	germ cell-less homolog 1 (Drosophila)
645864	MAGEB17	melanoma antigen family B, 17
646471	LOC646471	uncharacterized LOC646471
647024	C6orf132	chromosome 6 open reading frame 132
64718	UNKL	unkempt homolog (Drosophila)-like
6474	SHOX2	short stature homeobox 2
64759	TNS3	tensin 3
64778	FNDC3B	fibronectin type III domain containing 3B
64780	MICAL1	microtubule associated monoxygenase, calponin and LIM domain containing 1
64785	GINS3	GINS complex subunit 3 (Psf3 homolog)
64787	EPS8L2	EPS8-like 2
64788	LMF1	lipase maturation factor 1
64858	DCLRE1B	DNA cross-link repair 1B
64943	NT5DC2	5'-nucleotidase domain containing 2
64949	MRPS26	mitochondrial ribosomal protein S26
64975	MRPL41	mitochondrial ribosomal protein L41
65055	REEP1	receptor accessory protein 1
65059	RAPH1	Ras association (RalGDS/AF-6) and pleckstrin homology domains 1
65062	TMEM237	transmembrane protein 237
65249	ZSWIM4	zinc finger, SWIM-type containing 4
653160	LOC653160	uncharacterized LOC653160
6596	HLTF	helicase-like transcription factor
65979	PHACTR4	phosphatase and actin regulator 4
65983	GRAMD3	GRAM domain containing 3
65986	ZBTB10	zinc finger and BTB domain containing 10
65993	MRPS34	mitochondrial ribosomal protein S34
6612	SUMO3	SMT3 suppressor of mif two 3 homolog 3 (S. cerevisiae)
6641	SNTB1	syntrophin, beta 1 (dystrophin-associated protein A1, 59kDa, basic component 1)
6653	SORL1	sortilin-related receptor, L(DLR class) A repeats containing
6744	SSFA2	sperm specific antigen 2
6815	STYX	serine/threonine/tyrosine interacting protein
6835	SURF2	surfeit 2
687	KLF9	Kruppel-like factor 9
6886	TAL1	T-cell acute lymphocytic leukemia 1
6939	TCF15	transcription factor 15 (basic helix-loop-helix)
6948	TCN2	transcobalamin II
7071	KLF10	Kruppel-like factor 10
7112	TMPO	thymopoietin
7127	TNFAIP2	tumor necrosis factor, alpha-induced protein 2
7162	TPBG	trophoblast glycoprotein
7275	TUB	tubby homolog (mouse)
727851	RGPD8	RANBP2-like and GRIP domain containing 8
728215	FAM155A	family with sequence similarity 155, member A
729359	PLIN4	perilipin 4
729582	DIRC3	disrupted in renal carcinoma 3
729603	LOC729603	calcium binding protein P22 pseudogene
729967	MORN2	MORN repeat containing 2
729987	LOC729987	uncharacterized LOC729987
7301	TYRO3	TYRO3 protein tyrosine kinase
730101	LOC730101	uncharacterized LOC730101
744	MPPED2	metallophosphoesterase domain containing 2
7464	CORO2A	coronin, actin binding protein, 2A
7592	ZNF41	zinc finger protein 41
7620	ZNF69	zinc finger protein 69
7637	ZNF84	zinc finger protein 84
7739	ZNF185	zinc finger protein 185 (LIM domain)
7844	RNF103	ring finger protein 103
7873	MANF	mesencephalic astrocyte-derived neurotrophic factor
78995	C17orf53	chromosome 17 open reading frame 53
79050	NOC4L	nucleolar complex associated 4 homolog (S. cerevisiae)
79072	FASTKD3	FAST kinase domains 3
79075	DSCC1	defective in sister chromatid cohesion 1 homolog (S. cerevisiae)
79077	DCTPP1	dCTP pyrophosphatase 1
79080	CCDC86	coiled-coil domain containing 86
79092	CARD14	caspase recruitment domain family, member 14
79094	CHAC1	ChaC, cation transport regulator homolog 1 (E. coli)
79098	C1orf116	chromosome 1 open reading frame 116
79149	ZSCAN5A	zinc finger and SCAN domain containing 5A
79156	PLEKHF1	pleckstrin homology domain containing, family F (with FYVE domain) member 1
79187	FSD1	fibronectin type III and SPRY domain containing 1
79444	BIRC7	baculoviral IAP repeat containing 7
79567	FAM65A	family with sequence similarity 65, member A
79598	CEP97	centrosomal protein 97kDa
79616	CCNJL	cyclin J-like
79622	SNRNP25	small nuclear ribonucleoprotein 25kDa (U11/U12)
79633	FAT4	FAT tumor suppressor homolog 4 (Drosophila)
79657	RPAP3	RNA polymerase II associated protein 3
79740	ZBBX	zinc finger, B-box domain containing
79772	MCTP1	multiple C2 domains, transmembrane 1
79805	VASH2	vasohibin 2
79807	GSTCD	glutathione S-transferase, C-terminal domain containing
79858	NEK11	NIMA (never in mitosis gene a)- related kinase 11
79884	MAP9	microtubule-associated protein 9
79890	RIN3	Ras and Rab interactor 3
79915	ATAD5	ATPase family, AAA domain containing 5
79917	MAGIX	MAGI family member, X-linked
79932	KIAA0319L	KIAA0319-like
79979	TRMT2B	TRM2 tRNA methyltransferase 2 homolog B (S. cerevisiae)
80018	NAA25	N(alpha)-acetyltransferase 25, NatB auxiliary subunit
80022	MYO15B	myosin XVB pseudogene
80028	FBXL18	F-box and leucine-rich repeat protein 18
80059	LRRTM4	leucine rich repeat transmembrane neuronal 4
80178	C16orf59	chromosome 16 open reading frame 59
80179	MYO19	myosin XIX
80311	KLHL15	kelch-like 15 (Drosophila)
80313	LRRC27	leucine rich repeat containing 27
80315	CPEB4	cytoplasmic polyadenylation element binding protein 4
80325	ABTB1	ankyrin repeat and BTB (POZ) domain containing 1
80351	TNKS2	tankyrase, TRF1-interacting ankyrin-related ADP-ribose polymerase 2
80741	LY6G5C	lymphocyte antigen 6 complex, locus G5C
80757	TMEM121	transmembrane protein 121
80758	PRR7	proline rich 7 (synaptic)
80816	ASXL3	additional sex combs like 3 (Drosophila)
80820	EEPD1	endonuclease/exonuclease/phosphatase family domain containing 1
81493	SYNC	syncoilin, intermediate filament protein
81545	FBXO38	F-box protein 38
81554	WBSCR16	Williams-Beuren syndrome chromosome region 16
81619	TSPAN14	tetraspanin 14
81629	TSSK3	testis-specific serine kinase 3
81631	MAP1LC3B	microtubule-associated protein 1 light chain 3 beta
81887	LAS1L	LAS1-like (S. cerevisiae)
8192	CLPP	ClpP caseinolytic peptidase, ATP-dependent, proteolytic subunit homolog (E. coli)
8270	LAGE3	L antigen family, member 3
8291	DYSF	dysferlin, limb girdle muscular dystrophy 2B (autosomal recessive)
83481	EPPK1	epiplakin 1
83596	BCL2L12	BCL2-like 12 (proline rich)
83643	CCDC3	coiled-coil domain containing 3
83696	TRAPPC9	trafficking protein particle complex 9
83714	NRIP2	nuclear receptor interacting protein 2
83719	YPEL3	yippee-like 3 (Drosophila)
83743	GRWD1	glutamate-rich WD repeat containing 1
83849	SYT15	synaptotagmin XV
83903	GSG2	germ cell associated 2 (haspin)
83986	ITFG3	integrin alpha FG-GAP repeat containing 3
84083	ZRANB3	zinc finger, RAN-binding domain containing 3
84108	PCGF6	polycomb group ring finger 6
84138	SLC7A6OS	solute carrier family 7, member 6 opposite strand
84140	FAM161A	family with sequence similarity 161, member A
84230	LRRC8C	leucine rich repeat containing 8 family, member C
84250	ANKRD32	ankyrin repeat domain 32
84276	NICN1	nicolin 1
84279	PRADC1	protease-associated domain containing 1
84306	PDCD2L	programmed cell death 2-like
84307	ZNF397	zinc finger protein 397
84456	L3MBTL3	l(3)mbt-like 3 (Drosophila)
84645	C22orf23	chromosome 22 open reading frame 23
84660	CCDC62	coiled-coil domain containing 62
84680	ACCS	1-aminocyclopropane-1-carboxylate synthase homolog (Arabidopsis)(non-functional)
84698	CAPS2	calcyphosine 2
8470	SORBS2	sorbin and SH3 domain containing 2
84700	MYO18B	myosin XVIIIB
8479	HIRIP3	HIRA interacting protein 3
84795	PYROXD2	pyridine nucleotide-disulphide oxidoreductase domain 2
84816	RTN4IP1	reticulon 4 interacting protein 1
84826	SFT2D3	SFT2 domain containing 3
84886	C1orf198	chromosome 1 open reading frame 198
8490	RGS5	regulator of G-protein signaling 5
84910	TMEM87B	transmembrane protein 87B
84918	LRP11	low density lipoprotein receptor-related protein 11
84958	SYTL1	synaptotagmin-like 1
8497	PPFIA4	protein tyrosine phosphatase, receptor type, f polypeptide (PTPRF), interacting protein (liprin), alpha 4
85315	PAQR8	progestin and adipoQ receptor family member VIII
8533	COPS3	COP9 constitutive photomorphogenic homolog subunit 3 (Arabidopsis)
85414	SLC45A3	solute carrier family 45, member 3
85446	ZFHX2	zinc finger homeobox 2
8642	DCHS1	dachsous 1 (Drosophila)
8711	TNK1	tyrosine kinase, non-receptor, 1
8726	EED	embryonic ectoderm development
8780	RIOK3	RIO kinase 3 (yeast)
8834	TMEM11	transmembrane protein 11
89792	GAL3ST3	galactose-3-O-sulfotransferase 3
89797	NAV2	neuron navigator 2
89848	FCHSD1	FCH and double SH3 domains 1
8987	STBD1	starch binding domain 1
90121	TSR2	TSR2, 20S rRNA accumulation, homolog (S. cerevisiae)
90204	ZSWIM1	zinc finger, SWIM-type containing 1
90378	SAMD1	sterile alpha motif domain containing 1
90480	GADD45GIP1	growth arrest and DNA-damage-inducible, gamma interacting protein 1
9066	SYT7	synaptotagmin VII
90956	ADCK2	aarF domain containing kinase 2
90987	ZNF251	zinc finger protein 251
91057	CCDC34	coiled-coil domain containing 34
91351	DDX60L	DEAD (Asp-Glu-Ala-Asp) box polypeptide 60-like
91368	CDKN2AIPNL	CDKN2A interacting protein N-terminal like
91419	XRCC6BP1	XRCC6 binding protein 1
91526	ANKRD44	ankyrin repeat domain 44
91543	RSAD2	radical S-adenosyl methionine domain containing 2
91608	RASL10B	RAS-like, family 10, member B
91663	MYADM	myeloid-associated differentiation marker
9182	RASSF9	Ras association (RalGDS/AF-6) domain family (N-terminal) member 9
91860	CALML4	calmodulin-like 4
92017	SNX29	sorting nexin 29
9204	ZMYM6	zinc finger, MYM-type 6
9215	LARGE	like-glycosyltransferase
92211	CDHR1	cadherin-related family member 1
92345	NAF1	nuclear assembly factor 1 homolog (S. cerevisiae)
9236	CCPG1	cell cycle progression 1
92565	FANK1	fibronectin type III and ankyrin repeat domains 1
9258	MFHAS1	malignant fibrous histiocytoma amplified sequence 1
92610	TIFA	TRAF-interacting protein with forkhead-associated domain
9262	STK17B	serine/threonine kinase 17b
92979	2017-03-09	membrane-associated ring finger (C3HC4) 9
92999	ZBTB47	zinc finger and BTB domain containing 47
9300	SNORD28	small nucleolar RNA, C/D box 28
93323	HAUS8	HAUS augmin-like complex, subunit 8
9358	ITGBL1	integrin, beta-like 1 (with EGF-like repeat domains)
93974	ATPIF1	ATPase inhibitory factor 1
94015	TTYH2	tweety homolog 2 (Drosophila)
9455	HOMER2	homer homolog 2 (Drosophila)
9456	HOMER1	homer homolog 1 (Drosophila)
9481	SLC25A27	solute carrier family 25, member 27
9486	CHST10	carbohydrate sulfotransferase 10
9529	BAG5	BCL2-associated athanogene 5
9585	KIF20B	kinesin family member 20B
9590	AKAP12	A kinase (PRKA) anchor protein 12
9609	RAB36	RAB36, member RAS oncogene family
9665	KIAA0430	KIAA0430
9686	VGLL4	vestigial like 4 (Drosophila)
9711	KIAA0226	KIAA0226
9728	SECISBP2L	SECIS binding protein 2-like
9742	IFT140	intraflagellar transport 140 homolog (Chlamydomonas)
9749	PHACTR2	phosphatase and actin regulator 2
9772	KIAA0195	KIAA0195
9811	CTIF	CBP80/20-dependent translation initiation factor
9830	TRIM14	tripartite motif containing 14
9842	PLEKHM1	pleckstrin homology domain containing, family M (with RUN domain) member 1
9848	MFAP3L	microfibrillar-associated protein 3-like
9853	RUSC2	RUN and SH3 domain containing 2
9881	TRANK1	tetratricopeptide repeat and ankyrin repeat containing 1
9895	TECPR2	tectonin beta-propeller repeat containing 2
9906	SLC35E2	solute carrier family 35, member E2
9937	DCLRE1A	DNA cross-link repair 1A
