# Supplementary material for: The cohesin complex prevents Myc-induced replication stress
Source: Cell Death Dis. 2017 Jul 27;8(7):e2956–. doi: 10.1038/cddis.2017.345 (PMC5550886; doi:10.1038/cddis.2017.345)
Supplement: Supplementary Table 3 [file cddis2017345x4.xlsx]

## Sheet: siCtrl_OHT_24h
gene symbol	baseMean	log2FC	padj	DEG
ABAT	334.614	-0.893338	4.45687e-09	DOWN
ABCA1	64.4021	-0.699395	0.00389843	DOWN
ABCA3	170.751	1.46032	5.06931e-16	UP
ABCB1	329.343	0.733981	5.20075e-06	UP
ABCC3	263.375	-0.897622	5.74473e-08	DOWN
ABCD1	246.343	-0.736656	1.29415e-05	DOWN
ABCG1	104.588	-1.33811	4.41544e-11	DOWN
ABCG2	167.736	1.16044	4.05898e-10	UP
ABLIM3	304.637	-0.503159	0.00290047	DOWN
ABR	1068.86	-0.643414	5.18048e-11	DOWN
ACAN	239.529	-0.718283	2.68976e-05	DOWN
ACBD7	516.573	-0.718744	5.26176e-08	DOWN
ACKR3	527.361	-0.994572	1.12834e-15	DOWN
ACRC	136.193	0.54189	0.0143536	UP
ACSF2	212.53	-0.826969	2.75569e-06	DOWN
ACSL1	785.989	0.594448	4.35475e-07	UP
ACVR2B	1053.82	-0.519898	8.71056e-06	DOWN
ADAM12	697.745	-0.977302	1.87806e-16	DOWN
ADAMTS1	442.076	0.587379	4.37742e-05	UP
ADAMTS10	240.023	-0.73439	1.95785e-05	DOWN
ADAMTS15	258.54	-0.614797	0.000467893	DOWN
ADAMTS8	88.6588	0.670202	0.00384912	UP
ADAP1	214.855	0.563247	0.0037883	UP
ADARB1	650.434	0.800504	6.94421e-12	UP
ADCYAP1R1	525.138	3.44797	4.16882e-130	UP
ADGRB1	359.425	0.748112	4.98381e-07	UP
ADGRG1	557.599	-0.929434	1.41663e-14	DOWN
ADGRL4	61.3606	-0.591473	0.0181293	DOWN
ADORA1	404.339	-0.615475	1.79964e-05	DOWN
ADPRH	118.809	0.928685	6.04952e-06	UP
ADRA2C	502.741	0.533129	0.00021698	UP
AFAP1L1	1317.36	0.636486	1.31815e-11	UP
AGAP2	124.57	-0.55874	0.0133309	DOWN
AGO4	161.016	-0.879179	6.30136e-06	DOWN
AHNAK2	4076.88	-1.43565	6.89387e-93	DOWN
AK4	2428.65	0.692226	2.46995e-20	UP
ALDH6A1	248.2	-0.559001	0.00193909	DOWN
ALOXE3	73.2713	0.663162	0.00573717	UP
ALPK1	503.491	-0.504686	0.000311284	DOWN
ANG	54.0122	-0.569246	0.0256948	DOWN
ANKEF1	296.834	0.549748	0.00097063	UP
ANKH	1004.86	0.786317	2.58773e-14	UP
ANKRD34A	298.885	0.513261	0.00282311	UP
ANKS6	1295	0.524224	3.15133e-08	UP
APAF1	781.132	-0.624116	1.00552e-06	DOWN
APBA1	69.4235	-0.871114	0.000149117	DOWN
APH1B	526.975	-0.58981	1.68763e-05	DOWN
APOL6	926.304	-0.716465	5.7605e-10	DOWN
ARFGAP3	710.119	-0.510661	1.60505e-05	DOWN
ARFGEF3	994.368	1.40702	2.60314e-40	UP
ARHGAP22	145.531	1.51819	5.0853e-16	UP
ARHGAP31	1018.57	-1.37114	3.19369e-42	DOWN
ARHGAP6	56.5448	0.865448	0.000223678	UP
ARHGEF10L	298.313	-0.535558	0.00137663	DOWN
ARHGEF40	2263.08	-0.814798	5.36101e-25	DOWN
ARL4C	1388.69	-0.837988	1.25192e-21	DOWN
ARRB1	894.862	1.32977	1.25246e-39	UP
ARRDC3	681.805	-1.07812	2.02471e-19	DOWN
ARSA	517.827	-0.53875	0.000100735	DOWN
ARSI	669.692	-0.568888	6.23106e-06	DOWN
ASB13	547.224	0.804367	1.54616e-10	UP
ATF3	687.139	0.843059	1.50004e-13	UP
ATL1	359.659	-0.687991	3.8926e-06	DOWN
ATP10D	1008.3	0.585968	4.27742e-08	UP
ATP1A3	194.164	1.21722	2.61647e-12	UP
ATP2B4	1259.21	-0.568022	2.91979e-08	DOWN
ATP6V0E2-AS1	84.0052	0.535243	0.0292448	UP
ATP6V1E2	312.678	0.701206	6.6135e-06	UP
ATP8A2	74.0093	-0.54577	0.0302907	DOWN
AUTS2	355.8	-0.524322	0.00083767	DOWN
B3GALNT1	828.869	0.596071	6.64603e-08	UP
B3GNT3	124.03	-0.562262	0.0120302	DOWN
BAMBI	386.492	0.664065	1.29403e-05	UP
BATF3	364.19	0.833918	2.4753e-08	UP
BEAN1	47.4597	-0.549033	0.0336111	DOWN
BMF	156.673	-1.19672	1.88565e-10	DOWN
BMP2	235.849	0.53959	0.00343686	UP
BMP6	280.386	1.13179	3.26424e-13	UP
BMPR2	1173.73	-0.545295	2.23146e-08	DOWN
BNIP3L	1513.28	-0.520688	4.03757e-09	DOWN
BOC	255.054	0.698902	3.16125e-05	UP
BTBD2	346.445	-0.597877	0.000126084	DOWN
C10orf10	296.378	-1.08436	1.39576e-12	DOWN
C10orf95	50.6483	0.656474	0.00811839	UP
C14orf132	823.897	-0.668423	2.17927e-09	DOWN
C15orf41	360.082	0.539805	0.000485173	UP
C15orf52	1536.44	-0.518055	1.18207e-08	DOWN
C17orf51	1867.51	0.622023	7.33261e-14	UP
C1orf145	49.7693	-0.684121	0.00530785	DOWN
C1orf61	72.551	1.22199	1.97244e-08	UP
C1QTNF6	335.215	-0.616975	0.000100058	DOWN
C1R	215.722	-0.572698	0.0019643	DOWN
C20orf194	334.143	-0.622518	6.16936e-05	DOWN
C4orf33	83.2078	-0.572143	0.0190012	DOWN
C5orf30	669.936	0.615077	1.54448e-07	UP
C9orf116	112.377	0.514948	0.0300758	UP
C9orf41	914.638	0.60184	1.67042e-08	UP
CA12	1916.26	0.722736	1.97115e-19	UP
CA2	191.379	0.530585	0.00711253	UP
CA8	77.1431	0.919216	4.24195e-05	UP
CABP7	173.892	-0.594511	0.00278273	DOWN
CACFD1	579.024	-0.595799	3.48838e-06	DOWN
CACNA1H	669.098	-0.511336	3.57638e-05	DOWN
CACNB4	351.95	0.833803	1.74492e-08	UP
CADM3	343.398	-0.648418	4.03957e-05	DOWN
CALCOCO1	427.29	-0.967417	4.98159e-13	DOWN
CALML4	829.168	0.612451	5.28352e-08	UP
CAMK2N1	379.029	-0.857614	1.9437e-09	DOWN
CAMKK2	901.954	0.510028	5.08888e-06	UP
CAMKMT	132.478	0.645963	0.00225785	UP
CAMKV	250.179	2.65907	2.23017e-57	UP
CAPN5	301.581	-1.0864	6.69297e-13	DOWN
CAPSL	89.5301	0.637459	0.00626609	UP
CARD11	122.929	-0.942377	3.94983e-06	DOWN
CARD6	216.638	-0.832205	2.94897e-06	DOWN
CASC15	47.2708	-0.665834	0.0070924	DOWN
CASKIN1	116.375	1.01825	8.80447e-07	UP
CBLB	159.622	-0.596103	0.0042161	DOWN
CBLN3	85.1397	-0.559843	0.0219532	DOWN
CC2D2A	877.895	0.508295	8.13599e-06	UP
CCBE1	750.653	-0.647845	9.93297e-09	DOWN
CCDC113	278.222	0.869767	1.66178e-07	UP
CCDC136	200.005	1.05999	4.44911e-09	UP
CCDC181	230.427	0.80172	2.93107e-06	UP
CCDC3	1506.91	0.582699	3.61095e-10	UP
CCDC69	420.81	-0.572893	0.000139305	DOWN
CCDC80	1946.22	-0.724493	5.61878e-19	DOWN
CCDC86	982.389	0.53988	5.97539e-06	UP
CCIN	161.624	-0.752588	0.000119734	DOWN
CCNG2	284.321	-1.07061	1.22944e-11	DOWN
CD180	71.6	-0.71487	0.00245184	DOWN
CD1D	172.413	1.14897	2.16522e-10	UP
CD37	67.0032	-0.534354	0.0358086	DOWN
CD82	99.3895	-0.564695	0.0159612	DOWN
CD99L2	607.665	-0.558562	6.41496e-06	DOWN
CDH11	309.264	-0.94816	7.65417e-10	DOWN
CDH12	121.865	-0.814535	0.000100735	DOWN
CDKL1	287.931	0.588721	0.000438101	UP
CDO1	155.078	0.667085	0.00110335	UP
CDSN	136.471	-0.705503	0.000705286	DOWN
CENPP	175.989	0.669102	0.000612517	UP
CEP295NL	45.8802	-0.595867	0.0188076	DOWN
CERS1	61.3424	0.556189	0.0292563	UP
CFAP58	337.974	0.572923	0.00034481	UP
CFAP97	1615.31	0.571709	7.26221e-10	UP
CGREF1	487.904	0.996078	2.14801e-14	UP
CHPT1	592.108	0.614213	1.23404e-06	UP
CHRD	77.3313	-1.1153	3.81154e-07	DOWN
CHST1	200.701	-0.730542	7.16983e-05	DOWN
CITED1	100.694	0.612938	0.00769384	UP
CLCF1	339.16	-0.577807	0.000242925	DOWN
CLCN2	374.617	0.631714	1.76847e-05	UP
CLDN4	661.987	-0.790675	2.88964e-11	DOWN
CLIP3	222.873	-0.639029	0.000413677	DOWN
CLMN	552.928	0.778931	1.52138e-09	UP
CNIH3	89.1158	-1.44523	3.7179e-12	DOWN
CNKSR2	336.149	0.77938	3.91121e-07	UP
CNNM3	923.992	0.515511	1.16318e-06	UP
CNTNAP1	355.076	0.519239	0.00112166	UP
COL11A1	526.042	-0.996787	7.92758e-15	DOWN
COL1A1	2524.27	-0.724994	9.98014e-17	DOWN
COL22A1	184.936	-0.834334	6.64784e-06	DOWN
COL4A4	75.9519	-0.97409	1.21607e-05	DOWN
COL4A5	149.689	-0.540716	0.0117897	DOWN
COL5A1	849.446	-1.12846	1.17755e-27	DOWN
COL6A2	1571.09	-0.523099	1.26839e-08	DOWN
COL6A3	2571.1	-0.645203	4.9627e-18	DOWN
COLGALT2	62.1742	0.834988	0.000346809	UP
CORO2B	264.497	-1.01573	1.6606e-10	DOWN
CPEB4	238.858	-0.676618	0.000175997	DOWN
CPLX1	44.5346	0.695061	0.00453571	UP
CPS1	531.199	-0.605757	3.74997e-05	DOWN
CR2	308.993	3.08555	4.03588e-81	UP
CRACR2A	730.62	0.630232	7.5719e-08	UP
CREB3L1	92.3418	-0.731861	0.00136106	DOWN
CRIP2	541.158	-0.540581	8.21507e-05	DOWN
CSGALNACT1	43.4764	-0.673755	0.00630976	DOWN
CSMD2	47.7321	-0.64245	0.010016	DOWN
CSPG4	1441.69	-0.646087	5.86513e-12	DOWN
CSPG5	366.857	0.788548	4.52855e-08	UP
CTGF	927.713	-0.583873	7.69133e-08	DOWN
CTH	145.121	0.982709	3.78411e-07	UP
CTRL	153.859	0.643627	0.00147669	UP
CTU1	397.16	0.547958	0.000424311	UP
CX3CL1	320.06	-0.656553	4.6855e-05	DOWN
CXCL14	292.876	1.13608	7.33261e-14	UP
CXCL8	149.754	1.12125	4.03798e-09	UP
CXCR6	58.2738	0.533747	0.0389564	UP
CYB5D1	1019.42	0.541896	2.64891e-07	UP
CYP26B1	440.446	-0.670369	2.82195e-06	DOWN
CYP7B1	74.5337	0.562969	0.0230163	UP
CYTH2	749.749	-0.525554	5.22406e-06	DOWN
CYYR1	82.3327	-0.500042	0.0458901	DOWN
DCAF4L1	178.572	0.843506	1.21561e-05	UP
DCC	126.124	1.7492	3.30691e-19	UP
DCHS1	510.406	-0.724696	3.62e-08	DOWN
DDAH2	835.165	-0.663515	1.57021e-08	DOWN
DDI2	353.998	0.598524	8.18066e-05	UP
DDN	102.218	0.885866	4.33485e-05	UP
DDX26B	282.901	-0.75809	5.29209e-06	DOWN
DDX28	513.316	0.544935	7.86323e-05	UP
DDX60	146.096	-0.716198	0.00066379	DOWN
DEPDC7	426.293	0.60231	2.03931e-05	UP
DESI1	1727.65	0.648951	1.17897e-14	UP
DGAT2	512.864	0.677507	1.54448e-07	UP
DGKA	291.486	-0.676209	3.09834e-05	DOWN
DHODH	432.726	0.56505	6.56028e-05	UP
DHX33	1523.95	0.602444	9.7254e-12	UP
DHX37	1141.45	0.518374	3.14005e-07	UP
DIAPH2	656.898	0.591475	5.18102e-06	UP
DISP2	226.044	-0.581875	0.00178207	DOWN
DIXDC1	1301.12	0.5094	4.19168e-06	UP
DLEU7	55.9996	-0.519232	0.0464765	DOWN
DLG2	117.211	-0.571127	0.0122464	DOWN
DLGAP1	218.349	1.16432	4.31871e-12	UP
DLGAP1-AS5	44.7753	0.924498	6.52016e-05	UP
DMRT1	78.2407	1.13151	1.84985e-07	UP
DNAH5	86.2328	0.516406	0.0365324	UP
DNAJA4	356.577	0.559338	0.000314656	UP
DNAJC22	173.873	-0.603371	0.00231706	DOWN
DNAJC28	72.137	-0.678357	0.00465484	DOWN
DNAJC6	149.583	0.711735	0.000448295	UP
DNASE2	492.757	-0.585883	1.30738e-05	DOWN
DOC2A	69.808	0.94601	2.68237e-05	UP
DOCK9	560.679	0.77393	1.12482e-08	UP
DPP10-AS1	69.8115	1.26969	5.12756e-09	UP
DPYSL5	191.518	-0.567928	0.00389843	DOWN
DRD1	194.085	-1.33826	1.24826e-14	DOWN
DSTNP2	179.759	-0.630303	0.00130176	DOWN
DTWD1	455.323	0.594976	1.55678e-05	UP
DTX1	153.328	-0.57443	0.00607362	DOWN
DTX4	623.81	0.653614	1.59221e-07	UP
DUS2	504.256	0.507473	0.000309086	UP
DUSP2	822.522	1.19736	1.88897e-28	UP
DUSP9	476.978	0.699199	3.55128e-07	UP
DYNC2H1	1157.72	0.6805	4.9353e-10	UP
DYSF	89.3807	-0.794519	0.000378599	DOWN
EBF1	115.739	-0.770633	0.000429486	DOWN
EBF3	120.391	0.512821	0.0245725	UP
ECE2	474.499	0.642591	3.38731e-06	UP
ECHDC3	208.655	0.557131	0.00420796	UP
ECM1	578.645	-1.04054	6.06216e-18	DOWN
EDN2	277.627	-0.921656	6.44961e-09	DOWN
EDNRA	78.7034	1.28635	2.38134e-09	UP
EEF2K	876.418	0.52889	1.7985e-06	UP
EFEMP2	457.967	-0.690183	1.34272e-06	DOWN
EFNA2	58.0385	-0.586023	0.0199878	DOWN
EFNB3	406.277	-0.575987	8.55804e-05	DOWN
EFR3B	773.382	-0.589057	1.06678e-06	DOWN
EHD2	415.053	-0.6202	1.41213e-05	DOWN
ELFN1	1210.48	-0.516631	1.10278e-07	DOWN
ENTPD1	1521.93	0.54113	8.25596e-09	UP
EPCAM	126.224	1.05238	1.78482e-07	UP
EPHA4	291.565	-0.506497	0.00415746	DOWN
EPHA8	284.699	2.08658	1.01392e-40	UP
EPHB2	1741.67	-0.687428	1.95319e-16	DOWN
EPHB3	132.431	-1.05777	8.01015e-08	DOWN
EPHB6	234.702	-0.593163	0.000952596	DOWN
EPPK1	163.859	0.701715	0.000373918	UP
EPS8L2	647.358	-0.656751	1.14023e-07	DOWN
ERG	349.061	0.830343	4.18073e-08	UP
ERICH1	171.18	0.560597	0.00547637	UP
ERV3-1	162.667	-0.566591	0.00738931	DOWN
ERVMER34-1	548.873	0.749217	2.2469e-09	UP
ESRRB	80.2284	0.553888	0.0259916	UP
ETV6	905.404	-0.587495	1.05153e-07	DOWN
EVI5L	103.073	-0.706005	0.00154085	DOWN
EVL	205.883	-0.535191	0.00514434	DOWN
EYA1	288.198	-0.511428	0.00431453	DOWN
F12	291.445	0.720612	1.75354e-05	UP
FAM117B	354.418	0.701845	2.66526e-06	UP
FAM124A	176.279	0.739285	0.000116473	UP
FAM149A	81.1721	0.72634	0.00172709	UP
FAM171A2	210.569	-0.509444	0.0090365	DOWN
FAM196B	109.306	-0.532202	0.0235358	DOWN
FAM20C	194.944	-0.540912	0.00563059	DOWN
FAM214B	647.795	-0.645909	4.43755e-08	DOWN
FAM216A	327.568	0.579448	0.000252222	UP
FAM222A-AS1	54.0399	1.87911	7.18965e-19	UP
FAM26E	92.2421	-1.00144	3.20275e-06	DOWN
FAM53B	1381.6	0.751155	4.29752e-16	UP
FAM78B	350.764	0.682958	5.4341e-06	UP
FAM81A	595.175	1.50423	3.67107e-31	UP
FAM86B1	109.851	0.598407	0.00824584	UP
FAP	223.229	-0.558236	0.00389677	DOWN
FBLIM1	223.653	-0.503111	0.00752523	DOWN
FBN1	400.404	-0.540249	0.000763006	DOWN
FBXL16	190.285	-0.649239	0.000679494	DOWN
FBXL7	179.879	-1.01156	2.65549e-08	DOWN
FBXL8	81.8742	-0.591791	0.0145166	DOWN
FBXO32	88.2526	-0.624741	0.0077875	DOWN
FBXO41	874.478	0.59337	7.33278e-08	UP
FBXW9	297.193	0.577093	0.00054034	UP
FCGRT	134.236	-0.564615	0.0100486	DOWN
FERMT1	661.252	1.27304	7.0245e-27	UP
FEZ1	329.955	1.25223	6.09468e-18	UP
FGF11	611.469	-0.564325	4.5368e-06	DOWN
FHOD3	172.516	0.680503	0.000549803	UP
FKBP5	819.675	0.557977	1.0731e-06	UP
FLG	599.217	0.547169	3.21971e-05	UP
FLVCR1	933.645	0.579048	3.5655e-08	UP
FMNL1	146.496	-0.643309	0.00183606	DOWN
FOXF1	76.3293	-0.544449	0.0290031	DOWN
FOXP1	504.247	-0.702121	4.98381e-07	DOWN
FOXS1	370.541	-1.43946	1.48593e-23	DOWN
FRAT2	509.997	0.759866	3.26939e-09	UP
FRMD5	665.837	-0.689814	3.40501e-09	DOWN
FRMPD4	68.0247	-0.794399	0.000710463	DOWN
FUT1	268.02	0.512556	0.0038519	UP
FXYD6	382.382	-1.05474	3.94171e-14	DOWN
FYCO1	1067.46	0.885455	4.18497e-16	UP
FZD2	513.055	-0.711367	6.54532e-08	DOWN
FZD4	928.639	0.599868	1.36569e-06	UP
FZD5	937.858	0.817474	3.60914e-16	UP
FZD8	213.677	0.649677	0.00033914	UP
G0S2	103.278	1.53337	3.02022e-14	UP
GABRA5	836.609	1.542	1.08326e-47	UP
GABRB2	226.275	0.722175	5.52621e-05	UP
GALNT15	157.007	-1.11047	3.95615e-09	DOWN
GALNT18	786.906	1.42023	9.31358e-41	UP
GALNT6	596.211	-0.538125	2.06385e-05	DOWN
GARNL3	151.883	0.588529	0.00611366	UP
GAS6-AS2	349.275	-0.618124	7.21809e-05	DOWN
GATS	117.971	-0.543701	0.0176438	DOWN
GATSL3	221.321	-0.651767	0.000349462	DOWN
GCH1	190.436	0.664065	0.000449613	UP
GFOD1	307.758	0.879037	1.20243e-08	UP
GLI1	417.578	-0.846766	2.02742e-09	DOWN
GLRX2	132.297	0.595318	0.00569146	UP
GNG2	84.2954	-0.523766	0.0339878	DOWN
GOLGA8A	221.766	0.505067	0.0119714	UP
GPC2	104.309	-0.511969	0.030607	DOWN
GPC4	132.31	-0.659866	0.0017946	DOWN
GPCPD1	442.037	-0.531337	0.000298422	DOWN
GPD1L	808.359	1.57675	4.09038e-46	UP
GPER1	309.909	-0.696171	8.99936e-06	DOWN
GPM6B	116.608	0.520545	0.0244475	UP
GPR1	115.972	-0.570845	0.0112855	DOWN
GPR12	46.9662	0.754498	0.00172676	UP
GPR153	243.718	-0.551357	0.00255035	DOWN
GPR157	182.626	0.89865	8.80447e-07	UP
GPR161	767.809	-0.532465	6.59431e-06	DOWN
GPR162	474.192	-0.776101	3.32068e-09	DOWN
GPR173	195.879	-0.613257	0.00126501	DOWN
GPR3	240.027	0.563954	0.00172709	UP
GPR45	232.322	0.503191	0.00693556	UP
GPR63	469.875	0.598152	2.29156e-05	UP
GPRC5B	142.91	0.517103	0.0174369	UP
GPRC5C	147.179	-0.51175	0.0184384	DOWN
GPSM3	385.459	-0.549614	0.000321615	DOWN
GRAMD4	303.323	-0.52357	0.00159903	DOWN
GRB14	200.242	0.709807	0.000103053	UP
GREB1	192.442	-0.683568	0.000294263	DOWN
GRIP2	185.747	0.636556	0.000885636	UP
GSN	641.067	-0.742988	1.33452e-09	DOWN
GYG1	563.259	0.74688	1.36643e-09	UP
H1FX-AS1	101.641	-0.869822	6.25163e-05	DOWN
H2AFY2	396.247	-0.554202	0.000180914	DOWN
HAGHL	523.588	0.608262	4.41469e-06	UP
HBP1	404.349	-0.540302	0.000518023	DOWN
HDAC11	351.119	-0.502169	0.00170816	DOWN
HECW2	148.681	-0.55396	0.0118895	DOWN
HELZ2	871.093	-0.658803	2.37965e-09	DOWN
HEPH	47.6634	-0.542472	0.0363642	DOWN
HES1	598.295	-0.52751	6.13228e-05	DOWN
HK2	1343.57	1.07876	3.12062e-34	UP
HMCN1	144.015	-0.869228	1.40517e-05	DOWN
HNMT	294.133	-0.557962	0.000815981	DOWN
HOMER1	967.416	0.592892	7.00111e-08	UP
HOTAIR	156.941	-0.512902	0.0158375	DOWN
HOXB6	124.578	-0.686672	0.00138016	DOWN
HOXC11	195.11	-0.880361	1.54918e-06	DOWN
HOXC6	122.803	-0.607422	0.00546166	DOWN
HR	618.525	-0.992768	2.90467e-16	DOWN
HRCT1	45.1824	-0.525609	0.0445331	DOWN
HRNR	268.448	0.815279	1.9422e-06	UP
HSD17B14	100.599	-0.633624	0.00596089	DOWN
HSPA6	46.7864	0.588492	0.0205596	UP
HTR3A	50.1381	0.691201	0.00482408	UP
HYAL3	293.532	0.69628	1.96964e-05	UP
IFI44	189.243	-0.761221	5.72469e-05	DOWN
IFIH1	84.2363	-0.629363	0.00778309	DOWN
IFIT1	393.646	-0.682612	1.89473e-06	DOWN
IGDCC3	52.2063	1.09137	1.28484e-06	UP
IGF2BP1	88.4573	-0.652755	0.00518905	DOWN
IGFBP5	1451.98	-1.85376	1.77304e-82	DOWN
IGFBP7	149.745	-0.525926	0.0159898	DOWN
IGLON5	76.8376	-0.710078	0.00242839	DOWN
IGSF9	352.945	0.873157	1.76697e-09	UP
IL11	375.258	-0.543327	0.000420515	DOWN
IL17RC	411.859	-0.695658	1.25997e-06	DOWN
IL22RA1	66.4555	-0.52223	0.0410677	DOWN
IL2RB	362.871	-0.739584	5.57279e-07	DOWN
IMMP2L	256.068	0.73987	1.00524e-05	UP
IRF2	369.963	-0.525602	0.000660133	DOWN
IRF8	389.67	0.506128	0.00093294	UP
ISM2	213.102	1.38459	2.54117e-16	UP
ITGB3	126.33	-1.01455	8.0284e-07	DOWN
ITGB8	1119	-0.532799	0.00596089	DOWN
ITM2C	416.744	-0.545186	0.000174221	DOWN
ITPR1	711.241	0.63096	5.54916e-07	UP
JMY	605.73	0.908116	1.40712e-12	UP
JPH3	1366.5	-0.590865	1.28146e-10	DOWN
JUP	163.692	-0.888816	3.42407e-06	DOWN
KALRN	351.615	-0.74339	5.39336e-07	DOWN
KAT2B	314.485	-0.657009	2.78029e-05	DOWN
KAZN	334.801	0.588864	0.000160497	UP
KBTBD8	282.559	0.778887	1.75816e-06	UP
KCNA3	135.438	0.535419	0.0151913	UP
KCNA6	260.71	-0.705072	2.19973e-05	DOWN
KCNC4	688.63	0.584694	9.55502e-07	UP
KCND3	101.666	0.538763	0.0235556	UP
KCNG3	142.027	0.709872	0.000649414	UP
KCNH5	102.383	0.5199	0.0283838	UP
KCNMA1	217.497	-0.556725	0.00264981	DOWN
KCNQ2	46.0773	1.01802	7.74708e-06	UP
KCNQ5	1072.85	0.91035	2.37189e-20	UP
KCNV1	68.1576	0.782759	0.000840757	UP
KCTD12	700.482	1.4817	1.68188e-32	UP
KCTD8	86.6882	0.528221	0.0315673	UP
KDM2B	1072.61	0.559235	1.64074e-08	UP
KIAA0895	371.357	0.593004	0.000166465	UP
KIAA1211L	48.2245	-0.672961	0.0063985	DOWN
KIAA1549L	723.483	-0.777305	3.61826e-11	DOWN
KIAA1656	407.718	-0.584558	5.50432e-05	DOWN
KIAA1755	168.118	-0.515312	0.0124708	DOWN
KIAA1804	273.811	0.610648	0.000272746	UP
KIAA1841	292.173	-0.555882	0.00115617	DOWN
KIF1A	1018.49	0.915542	1.58474e-19	UP
KIF5A	250.849	-0.58669	0.000812808	DOWN
KIF9	259.217	1.158	2.4306e-13	UP
KIFC2	749.434	-0.670019	2.14451e-08	DOWN
KLF12	617.683	-0.772213	2.44767e-09	DOWN
KLF13	1863.77	-0.597381	2.33015e-11	DOWN
KLHDC8A	91.293	-0.581268	0.01532	DOWN
KLHL22	240.908	-0.911084	9.24014e-08	DOWN
KRBA2	348.641	-0.537967	0.000848879	DOWN
KRT14	77.3503	-0.540403	0.0318519	DOWN
KRT16	59.3917	-0.655482	0.00763392	DOWN
KTN1-AS1	610.826	0.895164	2.11578e-14	UP
L1CAM	838.689	-0.965199	1.62428e-19	DOWN
LAMC3	550.991	0.728665	5.33473e-09	UP
LAT	165.974	-0.835801	1.68984e-05	DOWN
LBH	1456.77	-0.767297	3.95435e-18	DOWN
LCTL	571.925	-0.89241	1.48752e-13	DOWN
LDB2	49.3363	0.654983	0.00823299	UP
LDLRAD3	804.835	0.532279	2.41731e-06	UP
LDLRAD4	912.081	-0.993522	1.98672e-17	DOWN
LEF1	466.284	0.694212	3.00554e-07	UP
LGI2	255.17	0.770952	6.60407e-06	UP
LHX1	83.0624	-0.783804	0.000613848	DOWN
LIF	1765.96	-0.595576	1.48568e-12	DOWN
LIN28B	1572.74	0.692741	3.04771e-12	UP
LINC00511	134.62	-1.38193	9.19636e-13	DOWN
LINC00673	616.433	-0.77019	6.75918e-11	DOWN
LINC00674	1551.46	-0.506292	1.72502e-07	DOWN
LINC00704	45.7827	-0.715616	0.00329466	DOWN
LINC00707	214.064	-0.722171	5.25228e-05	DOWN
LINC00847	161.861	-0.502643	0.018138	DOWN
LINC01137	219.837	-0.690934	0.000165048	DOWN
LINC01158	68.2436	0.524577	0.0401717	UP
LINC01164	80.8488	0.934533	2.65821e-05	UP
LINC01193	237.421	-0.568101	0.00174289	DOWN
LINC01366	163.624	0.543505	0.00824584	UP
LINGO1	80.6274	0.596298	0.0148636	UP
LINGO2	103.452	1.05158	7.81403e-07	UP
LMCD1	540.26	-0.745332	6.47897e-09	DOWN
LNP1	500.69	-0.591326	8.14552e-06	DOWN
LOC100130238	92.0416	-0.719337	0.001549	DOWN
LOC100506895	436.565	0.534216	0.00027024	UP
LOC646762	662.247	0.61993	4.99958e-07	UP
LOC81691	241.21	-0.542071	0.00253583	DOWN
LOXL1	716.832	-0.520705	0.000115099	DOWN
LOXL2	883.642	-0.771633	1.87559e-13	DOWN
LOXL4	1473.82	-0.675645	6.80655e-14	DOWN
LPAR5	147.178	-0.982914	6.25192e-07	DOWN
LPL	540.91	1.2695	1.68557e-25	UP
LRFN1	325.634	1.06496	4.23126e-13	UP
LRP1	1425.68	-0.661484	7.58594e-14	DOWN
LRP10	1092.22	-0.539182	7.16245e-08	DOWN
LRRC17	276.14	-0.524888	0.00223925	DOWN
LRRC4B	421.3	-0.536667	0.000233217	DOWN
LRRC7	49.182	0.854798	0.000274422	UP
LRRC8D	851.543	0.601947	2.31151e-08	UP
LRRK1	213.808	0.553237	0.00307375	UP
LRRK2	180.28	-0.810437	2.33951e-05	DOWN
LRRN1	286.749	-1.17429	2.10364e-14	DOWN
LRRN4	217.298	0.824561	2.41299e-06	UP
LRSAM1	300.467	-0.781385	5.70389e-07	DOWN
LTBP1	568.785	-0.700502	1.54448e-07	DOWN
LTBP2	2310.31	-0.751614	1.01039e-20	DOWN
LYSMD2	295.146	0.560187	0.00094637	UP
LZTS1	211.635	-0.594736	0.00130176	DOWN
MAF	561.774	-0.76506	1.39186e-09	DOWN
MAML2	266.068	-1.04596	1.35084e-10	DOWN
MAN2B2	340.285	-0.595586	0.000121313	DOWN
MAP3K5	223.097	0.67547	0.000198978	UP
MAP3K7CL	258.302	-0.699508	3.45124e-05	DOWN
MAP6D1	241.559	0.501454	0.00612328	UP
MARC1	444.11	0.571966	6.47963e-05	UP
MARS2	714.358	0.504805	5.03476e-05	UP
MATK	137.359	2.22802	1.56821e-31	UP
MATN2	465.547	0.518521	0.000375133	UP
MBD5	239.112	-0.687303	0.000101155	DOWN
MBLAC2	173.736	0.720783	0.000160414	UP
MCAT	769.035	0.510111	1.50318e-05	UP
MCIDAS	200.235	0.710328	0.000151258	UP
MCOLN2	275.77	0.577747	0.000702734	UP
MDN1	3445.38	0.713695	1.13946e-15	UP
MEF2C	91.8415	0.748864	0.000944236	UP
MFSD1	787.702	-0.53997	2.40142e-06	DOWN
MGAT5B	863.432	-0.629848	2.96349e-09	DOWN
MGC27345	380.132	0.51943	0.000843303	UP
MGC39584	258.622	0.814061	9.29869e-07	UP
MIAT	835.319	-0.895657	2.26515e-16	DOWN
MIPEP	321.998	0.795706	3.93747e-07	UP
MIR181A2HG	47.7087	-0.524781	0.0449303	DOWN
MIRLET7BHG	420.551	-0.535704	0.000291562	DOWN
MLKL	333.664	0.669039	1.67082e-05	UP
MMP14	1207.98	-0.746364	5.68078e-16	DOWN
MMP17	47.5505	0.93736	4.97471e-05	UP
MMP19	380.823	-0.867246	3.44513e-09	DOWN
MMP9	402.29	-0.653206	6.9988e-06	DOWN
MN1	1023.44	-1.64766	7.63854e-62	DOWN
MOB3B	328.981	0.964135	7.32235e-11	UP
MOK	381.092	0.558594	0.000186247	UP
MON1A	671.788	0.698338	7.58321e-09	UP
MRAS	1720.25	0.57754	7.48253e-12	UP
MRC2	1824.94	-0.584258	1.87085e-10	DOWN
MRO	99.4094	0.60897	0.00835621	UP
MTFMT	632.023	0.567529	3.68482e-06	UP
MTURN	1385.14	0.56256	5.7605e-10	UP
MUC15	100.997	-0.80259	0.000288598	DOWN
MXD4	301.987	-0.750096	2.75569e-06	DOWN
MYCL	234.692	-0.739491	1.69037e-05	DOWN
MYOCD	47.9044	-1.08256	1.64918e-06	DOWN
MYOM3	170.123	-0.50413	0.0158783	DOWN
MYPN	53.3648	0.519663	0.0468436	UP
NAGK	501.356	-0.618513	4.4492e-06	DOWN
NAT8L	200	0.722092	8.60563e-05	UP
NAV2	413.258	-0.602638	3.17607e-05	DOWN
NBEAL2	1774.94	0.793499	2.37189e-20	UP
NCAM1	1101.28	-0.63995	3.64399e-11	DOWN
NCOA1	1145.59	-0.645366	1.97463e-10	DOWN
NCR3LG1	594.842	1.06574	8.497e-17	UP
NEK3	249.153	0.573486	0.00110548	UP
NELL2	560.029	0.858856	6.32665e-11	UP
NETO1	480.405	0.687958	1.94015e-06	UP
NFATC2	536.39	-0.535382	0.000152151	DOWN
NFATC4	523.045	-0.66421	2.21569e-07	DOWN
NIPAL3	485.615	-0.503189	0.000472493	DOWN
NIPAL4	671.308	1.44302	2.99622e-37	UP
NKX3-1	477.226	-0.635362	3.84664e-06	DOWN
NKX3-2	84.2847	-0.62833	0.00832295	DOWN
NLGN2	452.494	-0.61871	6.73967e-06	DOWN
NLRC5	334.248	0.514733	0.00134948	UP
NOC4L	779.927	0.557328	8.09924e-06	UP
NOS2	144.252	1.41562	4.91229e-14	UP
NOV	923.388	0.697199	1.01598e-11	UP
NPL	249.204	0.553323	0.00191748	UP
NPTXR	195.275	-0.500681	0.011368	DOWN
NR0B1	127.865	0.867706	1.92123e-05	UP
NR3C2	288.441	-0.793356	1.21774e-06	DOWN
NRP1	1548.82	-0.662441	1.53501e-13	DOWN
NSG1	193.715	-0.591208	0.00280805	DOWN
NSMF	1645.64	0.552393	7.02078e-09	UP
NT5C3A	784.2	0.506198	1.286e-05	UP
NT5M	107.716	0.674888	0.00292649	UP
NTRK2	75.0059	1.56215	1.53984e-13	UP
NYNRIN	507.128	-0.698526	2.8723e-07	DOWN
OAS3	739.395	-0.513843	9.05254e-06	DOWN
OBSCN	1080.01	-0.671418	2.08859e-11	DOWN
OGFRP1	146.97	0.510637	0.018138	UP
OLFML2A	199.305	-0.550589	0.0043303	DOWN
OLIG2	368.524	1.15894	1.10665e-16	UP
OPTN	539.567	-1.01448	3.64707e-16	DOWN
ORAI3	127.236	-0.878111	1.59852e-05	DOWN
OSBPL1A	690.539	0.544649	6.80911e-06	UP
OSBPL5	400.568	-0.543719	0.000259579	DOWN
OXGR1	97.037	0.695715	0.00217293	UP
PAK3	131.953	-0.700491	0.000793637	DOWN
PALD1	973.1	0.879998	5.61878e-19	UP
PALM	383.734	-0.778935	8.46553e-08	DOWN
PAQR8	154.984	-0.672081	0.00137792	DOWN
PARP10	691.362	-0.739078	5.08794e-10	DOWN
PARP14	2561.57	-0.598031	9.0867e-13	DOWN
PARP9	705.664	-0.619136	2.21569e-07	DOWN
PARVG	372.322	-0.579241	0.000189645	DOWN
PAX7	168.777	-0.653228	0.000919779	DOWN
PBX1	520.405	-0.641666	4.33985e-06	DOWN
PBXIP1	420.99	-0.942088	2.01498e-11	DOWN
PCDHA11	152.39	-0.617403	0.00331971	DOWN
PCDHB10	51.7452	-0.569769	0.0256678	DOWN
PCDHB11	147.635	-0.913022	4.01131e-06	DOWN
PCDHB12	113.842	-0.673362	0.00219903	DOWN
PCDHB13	71.5094	-0.72364	0.00234816	DOWN
PCDHB14	153.505	-0.557966	0.010203	DOWN
PCDHB16	132.911	-0.516089	0.0203207	DOWN
PCDHB5	902.473	-0.705359	1.69166e-11	DOWN
PCDHB8	256.658	-0.554053	0.00182162	DOWN
PCDHGB2	43.1303	-0.569524	0.0261912	DOWN
PDCD4	190.323	-0.570173	0.00338332	DOWN
PDE1B	552.035	3.20156	2.4673e-118	UP
PDE3B	468.955	0.815716	1.35277e-09	UP
PDE4D	52.2219	0.662981	0.00722438	UP
PDGFB	58.8359	-1.09457	1.05041e-06	DOWN
PDGFD	202.806	1.05181	1.83205e-09	UP
PDGFRA	408.489	-0.896074	3.20853e-09	DOWN
PDGFRB	622.996	-1.0278	3.94065e-18	DOWN
PDIA5	331.608	0.654598	2.05318e-05	UP
PDK1	601.829	0.64477	3.32216e-07	UP
PDK2	528.872	-0.547642	3.74237e-05	DOWN
PDP2	952.608	0.712005	1.85995e-12	UP
PDZD2	212.651	-0.593128	0.0015817	DOWN
PDZRN3	314.825	2.03553	3.58267e-40	UP
PEG3	3685.23	0.886599	5.10155e-32	UP
PEX11A	374.049	0.8129	1.41449e-08	UP
PGPEP1	449.017	-0.673863	9.75517e-07	DOWN
PHF11	125.014	-0.610688	0.00591888	DOWN
PHKA1	519.072	0.691049	2.74828e-07	UP
PHLDA1	523.123	-0.562363	2.58512e-05	DOWN
PHLPP1	381.571	0.551884	0.000749246	UP
PHOSPHO1	77.957	-0.520351	0.0373573	DOWN
PHOSPHO2	142.57	0.501531	0.0216255	UP
PICK1	467.003	0.63536	3.13101e-06	UP
PIEZO2	253.938	-0.555813	0.00248546	DOWN
PIGL	182.501	0.711378	0.000181	UP
PIK3IP1	223.166	-0.659458	0.000300858	DOWN
PINK1	875.494	-0.553816	1.27296e-06	DOWN
PITPNC1	71.3999	0.514204	0.043209	UP
PITX1	609.853	0.516314	8.21827e-05	UP
PKP3	636.949	0.657751	5.62571e-08	UP
PLA2G12A	839.915	0.51692	4.45754e-06	UP
PLA2G4A	118.247	0.62601	0.00573981	UP
PLCB2	419.869	-1.00871	5.9251e-14	DOWN
PLCD1	214.421	-0.704667	8.53217e-05	DOWN
PLD1	470.415	-0.511253	0.00046536	DOWN
PLEKHA4	83.2418	-0.72313	0.00168418	DOWN
PLEKHB1	54.9466	-0.518843	0.0480705	DOWN
PLEKHG1	249.084	-0.555131	0.00533104	DOWN
PLEKHG2	857.021	-0.730933	3.0667e-12	DOWN
PLK3	584.814	0.520025	6.81913e-05	UP
PLXNA2	175.91	-0.724424	0.00014162	DOWN
PLXNA4	73.6305	-0.968356	1.61433e-05	DOWN
PLXNB3	73.6002	-0.711786	0.00261657	DOWN
PMEPA1	1890.59	-0.744077	2.46995e-20	DOWN
PNPLA8	565.447	-0.726767	1.12034e-08	DOWN
PNRC1	300.412	-0.600317	0.000217042	DOWN
PODXL2	1167.28	0.749909	7.33261e-14	UP
POLD4	330.289	-0.808492	5.26042e-07	DOWN
POLG2	357.055	0.633107	3.85125e-05	UP
POLR3G	1058.64	0.858386	9.19934e-19	UP
PP7080	869.474	0.647923	1.06786e-09	UP
PPARG	599.269	0.554124	1.21764e-05	UP
PPARGC1B	698.87	0.723485	2.26042e-10	UP
PPM1J	372.509	1.45271	4.50307e-25	UP
PPP1R14C	717.643	0.591332	4.3396e-07	UP
PPP1R16B	209.417	0.965475	2.51935e-08	UP
PPP2R5B	214.969	-0.710636	0.000102243	DOWN
PRDM1	92.384	-0.51083	0.0377529	DOWN
PREX2	45.9555	0.772507	0.00125508	UP
PRICKLE2	458.629	-0.783277	4.61593e-08	DOWN
PRKACA	433.669	-0.574717	0.000105876	DOWN
PRR5	492.41	0.726907	9.22831e-08	UP
PRR7	405.739	0.565199	0.000253666	UP
PRRT2	198.46	-0.622422	0.00106339	DOWN
PRRX1	187.143	0.734093	0.000135892	UP
PRSS35	53.0979	-0.604307	0.0164487	DOWN
PRUNE2	507.991	1.26999	4.48411e-19	UP
PRX	247.793	-0.736069	2.02017e-05	DOWN
PSD4	369.748	0.589277	8.7201e-05	UP
PSMG1	448.45	0.602003	1.75354e-05	UP
PSORS1C1	58.2036	-0.557877	0.0288464	DOWN
PTGFR	171.034	-0.526762	0.0122066	DOWN
PTGS1	51.4081	0.670554	0.00653358	UP
PTPN13	1612.18	0.544937	4.52855e-08	UP
PTPRR	248.684	0.61859	0.000346624	UP
PTPRU	1035.79	0.579545	3.76671e-08	UP
PXDN	1628.48	-0.561168	6.04871e-11	DOWN
PXK	418.703	0.693522	1.50334e-06	UP
PYROXD2	140.71	-0.513058	0.0192836	DOWN
QDPR	171.284	0.648039	0.000944822	UP
QRFPR	515.671	1.20481	1.33123e-22	UP
RAB20	147.929	0.671595	0.00094637	UP
RAB38	159.546	0.563845	0.00660516	UP
RAC2	157.786	-0.574348	0.00612832	DOWN
RAPGEF5	103.868	0.892876	3.2447e-05	UP
RASD2	97.0064	1.08922	2.84002e-07	UP
RASGRP1	232.066	0.779858	2.59907e-05	UP
RASL10B	1536.41	0.518386	1.32766e-08	UP
RASL11A	58.909	0.651364	0.00810112	UP
RASSF4	225.157	-0.773572	8.84577e-06	DOWN
RBFOX3	134.572	0.60661	0.00453571	UP
RBM28	857.011	0.551172	5.54916e-07	UP
RBM43	125.122	-0.54397	0.0148038	DOWN
RBMS2	1235.7	-0.527283	1.54097e-07	DOWN
RBP4	68.7534	0.520436	0.041833	UP
RCAN2	58.2342	-0.642787	0.00932213	DOWN
RCAN3	446.142	-0.564231	5.72469e-05	DOWN
RECK	198.688	-0.672574	0.000274422	DOWN
RFPL1S	116.561	-0.543582	0.0210323	DOWN
RGS14	192.056	1.42896	1.9451e-16	UP
RGS16	331.254	1.97661	1.14502e-41	UP
RGS9BP	107.734	0.710998	0.00135672	UP
RIMS3	787.693	-0.504998	9.05254e-06	DOWN
RINL	325.769	1.03147	3.7179e-12	UP
RNASE4	54.4118	-0.600815	0.017257	DOWN
RNASET2	364.541	0.572093	0.000395593	UP
RNF144A-AS1	178.596	-0.530955	0.00875246	DOWN
RNF149	950.338	0.52346	6.339e-07	UP
RPARP-AS1	341.991	1.14792	6.25401e-15	UP
RPIA	392.033	0.565747	0.000139305	UP
RPL13P5	93.1801	-0.552808	0.0203253	DOWN
RPRML	72.4116	1.24908	9.1514e-09	UP
RRP12	1950.88	0.571986	2.31856e-12	UP
RTN2	269.595	-0.769246	3.56725e-06	DOWN
RTN4RL1	80.2831	1.68083	8.20563e-16	UP
RUNX2	311.169	-0.618498	0.000134677	DOWN
RUNX3	108.664	-0.724043	0.000927049	DOWN
SAMD12	356.185	0.688927	9.88522e-06	UP
SAMD5	225.236	0.598068	0.00138362	UP
SAMD9	1090.19	-0.502946	3.25147e-05	DOWN
SAMD9L	362.836	-1.21383	8.04308e-17	DOWN
SCARF2	1498.24	0.744839	2.17441e-15	UP
SCG5	104.873	-0.521976	0.0279441	DOWN
SCIN	68.6606	0.982516	1.24122e-05	UP
SDC3	843.745	-0.998359	5.72098e-21	DOWN
SDK1	441.629	-0.53544	0.000177371	DOWN
SDK2	242.717	-0.922589	4.37831e-08	DOWN
SDPR	392.338	0.776128	4.44721e-08	UP
SEMA3A	236.871	-0.807527	1.1881e-05	DOWN
SEMA3C	1262.92	-0.542066	1.33969e-07	DOWN
SEMA3G	128.763	1.15849	3.88611e-09	UP
SEMA5A	115.188	0.727994	0.00079577	UP
SENP7	404.205	-0.748448	3.58576e-07	DOWN
SEPT1	130.571	-0.548067	0.0131815	DOWN
SEPT8	1359.58	-0.544028	4.36532e-09	DOWN
SERINC2	94.5347	-0.608627	0.00901166	DOWN
SERINC5	190.011	0.564712	0.00532101	UP
SERPINA1	621.481	-0.577093	4.85539e-06	DOWN
SERPING1	246.283	-0.532268	0.00331706	DOWN
SESN3	626.329	-1.26073	6.59382e-21	DOWN
SEZ6L2	250.689	-0.791883	2.34042e-06	DOWN
SFRP1	1126.15	1.00896	1.04889e-26	UP
SH2B2	240.906	1.4282	2.5633e-17	UP
SH3BGRL	669.27	-0.576367	1.10656e-06	DOWN
SH3BGRL2	380.653	0.714496	1.57555e-06	UP
SH3BP2	621.632	-0.543017	1.17794e-05	DOWN
SH3GL3	138.956	0.570158	0.00878246	UP
SHANK1	172.712	-0.575502	0.00415746	DOWN
SHC2	56.578	-0.852383	0.000264777	DOWN
SHISA4	209.007	-0.834984	8.63579e-06	DOWN
SHROOM1	804.717	0.540918	4.61912e-06	UP
SIK1	1231.42	0.769624	2.07895e-15	UP
SIPA1L3	372.697	0.594925	7.16983e-05	UP
SIX2	100.075	0.768144	0.000609109	UP
SIX5	180.512	-0.652335	0.000868417	DOWN
SLC16A10	103.491	0.954392	6.6135e-06	UP
SLC16A2	450.509	-0.632998	5.06089e-06	DOWN
SLC19A2	940.085	1.01041	4.42558e-23	UP
SLC1A6	90.4563	0.589128	0.0131163	UP
SLC23A2	1088	0.518237	8.01334e-07	UP
SLC24A4	155.061	0.547043	0.00986989	UP
SLC25A19	367.472	0.643506	1.42843e-05	UP
SLC25A22	937.192	0.63987	1.45389e-09	UP
SLC25A33	538.292	0.584812	7.13927e-06	UP
SLC25A42	147.797	-0.515505	0.0167401	DOWN
SLC27A2	143.244	2.30227	6.60083e-34	UP
SLC27A5	452.165	0.881884	1.94402e-10	UP
SLC29A2	681.182	0.507058	0.000113678	UP
SLC29A4	694.801	-0.646474	4.27846e-08	DOWN
SLC2A12	425.379	-1.5254	8.52698e-31	DOWN
SLC35E2B	384.377	-0.501944	0.00161929	DOWN
SLC39A4	133.236	0.731811	0.000603351	UP
SLC39A6	2268.07	0.534244	6.36723e-12	UP
SLC43A1	160.51	-0.505209	0.0168829	DOWN
SLC43A2	297.841	1.19748	2.26448e-15	UP
SLC44A1	1096.55	-0.517847	1.41659e-06	DOWN
SLC44A2	282.364	-0.501227	0.00421502	DOWN
SLC46A1	465.43	0.583307	3.98555e-05	UP
SLC46A3	197.092	-1.00619	2.09851e-08	DOWN
SLC6A11	269.518	1.15888	1.44138e-12	UP
SLC6A15	1070.78	1.11177	9.10902e-29	UP
SLC6A16	77.6191	-0.598696	0.0136855	DOWN
SLC6A8	1751.58	0.597799	1.34362e-12	UP
SLC7A2	2803.26	0.691377	9.95896e-19	UP
SLC8A2	153.994	-0.788779	5.93641e-05	DOWN
SLC9B2	647.825	1.06799	2.28552e-20	UP
SLCO2A1	58.8258	-1.07745	1.60727e-06	DOWN
SLCO4A1	707.496	1.24517	9.10902e-29	UP
SLCO5A1	61.788	0.984104	1.63735e-05	UP
SLFN5	239.853	-0.993617	4.46416e-09	DOWN
SLIT3	63.768	-0.633876	0.0101002	DOWN
SLITRK4	603.293	1.00271	3.48497e-15	UP
SMARCA1	579.433	-0.553193	3.58859e-05	DOWN
SMIM14	82.9243	-0.844085	0.000164858	DOWN
SMPD1	246.268	-0.557287	0.0022707	DOWN
SNAI2	251.378	-0.59239	0.000685211	DOWN
SNHG17	1018.94	0.515365	4.88026e-07	UP
SORD	1780.07	0.779815	5.01806e-21	UP
SORT1	811.204	-0.555498	3.68482e-06	DOWN
SOX2	133.841	-0.836819	3.36864e-05	DOWN
SOX4	1089.56	-0.559989	7.22415e-08	DOWN
SOX5	116.16	-0.908197	1.35437e-05	DOWN
SOX6	193.845	-0.787329	3.10236e-05	DOWN
SOX9	875.736	-0.599596	6.131e-08	DOWN
SPATA13	1151.63	0.828263	1.39106e-17	UP
SPHK1	1670.45	0.779941	2.24877e-14	UP
SPRED3	352.428	-0.50825	0.00127015	DOWN
SPSB2	388.701	-0.589274	0.000153703	DOWN
SPSB4	182.938	-0.675034	0.000393687	DOWN
SPTBN5	201.011	-0.76265	2.73026e-05	DOWN
SPTLC3	213.047	-0.804165	5.69146e-06	DOWN
SSC4D	815.953	-0.832579	1.30085e-13	DOWN
ST3GAL4	783.009	0.657671	9.22143e-09	UP
ST3GAL5	215.498	-0.733414	3.59633e-05	DOWN
STARD4-AS1	362.779	-0.527821	0.00133027	DOWN
STARD9	1531.35	0.539466	1.17897e-07	UP
STC1	159.906	-0.997435	1.22214e-07	DOWN
STEAP1	410.23	0.941067	3.20226e-11	UP
STOM	1350.39	0.883099	9.14124e-24	UP
STON1	65.5189	-0.663796	0.00639887	DOWN
STYX	1064.47	0.507127	3.11963e-06	UP
SUGCT	211.869	0.5818	0.00219903	UP
SWT1	163.378	-0.698115	0.000489657	DOWN
SYBU	68.1414	0.750828	0.00153589	UP
SYNC	140.969	-1.00166	3.39777e-07	DOWN
SYNE2	2304.62	-1.01366	4.25387e-27	DOWN
SYNPO	1288.02	-1.08609	1.8181e-33	DOWN
SYPL2	141.074	0.804574	6.01319e-05	UP
SYT12	345.569	0.632728	6.68124e-05	UP
SYT7	273.431	1.55887	6.3948e-24	UP
SYTL1	206.142	-0.712178	9.3386e-05	DOWN
SYTL2	557.739	-0.626027	1.36393e-06	DOWN
TAF4B	342.416	1.28469	8.48603e-19	UP
TAL1	172.496	1.03671	1.43117e-08	UP
TARBP1	189.43	0.735218	9.4906e-05	UP
TBC1D2	190.201	-0.657627	0.00095641	DOWN
TBC1D30	201.097	0.916204	2.96395e-07	UP
TBC1D4	1416.62	0.546435	1.35099e-07	UP
TCN2	90.1547	-0.538973	0.0262776	DOWN
TEAD2	597.188	-0.627959	1.10042e-06	DOWN
TENM2	2903.34	-0.768283	7.16682e-25	DOWN
TESC	53.7283	0.668674	0.00660516	UP
TGFB1I1	267.824	-0.541199	0.00225182	DOWN
TGM2	959.782	-0.671438	4.25748e-11	DOWN
THBS3	429.576	-0.53636	0.000229519	DOWN
THEM4	904.435	0.687468	3.2668e-11	UP
THSD4	182.705	0.532621	0.00755211	UP
THSD7B	338.157	0.81798	5.65082e-08	UP
TIGD4	62.8228	0.963193	2.62886e-05	UP
TIMP2	1286.72	-0.637034	5.22063e-12	DOWN
TLCD2	442.755	-0.68802	4.79493e-07	DOWN
TLR3	116.105	-0.598301	0.0080814	DOWN
TLX2	150.959	-0.582984	0.00529996	DOWN
TMEM100	163.825	-0.719179	0.000231636	DOWN
TMEM158	283.413	0.749477	4.81977e-06	UP
TMEM178B	182.015	-0.506512	0.012107	DOWN
TMEM200A	125.703	-0.590126	0.00946993	DOWN
TMEM200C	578.837	-0.521755	6.5811e-05	DOWN
TMEM246	528.333	0.744627	3.7315e-09	UP
TMEM255B	95.4941	-0.574879	0.0159612	DOWN
TMEM33	1490.78	0.644094	5.59745e-13	UP
TMEM37	247.275	-0.561252	0.00241783	DOWN
TMEM38A	213.015	0.536716	0.00505436	UP
TMEM5	834.045	0.509191	6.60407e-06	UP
TMEM52	115.306	0.747414	0.000494703	UP
TMEM63C	243.226	1.03608	3.46673e-10	UP
TMEM64	1591.88	0.522248	3.25459e-08	UP
TMEM87B	362.292	-0.610009	6.16936e-05	DOWN
TMEM92	88.2534	-0.605473	0.0114584	DOWN
TNFAIP2	227.379	-0.698258	8.21827e-05	DOWN
TNFAIP6	49.6269	-0.772204	0.00127661	DOWN
TNFAIP8L1	761.692	-0.580497	2.68036e-07	DOWN
TNFRSF14	54.2136	-0.525197	0.0439026	DOWN
TNFRSF8	261.912	1.63219	4.73573e-25	UP
TNFSF15	102.486	-0.650787	0.00475273	DOWN
TNK1	110.088	-0.607211	0.00736383	DOWN
TNK2	430.393	-0.51585	0.000353623	DOWN
TNS2	655.839	-0.681067	6.53665e-09	DOWN
TP53I11	922.497	-0.723801	1.02422e-11	DOWN
TP53INP1	222.187	-0.790458	1.65528e-05	DOWN
TP73	295.163	-0.649954	5.78888e-05	DOWN
TPD52L1	261.441	0.858161	1.67147e-07	UP
TPPP	351.844	-0.569335	0.000310024	DOWN
TRANK1	173.521	-0.701054	0.000363401	DOWN
TRIB1	1417.19	0.645117	3.03963e-13	UP
TRIB3	1029.77	0.574578	3.27213e-08	UP
TRIL	184.102	-0.718018	0.000186163	DOWN
TRIM14	1059.98	0.610909	1.19007e-09	UP
TRIM6	660.182	-0.508844	3.44616e-05	DOWN
TRIML2	451.328	-0.538471	0.000152151	DOWN
TRPA1	421.907	1.193	4.70143e-18	UP
TSHZ2	271.753	-0.65661	7.86296e-05	DOWN
TSHZ3	391.079	-0.666963	3.97555e-06	DOWN
TSPAN2	249.867	-0.709521	4.17685e-05	DOWN
TSPAN33	149.999	0.57031	0.00673282	UP
TSPAN7	151.883	1.4836	1.40913e-15	UP
TTLL7	87.7809	-0.635457	0.00664069	DOWN
TTYH1	288.084	-0.690523	2.62886e-05	DOWN
TTYH2	391.043	0.864149	6.67652e-10	UP
TTYH3	2325.35	-0.517609	2.94255e-10	DOWN
TUB	2648.73	0.630087	1.72985e-17	UP
TWIST2	222.397	1.45334	8.48817e-18	UP
TXLNG	1051.27	0.702684	2.32084e-12	UP
TXNIP	541.892	1.84113	1.98347e-45	UP
TYSND1	448.718	0.514253	0.000517583	UP
TYW1B	174.098	0.626308	0.0015508	UP
UBA7	77.7562	-0.75969	0.000976704	DOWN
UBALD1	180.199	0.51491	0.0115358	UP
UNC13D	1516.47	-0.622632	6.94421e-12	DOWN
UNC5D	116.612	0.890493	1.86594e-05	UP
USH1G	54.4707	-0.663589	0.00713361	DOWN
USP36	1547.58	0.625055	4.03842e-13	UP
VASH2	115.282	0.566112	0.013364	UP
VAT1L	346.606	-0.806857	9.04927e-08	DOWN
VAV1	138.287	0.613437	0.00390896	UP
VPS13A	2115.16	0.511328	7.48825e-08	UP
VSIG10	463.288	-0.643326	2.5299e-06	DOWN
VWA5B2	130.063	-0.551806	0.0124276	DOWN
WDR35	625.318	0.518384	6.32154e-05	UP
WISP1	72.2996	-1.02132	4.4492e-06	DOWN
WNK2	112.136	0.748689	0.000565845	UP
WNT10B	335.938	0.643806	2.58512e-05	UP
WNT5B	126.028	-1.2154	2.04539e-09	DOWN
WSCD1	278.928	0.74612	3.73457e-06	UP
WT1	244.932	0.836744	5.57279e-07	UP
XYLT1	346.113	-1.3162	5.6453e-20	DOWN
YPEL1	137.239	-0.627092	0.003027	DOWN
YPEL2	388.442	-0.963994	2.8269e-11	DOWN
YPEL3	87.6399	-0.563721	0.0203463	DOWN
YPEL5	691.234	-0.994022	7.18965e-19	DOWN
ZBTB46	244.118	-0.777631	6.04946e-06	DOWN
ZBTB47	881.625	-0.510332	2.82195e-06	DOWN
ZC3H12C	929.089	0.67029	1.64074e-08	UP
ZCCHC24	537.915	-0.588634	8.21061e-06	DOWN
ZDHHC23	1444.95	0.579848	3.43016e-09	UP
ZDHHC9	535.806	0.705191	2.91436e-08	UP
ZFP30	1609.83	0.816817	2.0087e-17	UP
ZFYVE1	440.446	-0.786604	9.6153e-09	DOWN
ZHX2	242.421	-0.783525	8.85405e-06	DOWN
ZMIZ1	730.705	-0.720717	1.74231e-10	DOWN
ZNF165	195.984	0.578524	0.00279162	UP
ZNF185	999.316	-0.901536	1.57348e-19	DOWN
ZNF30	354.374	0.697107	7.52056e-06	UP
ZNF324B	239.674	0.644604	0.000223184	UP
ZNF362	106.402	-0.784066	0.000354357	DOWN
ZNF420	743.432	0.607167	3.82558e-07	UP
ZNF446	184.524	0.558049	0.00507341	UP
ZNF467	85.2784	-0.719242	0.00200831	DOWN
ZNF503	166.039	-0.543058	0.00928133	DOWN
ZNF540	51.1726	0.77232	0.00127224	UP
ZNF550	720.784	0.644695	3.57302e-08	UP
ZNF566	806.22	0.663533	2.44767e-09	UP
ZNF583	676.233	0.547801	4.27276e-06	UP
ZNF584	650.894	0.706397	1.45758e-09	UP
ZNF589	805.016	0.546499	1.50134e-06	UP
ZNF607	275.939	1.19078	1.03682e-13	UP
ZNF608	1794.83	-0.603069	1.89239e-12	DOWN
ZNF704	2010.87	1.26529	5.40818e-49	UP
ZNF835	211.934	0.921573	1.13021e-07	UP
ZNF860	440.252	-0.611269	1.56852e-05	DOWN
ZNF883	382.328	0.609469	8.55804e-05	UP

## Sheet: siCtrl_OHT_48h
gene symbol	baseMean	log2FC	padj	DEG
A2M	88.0199	-1.01114	8.97042e-07	DOWN
A2M-AS1	71.5276	-1.08501	7.16934e-07	DOWN
AADACP1	95.8449	0.649991	0.00160892	UP
AAK1	1438.29	-0.539459	0.0200388	DOWN
AAMDC	106.027	-0.607622	0.00183334	DOWN
AASS	359.777	-0.57276	5.38066e-07	DOWN
AATF	1164.98	0.567748	1.61247e-13	UP
ABAT	358.461	-1.49345	7.15067e-38	DOWN
ABCA1	228.087	-1.68783	1.46393e-31	DOWN
ABCA2	475.881	-0.683611	8.72223e-07	DOWN
ABCA3	146.696	2.03929	1.39527e-31	UP
ABCA5	111.22	-0.502882	0.0111601	DOWN
ABCA7	74.4208	-0.915872	5.39876e-05	DOWN
ABCB1	400.142	1.54339	2.01504e-43	UP
ABCB4	87.6326	-1.11616	4.77149e-08	DOWN
ABCC1	539.278	0.554906	0.0168721	UP
ABCC2	51.5185	0.564797	0.0373304	UP
ABCC3	157.899	-1.03932	1.98284e-09	DOWN
ABCC4	829.282	0.598451	1.82527e-12	UP
ABCC5	1306.15	0.568277	8.8696e-10	UP
ABCC6P1	12.8061	-0.804499	0.0171883	DOWN
ABCD1	258.095	-0.904173	8.0758e-10	DOWN
ABCD2	25.5522	-0.755176	0.0152987	DOWN
ABCF2	1021.48	0.635803	1.56972e-14	UP
ABCG1	262.605	-2.29934	7.48838e-52	DOWN
ABCG2	78.6489	1.93259	4.93601e-19	UP
ABHD2	1426.94	-0.696522	3.68562e-24	DOWN
ABHD4	428.32	-0.700104	9.55871e-11	DOWN
ABHD6	230.247	0.691411	2.63274e-05	UP
ABLIM3	284.746	-0.999627	9.65714e-14	DOWN
ABTB1	65.8269	-0.523777	0.0372361	DOWN
ACAN	114.615	-0.711012	0.0320467	DOWN
ACBD7	462.659	-0.664604	1.35649e-10	DOWN
ACKR1	12.0231	-0.679324	0.0498223	DOWN
ACKR3	210.626	-1.5688	3.88782e-23	DOWN
ACRC	78.5993	0.505986	0.0316314	UP
ACSF2	197.421	-0.93519	1.24387e-10	DOWN
ACSL1	767.979	0.653684	4.58116e-14	UP
ACSS3	127.836	-0.6016	0.000846218	DOWN
ACTBL2	193.348	0.702931	1.67376e-06	UP
ACTN2	36.8972	1.24274	4.51487e-06	UP
ACTR5	429.426	0.722696	3.10885e-10	UP
ACVR2B	1385.75	-0.646673	3.15117e-13	DOWN
ADAM12	433.77	-0.787267	2.32376e-13	DOWN
ADAM19	2082.51	-0.612497	4.77045e-15	DOWN
ADAM20P1	22.942	-0.755006	0.0187771	DOWN
ADAMTS10	268.61	-1.0143	3.80294e-12	DOWN
ADAMTS16	283.092	-0.99194	1.75851e-14	DOWN
ADAMTS17	121.736	0.642847	0.000667556	UP
ADAMTS2	62.0058	-0.713474	0.00273268	DOWN
ADAMTS8	32.6384	0.947587	0.000815209	UP
ADARB1	483.866	0.984646	2.63551e-21	UP
ADAT2	272.573	0.849954	1.26939e-11	UP
ADCK3	467.925	0.744212	7.50927e-13	UP
ADCY10P1	66.6124	-0.715775	0.00431261	DOWN
ADCY2	17.255	-0.834574	0.0108361	DOWN
ADCY8	33.2051	0.780327	0.00707193	UP
ADCYAP1R1	666.841	4.12187	3.06141e-235	UP
ADD3	1485.31	-0.515964	3.5749e-12	DOWN
ADGRA2	452.532	-0.649156	3.47522e-09	DOWN
ADGRA3	1610.44	0.64612	2.38269e-22	UP
ADGRB1	319.45	0.742533	2.19414e-06	UP
ADGRB2	1123.34	-0.555676	3.65505e-09	DOWN
ADGRB3	39.3398	-0.574491	0.0438253	DOWN
ADGRE1	56.9267	0.523078	0.0479823	UP
ADGRE4P	25.0809	1.12878	0.000158124	UP
ADGRG1	528.014	-0.593735	0.0474053	DOWN
ADGRL2	1621.19	-0.580554	7.90874e-14	DOWN
ADGRL3	606.259	-1.95354	2.815e-79	DOWN
ADGRL4	81.4042	-0.653093	0.00252386	DOWN
ADGRV1	884.321	-1.13532	3.50804e-24	DOWN
ADM	67.9567	0.827941	0.000221106	UP
ADPRH	116.168	1.28002	3.13923e-12	UP
ADRA2C	268.065	0.694861	1.63481e-07	UP
ADRB2	306.675	0.577067	1.06057e-05	UP
AFAP1L1	999.673	1.20238	1.13148e-50	UP
AFF2	65.5435	-0.768146	0.00136685	DOWN
AFF3	191.417	-0.536866	0.00087073	DOWN
AGA	222.674	-0.668367	3.19911e-06	DOWN
AGAP2	214.145	-0.844509	1.48978e-07	DOWN
AGAP6	250.41	0.600891	1.66158e-05	UP
AGBL4	35.1798	-0.59972	0.0400892	DOWN
AGO4	179.421	-1.43585	9.49161e-20	DOWN
AGPAT4	567.606	-0.546532	4.74378e-07	DOWN
AGPAT5	1517	0.530931	4.41455e-12	UP
AGPAT9	328.258	1.05863	1.30049e-18	UP
AHCTF1P1	580.71	0.513085	4.68254e-08	UP
AHI1	719.197	0.609457	7.36193e-12	UP
AHNAK2	4384.93	-1.41996	2.46822e-61	DOWN
AIM1L	67.9941	1.29684	2.74639e-08	UP
AK4	1829.02	0.903694	2.49866e-38	UP
AKAP1	1310.8	0.759664	2.71817e-24	UP
AKIP1	405.243	-0.596657	1.2639e-07	DOWN
AKR1C3	59.9226	-0.983638	3.53284e-05	DOWN
AKR7A2P1	99.4347	0.867696	1.03996e-05	UP
ALDH1A3	56.0013	0.681085	0.0078118	UP
ALDH1L1	199.835	-0.707162	1.0254e-06	DOWN
ALDH2	458.703	-0.505543	1.71769e-06	DOWN
ALDH3B1	741.791	-0.667988	2.72393e-14	DOWN
ALDH4A1	408.024	-0.622316	8.77504e-09	DOWN
ALDH6A1	307.35	-1.03139	7.85071e-17	DOWN
ALG1	403.762	0.663415	4.16201e-09	UP
ALKBH2	372.449	0.63475	9.54309e-08	UP
ALOX12	48.9484	-0.56817	0.0349281	DOWN
ALOX12-AS1	48.2592	-0.561392	0.0342362	DOWN
ALOX12B	20.1656	1.16318	0.000168889	UP
ALOXE3	30.5577	1.30255	6.492e-06	UP
ALPK1	409.404	-0.825577	3.76488e-14	DOWN
ALPK3	83.339	1.73697	9.589e-16	UP
ALS2	899.163	-0.508847	6.59704e-10	DOWN
ALS2CL	155.907	1.11924	3.99334e-12	UP
AMER1	1517.19	0.626718	1.43204e-18	UP
AMPH	171.89	-0.915718	9.03059e-09	DOWN
ANG	58.0464	-0.507383	0.0451244	DOWN
ANGPTL2	136.12	-0.531509	0.00282248	DOWN
ANK3	198.253	-0.503322	0.000846475	DOWN
ANKEF1	202.707	0.804137	9.56743e-08	UP
ANKH	839.58	0.831991	2.98616e-19	UP
ANKRD12	1199.28	-0.502813	4.12746e-09	DOWN
ANKRD13B	555.169	0.680096	6.37377e-09	UP
ANKRD2	19.1047	0.896564	0.0050177	UP
ANKRD24	43.3857	-0.597426	0.0335089	DOWN
ANKRD27	1417.15	0.79	1.2619e-29	UP
ANKRD34B	43.0051	0.985463	0.000192306	UP
ANKRD37	37.7565	0.640208	0.0229119	UP
ANKRD39	125.151	0.541697	0.00328817	UP
ANKRD44	254.053	-0.506455	0.000335742	DOWN
ANKS6	1079.76	0.712108	5.36566e-17	UP
ANO3	226.347	-0.507004	0.000829359	DOWN
ANO5	261.736	-0.602898	7.55989e-06	DOWN
ANXA4	229.091	-0.582051	0.000112946	DOWN
AP1S3	298.341	0.550183	1.4023e-05	UP
AP3B2	83.9038	-0.505151	0.0222516	DOWN
APAF1	537.446	-0.7481	5.47828e-14	DOWN
APBA1	79.2495	-1.28828	9.69546e-09	DOWN
APH1B	371.317	-0.994208	2.26228e-18	DOWN
APLF	58.3813	-0.608482	0.0157054	DOWN
APLN	12.1921	1.28416	6.20302e-05	UP
APLP1	327.55	-0.767536	5.39291e-08	DOWN
APOBEC3F	224.242	-0.808302	1.99048e-08	DOWN
APOL6	762.971	-0.513509	2.41361e-08	DOWN
AR	373.139	-0.770309	6.30237e-08	DOWN
ARC	1014.36	1.16212	3.78832e-31	UP
ARFGAP3	698.751	-0.50237	1.89838e-07	DOWN
ARFGEF3	741.645	1.43561	1.01834e-42	UP
ARHGAP20	80.1725	0.797346	0.000176118	UP
ARHGAP22	119.41	2.30017	1.76092e-33	UP
ARHGAP27	153.663	-0.678643	2.99323e-05	DOWN
ARHGAP28	636.402	-1.00176	3.6552e-26	DOWN
ARHGAP31	709.937	-1.30385	4.11009e-41	DOWN
ARHGAP33	69.2979	-0.722096	0.00218574	DOWN
ARHGAP44	111.368	0.510326	0.00943519	UP
ARHGAP6	48.7591	1.20002	1.31101e-06	UP
ARHGDIB	125.28	0.735149	7.46347e-05	UP
ARHGEF16	129.703	0.5462	0.00212249	UP
ARHGEF3	427.005	-0.711676	1.52885e-11	DOWN
ARHGEF37	25.2766	-1.10366	0.000266893	DOWN
ARHGEF40	2399.77	-0.798741	1.13798e-37	DOWN
ARID3B	519.914	0.746087	1.32615e-13	UP
ARID4A	383.032	-0.668575	2.10982e-08	DOWN
ARID5A	849.379	0.627749	9.43927e-15	UP
ARID5B	2440.79	-0.617824	1.03524e-23	DOWN
ARL14	226.733	1.15961	8.04447e-14	UP
ARL15	270.761	-0.58276	4.5812e-05	DOWN
ARL4C	1799.93	-1.06511	1.50868e-49	DOWN
ARL8A	314.781	-0.58973	2.01641e-06	DOWN
ARMC3	16.2461	0.854773	0.0099569	UP
ARMC6	765.69	0.615854	3.71104e-12	UP
ARMCX4	39.4616	-0.700769	0.0130264	DOWN
ARNT2	220.823	-0.944647	7.00801e-11	DOWN
ARNTL	266.124	-0.638762	1.32694e-06	DOWN
ARRB1	929.32	1.30034	5.11297e-47	UP
ARRB2	471.302	0.630144	5.63389e-09	UP
ARRDC2	470.976	0.723351	5.84511e-12	UP
ARRDC3	638.581	-0.825892	0.0109417	DOWN
ARSA	389.793	-0.693512	3.4573e-07	DOWN
ASAP3	518.901	-0.522537	2.41084e-06	DOWN
ASB13	490.58	0.957113	5.50319e-19	UP
ASB9	117.29	0.530676	0.00610963	UP
ASIC2	19.9853	1.26434	4.25725e-05	UP
ATAD3A	495.615	0.707119	4.08898e-11	UP
ATAD3B	763.971	0.577402	2.34731e-11	UP
ATF3	958.05	0.843653	0.00334963	UP
ATF7	259.094	-0.526993	0.00108233	DOWN
ATF7IP	1361.85	-0.533925	8.13234e-14	DOWN
ATF7IP2	72.3859	-0.550326	0.0174286	DOWN
ATG10	144.462	-0.680161	6.06049e-05	DOWN
ATL1	342.226	-0.966986	1.24803e-16	DOWN
ATP10B	31.9922	-1.09058	0.000133193	DOWN
ATP10D	822.469	0.575742	4.09892e-12	UP
ATP1A3	97.6661	1.45034	5.58024e-12	UP
ATP2A3	23.4967	-1.13162	0.0002116	DOWN
ATP2B4	1248.01	-0.959232	2.75527e-34	DOWN
ATP2C2	36.4854	-0.727195	0.0123293	DOWN
ATP4A	15.7803	0.765504	0.0234651	UP
ATP6V0E2-AS1	42.5119	1.04247	0.00010039	UP
ATP6V1B1	146.815	0.757	2.982e-05	UP
ATP6V1C2	106.891	0.646716	0.000764675	UP
ATP6V1E2	143.423	0.600011	0.000368638	UP
ATP7A	639.269	-0.776193	1.06394e-15	DOWN
ATRNL1	203.314	-0.557444	0.000338052	DOWN
ATXN1	1005.04	-0.675611	9.50009e-14	DOWN
ATXN7L2	754.157	0.57864	5.33922e-10	UP
AUNIP	587.107	0.615319	5.37984e-10	UP
AURKAPS1	178.713	0.530005	0.000672981	UP
AUTS2	367.708	-0.90812	4.1573e-10	DOWN
AVPI1	331.494	0.720471	4.06461e-09	UP
AXIN1	879.73	0.633514	6.37429e-15	UP
AXIN2	597.461	-0.589591	0.0122965	DOWN
B3GALNT1	634.346	0.890273	1.44975e-19	UP
B3GALT5-AS1	28.7467	1.18279	5.13409e-05	UP
B3GAT1	94.2423	-1.17378	1.00394e-08	DOWN
B4GALT7	443.513	0.51862	7.06067e-07	UP
BAG1	433.311	0.735892	9.07616e-12	UP
BAIAP3	124.886	-0.569722	0.00190712	DOWN
BATF3	238.669	1.62942	3.20821e-29	UP
BAZ2B	2164.08	-0.721463	2.17973e-26	DOWN
BBS12	138.257	-0.563048	0.00341351	DOWN
BBS9	234.785	-0.556588	8.65959e-05	DOWN
BCAS3	226.684	-0.650085	2.65616e-05	DOWN
BCCIP	1204.66	0.569693	7.97835e-13	UP
BCL2A1	15.9473	1.15396	0.000311796	UP
BCL6	233.442	-1.1242	6.98928e-16	DOWN
BCS1L	649.387	0.64289	3.67446e-11	UP
BDH1	320.281	0.70269	4.25204e-08	UP
BDH2	145.482	-0.923076	1.57417e-07	DOWN
BDKRB1	12.319	0.723137	0.0350119	UP
BEAN1	66.4025	-0.975291	1.81854e-05	DOWN
BEND3	584.52	0.709571	2.80349e-10	UP
BEND5	32.8449	-0.917222	0.0016282	DOWN
BHLHA15	26.4513	1.24405	2.51955e-05	UP
BHLHE41	535.698	-0.705453	4.82307e-09	DOWN
BICC1	285.803	-0.560329	2.97072e-05	DOWN
BIK	93.4293	0.671361	0.00147376	UP
BLMH	1396.14	0.646327	5.22389e-20	UP
BMF	342.803	-2.02322	1.5864e-49	DOWN
BMP1	665.61	-0.643779	2.31672e-09	DOWN
BMP2	265.594	0.623402	3.32247e-06	UP
BMP6	200.035	1.3524	8.86815e-20	UP
BMPR1B	280.176	-0.560243	1.91569e-05	DOWN
BMPR2	1130.57	-0.965244	2.22304e-29	DOWN
BNIP3	478.037	0.71756	5.26354e-11	UP
BOC	274.279	0.591904	1.52837e-05	UP
BOP1	176.4	0.547921	0.000438534	UP
BPIFB4	26.6168	-0.746178	0.0179527	DOWN
BRD3	217.637	-0.589686	0.000300623	DOWN
BRF1	435.434	0.529768	2.45657e-05	UP
BRI3BP	312.895	0.666902	3.46948e-07	UP
BRINP2	88.6173	0.845674	3.92467e-05	UP
BRWD3	924.743	-0.705421	2.02938e-16	DOWN
BTBD2	386.235	-0.79113	1.44537e-12	DOWN
BYSL	658.526	0.549014	4.37052e-09	UP
BZW2	1399.71	0.554305	2.21492e-14	UP
C10orf11	17.1926	-0.95559	0.00307994	DOWN
C10orf2	694.753	0.680282	1.51628e-14	UP
C10orf95	27.2724	1.30429	8.95256e-06	UP
C11orf16	34.87	-0.582969	0.0489343	DOWN
C11orf54	155.116	-0.502345	0.00403856	DOWN
C11orf80	180.355	-0.665256	7.81813e-05	DOWN
C12orf29	284.847	0.806234	1.62754e-10	UP
C12orf42	16.2164	0.884342	0.00751905	UP
C12orf45	170.489	0.803694	1.03975e-06	UP
C12orf73	88.5355	0.534254	0.0145461	UP
C14orf132	722.369	-0.898583	1.39553e-25	DOWN
C14orf159	278.28	-0.644236	7.46865e-07	DOWN
C14orf37	237.735	-0.524913	0.000227217	DOWN
C15orf39	1046.24	0.530671	0.0167819	UP
C15orf41	262.82	0.792599	6.67897e-09	UP
C15orf62	77.1592	-0.647229	0.00635712	DOWN
C16orf59	742.043	0.52886	1.3509e-09	UP
C16orf71	32.8274	-0.605721	0.0474053	DOWN
C16orf74	81.1784	0.580514	0.0103698	UP
C17orf51	1310.85	0.889075	2.7271e-30	UP
C19orf44	167.127	0.709332	2.80635e-05	UP
C1orf106	409.903	-0.580336	5.73831e-06	DOWN
C1orf109	727.728	0.712557	1.31573e-15	UP
C1orf131	443.45	0.575741	7.46461e-08	UP
C1orf145	55.9384	-0.913999	0.00015189	DOWN
C1orf61	109.923	2.60849	2.08885e-35	UP
C1QTNF2	177.097	-0.567195	0.00033164	DOWN
C1QTNF6	316.406	-0.74202	2.84862e-09	DOWN
C1R	225.552	-1.14836	7.67688e-15	DOWN
C1RL	575.695	-0.717773	6.04615e-14	DOWN
C20orf194	292.244	-0.945447	3.31038e-14	DOWN
C2orf44	1137.43	0.610066	7.35597e-16	UP
C3orf80	30.6693	0.645128	0.0366526	UP
C4orf32	492.398	1.06199	6.32537e-27	UP
C4orf33	72.9788	-0.712004	0.0021975	DOWN
C4orf36	17.7503	0.86486	0.00753235	UP
C5orf30	674.68	1.00257	7.9227e-25	UP
C5orf42	1013.33	-0.595187	1.67663e-12	DOWN
C5orf46	194.656	-0.523481	0.000667721	DOWN
C6orf118	20.5487	0.743441	0.0221845	UP
C6orf15	256.72	-0.953457	1.10171e-12	DOWN
C6orf223	20.6871	0.669479	0.041207	UP
C7orf61	23.1718	0.776298	0.0138551	UP
C8orf4	46.213	-0.584434	0.0353401	DOWN
C8orf48	153.268	-0.531444	0.0017532	DOWN
C9orf114	692.645	0.61505	3.64197e-12	UP
C9orf117	91.7213	0.727728	0.00031536	UP
C9orf135	31.1368	-0.822655	0.00491452	DOWN
C9orf172	45.6993	-0.568561	0.044359	DOWN
C9orf41	731.077	0.674365	1.19432e-13	UP
C9orf47	91.6265	-0.754641	0.00110016	DOWN
CA12	1254.05	0.84965	3.58772e-26	UP
CA13	438.131	0.533989	8.91706e-07	UP
CA2	101.741	0.912227	2.18448e-06	UP
CA8	53.332	1.11898	5.03426e-06	UP
CAB39L	72.6344	-0.597395	0.00903553	DOWN
CABP7	107.739	-0.643613	0.000770463	DOWN
CACFD1	483.412	-0.886458	6.11441e-17	DOWN
CACNA1A	41.5576	-1.25609	1.77455e-06	DOWN
CACNA1G	66.9241	-0.882711	0.000178124	DOWN
CACNB4	358.385	0.777467	2.48859e-09	UP
CACNG6	60.3204	-0.907615	0.000176882	DOWN
CAD	1932.57	0.587797	0.00454107	UP
CADM3	359.562	-1.14192	1.32824e-23	DOWN
CALCOCO1	416.934	-1.18475	4.78352e-29	DOWN
CALHM2	164.431	0.663479	3.81771e-05	UP
CALML4	658.282	0.603995	4.46203e-10	UP
CAMK2D	1125.89	-0.617625	4.53785e-14	DOWN
CAMK2N1	352.157	-0.669796	2.03033e-08	DOWN
CAMKK2	742.911	0.734107	4.17671e-15	UP
CAMKMT	104.028	0.844656	1.01952e-05	UP
CAMKV	299.149	3.87955	2.43408e-127	UP
CAP2	454.08	-0.60657	2.15072e-07	DOWN
CAPN1	845.203	-0.517486	9.66519e-10	DOWN
CAPN15	1797.24	0.600987	6.90463e-13	UP
CAPN5	240.431	-0.944743	2.55368e-10	DOWN
CARD11	269.352	-0.840791	7.13724e-10	DOWN
CARD6	268.971	-0.844928	2.41829e-10	DOWN
CARD8	519.371	-0.606344	8.85254e-10	DOWN
CARF	91.3023	-0.535869	0.0103734	DOWN
CASC15	95.8067	-1.64184	4.97732e-17	DOWN
CASKIN1	127.572	1.01209	8.99001e-09	UP
CASP6	234.835	-0.53509	0.000433066	DOWN
CASP9	180.819	-0.586022	0.00012665	DOWN
CASQ1	15.6861	0.837658	0.0114224	UP
CBLB	162.651	-0.933877	4.36049e-09	DOWN
CBLN2	21.0986	-0.702452	0.0302698	DOWN
CBLN3	49.6913	-0.720039	0.00580138	DOWN
CBWD3	279.17	0.545984	3.0681e-05	UP
CCDC102A	301.862	-0.552543	1.06427e-05	DOWN
CCDC113	175.463	0.501896	0.00175152	UP
CCDC136	224.323	1.33649	2.09295e-18	UP
CCDC138	459.739	0.67355	2.6986e-10	UP
CCDC148	68.5497	0.502882	0.0321638	UP
CCDC181	122.999	0.630713	0.000569833	UP
CCDC3	948.769	0.891021	7.21525e-29	UP
CCDC40	68.7681	-0.627839	0.00802293	DOWN
CCDC53	109.989	-0.51804	0.0101686	DOWN
CCDC58	318.186	0.562298	4.30442e-06	UP
CCDC59	351.912	0.621249	1.06776e-07	UP
CCDC69	328.68	-0.906684	2.06355e-13	DOWN
CCDC7	37.0862	-0.90398	0.00199279	DOWN
CCDC78	166.933	0.667367	2.90305e-05	UP
CCDC80	1034.69	-1.09684	2.44262e-42	DOWN
CCDC85A	84.1633	-1.66232	2.0609e-15	DOWN
CCDC85C	2063.38	0.744023	2.6827e-29	UP
CCDC86	717.87	1.16617	5.73868e-39	UP
CCL24	30.4269	-1.07214	0.000295076	DOWN
CCL3	17.3592	0.907376	0.0057669	UP
CCNG2	509.516	-1.40473	6.57617e-41	DOWN
CCNO	95.2214	0.599739	0.00569037	UP
CCR1	13.1028	-1.25883	8.83324e-05	DOWN
CD109	1243.9	-0.721014	6.40373e-23	DOWN
CD163L1	274.396	0.553876	6.07275e-05	UP
CD177	12.371	0.687298	0.0465721	UP
CD180	39.2308	-1.1515	2.16395e-05	DOWN
CD1D	93.0101	1.08216	1.62464e-07	UP
CD247	34.8836	1.95331	3.56114e-12	UP
CD34	53.6764	-1.25397	4.92864e-07	DOWN
CD37	135.352	-1.20492	1.82442e-10	DOWN
CD3D	17.3248	0.936742	0.00417835	UP
CD3EAP	502.92	0.731858	5.91658e-13	UP
CD55	425.226	0.70673	6.82572e-11	UP
CD82	112.088	-1.17218	1.64283e-10	DOWN
CD83	473.783	0.753494	1.65951e-12	UP
CD96	69.1747	-0.743269	0.00162146	DOWN
CD99	109.568	-0.547766	0.00550599	DOWN
CD99L2	503.488	-0.744536	3.48564e-14	DOWN
CDC123	808.996	0.52085	4.39912e-09	UP
CDC42EP2	447.271	0.59224	2.57866e-07	UP
CDC42EP3	1221.25	-0.539678	1.83348e-13	DOWN
CDC42EP5	31.0904	-0.99274	0.000632612	DOWN
CDH11	305.078	-1.49113	1.94089e-33	DOWN
CDH12	133.476	-1.361	3.3733e-15	DOWN
CDH22	12.3767	0.823148	0.0144674	UP
CDH6	87.4753	-1.31496	5.19146e-11	DOWN
CDK15	34.1272	-1.57844	1.16798e-08	DOWN
CDK19	215.728	-0.798283	4.36712e-08	DOWN
CDK5R2	13.3649	-0.830728	0.0135551	DOWN
CDKL1	186.704	1.13211	4.04537e-14	UP
CDKN1C	116.034	-0.832307	7.90161e-06	DOWN
CDKN2B	71.3935	-0.994871	1.14347e-05	DOWN
CDKN2C	638.381	-1.02511	5.35837e-25	DOWN
CDKN2D	130.588	-0.850101	3.20777e-06	DOWN
CDO1	77.001	1.44437	5.93488e-11	UP
CDS2	1129.42	-0.503447	9.45867e-11	DOWN
CDSN	128.874	-0.761113	1.50964e-05	DOWN
CDX2	49.7463	0.87328	0.00049766	UP
CEBPD	120.337	0.64546	0.000722782	UP
CECR5	625.749	0.569516	1.80285e-09	UP
CECR6	28.6584	-0.915	0.00263425	DOWN
CENPP	107.595	0.642541	0.00136738	UP
CENPT	713.413	0.517699	2.40061e-08	UP
CENPV	212.875	0.726629	2.64775e-07	UP
CEP112	108.586	-0.899782	2.0329e-06	DOWN
CEP126	127.234	-0.667444	0.000273751	DOWN
CERS1	33.0858	0.611497	0.0425796	UP
CERS4	161.85	-0.629564	0.000117784	DOWN
CFAP45	95.5175	0.594555	0.00353646	UP
CFAP58	415.257	1.1295	5.35091e-21	UP
CFAP97	1353.69	0.643767	5.48392e-14	UP
CFI	32.7004	-0.824374	0.00437464	DOWN
CGREF1	326.843	1.15	2.71068e-21	UP
CHAC2	433.3	0.559447	1.7499e-06	UP
CHCHD4	364.094	0.791988	3.27382e-12	UP
CHCHD6	212.144	0.651159	1.47439e-05	UP
CHCHD7	576.24	0.673803	2.99314e-12	UP
CHD3	3015.59	-0.518751	2.25799e-17	DOWN
CHD5	255.088	-0.513092	0.000528837	DOWN
CHEK2	492.63	0.730481	1.59606e-13	UP
CHI3L1	28.9504	-0.763711	0.0160862	DOWN
CHI3L2	40.2737	-0.640107	0.0208359	DOWN
CHN1	122.648	-0.625206	0.000720884	DOWN
CHPT1	394.297	0.929265	1.24597e-17	UP
CHRD	81.1618	-0.991152	5.87775e-06	DOWN
CHRM2	16.5349	-0.743551	0.0277707	DOWN
CHRNA9	111.186	0.824869	1.21119e-05	UP
CHST4	179.104	0.848338	4.1455e-07	UP
CIB2	290.942	-0.514017	0.000144325	DOWN
CINP	356.039	0.536122	1.84117e-05	UP
CIPC	1951.49	0.757107	1.0975e-30	UP
CIRH1A	645.118	0.616949	1.18828e-10	UP
CISH	92.637	0.75578	0.000176382	UP
CITED1	77.3974	0.988494	3.34136e-06	UP
CLCN2	247.787	0.778436	2.03785e-08	UP
CLDN1	409.107	0.771887	1.01362e-12	UP
CLDN18	30.5819	-0.631221	0.0471553	DOWN
CLEC2B	233.615	-0.628911	2.27705e-05	DOWN
CLEC7A	62.1798	-0.72805	0.00272561	DOWN
CLIP2	1094.26	-0.566686	8.56928e-12	DOWN
CLIP3	241.613	-0.583636	0.0400528	DOWN
CLMN	497.05	1.05351	1.27311e-26	UP
CLPB	1161.24	0.598622	8.63599e-15	UP
CLPP	380.746	0.509446	1.10257e-05	UP
CLSTN2	148.33	-0.851001	1.00527e-06	DOWN
CLSTN3	672.766	-0.58154	1.72746e-07	DOWN
CLUH	1957.17	0.960712	2.69482e-24	UP
CMKLR1	19.283	-0.946025	0.00313001	DOWN
CNIH3	174.976	-2.25802	8.20652e-43	DOWN
CNKSR2	283.153	0.885398	1.97589e-12	UP
CNNM3	820.347	0.504351	2.10982e-08	UP
CNPY4	398.73	-0.634079	4.18578e-08	DOWN
CNTN1	321.366	-1.10556	1.31098e-17	DOWN
CNTN3	34.4824	1.41867	2.91006e-07	UP
CNTNAP1	271.627	0.710989	1.58795e-05	UP
CNTNAP2	289.617	-0.763769	8.63549e-10	DOWN
CNTNAP4	51.407	-0.611663	0.018008	DOWN
CNTRL	817.748	-0.587039	6.62347e-12	DOWN
COA7	889.328	0.719005	1.42191e-17	UP
COL11A1	733.366	-1.87937	1.60605e-94	DOWN
COL13A1	223.375	0.595897	0.000150931	UP
COL14A1	15.5516	-0.954069	0.00370138	DOWN
COL17A1	147.409	1.40418	5.32353e-17	UP
COL19A1	17.5328	0.865684	0.00800472	UP
COL20A1	52.9113	-0.738635	0.00574718	DOWN
COL22A1	258.767	-1.1977	4.33842e-17	DOWN
COL2A1	15.4309	-0.752854	0.0253083	DOWN
COL4A4	39.5896	-0.895597	0.00121793	DOWN
COL4A5	157.475	-1.42805	6.53128e-19	DOWN
COL5A1	671.277	-0.82026	0.0147683	DOWN
COL5A2	1235.6	-1.06985	1.27831e-40	DOWN
COL6A3	2398.63	-1.05291	3.12636e-28	DOWN
COL9A2	346.013	-1.48397	7.30084e-37	DOWN
COLEC12	154.64	-0.525025	0.00158398	DOWN
COLGALT2	40.2667	0.699039	0.0123419	UP
COPG2	204.24	-0.544847	0.000249262	DOWN
COPZ2	76.8832	-0.52274	0.0219779	DOWN
COQ10A	281.649	0.680867	8.82228e-07	UP
CORO2B	180.349	-0.859701	4.49803e-08	DOWN
COX10	444.677	0.615207	8.40131e-08	UP
CPE	471.613	-0.940779	1.0223e-19	DOWN
CPEB4	309.08	-1.09167	4.03153e-18	DOWN
CPLX1	30.7895	1.51538	2.60091e-07	UP
CPNE2	460.158	-0.520598	5.84132e-07	DOWN
CPQ	49.7675	-1.14947	2.95209e-06	DOWN
CPS1	471.635	-1.01143	1.02256e-19	DOWN
CR2	306.641	3.67084	2.03452e-122	UP
CRACR2A	551.728	1.06757	2.3494e-29	UP
CRAT	25.1324	-0.869807	0.00505605	DOWN
CRB2	39.5863	-0.618755	0.0401556	DOWN
CREB3L1	64.6818	-1.07816	4.75329e-06	DOWN
CREB3L2	349.867	-0.657515	5.28677e-06	DOWN
CREB3L4	218.668	-0.560474	8.43647e-05	DOWN
CREBRF	439.677	-0.695391	7.14689e-07	DOWN
CRHR1	28.9972	-1.38204	2.83673e-06	DOWN
CRISPLD1	442.928	-1.04909	2.2978e-21	DOWN
CRLF1	55.1322	-0.560554	0.0334448	DOWN
CRMP1	404.976	-0.674422	3.23182e-09	DOWN
CROCCP3	153.232	-0.785208	2.72682e-06	DOWN
CRYL1	44.5584	-1.23226	2.1385e-06	DOWN
CRYM-AS1	88.1144	0.929899	4.92358e-06	UP
CSGALNACT1	90.3194	-2.0677	1.33656e-22	DOWN
CSMD2	71.8612	-1.35475	1.24035e-08	DOWN
CSPG5	263.083	0.967885	1.74356e-13	UP
CSRNP3	50.7343	-1.95886	2.45282e-14	DOWN
CSRP3	85.6182	0.814941	7.77823e-05	UP
CT45A5	220.69	0.511798	0.000346478	UP
CTH	137.584	1.42545	1.00249e-15	UP
CTHRC1	50.1986	-0.622474	0.0160447	DOWN
CTNNBIP1	298.768	-0.634003	1.32435e-06	DOWN
CTPS2	78.1194	-0.71131	0.00121238	DOWN
CTRL	85.2813	1.52963	9.46926e-14	UP
CTSF	118.944	-0.526603	0.0062225	DOWN
CTSK	38.9557	-0.698152	0.0163476	DOWN
CTSO	29.8489	-1.08567	0.000264126	DOWN
CTU1	187.273	0.890472	1.08508e-09	UP
CTU2	574.234	0.65823	4.37852e-11	UP
CUBN	98.9127	0.674975	0.000665269	UP
CUL1	441.207	0.582643	5.22663e-08	UP
CUL7	1014.97	-0.696236	1.9293e-18	DOWN
CUTC	252.652	0.704157	8.38435e-07	UP
CUX2	12.7809	-1.03495	0.00160551	DOWN
CX3CL1	339.158	-0.815126	1.22991e-09	DOWN
CXCL8	256.674	0.637903	0.0379451	UP
CXCR6	43.0902	0.785007	0.00708677	UP
CXXC4	491.135	-0.974355	1.01367e-19	DOWN
CYB5D1	597.51	0.63509	6.63135e-10	UP
CYGB	17.712	-0.687698	0.0433784	DOWN
CYP19A1	15.1227	1.13495	0.00041245	UP
CYP1A1	91.8037	0.907877	7.72365e-06	UP
CYP24A1	687.939	0.523069	3.44862e-07	UP
CYP26B1	586.456	-0.540354	7.0561e-08	DOWN
CYP2S1	18.231	-0.713296	0.0328909	DOWN
CYP2U1	90.8978	0.841597	4.59194e-05	UP
CYP39A1	28.7208	-1.02748	0.000494716	DOWN
CYP7B1	74.1958	0.670314	0.00450624	UP
CYS1	75.5613	-2.71164	1.40372e-31	DOWN
CYTH2	833.712	-0.542635	4.79615e-09	DOWN
CYTH4	83.694	0.829945	0.00015189	UP
CYTL1	241.708	-0.572326	3.17121e-05	DOWN
CYYR1	59.9746	-0.866456	0.000243262	DOWN
DAB1	16.8938	-0.949065	0.00357327	DOWN
DAB2	705.901	-0.525137	2.15266e-08	DOWN
DACH2	26.1963	1.50418	3.85066e-07	UP
DBNDD1	256.176	-0.553482	5.70121e-05	DOWN
DBP	489.839	-0.66927	6.21219e-10	DOWN
DCAF12L1	345.805	0.572655	2.77852e-06	UP
DCAF4	737.262	0.502029	3.95285e-07	UP
DCAF4L1	95.9584	0.995641	1.29954e-06	UP
DCBLD1	1661.42	-0.592153	8.41659e-17	DOWN
DCC	83.0536	1.74253	1.79938e-16	UP
DCDC2B	35.4144	-0.782339	0.00749714	DOWN
DCHS1	596.682	-0.711004	0.0210687	DOWN
DCLK2	59.7872	-1.09542	3.84993e-06	DOWN
DCLK3	95.4055	0.898668	5.21887e-06	UP
DCTPP1	518.392	0.75449	2.50366e-13	UP
DCUN1D5	802.24	0.614639	2.70348e-12	UP
DDAH1	1282.3	0.556774	7.92108e-15	UP
DDAH2	693.848	-0.694495	3.51521e-14	DOWN
DDI2	239.212	0.82178	3.01095e-08	UP
DDIT3	312.199	0.500557	0.000137294	UP
DDN	84.6164	1.17502	9.01139e-09	UP
DDR1	1191.1	-0.639074	3.58994e-12	DOWN
DDX10	1311.97	0.951923	3.95721e-40	UP
DDX26B	251.664	-0.885523	1.08149e-11	DOWN
DDX28	557.057	0.907215	5.17044e-15	UP
DDX31	638.531	0.624514	3.41458e-11	UP
DDX51	876.058	0.768189	1.21909e-19	UP
DDX55	971.543	0.595823	1.56169e-12	UP
DDX60	118.339	-0.686806	0.00027936	DOWN
DECR1	281.156	-0.894357	1.11108e-12	DOWN
DENND1B	376.657	-0.559492	3.86802e-06	DOWN
DENND4C	711.908	-0.512095	2.82111e-07	DOWN
DEPDC7	310.369	1.09023	1.31701e-18	UP
DEPTOR	42.9127	-0.671752	0.0181241	DOWN
DESI1	1137.77	0.978277	5.40603e-32	UP
DFFB	153.531	0.580906	0.000897601	UP
DGAT2	364.413	1.01167	2.84514e-19	UP
DGKE	460.049	0.730804	1.91059e-12	UP
DHCR7	1378.44	0.675749	1.87086e-22	UP
DHODH	283.014	0.997729	1.20606e-13	UP
DHRS13	333.011	0.637741	4.2505e-07	UP
DHTKD1	313.145	-0.629954	1.7185e-07	DOWN
DHX33	847.264	1.05937	4.50841e-28	UP
DHX34	839.216	0.718458	1.14824e-16	UP
DHX37	1019.47	1.03374	8.44323e-39	UP
DIAPH2	497.178	0.571283	2.34487e-08	UP
DIMT1	698.67	0.651744	2.23674e-13	UP
DIP2C	171.003	-0.735172	1.34851e-05	DOWN
DIRAS2	42.708	0.715283	0.0089747	UP
DIRC3	22.7782	-0.658596	0.0421218	DOWN
DKFZP586I1420	126.871	-0.562917	0.00228788	DOWN
DKK1	17.6861	1.40889	7.03195e-06	UP
DKK2	39.882	1.68252	4.05424e-10	UP
DKK3	1398.64	-0.512105	3.19821e-13	DOWN
DLAT	1368.8	0.591204	1.9287e-15	UP
DLEU7	84.1077	-0.656029	0.00249248	DOWN
DLG2	118.192	-0.966117	3.04479e-07	DOWN
DLG3	221.693	-0.541956	0.00014035	DOWN
DLGAP1	143.721	1.68794	8.52603e-24	UP
DLGAP1-AS1	327.571	-0.713201	1.37762e-08	DOWN
DLGAP1-AS5	32.7806	1.33941	2.47665e-06	UP
DLL1	21.2593	-0.743416	0.0219232	DOWN
DLL3	92.0771	0.640745	0.00232331	UP
DMRT1	64.8687	1.50846	2.80983e-11	UP
DMRTA1	358.351	-0.653074	6.84677e-08	DOWN
DMTN	137.643	-0.5118	0.00566778	DOWN
DMXL1	1497.96	-0.556046	3.31985e-16	DOWN
DMXL2	924.007	-0.511513	9.48555e-10	DOWN
DNAAF2	940.511	0.526056	6.36589e-11	UP
DNAAF3	245.375	0.808732	9.22231e-10	UP
DNAH17	196.909	0.52083	0.00101128	UP
DNAH17-AS1	94.3675	0.775703	0.000220549	UP
DNAH3	53.5451	1.24431	4.2307e-07	UP
DNAH9	15.5561	-1.26927	6.54409e-05	DOWN
DNAJA3	1020.61	0.61994	1.29768e-11	UP
DNAJC2	913.119	0.56291	2.38735e-12	UP
DNAJC22	265.034	-0.909059	3.89714e-12	DOWN
DNAJC28	48.8181	-0.690868	0.00750282	DOWN
DNAJC4	189.858	-0.61693	3.40155e-05	DOWN
DNAJC6	151.868	0.97996	8.6796e-09	UP
DNASE2	469.091	-0.577908	7.12873e-08	DOWN
DNM3OS	606.229	-0.908409	1.08858e-15	DOWN
DNPEP	1167.13	0.579933	2.46294e-14	UP
DOC2A	70.905	1.36043	1.46894e-09	UP
DOCK1	1093.89	-0.578494	4.96483e-12	DOWN
DOCK11	123.63	-0.531537	0.00428163	DOWN
DOCK9	487.712	0.666905	1.00352e-10	UP
DOK5	58.3836	-1.09994	7.07225e-06	DOWN
DOK6	27.9433	-1.40805	1.2177e-06	DOWN
DPF3	126.781	1.07181	7.88771e-09	UP
DPH1	353.096	0.543006	1.39356e-05	UP
DPP10-AS1	47.5642	1.92808	2.4907e-14	UP
DPY19L2P4	45.8968	0.746259	0.00453612	UP
DPYD	149.796	-0.545011	0.00151449	DOWN
DPYSL2	1398.28	-0.78699	1.45186e-29	DOWN
DQX1	45.0313	-0.551339	0.0457421	DOWN
DRAXIN	49.0123	-0.894369	0.000402919	DOWN
DRD1	604.109	-1.95538	1.5916e-17	DOWN
DRD2	21.5646	-1.15275	0.000188486	DOWN
DRG2	586.839	0.561669	5.73747e-08	UP
DSC2	169.428	-0.660711	2.93457e-05	DOWN
DST	11202.6	-0.523082	2.84723e-14	DOWN
DSTNP2	146.285	-0.615542	0.000444726	DOWN
DTWD1	338.321	0.604003	1.09457e-06	UP
DTX1	218.271	-0.566304	0.000207223	DOWN
DTX3	257.901	-0.62482	1.59205e-06	DOWN
DTX4	483.567	0.673323	1.33252e-10	UP
DUS2	329.428	0.775651	1.2931e-10	UP
DUS3L	739.538	0.533009	2.17819e-08	UP
DUSP15	43.0067	-1.25195	1.22527e-06	DOWN
DUSP18	301.113	-0.608722	2.04669e-06	DOWN
DUSP2	931.93	0.83521	0.00021798	UP
DUSP9	349.775	0.676052	9.10112e-09	UP
DYNC1I1	54.2311	-1.01688	3.27561e-05	DOWN
DYNC2H1	815.242	0.763886	7.47968e-19	UP
DYSF	55.9665	-1.21039	5.84799e-07	DOWN
DZIP1L	313.248	-0.518074	8.34335e-05	DOWN
EBF1	141.749	-1.41945	3.22054e-17	DOWN
EBF3	85.9198	0.902842	2.37161e-05	UP
EBF4	19.2968	-0.887366	0.00630048	DOWN
EBNA1BP2	1145.35	0.558912	1.26298e-13	UP
ECE2	338.074	1.12027	1.01216e-21	UP
ECHDC3	143.36	0.746205	8.36566e-06	UP
ECM1	417.914	-1.01444	9.92668e-19	DOWN
ECM2	42.215	0.574909	0.046346	UP
EDIL3	1782.27	-0.605108	1.39332e-18	DOWN
EDN2	121.428	-0.524117	0.00471584	DOWN
EDNRA	91.2028	1.26468	3.04897e-10	UP
EEF1E1	192.049	0.613177	4.34473e-05	UP
EEF2K	725.208	0.821091	3.68708e-15	UP
EEF2KMT	273.07	0.609046	1.29794e-05	UP
EFEMP2	347.258	-1.11579	2.82541e-18	DOWN
EFHC1	575.238	-0.50002	1.23928e-07	DOWN
EFNA2	70.6598	-0.989771	2.52322e-05	DOWN
EFNA4	207.101	-0.514646	0.00045362	DOWN
EFNA5	236.227	0.507293	0.00171936	UP
EFNB3	254.452	-1.14988	1.6318e-18	DOWN
EGF	181.308	-0.607822	9.57714e-05	DOWN
EGLN3	152.228	0.71861	0.000109292	UP
EGOT	36.3053	0.770051	0.00820333	UP
EGR2	105.253	-1.07455	1.11508e-07	DOWN
EHD2	196.068	-0.6874	6.2639e-05	DOWN
EHF	76.4357	-0.81988	0.000275863	DOWN
EHHADH	181.968	-0.643074	8.83844e-05	DOWN
EIF1AX	1319.87	0.544719	9.17997e-12	UP
EIF3J	1192.6	0.73437	1.53024e-23	UP
EIF4E3	88.8848	-0.721864	0.000508148	DOWN
EIF4EBP2	988.431	-0.663032	5.31217e-14	DOWN
ELOF1	655.913	0.615267	2.42697e-11	UP
ELOVL6	725.678	0.699997	1.86646e-15	UP
ELP2	806.606	0.554049	1.58068e-10	UP
EMX1	26.6193	-0.656053	0.0372807	DOWN
EMX2	34.1037	-0.60027	0.0490484	DOWN
EN1	22.069	-0.970415	0.00192496	DOWN
ENAM	23.9709	1.17517	0.000115057	UP
ENC1	3255.91	-0.872621	1.92402e-25	DOWN
ENKD1	364.506	0.544312	2.45836e-06	UP
ENPP5	98.467	-0.786326	9.34974e-05	DOWN
ENTPD1	1051.56	0.76774	1.65089e-23	UP
ENTPD8	14.512	-0.708211	0.0383075	DOWN
EPB41L4B	403.522	0.512481	3.26153e-05	UP
EPCAM	139.095	1.21593	1.18403e-12	UP
EPHA3	29.0857	-0.951354	0.00111794	DOWN
EPHA4	690.251	-1.05466	2.05065e-30	DOWN
EPHA5	388.018	-1.86463	4.7835e-46	DOWN
EPHA5-AS1	85.3317	-1.2732	1.22794e-09	DOWN
EPHA8	212	3.09802	5.53173e-77	UP
EPHB2	1114.83	-0.577076	1.31043e-12	DOWN
EPHB3	169.694	-0.920967	4.98296e-06	DOWN
EPHB6	287.846	-0.733594	4.50113e-09	DOWN
EPHX2	74.1401	-0.585793	0.0106147	DOWN
EPN3	57.4348	-0.58478	0.019459	DOWN
ERAP1	651.992	-0.52702	5.63297e-09	DOWN
ERAP2	129.291	-0.521864	0.00413598	DOWN
ERBB4	48.009	1.16007	6.43101e-06	UP
ERC2	160.756	0.537155	0.000978771	UP
EREG	180.597	0.572502	0.00157418	UP
ERG	198.334	0.936942	1.3054e-10	UP
ERICH1	105.878	0.537333	0.00607332	UP
ERV3-1	150.709	-0.730314	1.91408e-05	DOWN
ERVMER34-1	341.355	1.1351	2.59398e-20	UP
ESPNL	40.2081	0.561244	0.0464781	UP
ESPNP	24.3992	-0.662921	0.0432658	DOWN
ESRRA	895.479	0.666677	2.49874e-15	UP
ESRRB	47.1936	0.846796	0.00120264	UP
ESRRG	14.1391	-0.771974	0.0220278	DOWN
ETNK2	345.379	-0.512061	8.58205e-05	DOWN
ETV1	79.3803	-0.805447	0.000203028	DOWN
ETV4	979.67	0.505099	1.0801e-09	UP
ETV6	946.987	-1.01621	3.6175e-31	DOWN
EVA1C	32.1789	-0.91532	0.00269125	DOWN
EVC	244.903	-0.711114	6.26477e-07	DOWN
EVI2A	58.9638	-0.521727	0.0405188	DOWN
EVI5L	138.218	-1.0078	4.5267e-09	DOWN
EVL	223.515	-0.505829	0.00463742	DOWN
EXOSC4	638.492	0.551488	2.07464e-09	UP
EXOSC5	306.919	0.75703	1.82786e-09	UP
EXOSC7	513.387	0.704154	1.53291e-11	UP
EXPH5	823.82	0.623805	7.99372e-13	UP
EYA1	189.626	-0.987327	3.04235e-11	DOWN
EYA2	44.9424	-0.618893	0.0231874	DOWN
F12	206.697	1.14131	4.24971e-16	UP
F2RL2	670.912	-0.636201	1.97716e-11	DOWN
F8	166.488	-0.550924	0.000718569	DOWN
FABP5	525.749	0.525435	2.38417e-07	UP
FAM107B	699.148	0.538492	1.93639e-08	UP
FAM110D	90.6145	-0.844552	4.38156e-05	DOWN
FAM114A1	783.378	-0.841297	2.91445e-23	DOWN
FAM117B	427.266	0.53497	1.33115e-05	UP
FAM124A	124.493	1.05512	6.37282e-09	UP
FAM127C	208.452	-0.5309	0.000464766	DOWN
FAM131B	62.0761	-0.686471	0.00473375	DOWN
FAM132A	128.395	-0.695359	0.000106294	DOWN
FAM136A	1438.32	0.514427	9.85066e-13	UP
FAM155B	29.0758	0.910929	0.00278095	UP
FAM160A1	261.063	0.721273	7.96458e-08	UP
FAM161B	276.57	-0.577898	1.10627e-05	DOWN
FAM171A2	234.01	-0.5563	0.000102487	DOWN
FAM182B	92.9763	-0.720319	0.00111005	DOWN
FAM184A	32.1752	1.07281	0.000148081	UP
FAM185A	316.106	0.592686	1.10663e-06	UP
FAM195A	308.172	0.677713	3.60833e-08	UP
FAM198B	1197.1	-0.629153	9.93998e-15	DOWN
FAM19A2	53.2228	-0.751106	0.00250761	DOWN
FAM19A5	574.777	-0.883823	1.04811e-19	DOWN
FAM207A	281.894	0.635477	7.46578e-07	UP
FAM20C	98.6017	-0.995375	2.41084e-06	DOWN
FAM214A	113.644	-1.32297	4.62284e-12	DOWN
FAM214B	630.849	-0.825141	1.05873e-17	DOWN
FAM216A	177.042	1.30123	1.28724e-16	UP
FAM222A-AS1	42.5512	2.69852	4.87519e-23	UP
FAM222B	710.732	-0.513663	4.85712e-05	DOWN
FAM225A	75.9684	0.532141	0.018837	UP
FAM26E	176.827	-1.42861	8.56032e-15	DOWN
FAM53B	1158.62	0.869313	9.3361e-22	UP
FAM57A	567.246	0.739444	1.31969e-14	UP
FAM60A	1894.81	0.608684	1.55183e-16	UP
FAM63A	237.809	-0.806052	1.13153e-08	DOWN
FAM76A	203.258	-0.654652	1.25221e-05	DOWN
FAM81A	467.259	2.18844	5.82684e-88	UP
FAM83B	94.911	1.06874	7.8803e-08	UP
FAM83G	1078.81	0.794593	1.56097e-17	UP
FAM86B1	60.496	0.749186	0.00174811	UP
FAM86C2P	134.849	0.513434	0.00487806	UP
FANK1	112.65	-0.740409	0.00022491	DOWN
FAP	387.754	-0.523118	3.17264e-06	DOWN
FARSA	853.652	0.653016	2.2533e-15	UP
FASTKD3	690.479	0.596133	1.53717e-09	UP
FAT3	154.897	-0.736016	6.35964e-06	DOWN
FAT4	601.916	-0.747222	9.12414e-15	DOWN
FAXC	155.417	-0.817695	7.81447e-07	DOWN
FBLIM1	204.696	-0.545366	0.00041993	DOWN
FBLN5	98.8744	-0.567246	0.00788471	DOWN
FBN1	425.766	-0.979537	2.25039e-16	DOWN
FBN2	2061.29	-0.638207	0.001598	DOWN
FBXL17	195.989	-0.718166	2.63158e-06	DOWN
FBXL20	704.729	-0.526289	6.06931e-09	DOWN
FBXL22	96.9646	0.856997	1.2555e-05	UP
FBXL7	189.431	-1.16395	1.44017e-13	DOWN
FBXO31	810.928	0.971367	6.73928e-27	UP
FBXO32	262.377	-1.20849	3.35432e-16	DOWN
FBXO41	675.067	0.641343	1.85282e-08	UP
FBXO45	1415.47	0.669011	5.76891e-22	UP
FBXW9	213.627	0.572367	0.000303536	UP
FCGRT	91.5489	-1.07848	1.19685e-07	DOWN
FCRLB	73.7375	0.970072	7.94635e-06	UP
FEM1A	1491.27	0.516901	1.89743e-12	UP
FER1L6	40.3871	-1.13242	2.26536e-05	DOWN
FERMT1	532.595	1.57276	7.85912e-58	UP
FEZ1	228.142	1.25591	2.52116e-19	UP
FGD5	291.398	-0.520516	7.0681e-05	DOWN
FGF11	385.362	-0.632678	8.37177e-08	DOWN
FGF21	43.8475	0.923465	0.000611074	UP
FGF9	38.8066	-1.07197	7.86469e-05	DOWN
FGGY	97.0696	-0.610686	0.00239102	DOWN
FIG4	102.427	-0.591593	0.00271381	DOWN
FIGNL2	15.711	-0.914358	0.00522617	DOWN
FKBP1B	50.4997	-0.769633	0.00234894	DOWN
FKBP5	491.412	0.80545	4.53939e-13	UP
FKBP7	133.179	-0.607042	0.00106947	DOWN
FKBP9P1	107.737	-0.686398	0.000297958	DOWN
FLJ13224	63.8057	0.531373	0.0270395	UP
FLJ22447	434.191	-0.826726	2.36688e-15	DOWN
FLJ23867	105.157	-0.81367	3.09704e-05	DOWN
FLJ36000	332.876	0.590699	0.000115427	UP
FLOT2	699.048	-0.544836	3.12324e-09	DOWN
FLRT2	1223.06	-0.57045	2.35503e-13	DOWN
FLVCR1	578.865	0.870721	4.02294e-19	UP
FMNL1	179.999	-0.629395	0.000465723	DOWN
FMNL2	117.965	-0.967651	2.80944e-07	DOWN
FMO4	20.1394	-0.728447	0.0262366	DOWN
FN1	3853.93	-1.05024	5.29294e-12	DOWN
FNDC3A	1561.34	-0.509741	3.81894e-13	DOWN
FNDC8	82.2902	0.612487	0.00592025	UP
FOLR1	66.0478	-0.545223	0.0290079	DOWN
FOXA3	16.861	1.01012	0.00189936	UP
FOXF1	86.5878	-0.542167	0.0138847	DOWN
FOXO4	195.972	-0.7676	2.29486e-07	DOWN
FOXP1	592.113	-0.991582	8.53511e-24	DOWN
FOXS1	277.474	-1.38413	3.46551e-27	DOWN
FRAT2	381.592	0.743942	1.60622e-09	UP
FREM2	292.66	-1.07158	4.32985e-14	DOWN
FRK	35.9118	-0.595757	0.0415318	DOWN
FRMD3	82.863	0.817885	0.000127387	UP
FRMD5	810.53	-0.617174	8.88723e-14	DOWN
FRMPD1	23.5076	-1.10313	0.000300421	DOWN
FRMPD4	85.1522	-1.52048	7.74933e-12	DOWN
FRS3	101.559	-0.566939	0.00556229	DOWN
FSIP2	231.344	-1.72769	3.85846e-30	DOWN
FST	369.213	-0.640326	1.94908e-07	DOWN
FTCD	16.2752	0.719164	0.0328947	UP
FTX	242.392	-0.732484	3.34281e-07	DOWN
FUT1	253.468	0.790507	2.07711e-08	UP
FXN	487.041	0.643432	2.7745e-10	UP
FXYD6	452.66	-1.57702	4.73392e-50	DOWN
FYCO1	1164.62	0.921066	2.84972e-33	UP
FZD2	774.811	-0.649107	3.32096e-13	DOWN
FZD4	717.014	0.719229	1.31595e-15	UP
FZD5	647.178	1.3084	3.56525e-36	UP
FZD8	203.768	0.981882	1.88204e-10	UP
G0S2	85.8279	3.23052	3.97997e-42	UP
GAB1	343.625	-0.692931	7.9628e-09	DOWN
GABARAPL1	568.045	-0.59769	3.76132e-08	DOWN
GABRA2	58.3243	0.531976	0.0329147	UP
GABRA5	611.064	2.50662	1.40837e-124	UP
GABRB2	233.077	0.767001	8.96159e-08	UP
GABRG2	78.8346	-1.02137	1.81503e-06	DOWN
GAL3ST4	41.6255	-0.581516	0.0375773	DOWN
GALC	339.872	-0.709234	6.47224e-09	DOWN
GALNT14	581.129	0.801487	8.78686e-16	UP
GALNT15	148.505	-1.57179	2.08311e-19	DOWN
GALNT16	473.797	-0.637195	1.39979e-08	DOWN
GALNT18	559.386	2.18379	2.76224e-90	UP
GALNT5	33.5058	-0.696892	0.0169587	DOWN
GALNT6	422.169	-0.718565	1.46616e-10	DOWN
GALNT7	1478.41	-0.530166	4.05181e-14	DOWN
GALNT9	30.7551	-0.642959	0.0376485	DOWN
GANC	172.548	-0.692191	1.6235e-05	DOWN
GAP43	73.7639	0.806673	0.00038266	UP
GAPDHS	235.614	0.564983	3.81408e-05	UP
GAR1	271.625	0.529569	0.00105212	UP
GAREML	1032.88	0.5861	1.01362e-12	UP
GARNL3	100.411	0.653509	0.00104187	UP
GAS6	564.661	-0.61366	1.29388e-10	DOWN
GAS6-AS2	217.812	-0.708332	1.3581e-06	DOWN
GATS	103.955	-0.689061	0.000434035	DOWN
GATSL3	151.61	-0.918649	4.2381e-08	DOWN
GBA	462.523	-0.537722	8.63037e-07	DOWN
GBP2	63.3365	-0.663013	0.00565038	DOWN
GCAT	406.664	0.539993	2.91715e-06	UP
GCDH	261.894	0.682373	2.75529e-07	UP
GCFC2	845.943	0.569097	1.03309e-11	UP
GCH1	180.24	0.792607	1.3955e-07	UP
GCNT1	343.431	-0.69303	1.5217e-07	DOWN
GDF15	127.171	1.13824	5.29188e-10	UP
GEMIN4	1304.19	0.564981	5.74444e-15	UP
GEMIN5	1556.08	0.595344	2.55109e-16	UP
GEMIN7	413.24	0.545938	6.69675e-07	UP
GFM1	950.278	0.522983	1.49776e-09	UP
GFOD1	235.654	1.30551	3.82425e-22	UP
GIMAP2	24.2516	-0.796375	0.0102929	DOWN
GJB3	203.391	0.545938	0.00160419	UP
GLI1	360.22	-1.07531	4.89779e-20	DOWN
GLIPR2	530.716	-0.597943	1.72528e-08	DOWN
GLMP	123.046	-0.757733	2.45578e-05	DOWN
GLOD4	800.046	0.503749	1.13217e-08	UP
GLRB	207.543	-0.773567	1.08151e-07	DOWN
GLRX2	86.0201	0.857418	6.86417e-05	UP
GLT1D1	51.5168	0.576155	0.0257401	UP
GLT8D2	97.5147	-1.00937	2.86231e-07	DOWN
GLYATL1	19.905	0.769685	0.018008	UP
GM2A	818.297	-0.557867	1.11995e-09	DOWN
GMDS	143.524	0.687812	4.00249e-05	UP
GMDS-AS1	41.3328	-0.57696	0.0434122	DOWN
GNAQ	55.6528	-0.719697	0.00409307	DOWN
GNAS-AS1	147.614	0.549768	0.00231454	UP
GNB1L	160.437	0.752778	2.42274e-05	UP
GNG12-AS1	37.0636	-0.716557	0.0120936	DOWN
GNG2	110.316	-1.30272	3.69884e-12	DOWN
GNG7	97.2366	-0.99699	2.83493e-07	DOWN
GNPDA1	1393.82	0.622696	1.02077e-15	UP
GNPNAT1	1932.56	0.531108	5.82447e-13	UP
GOLGA8A	185.973	0.722218	6.04142e-06	UP
GOLGB1	2570.41	-0.572149	4.06037e-17	DOWN
GPATCH4	1008.03	0.556042	4.36869e-11	UP
GPC2	108.84	-0.839621	1.04728e-05	DOWN
GPC4	144.708	-0.991264	7.52455e-07	DOWN
GPC6	1556.17	-0.5687	4.65818e-17	DOWN
GPD1L	708.817	2.03644	1.46958e-88	UP
GPER1	254.838	-0.93244	1.40762e-12	DOWN
GPM6A	21.1883	-0.666455	0.0437544	DOWN
GPNMB	704.508	-0.516235	1.35684e-06	DOWN
GPR1	105.663	-0.97606	3.36909e-07	DOWN
GPR12	43.0966	1.36297	2.97081e-07	UP
GPR137C	168.054	-0.867261	1.00848e-07	DOWN
GPR153	221.859	-0.711368	1.6494e-06	DOWN
GPR156	240.898	0.55726	0.000120938	UP
GPR157	131.389	1.14724	1.07382e-10	UP
GPR161	572.888	-0.756847	2.59729e-15	DOWN
GPR162	487.22	-0.878755	2.4909e-17	DOWN
GPR173	245.893	-1.19137	2.55939e-18	DOWN
GPR27	50.7044	0.681478	0.00796848	UP
GPR3	209.138	0.564172	0.000335406	UP
GPR37	58.1756	0.5686	0.0235756	UP
GPR45	119.988	0.655774	0.000523298	UP
GPR55	68.8395	-1.66027	3.10426e-13	DOWN
GPR63	291.52	0.762755	8.2129e-10	UP
GPR85	45.0501	0.597522	0.0267162	UP
GPRASP1	102.696	-0.609415	0.00260343	DOWN
GPRC5B	144.054	0.827055	1.4474e-05	UP
GPRC5C	146.921	-0.501919	0.00431261	DOWN
GPRIN3	63.034	-0.588581	0.0154523	DOWN
GPX3	229.905	-0.848235	1.2431e-09	DOWN
GRAMD3	74.6135	-0.649502	0.00368994	DOWN
GRAP	13.008	-0.894264	0.00714123	DOWN
GRASP	62.4316	-0.695846	0.00403943	DOWN
GRB14	118.99	1.17347	3.83302e-11	UP
GREB1	196.316	-1.08767	8.98119e-12	DOWN
GRIA4	30.3415	1.92947	1.30195e-11	UP
GRID2	265.861	-0.594277	9.77051e-06	DOWN
GRIK2	54.4402	-0.594181	0.0219779	DOWN
GRIP1	275.688	-0.801302	1.31723e-09	DOWN
GRIP2	192.315	1.09127	9.17619e-12	UP
GRPEL1	777.515	0.785802	5.94173e-18	UP
GRWD1	1539.08	0.600896	5.07022e-16	UP
GSG1	247.774	1.17262	2.83527e-18	UP
GSN	776.398	-1.24169	2.96074e-47	DOWN
GSTT1	378.381	-0.562979	8.37301e-06	DOWN
GTPBP3	456.682	0.673796	7.07648e-11	UP
GTPBP4	765.046	0.619628	8.82908e-11	UP
GUCA1B	82.5604	0.559394	0.0112173	UP
GUCY1A2	1341.01	-1.7322	1.27231e-111	DOWN
GUSBP5	145.957	1.41441	3.91585e-15	UP
GXYLT2	216.819	-1.2147	1.11216e-17	DOWN
GYG1	459.149	0.863732	8.80203e-16	UP
GYG2	175.199	-0.589126	0.000395133	DOWN
H19	99.3906	-0.756475	0.000100559	DOWN
H1FX-AS1	70.5041	-0.815899	0.000313903	DOWN
H2AFY2	321.695	-1.10629	6.59561e-21	DOWN
H6PD	512.313	-1.08411	4.96216e-18	DOWN
HAGH	139.97	-0.527305	0.00265452	DOWN
HAGHL	351.499	0.80862	2.76466e-12	UP
HAPLN1	2805.51	-0.504622	2.96463e-15	DOWN
HAPLN2	36.4239	-0.84124	0.00268364	DOWN
HAS2	154.065	-1.49896	2.30883e-19	DOWN
HAS3	60.9525	-0.584877	0.0332711	DOWN
HBP1	512.871	-0.990157	7.26885e-21	DOWN
HCCS	281.962	0.61364	2.23824e-05	UP
HCFC2	284.88	-0.51691	0.000101552	DOWN
HDAC11	249.732	-0.523198	0.000380131	DOWN
HDAC4	33.3658	-0.71026	0.0157124	DOWN
HEATR1	2969.58	0.54332	8.73354e-21	UP
HEATR5A	600.858	-0.559581	8.45706e-09	DOWN
HECTD4	589.062	-0.604511	0.0184643	DOWN
HECW2	280.114	-1.13346	3.66675e-18	DOWN
HEPH	149.071	-1.78138	1.98102e-26	DOWN
HERC3	253.696	-0.965296	4.55207e-12	DOWN
HERC6	175.578	-0.5452	0.000616247	DOWN
HES7	22.1047	1.62861	7.16071e-08	UP
HEXB	469.942	-0.649829	3.77928e-10	DOWN
HEXIM2	126.154	-0.612315	0.00111794	DOWN
HGSNAT	128.326	-0.706597	6.59598e-05	DOWN
HHIP	56.6249	-0.517633	0.0435755	DOWN
HIP1R	2030.8	0.619994	4.07924e-18	UP
HIST1H2AK	229.191	-0.540877	0.000181901	DOWN
HIST1H2BA	14.4709	0.69957	0.0413924	UP
HK2	1183.43	1.8357	1.35941e-114	UP
HKDC1	48.8618	0.551969	0.0497522	UP
HLF	17.4486	0.677011	0.0440618	UP
HMCN1	227.077	-1.3501	1.37547e-21	DOWN
HMGCL	230.019	-0.568835	9.75933e-05	DOWN
HMGCS1	2787.07	0.511348	5.13794e-15	UP
HNMT	394.684	-0.583938	8.65517e-07	DOWN
HOMER1	1109.82	0.661869	7.45774e-18	UP
HOMEZ	97.8343	-0.553628	0.00630048	DOWN
HOTAIR	123.648	-1.19695	4.83413e-11	DOWN
HOXA13	52.4148	-0.569036	0.034404	DOWN
HOXA3	50.4986	0.764408	0.00357947	UP
HOXA5	31.5077	-0.860396	0.0033101	DOWN
HOXB13	218.973	-0.56275	0.000172139	DOWN
HOXB3	343.348	-0.57766	3.12529e-06	DOWN
HOXB5	34.3893	-0.73864	0.0111909	DOWN
HOXB6	152.745	-0.641017	0.000115579	DOWN
HOXC10	129.201	-0.516377	0.00601035	DOWN
HOXC11	153.536	-0.910991	6.70381e-08	DOWN
HOXC13	260.286	-0.634522	1.03692e-06	DOWN
HOXC4	61.5544	-1.00736	2.15022e-05	DOWN
HOXC5	17.8449	-1.22329	9.93084e-05	DOWN
HOXC6	179.014	-1.05144	7.56266e-12	DOWN
HOXC8	198.396	0.810488	8.68158e-08	UP
HOXC9	181.824	-0.628441	4.00991e-05	DOWN
HOXD10	54.8753	-1.03432	3.00041e-05	DOWN
HPCAL1	509.965	0.786597	4.9366e-14	UP
HPCAL4	397.056	0.596952	9.0229e-08	UP
HR	797.912	-1.20792	1.31673e-09	DOWN
HRASLS	141.794	0.512666	0.00334058	UP
HRCT1	49.6741	-0.70337	0.00962992	DOWN
HRG	18.4432	1.7358	1.62466e-08	UP
HRNR	410.559	0.503104	9.31454e-06	UP
HS1BP3	476.188	-0.54925	2.93202e-07	DOWN
HS3ST5	127.344	-0.663394	0.000342159	DOWN
HSD17B14	64.9886	-0.899489	0.000103741	DOWN
HSD17B3	94.5351	-1.72507	4.73281e-17	DOWN
HSF4	50.1577	-0.744119	0.00336126	DOWN
HSPA12A	651.881	0.668128	3.88076e-12	UP
HSPA12B	101.94	0.53393	0.00777363	UP
HSPA6	13.3091	0.966514	0.0034676	UP
HSPB3	15.2452	1.0306	0.00153906	UP
HSPBAP1	245.972	0.577325	1.95955e-05	UP
HTR2A	43.4768	-2.09765	1.83366e-15	DOWN
HTR2C	27.6262	-0.723529	0.0200499	DOWN
HTR3A	65.9168	1.59297	1.00796e-12	UP
HTRA1	52.9684	-1.32964	4.53018e-08	DOWN
HTRA3	82.8476	-0.822996	0.00013132	DOWN
HYAL3	218.214	0.82204	4.04881e-09	UP
ICOSLG	199.08	0.910544	7.16122e-08	UP
IDH2	239.673	-0.981859	3.09853e-13	DOWN
IDH3A	868.509	0.601526	2.43444e-12	UP
IDUA	28.5478	-0.717178	0.0189322	DOWN
IFI16	571.717	-0.520951	1.21808e-07	DOWN
IFI44	203.298	-1.49389	1.34316e-24	DOWN
IFI44L	60.2176	-1.33628	1.76859e-08	DOWN
IFI6	206.563	-0.559166	0.000175775	DOWN
IFIH1	95.8527	-0.511995	0.0143569	DOWN
IFIT1	299.006	-1.11501	7.79186e-19	DOWN
IFIT2	50.3845	-0.884622	0.00042277	DOWN
IFNAR2	141.258	-0.56055	0.00144589	DOWN
IFRD2	1234.45	0.554582	1.61247e-13	UP
IFT27	277.292	-0.714524	1.69007e-08	DOWN
IFT57	580.004	0.520422	4.43867e-07	UP
IFT88	219.667	-0.504174	0.00038799	DOWN
IGDCC3	50.8249	2.13256	2.81886e-16	UP
IGF2BP1	91.6757	-0.981803	2.71905e-06	DOWN
IGFBP5	2984.22	-2.43934	1.06926e-157	DOWN
IGFBP6	264.019	-0.504512	0.000119142	DOWN
IGFBP7	124.388	-0.895792	2.58249e-07	DOWN
IGFLR1	56.5419	-0.605783	0.0144455	DOWN
IGHMBP2	435.183	0.84795	9.88432e-14	UP
IGLON5	111.608	-1.27527	1.7382e-10	DOWN
IGSF1	63.7616	-0.506664	0.0385892	DOWN
IGSF10	270.261	-0.809062	1.31966e-08	DOWN
IGSF9	296.442	1.32935	1.94999e-17	UP
IKZF2	501.998	-1.4166	8.75591e-42	DOWN
IL11RA	188.841	-0.693532	1.41919e-05	DOWN
IL12A	44.545	1.4306	2.37827e-08	UP
IL13RA1	891.394	-0.518818	1.15086e-10	DOWN
IL17D	29.8765	0.833419	0.00470142	UP
IL17RC	326.388	-0.680056	7.49373e-08	DOWN
IL17RD	247.31	-0.69203	1.97407e-07	DOWN
IL18R1	54.3836	1.1944	5.52765e-07	UP
IL24	60.1358	1.67285	2.34523e-12	UP
IL2RB	459.944	-0.594372	1.64489e-06	DOWN
IL32	436.123	0.636947	1.21926e-08	UP
IL34	25.8524	0.678024	0.029778	UP
IL6R	454.62	1.12504	3.72078e-28	UP
IMMP2L	176.404	0.920843	3.0606e-09	UP
IMP4	1067.6	0.509696	6.4031e-10	UP
IMPA2	162.767	-0.580628	0.000408574	DOWN
IMPDH1	1399.57	0.714482	1.48718e-24	UP
IMPG2	30.9014	-0.736448	0.0156634	DOWN
INHBE	159.994	0.683315	2.78338e-05	UP
INO80C	129.099	0.533749	0.00406289	UP
INPP5D	254.105	0.959881	3.90284e-11	UP
INSC	20.6656	0.923948	0.00382821	UP
IPP	265.586	-0.766518	3.76418e-09	DOWN
IPPK	709.834	0.512918	7.19225e-08	UP
IQCA1	272.943	-0.565191	1.45027e-05	DOWN
IQCJ	23.536	-1.68641	3.18629e-08	DOWN
IRF2BPL	1099.17	-0.530309	1.02195e-06	DOWN
IRF8	336.013	0.883646	1.66151e-11	UP
IRX6	17.2682	1.03928	0.00130823	UP
ISCA1	811.019	0.665623	1.68045e-13	UP
ISG20	147.148	0.585527	0.000742092	UP
ISLR	22.2017	-1.38734	6.76744e-06	DOWN
ISM2	116.959	1.22778	1.4248e-11	UP
ISPD	80.1856	-0.551611	0.0118546	DOWN
ITFG3	320.15	-0.79075	4.88659e-09	DOWN
ITGAM	47.5716	0.858223	0.000898573	UP
ITGB3	145.061	-1.64759	5.14929e-22	DOWN
ITGB4	70.0518	-0.614549	0.0172822	DOWN
ITGB8	1822.97	-1.38727	1.47602e-65	DOWN
ITIH4	26.4063	-0.906884	0.00264483	DOWN
ITK	71.8556	-0.659016	0.00381096	DOWN
ITM2C	418.156	-0.74472	3.29234e-09	DOWN
ITPR1	586.402	0.662071	4.00008e-11	UP
ITPRIPL2	2469.37	0.577621	7.08104e-17	UP
IVL	32.7834	0.932344	0.00152202	UP
JAG1	1282.88	-0.707441	1.34775e-16	DOWN
JAK3	103.812	-0.615479	0.00177188	DOWN
JAKMIP1	20.3631	1.78727	4.7868e-09	UP
JAKMIP2	324.545	-1.129	2.71381e-21	DOWN
JAKMIP2-AS1	27.5349	-1.36099	3.79508e-06	DOWN
JAM2	149.152	-0.524248	0.00177419	DOWN
JARID2	1028.47	-0.609946	6.34344e-15	DOWN
JAZF1	153.882	-0.512695	0.00395687	DOWN
JHDM1D-AS1	83.0937	0.55655	0.00963434	UP
JMJD1C-AS1	57.9271	-0.519642	0.0399654	DOWN
JMY	491.327	0.845228	1.61567e-14	UP
JPH1	91.7341	0.641549	0.00183917	UP
JPH3	1031.89	-0.669749	2.49058e-16	DOWN
JUP	355.677	-0.993987	1.03261e-12	DOWN
KALRN	287.71	-0.896034	9.39735e-13	DOWN
KANK4	31.0362	-0.891194	0.00216038	DOWN
KAT2A	1050.32	0.644368	4.44721e-14	UP
KAT2B	234.808	-0.726063	1.22021e-06	DOWN
KATNB1	584.703	0.623974	3.76762e-11	UP
KATNBL1	713.532	0.71534	1.21462e-14	UP
KATNBL1P6	94.7453	0.524493	0.0162509	UP
KAZN	243.139	0.834591	6.31237e-08	UP
KBTBD11	238.835	0.581909	2.2726e-05	UP
KBTBD3	58.4262	-0.911826	0.000208766	DOWN
KBTBD6	588.928	0.910397	1.68889e-21	UP
KBTBD8	231.253	1.23684	9.93998e-15	UP
KCNA3	111.271	1.10932	5.50794e-09	UP
KCNA4	49.7507	0.791106	0.00349921	UP
KCNA6	198.853	-0.526319	0.00204821	DOWN
KCNAB2	315.476	0.675161	3.33773e-08	UP
KCNC1	98.5466	0.887175	2.58879e-05	UP
KCNC3	234.269	0.563028	0.00240123	UP
KCNC4	431.413	0.902764	4.54302e-13	UP
KCNF1	72.3518	0.582518	0.0114686	UP
KCNG3	120.403	0.819895	7.10906e-06	UP
KCNH8	52.1164	-0.810431	0.00131757	DOWN
KCNIP4-IT1	15.5488	-1.20977	0.000154184	DOWN
KCNK10	179.933	-2.39106	1.8203e-49	DOWN
KCNK2	34.1683	0.604765	0.039257	UP
KCNK3	80.4456	0.642589	0.00387915	UP
KCNK5	438.243	0.898722	2.97782e-13	UP
KCNMA1	199.439	-0.53478	0.000439702	DOWN
KCNMB4	156.255	-0.711348	1.21714e-05	DOWN
KCNN1	103.384	-0.6349	0.00119678	DOWN
KCNQ2	42.8934	1.42021	7.91756e-08	UP
KCNQ3	636.288	0.955133	5.5538e-26	UP
KCNQ5	663.059	1.29333	5.03711e-47	UP
KCNT1	19.3807	1.32725	1.83459e-05	UP
KCNT2	16.7688	-0.831647	0.0115532	DOWN
KCNV1	53.0331	1.00715	3.4685e-05	UP
KCTD12	904.864	1.25113	3.97214e-51	UP
KCTD16	82.0196	-0.540999	0.0127996	DOWN
KCTD18	254.481	-0.582705	2.2276e-05	DOWN
KCTD8	113.198	0.687666	0.000304625	UP
KDM2B	972.779	0.798172	1.38387e-21	UP
KHDRBS3	664.42	-0.62299	8.28581e-12	DOWN
KHK	99.8507	0.598819	0.00254715	UP
KIAA0020	679.582	0.534526	4.70511e-09	UP
KIAA0430	586.518	-0.600317	1.07775e-08	DOWN
KIAA0513	310.445	-0.504513	0.000158858	DOWN
KIAA0825	24.2134	-0.686263	0.0324294	DOWN
KIAA1107	61.6163	-0.831025	0.000590729	DOWN
KIAA1109	2382.45	-0.675569	1.69491e-23	DOWN
KIAA1147	1055.83	-0.606658	1.94597e-12	DOWN
KIAA1210	50.7674	-0.564398	0.03027	DOWN
KIAA1211	223.675	-0.752882	2.8796e-07	DOWN
KIAA1211L	38.543	-0.902537	0.000960101	DOWN
KIAA1467	414.244	0.501427	4.46903e-06	UP
KIAA1549L	438.849	-0.597277	2.52339e-06	DOWN
KIAA1656	344.891	-0.725719	2.2383e-09	DOWN
KIAA1804	242.212	0.755103	2.12191e-08	UP
KIAA1841	240.06	-0.591398	3.38196e-05	DOWN
KIF13A	815.139	-0.667237	3.06466e-12	DOWN
KIF13B	615.245	-0.554713	3.86378e-07	DOWN
KIF1A	802.807	1.34132	1.39197e-28	UP
KIF26B	28.5576	-0.763141	0.0152002	DOWN
KIF3C	911.124	-0.538468	4.93275e-11	DOWN
KIF9	190.092	1.4154	4.02964e-20	UP
KIFC2	555.501	-0.879188	2.16442e-16	DOWN
KLF12	573.28	-1.32412	2.58675e-36	DOWN
KLF15	37.9764	0.892694	0.00118981	UP
KLF16	624.646	0.629372	1.37073e-06	UP
KLF7	1136.3	-0.551978	9.7287e-14	DOWN
KLF9	636.183	-0.919887	3.37956e-20	DOWN
KLHL14	35.6479	-0.651951	0.0239235	DOWN
KLHL18	1313.47	0.730172	1.2857e-24	UP
KLHL2	468.047	-0.56824	2.35709e-07	DOWN
KLHL21	617.953	0.717061	3.32031e-12	UP
KLHL22	255.044	-1.1797	1.1257e-17	DOWN
KLHL24	464.114	-1.18485	2.1832e-25	DOWN
KLHL26	39.0043	-1.32804	1.04812e-06	DOWN
KLHL31	44.004	1.03218	0.000104441	UP
KLHL4	375.538	-1.09074	6.35374e-22	DOWN
KLHL5	1553	-0.744281	2.84381e-24	DOWN
KLHL8	1049.12	0.551969	8.15581e-13	UP
KLK10	15.6743	-0.725944	0.0319718	DOWN
KLLN	50.3193	-0.574369	0.0306709	DOWN
KMT2E	1107.56	-0.572422	5.91659e-11	DOWN
KNDC1	50.5315	-1.05809	3.62391e-05	DOWN
KRBA2	285.884	-0.779867	1.01464e-09	DOWN
KRCC1	40.0047	-0.921697	0.000830671	DOWN
KREMEN1	363.289	-0.748135	3.63983e-11	DOWN
KRI1	586.587	0.583638	4.80628e-09	UP
KRT14	118.648	-2.16764	6.53189e-31	DOWN
KRT16	31.1298	-1.53022	6.66283e-08	DOWN
KRT34	197.973	1.30404	2.045e-17	UP
KRT6B	60.4956	-0.969421	6.67091e-05	DOWN
KRTAP2-3	235.174	0.730037	5.91267e-07	UP
KSR2	70.6551	-0.615576	0.0181241	DOWN
KTN1-AS1	414.887	1.25744	2.2639e-29	UP
L1CAM	1439.46	-0.724865	0.0142589	DOWN
L3HYPDH	369.723	0.507717	1.90437e-05	UP
LAD1	21.9882	0.7053	0.0291843	UP
LAMA2	179.101	-0.703989	1.02965e-05	DOWN
LAMB2	1530.17	-0.607326	1.06839e-11	DOWN
LAMC3	339.248	1.24236	2.87426e-07	UP
LAMP2	1432.62	-0.501981	2.04835e-11	DOWN
LARP4	1507.2	0.662102	4.03949e-20	UP
LAT	165.898	-0.656772	5.72077e-05	DOWN
LBH	1737.95	-0.562715	6.54409e-14	DOWN
LBX2-AS1	128.327	-0.711685	9.00727e-05	DOWN
LCA5	177.466	-1.10487	1.27626e-11	DOWN
LCT	22.7321	0.674836	0.0422278	UP
LCTL	532.545	-1.2868	3.41564e-39	DOWN
LDB2	42.5878	0.701308	0.0110306	UP
LDHD	20.4506	-0.827952	0.00971034	DOWN
LDLRAD3	694.416	0.525505	7.24467e-09	UP
LDLRAD4	905.046	-1.57623	3.99296e-75	DOWN
LEFTY1	58.3191	-2.4543	3.49814e-23	DOWN
LEFTY2	15.5591	-1.23169	0.000108161	DOWN
LEMD1	33.638	-1.25395	8.1424e-06	DOWN
LETM1	1513.54	0.80506	1.02855e-26	UP
LGI2	142.237	1.22194	9.13069e-13	UP
LGR4	535.669	-0.849478	1.34763e-14	DOWN
LHFPL3	14.4092	0.825131	0.013777	UP
LHPP	174.553	-0.611727	0.000146958	DOWN
LHX1	76.9922	-0.653486	0.00496495	DOWN
LIMCH1	1364.3	-0.675536	6.10302e-18	DOWN
LIN28B	1595.82	0.947731	1.18395e-27	UP
LIN7A	49.3368	-0.82541	0.0014524	DOWN
LINC00116	311.647	0.50146	5.91587e-05	UP
LINC00226	55.375	0.524783	0.048898	UP
LINC00312	72.0721	-1.79997	1.55473e-14	DOWN
LINC00442	45.1971	-0.662056	0.0272687	DOWN
LINC00460	243.786	0.564908	7.56036e-05	UP
LINC00494	18.9721	-0.718738	0.0322492	DOWN
LINC00511	250.969	-1.53255	5.73149e-31	DOWN
LINC00552	79.6327	-0.554321	0.0121872	DOWN
LINC00565	60.5954	-0.907457	0.000114203	DOWN
LINC00601	81.264	0.860846	0.00011749	UP
LINC00639	208.376	-1.14429	2.98279e-14	DOWN
LINC00648	331.816	-0.834421	9.51823e-12	DOWN
LINC00669	175.792	-0.525278	0.000980947	DOWN
LINC00673	880.913	-0.73907	2.63461e-19	DOWN
LINC00674	1389.24	-0.792107	5.24663e-24	DOWN
LINC00689	94.4479	0.789672	0.000271825	UP
LINC00704	88.484	-0.552393	0.0126089	DOWN
LINC00839	887.12	0.620581	1.42194e-13	UP
LINC00847	149.184	-0.853168	1.60201e-06	DOWN
LINC00861	27.0267	-1.24769	2.20378e-05	DOWN
LINC00862	188.655	-0.731933	9.9716e-07	DOWN
LINC00883	285.104	-0.781603	6.02031e-10	DOWN
LINC00898	39.9664	-0.921343	0.000927247	DOWN
LINC00920	108.794	-0.577281	0.00267913	DOWN
LINC00925	65.7412	0.967804	3.15536e-05	UP
LINC00936	61.4071	-0.689895	0.00645462	DOWN
LINC00942	81.5277	-0.901298	2.03358e-05	DOWN
LINC00961	21.5268	-0.857056	0.0069597	DOWN
LINC00997	194.122	0.532735	0.000823511	UP
LINC01137	155.371	-1.05785	9.27864e-11	DOWN
LINC01164	61.4637	0.999101	1.57298e-05	UP
LINC01168	13.4419	-0.904975	0.00661267	DOWN
LINC01193	222.575	-0.901061	2.28527e-10	DOWN
LINC01239	135.497	-0.640052	0.000299716	DOWN
LINC01310	11.9975	-0.799134	0.0181579	DOWN
LINC01366	119.079	0.564757	0.00292214	UP
LINC01405	15.7285	0.678163	0.0467754	UP
LINGO1	88.8039	0.824917	0.000326155	UP
LINGO2	73.1863	0.820627	0.0001914	UP
LMBR1L	217.847	-0.557515	0.000250029	DOWN
LMBRD2	155.597	-0.676113	4.35637e-05	DOWN
LMCD1	867.219	-1.0924	8.16862e-41	DOWN
LMCD1-AS1	37.4325	-0.758752	0.0069597	DOWN
LMF1	50.6017	-0.675928	0.0107898	DOWN
LMO3	21.891	-0.796245	0.012304	DOWN
LMO7	562.323	-0.79679	5.46851e-16	DOWN
LMOD1	36.3872	-1.0857	9.79425e-05	DOWN
LNP1	359.56	-0.676144	1.08133e-07	DOWN
LNX1	146.817	-0.590353	0.000412308	DOWN
LOC100128288	91.8541	-0.519345	0.0177345	DOWN
LOC100129034	409.346	-0.651814	0.00612917	DOWN
LOC100129046	18.3501	-0.661355	0.0486964	DOWN
LOC100130238	66.19	-0.95458	2.32702e-05	DOWN
LOC100130476	25.2264	0.806822	0.00854567	UP
LOC100130992	218.621	-0.515747	0.000738664	DOWN
LOC100131289	12.7015	-0.899426	0.00691672	DOWN
LOC100131564	183.961	-0.505258	0.00243965	DOWN
LOC100505715	471.574	0.500784	1.40745e-05	UP
LOC100505716	43.633	-0.756904	0.00640474	DOWN
LOC100506123	21.215	-0.779788	0.0187418	DOWN
LOC100506895	308.757	0.658535	3.2073e-06	UP
LOC100507351	27.7566	-1.72467	4.24392e-09	DOWN
LOC100507577	54.9183	-0.613686	0.0164242	DOWN
LOC146880	152.375	-0.539931	0.00222134	DOWN
LOC152225	92.2316	0.756883	0.000229045	UP
LOC283788	73.8535	-0.582591	0.0119034	DOWN
LOC285484	53.163	0.668928	0.0102614	UP
LOC374443	240.189	-0.575109	4.03368e-05	DOWN
LOC399815	209.429	0.514701	0.00100689	UP
LOC400927	157.729	-0.617044	0.00277432	DOWN
LOC440300	337.621	-0.539694	0.00053852	DOWN
LOC441601	130.388	0.618232	0.000568761	UP
LOC646762	592.846	0.810601	8.7562e-14	UP
LOC652276	498.572	0.550138	1.33103e-05	UP
LOC653160	21.8096	-0.712879	0.0279052	DOWN
LOC727896	88.0008	0.547996	0.015597	UP
LOC727924	195.791	-0.795964	3.54789e-08	DOWN
LOC728392	53.5466	-0.734326	0.00403943	DOWN
LOC729683	109.323	-0.780201	4.45526e-05	DOWN
LOC730101	880.257	0.804109	1.43204e-18	UP
LOC81691	150.346	-0.71033	1.81247e-05	DOWN
LONP1	1133.81	0.6302	2.67814e-17	UP
LOX	569.71	-0.63809	5.25231e-10	DOWN
LOXL1	558.731	-0.919986	1.21909e-19	DOWN
LOXL1-AS1	518.336	-0.514847	2.09567e-07	DOWN
LOXL2	716.89	-0.782435	7.24494e-18	DOWN
LOXL4	1585.82	-1.05864	6.85135e-47	DOWN
LPAR5	70.5679	-0.895252	6.21944e-05	DOWN
LPIN2	1932.78	0.525142	4.14807e-14	UP
LPL	540.785	1.16773	1.11623e-30	UP
LPO	20.0659	0.758561	0.0208156	UP
LPP	2094.45	-0.627433	3.49883e-11	DOWN
LPP-AS2	160.274	-0.656798	0.000149428	DOWN
LRFN1	254.799	1.3727	1.9293e-18	UP
LRIG3	985.198	-0.647291	1.84169e-15	DOWN
LRP1B	14.7992	-0.928297	0.00498867	DOWN
LRRC17	120.408	-0.7217	0.000116541	DOWN
LRRC38	30.6865	1.74451	1.1437e-09	UP
LRRC4B	602.216	-0.510862	5.56284e-07	DOWN
LRRC8D	651.502	0.967411	5.87392e-24	UP
LRRC8E	550.734	0.578949	2.9478e-09	UP
LRRK1	225.254	0.725257	6.7931e-07	UP
LRRK2	200.582	-1.02889	3.56595e-12	DOWN
LRRN1	472.096	-1.75412	8.16604e-64	DOWN
LRRN4	206.284	1.53617	9.58397e-25	UP
LRRTM3	13.2168	-0.726586	0.0334375	DOWN
LRSAM1	186.149	-0.836712	2.55573e-07	DOWN
LSM10	268.831	0.855966	3.70581e-10	UP
LSMEM2	24.6697	0.657391	0.0377703	UP
LSP1	73.3494	-0.892183	4.34825e-05	DOWN
LSP1P3	17.6315	-0.867696	0.00854605	DOWN
LTBP1	817.525	-1.16624	2.52034e-39	DOWN
LTBR	858.274	0.581279	5.58688e-09	UP
LURAP1L	53.5406	-0.731798	0.00540824	DOWN
LY6K	116.706	1.11449	2.21266e-09	UP
LYAR	454.568	0.768927	4.54025e-12	UP
LYN	349.929	0.642351	4.41108e-08	UP
LYPD1	267.695	-0.745722	8.59581e-09	DOWN
LYRM9	23.3462	-0.808578	0.0106845	DOWN
LYSMD2	215.534	0.748576	1.76834e-07	UP
LZTS1	187.143	-0.555843	0.00123793	DOWN
MACF1	5110.63	-0.554953	5.47541e-15	DOWN
MACROD1	148.591	0.640518	0.000168343	UP
MAF	508.087	-1.47419	7.32281e-49	DOWN
MAGED2	1745.8	-0.501906	4.54302e-13	DOWN
MAGEL2	22.4731	-0.679501	0.0438462	DOWN
MAK16	1215	0.620706	7.74292e-15	UP
MAMDC2	34.175	-0.969311	0.000676082	DOWN
MAML2	277.518	-1.67829	6.07579e-38	DOWN
MAML3	278.915	-0.698902	4.90224e-06	DOWN
MAN1B1-AS1	122.02	0.589433	0.00171547	UP
MAN2B1	355.865	-0.529241	4.86066e-05	DOWN
MAN2B2	271.29	-0.766767	2.45836e-06	DOWN
MANBA	243.71	-0.909043	1.93868e-11	DOWN
MANEAL	819.478	0.570908	2.44062e-11	UP
MANSC1	132.109	-0.520908	0.00465464	DOWN
MAOA	617.712	0.622581	3.80578e-09	UP
MAP1A	2412.72	-1.0464	4.4889e-06	DOWN
MAP1B	4045.95	-0.627424	1.27642e-13	DOWN
MAP2K3	535.43	0.556473	2.03232e-07	UP
MAP2K6	110.2	-1.28442	4.18433e-12	DOWN
MAP3K5	216.245	0.590764	3.56884e-05	UP
MAP3K7CL	365.923	-0.536876	1.79822e-05	DOWN
MAP6D1	123.518	0.815607	4.82897e-06	UP
MAPKAPK5-AS1	484.007	0.741443	1.93126e-11	UP
MARC1	195.221	1.19167	1.27642e-13	UP
MARCH2	201.842	-0.783287	1.09263e-07	DOWN
MARCO	79.4603	0.751441	0.000517025	UP
MARS2	554.968	1.03326	2.79265e-16	UP
MATK	104.478	2.63745	1.65914e-37	UP
MATN3	65.7638	-0.772461	0.00150065	DOWN
MAVS	1687.59	-0.551284	9.43732e-16	DOWN
MBD5	242.971	-1.07879	6.17746e-15	DOWN
MBLAC2	249.849	0.821198	2.9009e-09	UP
MBNL2	1054.11	-0.732221	6.91576e-20	DOWN
MBNL3	227.786	-1.11397	1.84169e-15	DOWN
MCAT	511.502	0.887461	2.20898e-19	UP
MCF2L	271.381	-0.864627	1.09818e-10	DOWN
MCF2L-AS1	28.0007	0.665332	0.0333211	UP
MCIDAS	189.971	1.1727	4.1624e-15	UP
MCOLN2	194.374	0.798954	7.42745e-08	UP
MCTP1	348.489	-0.635081	3.05298e-07	DOWN
MDGA1	75.4025	-0.517042	0.0291761	DOWN
MDGA2	438.751	-0.513889	2.66561e-06	DOWN
MDN1	3291.52	0.996471	1.65091e-33	UP
MEF2C	129.459	-0.549731	0.00413874	DOWN
MEGF9	272.456	-0.567038	3.85602e-05	DOWN
MEIS1	535.585	-0.827861	2.67701e-14	DOWN
MEIS1-AS3	363.567	-0.71567	3.78303e-10	DOWN
MEN1	734.479	0.628615	2.10559e-11	UP
METTL7A	77.1545	-0.60125	0.00792065	DOWN
METTL8	625.23	0.65955	5.55286e-13	UP
MFSD1	732.771	-0.65225	9.64437e-14	DOWN
MFSD2A	216.385	-0.522414	0.000248094	DOWN
MFSD6	125.194	-0.994629	5.65752e-07	DOWN
MGC27345	317.569	0.575524	7.03393e-06	UP
MGC39584	204.507	1.05878	6.93421e-14	UP
MGP	27.5754	-1.60802	5.75171e-08	DOWN
MIAT	1044.75	-1.68979	1.10527e-66	DOWN
MICAL1	215.424	-0.523959	0.00094551	DOWN
MICU3	69.7609	-0.752964	0.000845675	DOWN
MINA	944.106	0.861962	5.83162e-26	UP
MIPEP	190.657	0.947925	7.34504e-11	UP
MIR181A1HG	36.2666	-0.784984	0.00837668	DOWN
MIR3143	20.4712	0.67725	0.0390177	UP
MIR548F5	23.8229	-0.895206	0.00391785	DOWN
MIR99AHG	16.7052	-0.994264	0.00212188	DOWN
MLC1	77.7642	1.59102	5.34069e-13	UP
MLF1	563.377	0.697206	2.00503e-13	UP
MLKL	186.714	0.986718	5.62962e-11	UP
MLLT1	1102.95	0.664087	2.08914e-12	UP
MLYCD	78.8862	-0.60767	0.0055339	DOWN
MMD	844.304	-0.529034	8.3609e-10	DOWN
MMP14	1179.47	-1.01271	1.81264e-26	DOWN
MMP15	273.911	-0.710369	1.04803e-06	DOWN
MMP17	56.36	1.17788	1.40456e-06	UP
MMP19	219.381	-0.960177	5.12889e-12	DOWN
MMP9	260.472	-0.624016	2.41945e-05	DOWN
MN1	855.551	-1.35128	5.92259e-06	DOWN
MOB3B	232.217	1.5723	3.32717e-26	UP
MOB3C	361.812	0.503796	2.62182e-05	UP
MOK	246.094	0.567287	2.93457e-05	UP
MON1A	504.733	1.22735	4.75047e-30	UP
MOSPD2	163.942	-0.529626	0.00112061	DOWN
MOV10L1	42.9631	-0.970589	0.00033456	DOWN
MOXD1	278.849	-1.0206	4.11488e-15	DOWN
MPDZ	362.903	-0.580949	6.99203e-07	DOWN
MPI	629.541	0.577865	1.24366e-08	UP
MPND	102.05	-0.613236	0.00226174	DOWN
MPP3	325.433	0.621337	1.35071e-07	UP
MPPE1	137.024	-0.72282	2.24813e-05	DOWN
MPV17L2	274.894	0.651968	1.76814e-06	UP
MR1	160.821	-0.674973	4.64639e-05	DOWN
MRAS	1284.72	0.565445	1.21037e-13	UP
MRC2	1568.38	-0.666739	0.00214689	DOWN
MRM1	485.419	0.809838	1.29982e-12	UP
MRPL2	421.032	0.705598	9.68921e-10	UP
MRPL34	300.969	0.596901	2.39522e-05	UP
MRPL4	853.009	0.658709	1.5573e-15	UP
MRPS12	595.534	0.530621	1.89593e-07	UP
MRPS17	414.742	0.698709	1.12339e-10	UP
MRPS2	1053.65	0.5657	5.34518e-13	UP
MRPS25	1216.46	0.835157	1.64347e-31	UP
MRPS26	641.11	0.655121	4.43514e-12	UP
MRPS6	312.321	0.500542	4.84924e-05	UP
MRRF	661.556	0.514667	2.16734e-08	UP
MRTO4	1465.27	0.582797	2.25495e-15	UP
MSC-AS1	154.94	-0.846711	1.63481e-07	DOWN
MSRB2	123.483	-0.927124	2.00073e-07	DOWN
MSTO1	554.711	0.792853	3.09593e-15	UP
MSTO2P	254.096	0.796881	1.47837e-09	UP
MSX1	170.161	0.510415	0.00161906	UP
MTFMT	472.142	0.700017	4.83975e-12	UP
MTFR1	846.934	0.602435	8.08531e-12	UP
MTIF2	1166.35	0.667542	3.35526e-18	UP
MTMR11	297.848	-0.769824	1.28868e-08	DOWN
MTRR	1234.13	0.575957	2.41298e-12	UP
MTSS1	366.173	0.63814	1.55341e-07	UP
MTSS1L	1228.24	0.671225	1.1421e-17	UP
MUC15	97.7712	-1.22492	5.7442e-10	DOWN
MUM1L1	210.104	-0.80109	4.53972e-08	DOWN
MVB12B	233.407	-0.594402	0.000442244	DOWN
MVP	1221.96	-0.614737	3.30177e-17	DOWN
MX1	20.6442	-0.935403	0.00315082	DOWN
MXD3	443.513	-0.710632	3.88249e-11	DOWN
MXD4	378.117	-1.60674	1.00218e-45	DOWN
MYBBP1A	955.255	1.02309	2.73811e-31	UP
MYCL	275.217	-0.76972	1.83577e-08	DOWN
MYCN	37.555	-1.59042	5.89831e-08	DOWN
MYD88	97.9135	-0.579493	0.00873125	DOWN
MYH11	84.1684	-0.723183	0.00406289	DOWN
MYH15	118.348	1.0163	1.76869e-07	UP
MYO10	1175.23	-0.625805	1.44773e-16	DOWN
MYO15B	133.116	-1.13176	8.37134e-11	DOWN
MYO1E	457.674	0.579425	4.34091e-07	UP
MYO1G	45.6968	0.88224	0.000720373	UP
MYO6	372.544	-0.50375	2.32563e-05	DOWN
MYO7A	115.924	-0.518173	0.00825073	DOWN
MYO7B	249.17	0.694141	4.5771e-07	UP
MYO9A	1079.13	-0.506835	1.53837e-09	DOWN
MYOCD	77.5846	-2.63251	7.12078e-30	DOWN
MYPN	44.9648	1.40996	6.12035e-08	UP
MYRF	579.351	-0.760506	4.16201e-09	DOWN
MYRIP	20.5659	0.810549	0.0122449	UP
N4BP2L2-IT2	109.049	-0.616992	0.00198874	DOWN
N4BP3	254.318	0.822296	1.80099e-07	UP
NAA25	1319.14	0.636666	5.10536e-18	UP
NAALAD2	126.347	-0.639083	0.000957531	DOWN
NAF1	259.219	0.757328	1.73209e-08	UP
NAGK	374.741	-0.660242	2.24654e-09	DOWN
NAMPT	1932.93	0.509442	1.24784e-12	UP
NANOS3	19.8908	-0.908577	0.00464946	DOWN
NANS	587.796	0.583027	1.76551e-09	UP
NAP1L2	393.062	-0.500744	0.000116836	DOWN
NAP1L3	147.653	-0.700413	0.000330003	DOWN
NAT10	1319.01	0.676419	4.0344e-20	UP
NAT16	34.8696	-0.720458	0.0155749	DOWN
NAT6	198.14	0.59694	4.54605e-05	UP
NAT8L	170.653	1.17923	9.55747e-13	UP
NATD1	110.924	-0.521834	0.00862305	DOWN
NAV2	377.147	-0.787399	0.00292026	DOWN
NBEA	214.116	-0.645081	1.50374e-05	DOWN
NBEAL1	844.995	-0.526318	5.29663e-09	DOWN
NBEAL2	1128.12	0.883164	7.57844e-05	UP
NCAM1	953.19	-0.82168	1.51051e-21	DOWN
NCAM2	52.8916	-0.647728	0.0115067	DOWN
NCBP2-AS2	576.558	0.535563	8.66085e-08	UP
NCDN	629.073	0.533271	1.50566e-07	UP
NCLN	1376.7	0.579767	2.25777e-13	UP
NCOA1	884.088	-1.04211	8.83322e-33	DOWN
NCOA2	914.971	-0.658233	1.4987e-15	DOWN
NCR3LG1	521.091	1.37276	2.25692e-45	UP
NDUFAF2	333.358	0.589634	6.63136e-07	UP
NDUFAF4	366.053	0.677506	1.27915e-08	UP
NEBL	124.283	-0.974191	2.90843e-08	DOWN
NEDD9	1686.9	-0.534508	3.77319e-14	DOWN
NELFA	461.236	0.765978	6.94178e-12	UP
NELL1	69.9173	-0.902098	0.000148772	DOWN
NELL2	497.951	0.865968	1.19022e-16	UP
NEO1	593.674	-0.702899	1.59249e-09	DOWN
NES	2514.56	-0.53414	1.49779e-12	DOWN
NETO1	469.031	0.547215	1.49695e-07	UP
NEURL1	63.5283	1.25515	4.61836e-08	UP
NEURL4	457.181	0.65236	1.93997e-08	UP
NF1P2	20.8673	-0.832134	0.00871865	DOWN
NFATC4	628.005	-0.598404	4.65155e-10	DOWN
NFE2	20.4714	-0.799141	0.0144455	DOWN
NFIA	638.729	-0.653164	1.91981e-09	DOWN
NFKB2	1243.85	0.780038	6.51221e-25	UP
NGFR	116.392	-1.16395	1.58007e-09	DOWN
NICN1	160.118	-0.63466	8.84429e-05	DOWN
NIP7	1231.63	0.572138	6.397e-12	UP
NIPAL3	262.488	-0.671465	1.61909e-06	DOWN
NIPAL4	420.929	1.57442	9.76347e-42	UP
NIPSNAP3A	292.573	-0.595416	4.77712e-06	DOWN
NKD1	435.934	-0.747272	4.27868e-07	DOWN
NKD2	35.7866	1.36105	1.51984e-06	UP
NKX2-2	57.0261	-0.538759	0.0458765	DOWN
NKX2-5	423.986	0.575548	5.92479e-07	UP
NKX3-2	76.2199	-0.871068	0.000156404	DOWN
NLE1	784.801	0.850828	2.10948e-21	UP
NLGN1	92.0574	-0.545553	0.0104219	DOWN
NLRC5	356.915	0.650338	3.76465e-08	UP
NMNAT2	69.9237	-0.614321	0.016197	DOWN
NMRK1	35.704	-0.747689	0.00813382	DOWN
NNT	1425.85	-0.645164	1.04811e-19	DOWN
NOB1	789.111	0.73492	6.21129e-17	UP
NOC3L	1118.64	0.52428	5.32607e-11	UP
NOC4L	613.195	0.913399	1.00394e-19	UP
NODAL	14.9613	-0.712749	0.0361005	DOWN
NOL6	2416.39	0.771976	1.82108e-33	UP
NOL8	877.985	0.779339	8.78265e-23	UP
NOLC1	2480.99	0.790067	1.7417e-34	UP
NOM1	364.016	0.51203	8.07463e-06	UP
NOP14	501.85	0.878054	3.40925e-17	UP
NOP16	697.119	0.917225	7.51834e-21	UP
NOP2	1423.19	0.665573	4.7536e-21	UP
NOS1	64.0776	-0.802507	0.000642993	DOWN
NOS2	102.055	2.15328	1.11928e-26	UP
NOS3	48.7813	0.763224	0.00336097	UP
NOSTRIN	110.984	-0.616686	0.00325049	DOWN
NOTUM	108.344	-0.940059	1.21841e-06	DOWN
NOVA1	93.4244	-0.899454	5.22978e-06	DOWN
NOX4	194.054	-0.709601	2.01305e-06	DOWN
NOXA1	35.0858	-0.903462	0.00179821	DOWN
NOXO1	189.147	0.629145	0.000538459	UP
NPB	44.9578	-0.549207	0.0454047	DOWN
NPFFR1	32.9622	-0.87181	0.00223961	DOWN
NPPB	39.0574	1.31752	1.21207e-06	UP
NPTXR	259.636	-1.07101	1.03832e-10	DOWN
NPY1R	44.5901	-0.754425	0.00446108	DOWN
NR0B1	56.0077	1.86554	1.49544e-14	UP
NR1D1	259.371	0.525246	0.00131564	UP
NR1I2	35.4194	0.773801	0.00738547	UP
NR1I3	27.9731	0.625045	0.0455977	UP
NR3C2	409.885	-1.24389	1.39527e-31	DOWN
NR5A2	24.7069	0.70853	0.0301889	UP
NRBP2	340.194	-0.711251	2.75401e-07	DOWN
NRN1	34.0364	-0.65056	0.0280648	DOWN
NRP1	1532.46	-0.710957	1.24164e-22	DOWN
NSG1	130.05	-0.570999	0.00746321	DOWN
NSMF	1162.24	0.90562	1.34316e-24	UP
NSUN5	624.14	0.625358	2.49159e-11	UP
NSUN5P1	58.1708	0.536982	0.0373047	UP
NSUN5P2	209.593	0.586132	0.000164811	UP
NT5C3A	656.888	0.739015	1.12059e-13	UP
NT5M	76.7654	1.01618	1.77951e-06	UP
NTHL1	266.597	0.661386	2.7048e-07	UP
NTM	399.944	-0.808038	5.59378e-12	DOWN
NTNG2	139.154	-0.757159	6.91366e-06	DOWN
NTRK2	86.234	0.653093	0.00240079	UP
NUAK1	1623.08	-0.649946	6.91252e-21	DOWN
NUDCD1	946.405	0.605937	5.5354e-12	UP
NUDT18	95.8897	-0.582362	0.00548459	DOWN
NUDT19	381.62	0.519928	4.44736e-06	UP
NUFIP1	277.373	0.684158	1.23928e-07	UP
NUP50-AS1	90.0439	0.86804	1.55484e-05	UP
NUP62CL	109.173	0.57934	0.00230908	UP
NWD1	67.1393	-0.544287	0.0239203	DOWN
NXT1	618.741	0.508519	5.57891e-06	UP
NYNRIN	622.781	-1.04559	2.18883e-22	DOWN
OASL	55.8312	-1.99274	2.57604e-16	DOWN
OBSCN	1253.79	-0.766352	0.000158351	DOWN
OGFRP1	82.2802	0.72692	0.000576221	UP
OLFM2	277.958	-0.502025	0.000122024	DOWN
OLFML2A	194.997	-1.01375	6.78101e-09	DOWN
OLFML3	800.212	-0.869047	1.86946e-25	DOWN
OLIG2	367.513	1.50087	1.49006e-39	UP
OLR1	35.8194	0.981847	0.00038862	UP
OMG	54.0404	-0.549298	0.0391397	DOWN
OPHN1	548.638	-0.701735	1.68045e-13	DOWN
OPRL1	36.5503	1.77116	1.43167e-10	UP
OPTN	514.34	-0.992309	2.49794e-22	DOWN
OR4M2	28.5749	-0.821225	0.00680636	DOWN
OR4N3P	41.8025	-0.685511	0.013989	DOWN
OR4Q3	28.5935	-0.786553	0.0103734	DOWN
ORAI3	138.175	-1.15608	7.95545e-12	DOWN
OSBP2	346.06	-0.517888	4.06139e-05	DOWN
OSBPL10	2343.07	-0.604267	1.73524e-20	DOWN
OSBPL10-AS1	16.4135	-1.09155	0.00067944	DOWN
OSBPL5	375.394	-0.6957	1.36015e-09	DOWN
OSBPL6	303.626	0.536411	8.84429e-05	UP
OSCAR	25.5646	-0.622031	0.048981	DOWN
OTUD6B	787.461	0.631933	2.40506e-11	UP
OXCT1	1513.87	0.523588	2.20035e-12	UP
OXNAD1	387.112	0.801852	1.27645e-12	UP
OXSM	414.714	0.745303	1.3858e-11	UP
P2RX5	93.1096	0.974157	6.70271e-06	UP
P2RY1	155.172	0.830241	4.09477e-07	UP
PABPC4L	494.638	-0.639003	3.26709e-09	DOWN
PACRGL	361.7	0.522232	4.61267e-05	UP
PACS2	315.929	-0.543314	1.96301e-05	DOWN
PAK3	85.9198	-0.918696	1.32954e-05	DOWN
PALB2	863.239	0.569674	3.02229e-11	UP
PALD1	796.124	1.08733	4.32218e-33	UP
PALM	453.5	-0.991805	3.25503e-20	DOWN
PALMD	39.6707	-0.604731	0.034627	DOWN
PAMR1	17.8193	-1.02558	0.00142021	DOWN
PANX2	86.0508	-0.564565	0.0129739	DOWN
PAOX	45.3582	-1.00206	0.000101849	DOWN
PAPLN	337.78	-0.712696	3.13735e-08	DOWN
PAQR5	417.856	0.825677	1.1403e-13	UP
PAQR7	554.257	0.510371	4.5699e-07	UP
PAQR8	125.782	-0.983838	3.38186e-08	DOWN
PARD3B	225.458	-0.777027	3.66104e-08	DOWN
PARP10	756.179	-0.644059	7.24372e-14	DOWN
PARP14	2114.71	-0.67642	7.21753e-25	DOWN
PARP9	666.196	-0.713831	1.16013e-13	DOWN
PART1	44.0088	-0.657281	0.0174951	DOWN
PARVG	263.135	-1.11285	3.43948e-18	DOWN
PAX7	173.454	-1.04238	9.66922e-11	DOWN
PAX8-AS1	109.933	0.568664	0.00317362	UP
PAX9	32.86	0.672696	0.0219779	UP
PBLD	166.856	-0.709997	1.76474e-05	DOWN
PBX1	630.094	-1.20264	1.22647e-38	DOWN
PBXIP1	482.726	-1.3497	1.87343e-39	DOWN
PCDH18	588.372	-1.04869	6.18258e-24	DOWN
PCDH8	42.1008	0.559358	0.0479098	UP
PCDHA1	40.1804	-0.656606	0.0175915	DOWN
PCDHA10	37.8302	-1.07139	9.52411e-05	DOWN
PCDHA11	169.231	-0.924466	8.39606e-09	DOWN
PCDHA12	107.208	-1.0015	2.66069e-07	DOWN
PCDHA13	35.1569	-0.933782	0.00163199	DOWN
PCDHA2	20.7491	-0.748517	0.0199665	DOWN
PCDHA4	86.8965	-0.815491	0.00013105	DOWN
PCDHA5	52.2825	-0.5853	0.0222709	DOWN
PCDHA6	194.04	-0.536334	0.000420071	DOWN
PCDHB10	60.8633	-1.48316	2.32571e-10	DOWN
PCDHB11	144.194	-1.56679	5.91543e-15	DOWN
PCDHB12	135.125	-1.45131	2.6785e-16	DOWN
PCDHB13	67.0628	-1.03767	9.50266e-06	DOWN
PCDHB14	167.484	-1.34518	1.24597e-17	DOWN
PCDHB15	27.916	-1.2103	3.32432e-05	DOWN
PCDHB16	129.331	-0.9102	2.21919e-06	DOWN
PCDHB17P	61.0076	-0.664712	0.00557828	DOWN
PCDHB18P	105.418	-0.847551	2.49152e-05	DOWN
PCDHB19P	29.1785	-0.712844	0.02173	DOWN
PCDHB4	14.0773	-0.750013	0.0271591	DOWN
PCDHB5	765.008	-1.01872	7.72931e-32	DOWN
PCDHB6	22.9054	-0.904016	0.00368423	DOWN
PCDHB7	25.7622	-1.02592	0.000596731	DOWN
PCDHB8	197.821	-0.969227	1.10321e-10	DOWN
PCDHGA10	37.8106	-1.43293	1.85447e-07	DOWN
PCDHGA4	61.3815	-1.03146	2.24177e-05	DOWN
PCDHGA5	18.9951	-0.984324	0.00192908	DOWN
PCDHGA6	26.5392	-0.74963	0.0161694	DOWN
PCDHGA8	56.9892	-0.990406	3.64538e-05	DOWN
PCDHGA9	33.1913	-0.759825	0.00843074	DOWN
PCDHGB1	119.602	-1.03876	5.90974e-09	DOWN
PCDHGB2	47.7355	-0.968923	0.00022572	DOWN
PCDHGB3	17.0561	-1.11513	0.000468782	DOWN
PCDHGB5	66.1721	-0.591932	0.0174344	DOWN
PCDHGB7	19.0231	-1.10783	0.000492648	DOWN
PCDHGC3	320.231	-0.652093	0.000107897	DOWN
PCDHGC5	22.638	-0.855925	0.00618111	DOWN
PCID2	876.582	0.541627	4.04881e-09	UP
PCMTD1	394.313	-0.75492	1.27817e-11	DOWN
PCOLCE2	396.695	0.627071	1.70825e-08	UP
PCSK1	18.0966	-0.777201	0.0186029	DOWN
PCSK4	23.7535	-1.02234	0.00121793	DOWN
PCSK5	219.06	-0.699514	1.88543e-06	DOWN
PCSK6	27.4964	0.698486	0.0232007	UP
PCYT1B	73.0468	-0.685067	0.00200378	DOWN
PDCD11	2465.73	0.837398	3.35445e-34	UP
PDCD2	1742.64	0.501704	1.5578e-12	UP
PDCD2L	191.271	1.01206	1.90915e-11	UP
PDCD4	337.692	-0.717003	3.63256e-09	DOWN
PDE1B	481.289	3.87211	1.7207e-185	UP
PDE3B	255.478	1.12997	2.56922e-18	UP
PDE4B	264.065	-1.16987	1.36675e-16	DOWN
PDE4D	95.5479	0.85705	1.96803e-05	UP
PDE8B	48.5479	-0.538242	0.0473955	DOWN
PDGFB	161.868	-1.14005	2.6235e-09	DOWN
PDGFD	137.425	0.889473	4.05228e-07	UP
PDGFRA	733.337	-1.09979	3.7777e-37	DOWN
PDGFRB	566.418	-0.968772	7.35819e-20	DOWN
PDIA5	285.533	1.00992	2.05761e-16	UP
PDK1	482.448	0.832113	3.02907e-15	UP
PDK2	490.47	-0.614637	2.21266e-09	DOWN
PDP2	988.293	0.812604	6.30012e-18	UP
PDSS1	297.651	0.675741	3.51468e-07	UP
PDXP	39.8479	0.63717	0.0242719	UP
PDZD2	218.89	-0.683021	1.30869e-05	DOWN
PDZRN3	354.574	2.50732	7.83493e-75	UP
PECR	74.113	-0.577366	0.0120729	DOWN
PEG3	3161.05	1.3997	2.6e-112	UP
PELI1	571.683	-0.577091	2.63446e-07	DOWN
PEX1	395.816	-0.795536	3.28072e-11	DOWN
PEX11A	238.48	0.842959	5.51736e-10	UP
PEX5	1456.81	0.746934	1.7729e-26	UP
PFAS	1636.99	0.576282	7.30111e-15	UP
PGAP3	320.438	-0.507393	2.95522e-05	DOWN
PGM2L1	1374.26	-0.608212	6.7701e-17	DOWN
PGPEP1	512.24	-1.06591	1.98805e-27	DOWN
PHF11	94.0812	-0.59936	0.00303275	DOWN
PHF21A	489.545	-0.830211	8.7914e-13	DOWN
PHKA1	375.321	0.906146	3.39659e-15	UP
PHLDA1	1064	-1.72649	1.49501e-64	DOWN
PHLDA2	136.851	1.07712	4.10697e-10	UP
PHLPP1	311.81	0.660275	2.24137e-06	UP
PHTF1	713.268	-0.590602	1.92627e-11	DOWN
PHYH	116.977	-0.713894	0.000127496	DOWN
PHYHIP	79.69	-0.500193	0.0249387	DOWN
PI15	31.5154	-1.2699	2.39686e-05	DOWN
PI4K2B	307.383	-0.596164	2.24178e-06	DOWN
PICK1	374.39	0.756614	1.35545e-10	UP
PIEZO2	212.072	-1.05338	2.84889e-13	DOWN
PIGL	108.423	0.85033	4.16103e-06	UP
PIK3IP1	399.221	-0.990696	7.24511e-16	DOWN
PIK3R1	886.09	-0.661014	5.62464e-14	DOWN
PIN4P1	127.007	-0.57503	0.00286157	DOWN
PINK1	669.42	-0.601058	4.79575e-11	DOWN
PINX1	263.885	0.611644	6.00159e-06	UP
PIP5KL1	43.2482	-0.653719	0.0182733	DOWN
PISD	1266.34	0.547014	3.79964e-14	UP
PITPNC1	57.0128	0.681983	0.00604107	UP
PITPNM3	211.583	-0.529451	0.000319537	DOWN
PITX1	417.125	0.762846	1.67654e-12	UP
PITX2	81.2608	-0.815859	0.000173168	DOWN
PJA2	1308.18	-0.70879	1.19261e-19	DOWN
PKD1L2	102.624	-0.502464	0.0134876	DOWN
PKD2	567.194	-0.848954	7.46936e-18	DOWN
PKDREJ	50.1126	-0.743025	0.00430159	DOWN
PKHD1	65.0037	-0.664384	0.00465965	DOWN
PKI55	113.984	-0.707972	0.000253125	DOWN
PKP3	415.707	1.01262	4.11827e-20	UP
PLA2G12A	660.922	0.532586	3.71592e-09	UP
PLA2G4A	122.137	0.701664	0.000172139	UP
PLA2G7	51.4019	-1.27986	1.87978e-07	DOWN
PLA2R1	32.237	-0.753057	0.00971034	DOWN
PLB1	196.028	0.637363	0.00012665	UP
PLCB2	369.95	-1.16837	6.21643e-24	DOWN
PLCD1	255.419	-0.985524	1.56022e-13	DOWN
PLCE1	1459.33	-0.540789	1.22258e-11	DOWN
PLCH1	95.1527	-0.948234	4.40803e-06	DOWN
PLCL2	502.78	0.521436	2.57402e-06	UP
PLD5	46.9155	-0.661689	0.0117681	DOWN
PLEKHA1	540.941	0.535756	4.75037e-08	UP
PLEKHA4	164.03	-0.958554	2.82922e-09	DOWN
PLEKHB1	158.202	-1.67386	1.32824e-23	DOWN
PLEKHB2	1658.52	0.546945	8.56124e-15	UP
PLEKHG1	544.601	-1.84648	7.1849e-62	DOWN
PLEKHG2	874.205	-0.755861	0.000115278	DOWN
PLEKHG4	1441.24	0.573056	4.06769e-14	UP
PLEKHG4B	172.799	-0.651413	0.000425594	DOWN
PLEKHG6	43.5532	-0.692711	0.0094978	DOWN
PLEKHH1	456.127	-0.829784	2.19847e-10	DOWN
PLEKHH2	315.38	-0.679308	4.13772e-08	DOWN
PLEKHM1P	150.432	-0.526174	0.00280192	DOWN
PLK3	554.347	0.719283	1.44355e-09	UP
PLP1	58.7412	-1.72499	7.00705e-13	DOWN
PLS1	336.486	0.638402	3.32941e-07	UP
PLSCR4	40.8542	-0.858114	0.0020315	DOWN
PLXDC2	275.714	-1.8924	1.96522e-46	DOWN
PLXNA2	141.417	-0.71163	0.000173901	DOWN
PLXNA4	135.225	-1.46798	1.45219e-15	DOWN
PLXNB1	733.505	-0.582454	2.01918e-10	DOWN
PLXNB3	99.7277	-1.15923	2.356e-08	DOWN
PLXNC1	194.209	-0.593981	0.000153444	DOWN
PM20D2	1023.94	0.596924	5.79115e-12	UP
PMEPA1	2436.02	-0.755671	7.86852e-29	DOWN
PMP22	690.501	-0.588703	9.97081e-10	DOWN
PMPCA	1174.47	0.542217	9.52106e-13	UP
PNO1	1007.98	0.598218	3.05244e-13	UP
PNP	1123.99	0.796567	2.82117e-22	UP
PNPLA7	17.4449	0.92687	0.00431072	UP
PNPLA8	594.47	-0.794447	2.12296e-13	DOWN
PNPT1	1097.45	0.522423	1.29894e-10	UP
PNRC1	572.996	-0.907607	7.00889e-18	DOWN
PODNL1	88.3534	-1.10843	1.19786e-07	DOWN
PODXL2	849.852	0.819557	3.04322e-23	UP
POLD4	304.757	-0.956724	1.55093e-15	DOWN
POLG2	263.992	0.86749	3.02277e-11	UP
POLR1B	1825.88	0.827449	8.82797e-33	UP
POLR1C	860.408	0.746731	1.24597e-17	UP
POLR2H	583.028	0.514575	8.40217e-07	UP
POLR3G	978.861	1.43438	7.40445e-63	UP
POLR3GL	159.005	-0.684569	4.7475e-05	DOWN
POLR3K	208.323	0.745724	2.33272e-07	UP
POLRMT	1078.88	0.501968	2.17608e-09	UP
POTEH	167.463	-0.524042	0.00760733	DOWN
POU6F1	49.863	-0.731439	0.00417597	DOWN
PP7080	704.845	0.962302	1.0731e-26	UP
PPAN	80.5413	0.504355	0.0337106	UP
PPAPDC1A	254.091	-0.624388	4.41874e-06	DOWN
PPAPDC3	30.2268	0.61156	0.0461672	UP
PPARG	464.971	1.10477	5.61377e-26	UP
PPARGC1A	87.922	-1.65223	1.70439e-15	DOWN
PPARGC1B	564.626	1.401	2.84054e-32	UP
PPAT	1830.06	0.566238	3.39659e-15	UP
PPFIA2	42.0277	0.734072	0.00693722	UP
PPID	621.277	0.625019	4.85115e-10	UP
PPIF	1489.96	0.763236	8.60954e-28	UP
PPL	62.5371	0.741268	0.00275806	UP
PPM1J	266.926	1.77611	1.9281e-39	UP
PPP1R14C	564.417	0.887151	1.20251e-20	UP
PPP1R16B	211.688	1.66686	3.63437e-23	UP
PPP1R1A	17.3103	-0.969421	0.00262856	DOWN
PPP1R1C	68.4259	0.509429	0.0331639	UP
PPP1R21	225.611	-0.594304	7.04962e-05	DOWN
PPP1R26-AS1	51.6154	-0.525781	0.0484545	DOWN
PPP1R3B	454.891	-0.57286	2.34304e-07	DOWN
PPP1R3D	108.365	-0.583196	0.00291571	DOWN
PPP2R3A	761.576	-0.52101	2.40838e-08	DOWN
PPP2R5B	180.697	-0.703341	7.40177e-06	DOWN
PQLC3	104.97	-0.968212	3.35986e-07	DOWN
PRADC1	332.904	0.684458	6.50909e-08	UP
PRAF2	147.714	-0.516458	0.002492	DOWN
PRDM1	166.144	-0.934254	8.88635e-09	DOWN
PREX2	50.4983	1.18179	1.53039e-06	UP
PRH2	85.0626	-0.562834	0.03703	DOWN
PRICKLE1	777.098	-0.960794	7.045e-30	DOWN
PRICKLE2	346.224	-1.37429	7.51813e-29	DOWN
PRICKLE3	191.648	0.506877	0.00142638	UP
PRKACA	302.226	-0.730437	1.83284e-06	DOWN
PRKAR2B	684.84	0.519046	7.2975e-08	UP
PRKCA	1572.55	-0.720452	4.94939e-24	DOWN
PRKCQ-AS1	288.601	0.756683	1.26968e-09	UP
PRKD1	192.109	-0.745658	9.47671e-06	DOWN
PRMT5	1540.4	0.547912	7.79851e-14	UP
PROCA1	63.2934	-0.521713	0.0472336	DOWN
PROS1	201.661	-0.558535	0.000347245	DOWN
PROSER2	306.334	0.773426	4.11525e-08	UP
PROX1	52.8273	-1.35341	3.31039e-08	DOWN
PRPF19	957.606	0.607174	1.32194e-14	UP
PRPF4	1252.2	0.524887	1.36213e-11	UP
PRR16	145.091	-0.795391	1.3815e-06	DOWN
PRR29	42.5831	-0.838579	0.00198972	DOWN
PRR34-AS1	45.9217	-0.797485	0.00244118	DOWN
PRR5	461.278	0.955965	5.33212e-19	UP
PRRT2	113.151	-0.825433	1.05645e-05	DOWN
PRRT4	40.8377	2.00776	8.3217e-14	UP
PRRX1	179.442	0.609107	0.000245679	UP
PRRX2	135.022	0.509149	0.00377697	UP
PRSS33	22.881	-1.52234	4.16936e-07	DOWN
PRSS35	37.6568	-0.844152	0.00274201	DOWN
PRTG	200	1.02382	8.34547e-12	UP
PRUNE2	195.032	2.16461	1.17366e-38	UP
PRX	193.308	-0.577878	0.000177873	DOWN
PSD4	270.14	0.771995	1.00132e-09	UP
PSG4	119.471	0.636274	0.00187301	UP
PSG9	53.3282	0.682645	0.00639973	UP
PSKH1	265.849	-1.07684	2.83421e-17	DOWN
PSMB10	623.093	0.547409	3.08344e-08	UP
PSMB9	148.945	-0.522937	0.00216013	DOWN
PSMG1	328.498	1.02023	3.39307e-16	UP
PSMG3-AS1	72.4332	-0.506444	0.0287561	DOWN
PSMG4	210.509	0.687023	1.41286e-06	UP
PSORS1C1	54.0872	-0.664768	0.0104171	DOWN
PTCD2	375.593	0.780988	5.72845e-11	UP
PTCD3	1699.33	0.513885	2.2989e-13	UP
PTCH1	382.194	-0.919656	1.16204e-10	DOWN
PTDSS1	1377.19	0.535853	1.90306e-12	UP
PTDSS2	252.413	0.802205	1.9659e-08	UP
PTENP1	208.102	-0.587054	9.42975e-05	DOWN
PTGDR2	22.6596	0.80372	0.010751	UP
PTGFR	109.17	-1.13309	2.23421e-09	DOWN
PTGIS	197.571	-0.731224	2.77181e-06	DOWN
PTGS1	40.2695	1.37502	2.13127e-07	UP
PTK2B	83.6408	-0.51177	0.0178148	DOWN
PTN	336.457	-0.61051	1.49399e-06	DOWN
PTP4A3	303.097	-0.768652	1.03928e-09	DOWN
PTPN14	3522.29	-0.578298	0.000216386	DOWN
PTPN22	24.0136	0.710324	0.0249937	UP
PTPN9	401.48	-0.924998	4.45656e-17	DOWN
PTPRCAP	59.5864	-0.571349	0.0228223	DOWN
PTPRR	323.218	1.04162	1.70321e-16	UP
PTPRU	1043.49	0.706889	6.27529e-15	UP
PTRH2	820.118	0.545475	1.35411e-10	UP
PTX3	141.782	0.564814	0.00307372	UP
PUS1	508.135	0.707307	1.11108e-12	UP
PUS7	1170.01	0.657855	6.90389e-18	UP
PVR	2150.82	0.716518	2.18907e-28	UP
PVRIG	98.0491	-0.636574	0.00279264	DOWN
PVRL4	405.682	0.900959	1.90306e-12	UP
PWP1	702.875	0.588694	1.12117e-10	UP
PWP2	1297.66	0.682354	1.95084e-21	UP
PWWP2B	310.995	0.638153	1.1647e-07	UP
PXDN	1498.35	-0.717146	0.00137314	DOWN
PXK	341.538	0.987321	8.67583e-18	UP
PYGL	1372.55	0.597199	1.80118e-13	UP
PYROXD2	99.1235	-1.12536	7.62849e-09	DOWN
QDPR	201.927	0.851794	5.27021e-08	UP
QRFPR	383.496	1.04122	1.06331e-21	UP
QSOX2	1357.69	0.769798	2.15786e-20	UP
R3HDM2	216.46	-0.663072	4.67792e-05	DOWN
RAB11FIP4	894.549	-1.34781	1.33732e-62	DOWN
RAB20	106.91	0.646204	0.00109822	UP
RAB27B	116.987	-0.776419	7.32351e-05	DOWN
RAB38	146.502	1.01375	1.62742e-08	UP
RAB39B	184.793	0.50015	0.0010883	UP
RAB3A	21.9924	0.944906	0.00275019	UP
RAB3IL1	288.842	0.854493	4.25784e-12	UP
RAB42	40.3859	-0.570544	0.0414145	DOWN
RAB5B	1202.15	-0.510497	1.34679e-11	DOWN
RAB6C-AS1	37.3465	-0.827204	0.00402965	DOWN
RABGAP1L	770.792	-0.716139	1.73428e-15	DOWN
RAET1K	34.3937	-0.697485	0.01617	DOWN
RAI2	21.2615	-0.891947	0.00454143	DOWN
RALGPS1	113.86	-0.683608	0.000298631	DOWN
RAMP2	35.9949	-0.70574	0.0143398	DOWN
RAP1GAP2	1074	0.532778	6.69796e-11	UP
RAPGEF5	94.4066	1.03951	3.04486e-07	UP
RASA4	217.325	-0.642218	1.39988e-05	DOWN
RASD2	178.476	1.83758	2.62684e-29	UP
RASGRP2	42.4204	0.92643	0.00043404	UP
RASL10B	964.371	0.611212	1.3282e-12	UP
RASL11A	32.1501	1.1088	9.59514e-05	UP
[truncated: 826 more rows]

## Sheet: siRAD21_24h
gene symbol	baseMean	log2FC	padj	DEG
AASDHPPT	1010.38	-0.623667	9.98443e-10	DOWN
ABAT	647.624	0.75868	1.87379e-10	UP
ABCA3	111.662	0.733006	0.000818993	UP
ABCA5	151.316	0.655386	0.00170898	UP
ABCC3	480.891	0.605718	6.47587e-06	UP
ABCG1	258.569	0.835233	3.5454e-07	UP
ABHD5	639.712	-0.875978	1.81844e-14	DOWN
ACADM	531.158	-0.693086	2.31421e-08	DOWN
ACER2	231.18	0.81647	2.3924e-06	UP
ACHE	268.451	0.709147	1.45996e-05	UP
ACKR3	450.471	-2.04054	4.22289e-53	DOWN
ACTA2	143.196	0.842746	2.38251e-05	UP
ADAMTS1	296.657	-0.517481	0.00186515	DOWN
ADAMTS10	435.095	0.681324	6.04998e-07	UP
ADAMTS17	138.442	0.846258	2.86772e-05	UP
ADAMTS3	1194.22	0.540215	1.72009e-07	UP
ADAMTS6	1632.75	-0.543152	7.44875e-11	DOWN
ADAMTS9	50.6765	0.691492	0.00675555	UP
ADAMTSL4	121.593	0.674822	0.00202302	UP
ADAMTSL5	213.705	0.638784	0.00047635	UP
ADAT1	842.077	-0.630016	3.35578e-09	DOWN
ADCK1	114.938	0.630469	0.00506915	UP
ADCY6	737.427	0.560331	1.24046e-06	UP
ADGRG1	625.883	-0.65973	2.30148e-08	DOWN
ADGRL4	65.0048	-0.571651	0.0297422	DOWN
ADPRH	50.7696	-0.681397	0.00782673	DOWN
ADRB2	377.287	-0.57439	8.89658e-05	DOWN
AFAP1L2	50.1023	0.947895	8.02878e-05	UP
AFF3	361.469	0.936206	1.18135e-10	UP
AHCYL2	225.403	-0.656933	0.000241712	DOWN
AK5	225.061	0.570473	0.00337073	UP
AKAP5	678.086	-0.707914	2.37041e-09	DOWN
ALAD	425.357	0.562231	6.41618e-05	UP
ALDH1L2	464.944	0.648595	3.992e-06	UP
ALG2	880.094	-0.909133	9.08266e-20	DOWN
ALKBH8	835.609	-0.724819	3.02491e-11	DOWN
ALOX5	506.637	0.778112	8.59357e-10	UP
ALPP	235.271	0.815666	1.31065e-06	UP
ALS2CL	359.748	1.19956	1.72348e-17	UP
AMOT	1167.74	0.734121	3.0637e-15	UP
AMOTL1	2711.3	0.578641	5.29146e-14	UP
AMZ2	952.297	0.570749	3.4459e-08	UP
AMZ2P1	325.127	0.687051	6.96711e-06	UP
ANGEL2	636.229	0.55765	3.94395e-06	UP
ANGPTL2	178.651	0.561388	0.00559871	UP
ANK1	107.223	0.919898	1.59623e-05	UP
ANK2	1036.12	0.61938	1.18302e-07	UP
ANKFY1	720.513	-0.65319	6.17445e-09	DOWN
ANKRA2	226.435	0.534797	0.00394189	UP
ANKRD20A5P	371.789	0.594047	6.58342e-05	UP
ANKRD36BP1	247.049	-1.27118	3.29237e-13	DOWN
ANKRD44	399.966	0.706846	8.61238e-07	UP
ANKRD46	387.043	0.533257	0.00030011	UP
ANKRD6	115.696	0.732233	0.000785071	UP
ANO8	164.615	0.657345	0.000892303	UP
AQP3	48.168	0.692517	0.00691841	UP
AR	901.053	0.953554	1.38727e-20	UP
ARHGAP19	569.514	-0.697284	1.50541e-07	DOWN
ARHGAP24	86.1924	0.798163	0.000513236	UP
ARHGAP27	309.043	0.570644	0.000353137	UP
ARHGDIB	203.968	0.501097	0.0131471	UP
ARHGEF16	168.435	0.580933	0.00545114	UP
ARHGEF17	1831.53	0.551959	3.12104e-11	UP
ARHGEF28	1091.27	0.814039	3.17286e-16	UP
ARID3A	393.268	0.583259	7.89468e-05	UP
ARID5B	2309.06	-0.570324	1.74911e-13	DOWN
ARL4C	1452.02	-0.824615	1.43965e-22	DOWN
ARL5B	743.4	0.732179	2.24643e-11	UP
ARMCX5	487.422	-0.629134	1.25199e-06	DOWN
ARNT2	316.591	0.60489	0.000142954	UP
ARSJ	1281.79	-0.708526	1.37793e-15	DOWN
ASB8	738.966	-0.784248	7.62023e-13	DOWN
ASTN1	502.575	0.593375	8.56838e-06	UP
ATE1	381.545	-0.984149	9.88622e-13	DOWN
ATG16L2	361.547	0.814498	5.60965e-08	UP
ATG2B	564.957	0.513299	0.000276173	UP
ATP6V0A1	56.7648	0.554866	0.0375073	UP
ATP6V0E2-AS1	90.4091	0.61277	0.0115175	UP
ATP6V1G2	49.4077	0.544064	0.0456084	UP
AUNIP	698.391	-0.68044	1.61599e-09	DOWN
AZIN2	174.937	0.880335	2.28137e-06	UP
B3GALNT2	1510.11	-0.512953	5.85111e-09	DOWN
B3GALT5	72.2729	0.612316	0.014751	UP
B4GALT6	150.418	0.650814	0.00150154	UP
BACH2	249.017	-0.719217	2.04744e-05	DOWN
BATF2	75.3604	0.630434	0.0120358	UP
BBC3	555.662	0.703118	1.14224e-07	UP
BCCIP	1278.69	-0.50558	5.41552e-08	DOWN
BCL7A	307.766	-0.917848	1.99537e-09	DOWN
BCL7B	641.239	0.603122	6.03786e-07	UP
BEND3	429.526	-0.571097	6.36576e-05	DOWN
BEST3	89.1595	0.515003	0.0411615	UP
BHLHE41	401.246	-0.559996	0.000115266	DOWN
BICD2	1832.69	1.10219	1.54862e-44	UP
BIRC3	951.446	0.896021	2.08252e-16	UP
BLK	54.7606	0.913786	0.000148884	UP
BMI1	169.454	0.593918	0.00361368	UP
BMP2	247.721	0.575151	0.00107919	UP
BMP4	1078.12	0.854039	2.99977e-19	UP
BMPR2	2042.01	0.817184	9.9147e-27	UP
BNIP3L	1518.83	-0.649276	1.7736e-14	DOWN
BPNT1	466.955	-0.670503	4.04114e-07	DOWN
BSN	93.9045	0.59206	0.0141183	UP
BTBD19	215.403	0.570076	0.00197739	UP
BTG2	1418.21	0.532682	1.32103e-09	UP
BTN2A2	379.753	0.53365	0.000475624	UP
C11orf96	127.278	1.00972	1.36635e-06	UP
C12orf76	220.27	0.891196	2.40358e-07	UP
C16orf74	166.765	0.526884	0.0106225	UP
C17orf82	160.735	1.10429	4.90279e-09	UP
C18orf54	600.836	-0.771606	1.7633e-09	DOWN
C19orf12	1323.96	0.761596	2.46562e-17	UP
C1orf116	77.3995	0.563748	0.0261341	UP
C1orf131	424.69	-0.685847	6.71788e-07	DOWN
C1QTNF2	326.608	0.58475	0.00021905	UP
C1QTNF3	72.614	0.632662	0.0110646	UP
C1QTNF6	610.972	0.796373	5.51131e-11	UP
C20orf194	587.718	0.720782	5.51153e-09	UP
C2orf72	163.167	-0.594354	0.00333651	DOWN
C3orf58	545.518	-0.620896	2.41137e-06	DOWN
C4BPB	73.6467	0.591567	0.0191471	UP
C5orf56	46.8893	0.54432	0.0456539	UP
C8orf4	76.2476	0.669902	0.00589589	UP
C9orf40	479.214	-0.500231	0.000416395	DOWN
CA12	1231.67	-0.57977	2.75066e-10	DOWN
CA2	259.532	1.06445	2.08929e-11	UP
CABP7	154.137	-1.16442	6.03245e-10	DOWN
CACNA2D1	357.592	1.00066	2.04137e-12	UP
CACNB4	314.275	0.532593	0.00117189	UP
CADM1	1117.49	0.843778	4.94721e-20	UP
CADM3	589.317	0.650639	1.35412e-07	UP
CALCOCO1	778.264	0.617608	1.36525e-08	UP
CATSPERG	70.3165	0.602114	0.0172158	UP
CBX5	4386.21	0.832131	1.32454e-27	UP
CCDC129	59.5088	0.915678	0.000122729	UP
CCDC138	495.437	-0.518493	0.000107926	DOWN
CCDC148	104.561	0.511081	0.0364672	UP
CCDC184	130.037	0.631026	0.00342014	UP
CCDC64	396.849	0.913965	4.61315e-11	UP
CCDC86	575.667	-1.17895	2.08366e-20	DOWN
CCL2	210.285	0.646926	0.000446658	UP
CCL24	60.0576	0.73533	0.0029959	UP
CCNB3	132.662	1.07222	1.41079e-07	UP
CCNJ	559.855	-1.27144	2.7953e-27	DOWN
CCNJL	959.107	0.632213	2.24549e-10	UP
CD163L1	298.913	0.67765	1.82648e-05	UP
CD180	190.307	1.15624	6.55701e-11	UP
CDH13	1158	0.552802	6.46291e-09	UP
CDH4	625.026	0.588474	9.67462e-07	UP
CDK15	65.5068	0.532538	0.0440371	UP
CDK18	266.662	0.573487	0.000715282	UP
CDK19	374.462	0.648497	1.42471e-05	UP
CDR2L	742.015	0.517324	6.19476e-06	UP
CDSN	237.142	0.523237	0.00375613	UP
CENPU	759.671	-0.779258	7.08572e-13	DOWN
CEP112	269.552	0.576118	0.0006476	UP
CEP170	2124.78	-0.513648	5.34762e-09	DOWN
CEP97	1210.55	0.63249	1.17912e-10	UP
CHIC2	296.251	0.711043	6.82179e-06	UP
CHMP2B	769.487	-0.64876	1.70992e-09	DOWN
CHRNA9	57.017	-0.534784	0.0470632	DOWN
CLCN5	829.554	0.593447	0.00663082	UP
CLDN1	238.542	-1.35115	6.93002e-16	DOWN
CLSTN2	180.324	0.535644	0.00754226	UP
CMTR2	1288.89	-0.589668	2.45996e-10	DOWN
CNTN1	206.952	-0.820119	1.82067e-05	DOWN
CNTNAP1	424.843	0.823487	2.16785e-09	UP
CNTNAP2	389.976	-0.553971	0.000167758	DOWN
COBL	759.068	0.503092	3.69702e-05	UP
COL13A1	307.138	0.796516	1.86783e-07	UP
COL4A4	196.445	0.982895	3.07514e-08	UP
COL8A1	586.425	0.974665	1.52402e-16	UP
COMMD2	578.345	-0.947741	5.81584e-16	DOWN
COMMD8	389.175	-0.746004	1.28124e-07	DOWN
CORO2B	509.429	0.667033	1.52307e-07	UP
CPA5	106.192	0.567229	0.0182148	UP
CPEB4	416.013	0.615627	3.85682e-05	UP
CPED1	53.9156	-0.600566	0.0221029	DOWN
CPNE8	857.185	0.741451	1.94486e-11	UP
CREBL2	852.482	0.719744	5.0765e-12	UP
CREBRF	402.979	0.581514	0.000201123	UP
CRHR1	62.1332	0.818552	0.000721003	UP
CRISPLD1	286.171	-1.02299	4.74364e-11	DOWN
CRMP1	815.823	1.19537	2.13981e-31	UP
CSMD2	106.993	0.735963	0.000971861	UP
CSMD3	296.456	1.27072	7.20624e-16	UP
CTNNBIP1	478.901	0.523904	0.000138241	UP
CTSO	52.7964	0.534674	0.0486733	UP
CXADR	1410.66	0.596263	1.24876e-09	UP
CXCL8	128.539	0.831002	6.83135e-05	UP
CYFIP2	1301.05	0.543676	2.2689e-09	UP
CYLD	858.615	-0.575938	1.37087e-07	DOWN
CYP24A1	649.996	-0.858211	1.76249e-13	DOWN
CYP26B1	815.626	0.817251	1.56884e-13	UP
CYP4F11	145.443	0.719931	0.000384697	UP
CYS1	104.035	0.599401	0.0103604	UP
DAAM2	435	0.674955	1.29153e-06	UP
DCAF12L2	240.763	-0.512725	0.00435158	DOWN
DCBLD1	1891.93	-0.71632	7.04775e-20	DOWN
DCHS1	855.368	0.584123	3.3601e-08	UP
DCLK1	532.429	1.25044	2.82921e-22	UP
DDAH1	1667.84	-0.897676	1.39444e-28	DOWN
DDIT4	1283.25	0.526912	1.40023e-08	UP
DDX58	393.55	0.541119	0.000333907	UP
DENND2C	252.678	-0.545859	0.00228752	DOWN
DENND3	1044	0.847277	2.3827e-18	UP
DENR	1237.76	-0.676043	1.41177e-13	DOWN
DESI2	1780.74	-1.77991	4.03855e-110	DOWN
DGKA	663.366	1.20404	2.27404e-27	UP
DHRS3	118.232	1.28677	2.58568e-10	UP
DIO2	235.088	-1.09901	2.59685e-10	DOWN
DKFZp434J0226	152.763	0.635382	0.0018499	UP
DKFZP434L187	93.7518	0.612265	0.0126884	UP
DNAH1	140.546	0.766484	0.000188496	UP
DNM3	367.306	-0.589368	0.00012483	DOWN
DNM3OS	538.718	-0.788333	4.02229e-08	DOWN
DOC2A	52.4439	0.534362	0.0489701	UP
DOCK10	891.664	-0.68525	5.04351e-10	DOWN
DOCK4	355.882	0.859666	8.54448e-09	UP
DOCK5	1432.67	0.545798	2.66186e-09	UP
DOK5	89.9544	0.529289	0.0336075	UP
DPYSL2	2839.01	0.629527	2.60716e-19	UP
DRAXIN	51.9612	0.693077	0.00682547	UP
DRD1	159.321	-3.11953	1.01401e-56	DOWN
DSC2	131.205	-0.65277	0.0026895	DOWN
DTX4	815.643	1.14263	6.87312e-29	UP
DUSP10	308.873	-0.545419	0.000685886	DOWN
DUX4L5	217.165	0.573774	0.00190366	UP
DYNC1I1	55.8942	0.685217	0.00687916	UP
DYSF	202.893	0.896675	4.05798e-07	UP
EBF3	125.722	0.539627	0.0172032	UP
EBLN3	1309.99	0.767032	3.92727e-18	UP
ECM2	63.1788	0.617122	0.0162949	UP
EDN2	512.977	0.632877	8.5793e-07	UP
EFNB1	954.027	0.566842	2.21452e-08	UP
EGR1	342.334	-0.522816	0.000824649	DOWN
EHD2	391.432	-0.986987	7.33867e-13	DOWN
EHD3	326.173	-0.903953	9.53024e-10	DOWN
EIF4E3	139.174	0.521715	0.0177961	UP
EIF5A2	471.863	-0.558189	6.41618e-05	DOWN
ELAC2	1247.9	-0.577524	1.76282e-10	DOWN
ELL2	1427.53	-0.720619	7.14266e-15	DOWN
ELOVL5	1601.58	-0.687904	3.42953e-16	DOWN
ELOVL7	336.047	-0.692945	1.07879e-05	DOWN
EML2	199.964	0.546938	0.00463992	UP
EMP2	1779.41	-0.826461	2.36639e-25	DOWN
ENPP1	244.751	-0.505731	0.00536673	DOWN
ENPP4	368.488	0.9945	5.27832e-11	UP
ENPP5	58.7096	-0.70623	0.00511861	DOWN
EPHA4	280.082	-0.785817	1.03903e-06	DOWN
EPHA5	342.422	-1.14205	1.08822e-14	DOWN
EPHA5-AS1	105.441	-0.699224	0.00180373	DOWN
EPS8L2	1125.92	0.721189	1.67424e-14	UP
ERLIN2	1284.04	-0.631652	4.31521e-11	DOWN
ETNK2	388.107	-1.44733	8.99648e-27	DOWN
EVI5L	213.758	0.814929	3.703e-06	UP
F2RL2	752.169	-1.16206	4.57086e-26	DOWN
F3	274.84	-0.791608	7.65499e-07	DOWN
F8	301.92	0.587511	0.000267028	UP
FAM110C	231.63	0.657809	0.000316404	UP
FAM117B	196.639	-0.916414	2.339e-07	DOWN
FAM131B	111.352	0.511281	0.0327696	UP
FAM133A	86.5832	1.21862	1.97812e-08	UP
FAM160A1	658.221	0.57495	9.53635e-07	UP
FAM167A	279.385	0.871857	3.24022e-08	UP
FAM172A	632.865	-1.16614	5.58708e-25	DOWN
FAM196B	115.883	-0.509884	0.0317412	DOWN
FAM198B	935.128	0.670093	1.07853e-09	UP
FAM19A2	120.97	1.24721	5.48521e-10	UP
FAM19A5	618.001	-0.691042	1.76514e-08	DOWN
FAM20C	322.933	0.592002	0.000155626	UP
FAM212B	1436.82	1.02444	6.9301e-34	UP
FAM214A	149.249	1.06222	3.57689e-08	UP
FAM214B	1137.72	0.753374	4.32907e-16	UP
FAM217B	738.808	-0.501918	4.59811e-05	DOWN
FAM225B	87.9322	0.648059	0.00650127	UP
FAM35A	1083.07	-0.507958	1.68028e-07	DOWN
FAM46A	723.485	0.756453	7.93812e-12	UP
FAM46C	166.002	-0.589521	0.00392735	DOWN
FAM49A	283.069	1.20083	9.9019e-15	UP
FAM78B	221.4	-0.522637	0.00572877	DOWN
FAM83H	1496.94	0.686253	7.33383e-16	UP
FAM86FP	101.625	0.660176	0.00400647	UP
FAM98C	319.66	0.504109	0.00739591	UP
FAS	919.661	0.618719	9.74428e-10	UP
FAT3	479.592	1.1008	1.28525e-17	UP
FAT4	1599.18	0.816427	2.515e-18	UP
FDX1	287.579	-0.780637	6.14908e-07	DOWN
FLG	913.735	1.34172	1.79133e-39	UP
FLG2	125.463	0.800611	0.000124195	UP
FLJ23867	246.406	0.54655	0.00241904	UP
FLJ36000	282.898	-0.756037	1.81162e-06	DOWN
FLYWCH2	275.39	-0.559081	0.000995167	DOWN
FNIP2	1170.71	0.835031	1.12127e-17	UP
FOLR1	235.349	0.803364	2.3924e-06	UP
FOSL2	3776.79	-0.585781	6.36721e-19	DOWN
FOXRED2	1303.42	-0.996124	2.40587e-29	DOWN
FOXS1	453.408	-0.787623	4.82009e-09	DOWN
FRMPD4	78.667	-0.588717	0.0190995	DOWN
FRS2	1358.14	-0.504298	1.7214e-07	DOWN
FST	983.125	0.917122	1.80826e-21	UP
FURIN	1593.72	-1.17035	1.52415e-47	DOWN
FZD1	1220.68	0.532162	1.28663e-08	UP
GABRA1	51.1568	0.692015	0.00719262	UP
GALNT1	1010.42	-1.42732	6.52891e-48	DOWN
GALNT15	163.138	-1.16234	4.67522e-10	DOWN
GALNT5	89.3202	0.742154	0.00132911	UP
GALNT9	75.097	0.668245	0.00633601	UP
GAN	1004.67	-0.524025	6.5393e-07	DOWN
GAS7	338.064	0.583257	0.000160928	UP
GATC	1407.38	-0.798376	5.04804e-21	DOWN
GCH1	197.655	0.68235	0.000218621	UP
GCNT1	388.626	-0.62844	3.21772e-05	DOWN
GDF11	755.535	-0.862331	6.48859e-16	DOWN
GDF15	117.31	0.634148	0.0051396	UP
GFPT1	1584.84	-1.15859	1.53289e-41	DOWN
GHR	384.871	0.743133	3.5454e-07	UP
GIPC1	1033.96	-0.600103	1.88533e-09	DOWN
GJB3	481.766	0.9975	9.25215e-15	UP
GLCE	1622.92	-0.556764	1.88479e-09	DOWN
GLI3	802.513	0.523338	3.23101e-06	UP
GLS	3165.95	-0.56253	1.73144e-12	DOWN
GLUL	146.736	0.589402	0.00637897	UP
GMCL1	467.433	0.656151	8.17305e-07	UP
GNE	1074.6	-0.510781	1.52245e-06	DOWN
GNG12	2570.05	1.12786	1.34877e-51	UP
GNPNAT1	1463.43	-0.558327	8.35065e-11	DOWN
GOLGA2P5	94.6375	0.515148	0.0373216	UP
GOPC	1349.65	-0.520506	1.45823e-08	DOWN
GPC4	234.837	0.591979	0.000891122	UP
GPD2	2061.15	0.578307	2.41978e-12	UP
GPR1	247.213	0.984929	1.33629e-09	UP
GPR137B	292.255	0.640867	6.34621e-05	UP
GPR180	808.881	0.878016	7.02695e-06	UP
GPR37	68.5739	0.789598	0.000999536	UP
GPRC5A	1192.15	-0.719192	5.73014e-15	DOWN
GPRC5B	90.0377	-0.543243	0.0283788	DOWN
GRAMD1C	202.867	0.96837	1.14456e-07	UP
GRAMD3	101.834	0.661027	0.00441312	UP
GRIP2	180.521	0.522069	0.00949263	UP
GRWD1	1476.51	-0.548768	3.83349e-10	DOWN
GTF2A1	1278.92	0.579562	7.82926e-10	UP
GXYLT1	1164.04	0.514926	1.13728e-07	UP
H6PD	587.056	0.706121	3.0992e-09	UP
HACD2	339.766	-0.86158	7.80775e-09	DOWN
HADH	212.723	-0.552699	0.00437904	DOWN
HAPLN1	2530.68	-0.757085	1.79545e-26	DOWN
HBP1	731.739	0.846534	1.2426e-14	UP
HCN1	136.39	0.905394	6.69607e-06	UP
HCN3	154.135	0.555229	0.00956657	UP
HECW1	105.71	0.713714	0.00147035	UP
HEG1	3830.3	0.603046	4.2085e-19	UP
HEXDC	299.054	0.511545	0.00207443	UP
HIST1H2BB	64.0044	1.10841	1.50881e-06	UP
HIST2H2BE	1233.62	-0.505599	6.68985e-08	DOWN
HIVEP3	332.708	0.61533	0.000103266	UP
HKDC1	170.624	0.672256	0.000666712	UP
HMGA2	1940.6	-0.814659	5.58708e-25	DOWN
HNRNPAB	1070.35	-0.595364	0.00138946	DOWN
HOMER1	661.611	-0.519118	3.68566e-05	DOWN
HOXA5	81.3305	0.517215	0.0437378	UP
HOXC13	316.779	-0.581984	0.00022891	DOWN
HRNR	306.643	1.01377	2.34915e-10	UP
HSD17B4	837.546	-0.581956	3.99702e-08	DOWN
HSF4	118.071	0.589563	0.00922309	UP
HSPA1L	55.8988	-0.663329	0.00946934	DOWN
HSPB2	94.406	0.789569	0.00046208	UP
HTR7P1	491.571	-0.60509	4.53747e-06	DOWN
HUNK	869.818	0.841754	1.02478e-15	UP
HYAL1	80.8731	0.603098	0.0155968	UP
IER5L	460.828	-0.602073	4.33717e-05	DOWN
IFI44L	46.9035	-0.622571	0.017781	DOWN
IFIT3	248.879	0.551857	0.0017476	UP
IGDCC4	222.415	0.889721	1.91367e-07	UP
IGFBP5	2044.5	-0.501736	1.42303e-09	DOWN
IGFL2	110.151	0.903817	2.37262e-05	UP
IKBKE	628.769	0.642006	8.77437e-08	UP
IKZF2	669.926	0.929031	2.22184e-14	UP
IL17RD	362.831	0.529579	0.00113211	UP
IL24	75.3421	1.01809	7.4665e-06	UP
IL6R	624.171	-0.551414	1.53264e-05	DOWN
IL6ST	3596.8	0.530326	8.61972e-12	UP
IL7R	1980.81	-0.562692	2.30961e-12	DOWN
ILF3-AS1	899.472	-0.528932	3.64947e-07	DOWN
INHBA	719.636	-0.911354	1.08108e-16	DOWN
INPP5D	142.672	0.801014	0.000104401	UP
INSIG1	754.202	-1.2685	2.58285e-33	DOWN
IRF8	269.08	-0.535583	0.0018418	DOWN
IRS1	2341.04	-0.734337	5.28603e-22	DOWN
ISM1	51.1072	0.638529	0.0142945	UP
ISM2	68.8414	-0.964259	3.27748e-05	DOWN
ITGA7	488.038	0.574914	3.13823e-05	UP
ITGAM	93.9258	0.922208	3.12932e-05	UP
ITGB2	77.1095	0.582099	0.0208514	UP
ITGB2-AS1	95.9139	1.58848	5.28159e-14	UP
ITGB4	120.84	0.611269	0.00655916	UP
ITM2C	898.864	1.20993	1.06091e-33	UP
ITPR2	450.844	0.535908	0.000227306	UP
JAG1	1256.04	-0.688638	2.89993e-13	DOWN
JAK1	2061.72	0.546119	1.40195e-12	UP
JAZF1	386.873	1.32453	8.61944e-22	UP
JUP	381.93	1.03715	4.37982e-13	UP
KAL1	445.898	-0.665098	1.91235e-06	DOWN
KANK3	172.524	0.529393	0.00988631	UP
KAZALD1	533.634	0.562618	1.66833e-05	UP
KCNA1	326.142	1.44273	1.08125e-22	UP
KCNA2	114.103	0.632819	0.00472388	UP
KCNIP1	78.4475	0.830483	0.000354539	UP
KCNJ2	59.3244	0.58068	0.0284065	UP
KCNK1	242.035	-1.04891	1.63506e-10	DOWN
KCNQ3	818.359	0.65224	1.84102e-08	UP
KCTD12	223.449	-1.51956	5.27608e-18	DOWN
KDELC2	908.41	-0.599738	1.04256e-08	DOWN
KDM5B	1224.46	-0.628082	7.36164e-11	DOWN
KIAA0226	924.915	0.530706	1.52597e-06	UP
KIAA1147	1057.96	-0.74993	3.3193e-13	DOWN
KIAA1161	684.861	0.572086	7.09124e-07	UP
KIAA1211	227.245	0.732873	0.000117789	UP
KIAA1407	74.6417	0.57112	0.0248547	UP
KIAA1462	544.571	-0.594504	3.99312e-06	DOWN
KIAA1644	454.99	-0.860608	4.67522e-10	DOWN
KIF17	111.281	0.574198	0.0144303	UP
KIF27	242.206	0.627733	0.000369131	UP
KIFAP3	308.19	0.818349	9.42845e-08	UP
KIRREL3	605.677	0.542371	9.8886e-06	UP
KISS1	228.455	0.593137	0.00111182	UP
KITLG	654.629	0.691561	4.1172e-08	UP
KLF10	1291.99	-0.565396	6.70312e-10	DOWN
KLF11	1270.66	0.755327	1.77468e-17	UP
KLF2	79.4019	1.04694	3.58173e-06	UP
KLHDC7A	78.3212	1.37871	3.15841e-10	UP
KLHL15	637.05	-0.561205	5.21976e-06	DOWN
KLHL24	366.65	0.603237	5.0864e-05	UP
KLHL30	67.9013	1.18484	1.8192e-07	UP
KPNA5	248.088	-0.642509	0.000243752	DOWN
KRT34	291.056	0.527242	0.00165014	UP
KRT5	66.8422	0.719731	0.003381	UP
LAMA5	1025.67	0.600039	1.66523e-09	UP
LAMTOR3	587.434	-0.574808	6.68527e-06	DOWN
LARS2	829.414	-1.13292	5.7535e-29	DOWN
LCOR	1821.28	0.66519	4.05956e-13	UP
LCTL	636.267	-0.657717	1.76514e-08	DOWN
LGALS3	309.782	-0.670194	1.87443e-05	DOWN
LGR4	425.6	-0.665867	2.27073e-06	DOWN
LIMS2	178.895	0.685803	0.000348699	UP
LIN7C	1230.32	0.872071	9.78816e-17	UP
LINC00308	92.52	0.551366	0.0251303	UP
LINC00341	108.548	1.47373	7.16356e-13	UP
LINC00511	161.47	-0.899957	2.62972e-06	DOWN
LINC00639	53.4238	-1.27701	2.82681e-08	DOWN
LINC00645	248.214	0.629685	0.000955315	UP
LINC00689	148.827	0.554431	0.00933177	UP
LINC00842	711.701	0.690875	6.23564e-10	UP
LINC00883	682.547	0.53922	4.05184e-06	UP
LINC00898	102.503	0.813435	0.000300033	UP
LINC01096	130.182	0.776574	0.000205352	UP
LINC01164	78.3869	0.884122	0.000135772	UP
LINC01270	655.402	0.578059	6.89149e-07	UP
LLGL2	58.0227	1.28841	1.6796e-08	UP
LOC100130238	218.433	1.02505	2.0727e-09	UP
LOC100506895	639.002	1.24459	1.03735e-27	UP
LOC284080	77.7794	0.602468	0.0156904	UP
LOC285629	65.7439	-0.737425	0.002547	DOWN
LOC374443	290.203	0.561562	0.000999536	UP
LOC388849	70.1503	0.581529	0.0226708	UP
LOC653160	47.0794	0.550932	0.0429942	UP
LOC730101	828.159	-0.538285	1.91785e-06	DOWN
LOX	898.167	0.604916	5.60965e-08	UP
LPAR5	292.088	0.642999	6.03357e-05	UP
LRP11	535.503	0.573565	7.99833e-06	UP
LRP5	210.441	0.509216	0.0082797	UP
LRRN1	766.325	1.26844	8.82028e-34	UP
LRRN2	221.089	0.521979	0.00514345	UP
LSP1	141.617	0.803518	0.000117767	UP
LTBP1	593.765	-0.700038	6.7224e-08	DOWN
LUM	232.231	2.07183	7.84945e-35	UP
LYAR	527.661	-0.68507	8.56726e-08	DOWN
LZTS1	379.96	0.737572	1.91188e-07	UP
MAGEA3	269.785	-0.575665	0.000603889	DOWN
MAGEE1	97.4722	-0.517179	0.0414471	DOWN
MAP1LC3C	54.3044	0.557556	0.0371554	UP
MAP2	347.112	0.526748	0.000672783	UP
MAP2K6	62.1963	-0.776703	0.0014602	DOWN
MAP3K13	778.31	-0.643444	2.90201e-09	DOWN
MAP3K8	239.855	1.08606	5.77047e-11	UP
MAP9	579.597	-0.563191	1.1895e-05	DOWN
MAPRE1	1856.49	-0.563712	1.09563e-11	DOWN
MARCH9	332.926	0.604895	0.000104398	UP
MATN2	479.482	0.508373	0.00017612	UP
MBNL1	2958.02	0.96335	4.5014e-41	UP
MBNL2	971.936	-0.555588	3.5454e-07	DOWN
MCF2L	388.583	0.633374	9.09433e-06	UP
MCM3AP-AS1	268.575	-0.514737	0.00287943	DOWN
MDH1	953.629	-0.512789	8.85083e-07	DOWN
MED28	578.242	-0.876624	1.24155e-13	DOWN
MEGF6	71.9793	0.590201	0.0203671	UP
MELK	994.428	-0.662726	1.09322e-11	DOWN
MESDC1	1371.41	-0.533788	2.30124e-08	DOWN
MEX3A	875.386	-0.724483	2.30961e-12	DOWN
MFAP5	815.505	0.926095	8.78369e-19	UP
MFSD2A	114.678	-0.877578	3.7232e-05	DOWN
MFSD6	183.169	0.820674	1.45596e-05	UP
MGAT3	380.892	-0.534775	0.00040886	DOWN
MGLL	1187.14	0.579181	3.77596e-10	UP
MIAT	1407.12	0.511138	5.96297e-08	UP
MICAL1	382.581	0.781623	3.27873e-08	UP
MIS12	835.053	-0.524606	9.81636e-07	DOWN
MKX	128.197	-0.984408	1.09454e-06	DOWN
MLYCD	88.6429	0.831954	0.000286223	UP
MMP15	495.874	0.75367	5.34762e-09	UP
MMP19	684.521	0.623468	2.45183e-07	UP
MN1	1015.03	-1.97102	2.48225e-88	DOWN
MOB3B	394.906	1.25548	3.22377e-20	UP
MOCS1	549.709	0.52337	3.7732e-05	UP
MRPL18	746.821	-0.502379	2.88319e-05	DOWN
MSC-AS1	312.175	0.949334	9.74428e-10	UP
MSLN	404.631	0.625904	1.03123e-05	UP
MSMO1	1073.02	-0.621702	1.58253e-10	DOWN
MT1X	175.758	-0.608738	0.00215029	DOWN
MTUS1	1345.47	0.522577	6.09393e-09	UP
MUC15	197.714	0.617148	0.00149069	UP
MXD4	626.527	0.981684	1.214e-17	UP
MYADM	1181.39	0.511239	2.05775e-07	UP
MYH15	184.495	0.514134	0.0119729	UP
MYO3A	242.746	0.539151	0.00238674	UP
MYO7A	173.613	0.580466	0.0039571	UP
MYOF	1648.05	0.807252	3.66376e-23	UP
N4BP3	354.75	0.505213	0.00173365	UP
NAA25	1078.63	-0.605593	4.90571e-10	DOWN
NACC2	1838.13	-0.791607	1.37263e-23	DOWN
NADSYN1	1019.83	0.514887	2.41853e-07	UP
NAF1	199.136	-0.647133	0.000464939	DOWN
NAP1L3	642.927	1.75719	9.74764e-50	UP
NARS2	661.291	0.742312	2.36125e-10	UP
NAT10	1211.9	-0.515114	4.37156e-08	DOWN
NAT6	252.243	0.526245	0.00289115	UP
NATD1	112.205	0.522287	0.0266914	UP
NBEAP1	72.0437	0.637988	0.0107804	UP
NCAM2	125.52	0.873001	2.25961e-05	UP
NDEL1	428.065	0.83713	3.961e-10	UP
NDUFC1	201.985	-0.862357	1.14577e-06	DOWN
NEDD9	1119.11	-0.600979	1.7297e-10	DOWN
NEK7	1271.69	0.583736	2.24417e-08	UP
NEK8	228.166	0.623005	0.000590203	UP
NELL2	513.971	0.608778	1.06496e-05	UP
NETO1	509.104	0.743002	2.71795e-08	UP
NFATC2	519.814	-0.797215	3.20864e-10	DOWN
NFIA	588.831	0.500191	0.000100371	UP
NHEJ1	555.02	-0.548673	1.23346e-05	DOWN
NHSL2	246.34	0.568035	0.00122083	UP
NIPAL3	935.965	1.013	3.14039e-23	UP
NKIRAS1	318.97	-0.652982	3.43867e-05	DOWN
NKX3-2	216.226	1.19427	1.651e-12	UP
NLGN1	192.637	0.626626	0.00116073	UP
NLRP1	340.653	0.769552	2.39892e-07	UP
NLRP3	286.125	1.15096	6.9877e-14	UP
NMB	138.077	-0.604153	0.0050112	DOWN
NMNAT2	102.502	0.728677	0.00116885	UP
NOD1	993.701	0.613497	4.88656e-10	UP
NOX4	428.694	0.661188	1.44349e-06	UP
NOXA1	59.038	0.776346	0.001602	UP
NOXO1	361.142	-0.506574	0.000873885	DOWN
NPL	162.453	-0.554027	0.00768065	DOWN
NPPB	79.8348	1.57221	4.05956e-13	UP
NPY4R	90.269	0.686968	0.00345249	UP
NR4A1	361.686	0.631325	1.98912e-05	UP
NRG3	159.682	0.681307	0.00062393	UP
NRP1	1512.02	-0.910203	5.29379e-26	DOWN
NTN4	449.315	1.20153	1.85985e-19	UP
NTNG1	399.329	0.632229	2.0953e-05	UP
NUDT15	707.176	-0.605307	1.07479e-07	DOWN
NUDT16L1	564.105	-0.509647	0.000167897	DOWN
NUFIP1	283.652	-0.685548	2.26509e-05	DOWN
NUP210	611.626	0.507365	3.30068e-05	UP
NUP50	3320.61	-0.837967	1.68789e-37	DOWN
NXT2	291.548	-2.35	1.17946e-49	DOWN
OLFM1	695.425	0.846732	3.41721e-14	UP
OLIG2	177.092	-0.563159	0.00516475	DOWN
OSBPL3	1237.57	0.680233	1.88143e-12	UP
PALM2	320.11	0.759613	2.81019e-06	UP
PAPLN	582.569	0.682883	5.66095e-08	UP
PAQR8	269.519	0.538686	0.00358484	UP
PARD6G	1502.42	1.07473	1.43581e-38	UP
PARVA	1628.91	0.685722	8.84565e-17	UP
PBLD	205.626	0.622394	0.000975198	UP
PC	559.837	0.773426	2.37243e-10	UP
PCDH7	677.689	1.31992	3.35307e-33	UP
PCDH9	514.943	0.573796	3.63803e-05	UP
PCDHA12	269.926	1.33565	7.00182e-16	UP
PCDHA13	59.25	0.681682	0.0071982	UP
PCDHA4	167.751	0.868019	4.09617e-06	UP
PCDHAC2	241.069	0.605444	0.000558951	UP
PCDHB2	265.188	1.52485	4.00113e-22	UP
PCDHB6	62.1747	0.683841	0.00638289	UP
PCDHGB5	70.4651	-0.575489	0.0243285	DOWN
PCMTD2	463.913	0.974006	7.59114e-13	UP
PDCD2L	230.544	-0.549556	0.00417507	DOWN
PDCD4	360.511	0.845421	3.84311e-09	UP
PDCL3	194.55	-0.568444	0.00303593	DOWN
PDE9A	76.8546	0.531603	0.0388148	UP
PDGFRA	908.23	1.04562	1.38259e-21	UP
PDK1	398.149	-0.513386	0.00058659	DOWN
PDLIM1	352.236	0.555154	0.00029271	UP
PDZD2	424.325	0.944971	3.70781e-12	UP
PEG10	110.784	1.05375	7.64986e-07	UP
PERP	703.152	0.509767	9.24464e-06	UP
PEX19	1128.96	-0.561226	3.32956e-09	DOWN
PGPEP1	782.596	0.694058	1.76282e-10	UP
PHACTR3	68.393	0.809842	0.000708859	UP
PHLDA1	494.062	-0.917789	5.49516e-13	DOWN
PIDD1	721.739	0.533502	3.63058e-06	UP
PIGV	507.034	0.626279	1.04746e-06	UP
PIK3CB	260.397	0.672016	9.53225e-05	UP
PIK3IP1	499.378	1.13621	7.58956e-19	UP
PIP4K2A	980.083	-0.558723	3.25563e-08	DOWN
PITRM1	346.025	-1.16144	4.18991e-16	DOWN
PJA2	1477.39	0.60888	3.71321e-10	UP
PKD1L2	180.928	0.653584	0.000638524	UP
PLA2G4C	128.171	0.985981	1.23074e-06	UP
PLA2G6	379.443	0.503248	0.00100272	UP
PLAC4	89.8524	0.613	0.011511	UP
PLAGL1	973.257	0.614254	9.36725e-10	UP
PLAGL2	904.649	-0.765403	1.20665e-13	DOWN
PLAT	1138.63	0.647855	4.02946e-12	UP
PLAU	827.994	0.501747	4.82327e-06	UP
PLCB1	560.777	0.5412	3.89767e-05	UP
PLCB2	854.522	0.837267	1.69861e-16	UP
PLCXD2	315.947	0.583355	0.000318743	UP
PLD1	738.195	0.564806	1.35706e-06	UP
PLD5	57.2104	0.550921	0.0396278	UP
PLEKHA2	972.687	-0.542842	3.5381e-07	DOWN
PLEKHA7	273.262	0.995705	2.34438e-10	UP
PLEKHA8	1856.95	0.635423	9.11931e-16	UP
PLEKHG4B	311.561	0.577885	0.000277737	UP
PLEKHH1	627.509	0.638114	3.09875e-07	UP
PLEKHM2	699.962	0.608615	7.76565e-08	UP
PLK3	631.798	0.61195	4.57927e-07	UP
PLSCR4	195.013	1.47799	9.76651e-17	UP
PLXNA2	514.144	1.56904	2.49819e-37	UP
PNMA2	1532.45	0.51528	5.17885e-09	UP
PNRC1	556.182	0.838814	3.55682e-12	UP
POGLUT1	578.715	-0.57291	5.08099e-06	DOWN
POLDIP2	1493.19	-0.566559	9.57545e-11	DOWN
POLE3	1898.98	-0.599332	2.28623e-13	DOWN
POMGNT1	1385.66	-0.581479	1.33603e-10	DOWN
POR	919.82	-0.724152	1.10078e-12	DOWN
POU2F2	129.629	0.527717	0.0187075	UP
PPAP2B	294.625	-1.25233	7.65823e-17	DOWN
PPARA	1315.89	-0.513725	1.34554e-07	DOWN
PPFIA1	1404.15	-0.61583	1.16213e-12	DOWN
PPFIA4	361.021	0.630649	1.95631e-05	UP
PPM1K	470.51	0.565398	4.33717e-05	UP
PPP2R2A	761.207	-0.567219	2.65436e-07	DOWN
PPP2R2B	61.2032	0.893386	0.000192153	UP
PPP2R2C	385.312	0.527675	0.00036281	UP
PRDM1	90.3577	-0.706674	0.00247425	DOWN
PRDM8	72.1966	0.74077	0.00213004	UP
PRICKLE1	406.409	-0.666537	1.94691e-06	DOWN
PRICKLE4	143.506	0.733345	0.000384697	UP
PRKACB	957.111	0.808638	4.32266e-13	UP
PRKCA	1670.8	-1.32311	2.28296e-51	DOWN
PRKCE	1067.19	0.958979	1.23519e-20	UP
PRKD1	300.607	0.698694	1.46214e-05	UP
PROX1	64.9816	0.781178	0.00129676	UP
PRRG1	578.608	0.549294	2.20873e-05	UP
PRTG	97.4369	-0.799371	0.000571681	DOWN
PRUNE2	384.091	0.691733	7.68015e-06	UP
PSAPL1	47.9674	0.991928	3.30068e-05	UP
PSKH1	210.975	0.501239	0.00867308	UP
PTBP1	2441.09	-0.564519	4.77272e-13	DOWN
PTCH1	602.452	0.548999	6.01947e-06	UP
PTER	452.722	0.614821	1.305e-05	UP
PTK2B	140.468	0.554272	0.0117711	UP
PTP4A3	110.345	0.57442	0.0145291	UP
PTPN21	1079.39	0.706883	1.92984e-12	UP
PTPRJ	552.385	-0.597477	1.94691e-06	DOWN
PTPRU	1259.9	0.926604	1.37263e-23	UP
PVRL4	424.673	0.736158	6.33407e-08	UP
PXN	1272.99	-0.738749	5.22585e-17	DOWN
PYGO1	276.556	-0.673888	3.38982e-05	DOWN
PYROXD2	231.948	0.549862	0.00250727	UP
RAB11FIP2	1015.22	-0.648704	5.31698e-09	DOWN
RAB33B	447.809	-0.508107	0.000419815	DOWN
RAB36	270.522	0.570912	0.000873885	UP
RAB8B	1501.64	-1.11518	5.30726e-39	DOWN
RAB9B	63.3958	0.545971	0.0390916	UP
RAD21	2035.24	-1.90355	2.94024e-136	DOWN
RAET1E	90.4954	0.531446	0.0332468	UP
RAP1B	1058.11	-0.528995	6.79133e-08	DOWN
RAP2A	1502.98	-0.534309	8.33114e-10	DOWN
RAPGEF3	145.668	0.726479	0.000369131	UP
RAPGEF5	99.9082	0.805553	0.000353363	UP
RAPH1	797.867	0.583044	2.75471e-07	UP
RASGRP4	171.484	0.977229	1.48829e-07	UP
RASL11B	138.166	-0.643086	0.00226326	DOWN
RASSF3	562.815	-0.576226	5.16485e-06	DOWN
RASSF5	791.207	0.654054	1.65264e-09	UP
RASSF8	1609.18	0.513355	2.05689e-08	UP
RBBP4	1613.72	-0.509549	1.12312e-09	DOWN
RBM24	194.909	-0.520494	0.00807798	DOWN
RBPJ	1322.49	0.720847	3.7232e-05	UP
RCAN1	798.593	0.73679	3.36165e-12	UP
RDH10	595.821	-1.14834	3.37589e-23	DOWN
REEP1	154.874	0.736353	0.000225477	UP
REV3L	2622.8	0.589278	0.000241712	UP
RGL1	320.167	0.702644	7.45567e-06	UP
RGMA	447.324	0.580373	3.63638e-05	UP
RGS14	116.036	0.520263	0.0268579	UP
RGS4	302.891	-0.579721	0.000289046	DOWN
RGS9	132.993	1.07899	5.20864e-08	UP
RHPN1	398.627	0.641741	7.15225e-06	UP
RILPL2	230.254	-0.529881	0.00405404	DOWN
RIMBP2	52.0402	0.747623	0.00284306	UP
RMDN2	257.763	0.547933	0.00194787	UP
RMND5A	1765.29	0.664419	1.62831e-15	UP
RNASE4	112.499	0.670912	0.00282122	UP
RNF144B	149.346	0.613609	0.00414033	UP
RNF150	367.536	-1.96632	5.24283e-44	DOWN
RNF152	92.0066	0.660851	0.00499994	UP
RNF207	242.216	0.728565	2.50343e-05	UP
RNF6	1226.4	-0.52274	1.62887e-08	DOWN
ROR1	173.603	-0.849766	8.59028e-06	DOWN
RP2	820.3	0.657317	2.31531e-09	UP
RPE	867.037	-0.570072	5.79782e-08	DOWN
RPEL1	124.588	-0.527667	0.0203378	DOWN
RPRD1A	1185.78	-0.600896	4.48292e-10	DOWN
RPS6KA2	272.082	0.813692	1.23074e-06	UP
RPS6KB1	1111.1	-0.638813	4.03449e-11	DOWN
RRAGD	506.499	-0.515584	8.75824e-05	DOWN
RRAS2	900.642	-0.995027	7.95786e-24	DOWN
RSBN1	675.281	-0.766124	8.2505e-10	DOWN
RSPRY1	689.816	-0.967002	4.79391e-18	DOWN
RTN4	2184.99	-0.582576	1.7767e-12	DOWN
RTN4R	459.032	0.519455	0.000461078	UP
S1PR3	536.656	-0.533882	3.45942e-05	DOWN
SAA1	82.7181	0.542023	0.0346688	UP
SAMD10	128.733	0.666477	0.00199095	UP
SAMD12	223.013	-0.524605	0.00563028	DOWN
SAMD9L	757.575	0.759367	7.7099e-11	UP
SBK1	102.615	0.621526	0.00760644	UP
SCEL	157.426	1.58259	7.27269e-17	UP
SCN2A	115.849	0.999073	3.48713e-06	UP
SCN2B	130.947	0.759267	0.000296154	UP
SCN3A	54.2405	0.71191	0.00514214	UP
SCN4B	201.489	0.660673	0.000372796	UP
SCRN3	282.56	-0.567903	0.000593263	DOWN
SDC3	1514.75	0.604415	3.8638e-12	UP
SDE2	893.032	-0.783045	2.72536e-14	DOWN
SDHAF2	531.655	-0.766362	3.2801e-09	DOWN
SDHAF3	218.756	0.518102	0.00564816	UP
SEC23B	731.574	-0.678256	6.97147e-10	DOWN
SEC31B	246.147	0.820787	1.3426e-06	UP
SEMA3A	245.382	-0.857445	1.44827e-06	DOWN
SEMA3B	400.374	0.886656	9.98443e-10	UP
SEMA3D	52.2799	-0.884393	0.000287649	DOWN
SEMA3E	546.599	-1.29335	2.7953e-27	DOWN
SEMA3F	458.405	0.57707	2.89543e-05	UP
SEMA3G	114.547	0.951609	5.23036e-06	UP
SEMA6A	219.705	0.502156	0.0104988	UP
SEMA7A	792.94	0.847791	1.00289e-15	UP
SEPT8	2054.01	0.50057	1.17726e-10	UP
SERINC3	1099.31	0.669827	2.59837e-12	UP
SERPINA3	60.6993	-0.572709	0.028879	DOWN
SERPINB1	502.282	0.651357	3.63356e-07	UP
SERPINB5	106.679	0.588539	0.0112135	UP
SESN2	1647.99	0.519014	9.52616e-10	UP
SESN3	1356.5	0.751989	1.42303e-05	UP
SETBP1	831.171	0.626172	1.23471e-08	UP
SETD7	2998.27	-0.539284	3.56567e-12	DOWN
SFRP1	499.168	-1.49903	1.47631e-32	DOWN
SFRP4	135.598	0.549434	0.0126618	UP
SFT2D2	209.315	-0.63124	0.000762216	DOWN
SGSH	266.23	0.598794	0.000400558	UP
SH3PXD2A	858.381	1.33763	4.38559e-36	UP
SHC2	116.751	0.528927	0.0245673	UP
SHOX2	298.583	0.52317	0.0021001	UP
SHPK	473.749	-1.1502	7.03216e-20	DOWN
SHROOM3	1030.99	0.847662	1.05553e-18	UP
SIK1	725.786	-0.772761	1.2509e-11	DOWN
SIRT1	736.527	-0.521848	6.32553e-06	DOWN
SKP2	1938.77	-0.800795	2.53535e-25	DOWN
SLC16A9	158.466	-0.626947	0.00199685	DOWN
SLC17A5	414.915	0.790926	5.32417e-09	UP
SLC19A2	519.499	-0.564024	1.65516e-05	DOWN
SLC1A4	1875.13	0.593607	4.92602e-14	UP
SLC22A15	262.617	0.841473	3.012e-07	UP
SLC22A18	78.1642	0.531559	0.0378857	UP
SLC25A27	124.682	0.757592	0.00040583	UP
SLC25A45	289.107	0.883013	1.36525e-08	UP
SLC29A3	223.241	0.55664	0.00237892	UP
SLC2A13	243.763	0.626443	0.000386019	UP
SLC30A1	811.218	-0.519665	2.32284e-06	DOWN
SLC33A1	618.851	0.640162	6.42163e-08	UP
SLC35A1	308.282	-0.571052	0.000368116	DOWN
SLC35B4	932.552	0.506344	2.25961e-05	UP
SLC37A1	157.115	0.989351	2.90123e-07	UP
SLC38A1	1533.49	-0.69201	6.77554e-14	DOWN
SLC39A10	1872.49	-1.43676	6.5399e-74	DOWN
SLC39A14	3015.95	-0.68876	3.01291e-23	DOWN
SLC39A9	3361.7	-0.959449	2.47045e-49	DOWN
SLC44A5	134.952	0.904734	9.8886e-06	UP
SLC45A3	616.363	-0.518166	1.86681e-05	DOWN
SLC48A1	851.116	0.519202	1.48908e-06	UP
SLC52A1	144.495	0.685783	0.00126811	UP
SLC6A15	510.471	-0.907463	3.72866e-12	DOWN
SLC6A8	1164.22	-0.654062	1.13901e-12	DOWN
SLCO1B3	645.22	0.59476	3.95177e-07	UP
SLCO1B7	70.3503	0.54583	0.0353726	UP
SLFN5	608.578	1.21903	1.24501e-26	UP
SLIT2	124.955	0.774585	0.000260582	UP
SMAD5	1728.12	-1.02111	8.6738e-27	DOWN
SMAD6	572.999	-0.605998	1.38823e-06	DOWN
SMIM10	229.177	0.899567	1.41252e-07	UP
SMIM13	1010.93	-0.742321	4.43845e-14	DOWN
SMN2	86.9003	-1.03458	2.76099e-06	DOWN
SMPDL3B	223.5	0.503002	0.00804187	UP
SNAI2	193.471	-1.88839	2.53404e-27	DOWN
SNHG17	728.493	-0.502464	9.78896e-06	DOWN
SNRPA1	368.685	-0.820461	4.34622e-08	DOWN
SNTB1	141.627	0.626473	0.00352637	UP
SNX29	767.181	0.593801	1.94866e-07	UP
SOCS7	1559.65	0.510442	1.94648e-07	UP
SORL1	555.884	0.667601	4.4897e-07	UP
SOX9	782.265	-1.21047	2.2114e-30	DOWN
SP110	307.394	0.797527	3.95909e-07	UP
SP140	161.756	0.512048	0.0147966	UP
SP8	133.624	0.658409	0.00234002	UP
SPHK1	1044.54	-0.545154	4.84151e-07	DOWN
SPOCD1	207.539	-0.932177	1.2522e-07	DOWN
SPTB	1757.36	0.526293	5.43772e-10	UP
SPTLC1	1078.82	-0.561406	2.30124e-08	DOWN
SPTLC2	1587.42	0.629844	5.82114e-12	UP
SPTLC3	378.867	0.583621	6.28557e-05	UP
ST3GAL3	111.596	0.885553	3.10176e-05	UP
STAT5A	182.239	0.634668	0.00120011	UP
STC1	143.033	-1.69344	6.74518e-19	DOWN
STEAP1	353.09	0.57117	0.000269076	UP
STK10	1099.64	0.56639	7.05994e-09	UP
STK17B	756.96	0.568305	1.31065e-05	UP
STK3	436.383	-0.67476	5.97323e-07	DOWN
STK32B	228.05	0.6269	0.000633026	UP
STK38L	829.07	-0.51329	5.79635e-06	DOWN
STRADB	612.651	-0.610831	3.26883e-07	DOWN
STS	111.291	-0.671623	0.00256324	DOWN
STX11	186.435	1.36573	9.87363e-15	UP
STX6	1298.35	-0.62664	3.84163e-12	DOWN
STYX	746.388	-0.573487	5.64269e-07	DOWN
SULF2	145.184	0.924847	2.90131e-06	UP
SUSD6	976.335	0.759434	1.71107e-14	UP
SUV420H2	407.783	0.557187	0.000132348	UP
SVIP	320.582	-0.554231	0.000652736	DOWN
SWAP70	891.592	0.652449	9.53024e-10	UP
SYBU	90.0856	1.15916	1.2522e-07	UP
SYN2	107.632	0.512246	0.0330887	UP
SYNC	279.324	0.618607	0.000245299	UP
SYNDIG1	76.4339	-0.5924	0.0187075	DOWN
SYNE2	4244.89	0.620324	1.43746e-05	UP
SYNE3	153.039	1.28068	1.08588e-11	UP
SYNGR1	289.233	-0.567019	0.000584744	DOWN
SYPL2	151.093	0.888585	5.29157e-06	UP
SYT12	408.092	0.899372	6.23564e-10	UP
SYT17	535.919	0.682476	5.08571e-08	UP
SYTL1	377.64	0.699342	1.27405e-06	UP
SYTL3	540.807	0.605469	1.99809e-06	UP
TACO1	517.572	-0.707878	2.24576e-08	DOWN
TAF5	832.667	-0.549455	2.58163e-07	DOWN
TAL1	67.2432	-1.01332	1.14973e-05	DOWN
TANC1	791.861	0.555401	2.05869e-06	UP
TBC1D19	89.8526	0.614676	0.0109629	UP
TBX3	434.897	-0.781938	5.65338e-09	DOWN
TCN2	159.37	0.58185	0.00509276	UP
TENM4	310.078	1.31528	2.00138e-18	UP
TEP1	1555.95	0.656344	6.47312e-13	UP
TFRC	3074.11	0.667663	3.61758e-21	UP
TGFB2	2614.74	-0.716431	1.73771e-23	DOWN
TGFB3	459.732	-0.706387	1.51835e-07	DOWN
TGFBI	1317.39	-0.598187	1.83418e-10	DOWN
TGM1	656.156	1.12307	2.28449e-23	UP
THBS3	678.447	0.56151	1.71544e-06	UP
THEM6	417.154	0.813774	2.44345e-09	UP
THNSL2	114.561	0.592837	0.00927009	UP
THSD7B	302.51	0.521755	0.00171269	UP
TIMM21	708.304	-0.762088	1.25969e-11	DOWN
TLR3	214.566	0.677671	0.000198349	UP
TMC5	90.276	0.579599	0.0167962	UP
TMED7	1096.13	-0.597433	2.69171e-09	DOWN
TMEM126A	316.131	-0.526696	0.00123573	DOWN
TMEM139	71.2669	0.567248	0.0270448	UP
TMEM150A	161.436	-0.737853	0.000154846	DOWN
TMEM170B	630.645	0.514604	2.67528e-05	UP
TMEM173	134.591	1.14159	6.09393e-09	UP
TMEM200C	581.147	-0.649807	1.20845e-07	DOWN
TMEM229B	101.088	0.682279	0.00284306	UP
TMEM255A	430.101	1.65192	6.73659e-36	UP
TMEM30A	1827.86	0.632871	1.23004e-11	UP
TMEM47	272.553	0.505441	0.00757033	UP
TMEM55A	307.634	0.629388	6.8645e-05	UP
TMEM56	639.467	0.987462	3.45792e-15	UP
TMEM63C	188.959	0.500039	0.0127029	UP
TMEM71	86.8747	0.983814	1.05591e-05	UP
TMOD1	53.2586	0.599609	0.0224615	UP
TMPO-AS1	174.625	-0.633762	0.00122467	DOWN
TMPRSS3	85.3132	0.565753	0.022558	UP
TMTC2	193.554	0.703622	0.000168975	UP
TMTC3	784.674	-0.750796	7.93233e-10	DOWN
TNFAIP2	444.651	0.853028	2.58568e-10	UP
TNFAIP3	367.425	0.660199	6.02788e-05	UP
TNFRSF14	144.152	1.16415	1.46863e-09	UP
TNFSF15	197.762	0.674537	0.000637854	UP
TNIK	482.159	-1.1576	1.36254e-17	DOWN
TNNT2	508.401	0.733105	4.86597e-08	UP
TNRC6C	612.809	0.516326	0.000142786	UP
TNS3	2721.25	0.79538	4.84556e-28	UP
TNS4	68.717	0.776594	0.00138508	UP
TOMM34	1494.58	-0.530894	8.84062e-09	DOWN
TOR1B	696.918	-1.21893	1.56788e-28	DOWN
TP53INP1	654.31	1.54596	1.25692e-35	UP
TPST2	1326.51	-0.54649	7.794e-09	DOWN
TRAF1	601.706	1.1289	2.95384e-22	UP
TRAF3IP1	381.213	0.661372	5.42013e-06	UP
TRANK1	342.833	0.818725	7.05302e-08	UP
TRAPPC6B	439.998	0.747278	3.99702e-08	UP
TRIM2	461.421	1.00176	8.98719e-14	UP
TRIM29	163.484	1.15631	5.47168e-10	UP
TRIM58	1618.51	-0.604508	2.03285e-13	DOWN
TRIM66	343.013	0.507892	0.00185409	UP
TRIM69	166.618	-0.550195	0.00870138	DOWN
TRIML2	789.631	0.792089	7.60038e-14	UP
TRIQK	308.458	0.558183	0.00108731	UP
TRMT2B	643.429	-0.528778	9.93934e-06	DOWN
TRPC3	110.363	0.565063	0.0151445	UP
TSC22D3	423.028	0.937438	2.04137e-12	UP
TSHZ1	581.932	1.58695	1.21351e-41	UP
TSPAN11	175.131	1.27273	1.32245e-11	UP
TSPAN9	762.055	0.646637	1.49946e-08	UP
TSPEAR	91.4744	0.769012	0.000778378	UP
TSPYL5	2123.34	0.556724	2.78447e-13	UP
TTC38	444.385	-0.969173	3.19002e-13	DOWN
TTC9	389.97	0.514766	0.000471069	UP
TVP23B	332.501	-0.749404	1.03567e-06	DOWN
TXNIP	320.084	0.837765	2.57284e-07	UP
UAP1L1	441.865	-0.677805	4.06973e-07	DOWN
UBE2E2	519.186	-0.745538	2.18062e-09	DOWN
UBE2G1	1150.51	-0.722021	3.70783e-15	DOWN
UBE2M	378.533	-0.594869	0.000202095	DOWN
UBE2N	932.282	-0.683977	1.92276e-11	DOWN
UCA1	51.936	0.584397	0.027723	UP
UGDH	706.365	-0.683521	4.30776e-09	DOWN
UMAD1	426.984	1.1411	4.39414e-18	UP
UNC5B	527.174	0.762804	9.67084e-10	UP
UNC5B-AS1	59.4591	0.891602	0.000197734	UP
UNC5C	125.111	-0.695976	0.00121001	DOWN
UNKL	1158.96	-0.533673	1.23471e-08	DOWN
USP43	265.2	0.583081	0.000593263	UP
VAMP1	473.397	0.652609	6.47674e-07	UP
VAMP5	61.2392	0.575398	0.0289852	UP
VAT1L	605.186	0.594671	7.22294e-07	UP
VEGFC	180.937	-0.97417	1.47647e-07	DOWN
VGLL2	57.7869	-0.652188	0.0106278	DOWN
VGLL4	586.632	0.507513	7.73688e-05	UP
VMA21	1256.32	-1.71479	5.96027e-75	DOWN
VWA5B2	136.871	-0.544078	0.0132069	DOWN
WASF3	590.253	-0.638368	5.36074e-07	DOWN
WFS1	1159.55	0.872454	1.15747e-20	UP
WIPI1	319.965	0.796661	3.6341e-07	UP
WISP1	229.046	1.29188	4.06084e-14	UP
WNT5B	147.074	-0.888678	6.47713e-06	DOWN
WNT6	73.5	1.18775	1.19731e-07	UP
WT1	137.653	-0.513915	0.0253825	DOWN
WWTR1	444.128	-0.74648	4.89642e-08	DOWN
XIAP	811.514	0.543633	0.0129482	UP
XKR4	60.4443	0.54765	0.0411206	UP
XKR5	206.081	1.08278	4.77021e-10	UP
YAP1	1820.04	0.528428	1.07047e-10	UP
YPEL2	843.643	0.972795	2.54476e-19	UP
YPEL3	153.1	0.525141	0.0163337	UP
YWHAG	1639.25	-0.573566	1.08588e-11	DOWN
ZBED2	155.416	1.60393	1.00079e-17	UP
ZDHHC3	1765.58	-0.559678	1.29051e-11	DOWN
ZFHX3	1447.22	0.524583	3.14298e-09	UP
ZFP30	1557.53	0.663264	1.27832e-11	UP
ZFP91	2442.83	-0.512312	4.8227e-12	DOWN
ZHX1	2606.37	-0.772438	2.17831e-27	DOWN
ZMYND11	738.108	0.767105	2.07888e-12	UP
ZNF192P1	60.437	0.534885	0.0468715	UP
ZNF234	727.82	-0.596166	5.50421e-07	DOWN
ZNF28	1064.75	-0.789169	1.27368e-14	DOWN
ZNF280C	355.537	-0.617647	9.54772e-05	DOWN
ZNF362	251.53	1.0153	4.58258e-10	UP
ZNF365	728.259	-0.653962	1.08123e-08	DOWN
ZNF367	1777.51	0.504006	3.04173e-09	UP
ZNF385A	186.965	-0.536243	0.00928747	DOWN
ZNF436	937.804	0.598266	3.72253e-09	UP
ZNF439	207.624	0.596115	0.00175501	UP
ZNF442	87.0126	0.708624	0.00248629	UP
ZNF443	220.766	0.51201	0.00635933	UP
ZNF512B	628.071	0.548153	4.37021e-06	UP
ZNF69	122.255	0.626482	0.00445039	UP
ZNF704	1534.62	0.625453	6.85575e-12	UP
ZNF720	382.91	0.529536	0.000383567	UP
ZNF77	207.03	-0.651713	0.000352057	DOWN
ZNF792	370.649	0.569909	0.000273824	UP
ZSWIM4	162.388	0.540399	0.0128646	UP

## Sheet: siRAD21_48h
gene symbol	baseMean	log2FC	padj	DEG
A2M-AS1	87.5638	-0.675502	0.00781797	DOWN
AARD	189.253	-0.990834	5.20826e-08	DOWN
AASDHPPT	885.783	-0.856977	3.38617e-16	DOWN
ABAT	875.406	1.27144	8.49273e-43	UP
ABCA1	436.845	0.543803	3.49705e-05	UP
ABCA12	43.7514	0.887991	0.00470217	UP
ABCA13	595.338	0.959132	2.87204e-19	UP
ABCA17P	115.348	-0.892653	0.000216321	DOWN
ABCA3	110.458	1.73807	2.6692e-16	UP
ABCA7	86.6758	-0.70734	0.00762124	DOWN
ABCB1	260.799	0.713564	2.1648e-06	UP
ABCB5	110.709	0.512149	0.0262007	UP
ABCB6	42.7626	0.66476	0.0458486	UP
ABCB9	774.463	-1.63936	6.81234e-56	DOWN
ABCC1	513.201	0.507848	0.000924216	UP
ABCC10	321.601	0.566616	7.10811e-05	UP
ABCC3	387.438	1.43636	1.15581e-25	UP
ABCG1	657.793	1.0207	2.38942e-17	UP
ABCG2	19.3359	-1.22095	0.00194099	DOWN
ABHD17A	341.268	-0.777732	1.2395e-08	DOWN
ABHD2	2212.93	0.596261	6.35066e-17	UP
ABHD5	512.495	-1.06684	7.39782e-20	DOWN
ABHD8	290.965	-0.656802	1.09129e-05	DOWN
ABLIM2	45.4991	1.40748	2.80139e-06	UP
ABLIM3	306.094	-1.19053	8.59995e-15	DOWN
ABTB1	128.87	1.15307	8.8905e-08	UP
ACACB	78.3483	-0.916769	0.00058163	DOWN
ACADM	585.149	-0.966055	2.25345e-18	DOWN
ACAT2	456.531	-0.746482	2.40954e-09	DOWN
ACBD4	207.574	0.675973	0.000280063	UP
ACBD5	719.987	0.519807	9.40527e-07	UP
ACCS	147.173	0.635338	0.0015145	UP
ACER2	266.3	1.67228	2.47101e-30	UP
ACER3	505.459	-0.588011	1.47461e-06	DOWN
ACHE	280.276	1.85108	6.30973e-38	UP
ACKR1	26.7685	0.873147	0.0174854	UP
ACKR3	219.37	-2.56837	4.76449e-39	DOWN
ACOT4	108.915	-1.01894	2.96569e-05	DOWN
ACOX2	25.9656	-0.926985	0.0145506	DOWN
ACSF2	222.032	-0.85102	4.74286e-07	DOWN
ACSL5	40.7446	1.09686	0.00058259	UP
ACSM3	21.6359	0.858031	0.0270635	UP
ACSM4	27.1137	1.60383	4.98542e-06	UP
ACTA2	168.803	1.77324	1.19374e-21	UP
ACTBL2	214.043	1.00522	5.15427e-10	UP
ACTL6A	997.643	-0.519735	2.61595e-08	DOWN
ACYP2	131.174	0.756679	0.000447263	UP
ADAM11	132.563	-0.534597	0.0227961	DOWN
ADAM12	772.132	0.887019	4.94199e-20	UP
ADAM19	3351.78	0.759442	9.87156e-24	UP
ADAM20	42.0244	0.853722	0.0132143	UP
ADAM23	223.815	0.662335	0.00038834	UP
ADAMTS12	1607.48	1.25734	4.77416e-57	UP
ADAMTS13	85.7256	0.556579	0.0387822	UP
ADAMTS15	98.9437	-1.68359	1.95551e-11	DOWN
ADAMTS17	194.872	1.74123	4.98156e-24	UP
ADAMTS2	98.3236	0.513238	0.0367283	UP
ADAMTS5	14.3661	-0.843745	0.046399	DOWN
ADAMTS7	52.1527	1.19613	2.91071e-05	UP
ADAMTS9	81.5148	1.35667	2.1501e-08	UP
ADAMTSL1	246.795	0.962955	3.32681e-10	UP
ADAMTSL4	202.973	1.15314	1.60724e-10	UP
ADAMTSL5	150.501	0.699247	0.000341909	UP
ADAT1	625.146	-0.960259	6.02347e-19	DOWN
ADCK1	131.901	0.752723	0.000263064	UP
ADCK2	220.019	-0.544483	0.00251381	DOWN
ADCK3	516.414	1.04281	5.40048e-20	UP
ADCY1	754.469	-1.00069	3.70547e-17	DOWN
ADCY10	22.3363	0.961682	0.0117773	UP
ADCY10P1	111.163	0.632097	0.00663716	UP
ADCY2	38.454	0.925503	0.00446628	UP
ADCY6	621.22	0.609461	4.66254e-06	UP
ADCY8	30.9031	0.73505	0.0432056	UP
ADCYAP1R1	52.0926	-0.781884	0.0146411	DOWN
ADGRA2	491.136	-0.646159	2.15426e-07	DOWN
ADGRB1	301.219	0.652055	0.000276317	UP
ADGRE1	66.5921	0.930539	0.000731753	UP
ADGRE5	476.266	0.65708	2.16834e-05	UP
ADGRF5	82.7421	2.04356	3.75849e-17	UP
ADGRG1	501.29	-1.47751	1.57328e-08	DOWN
ADGRL3	810.657	-0.948778	1.28258e-19	DOWN
ADGRL4	83.3905	-0.956665	0.000149329	DOWN
ADGRV1	923.881	-1.61828	9.07382e-48	DOWN
ADHFE1	25.2067	1.24824	0.000614148	UP
ADM	59.0375	0.580329	0.0492276	UP
ADPGK	835.319	0.69857	7.25962e-12	UP
ADPRH	48.1207	-1.24926	6.65763e-05	DOWN
ADRA1B	297.196	0.576259	6.61794e-05	UP
ADRA2C	160.138	-1.18072	8.96996e-10	DOWN
ADRB2	210.156	-0.73849	1.69626e-05	DOWN
ADRBK1	972.765	-0.528014	9.74537e-09	DOWN
ADTRP	171.401	1.18031	2.28672e-11	UP
AFAP1	665.722	0.764547	1.69468e-12	UP
AFAP1-AS1	41.0017	0.73465	0.0277997	UP
AFAP1L2	55.0154	1.97645	1.29683e-11	UP
AFF1	1969.25	0.73278	1.04747e-15	UP
AFF2	71.7443	-0.803033	0.00512291	DOWN
AFF3	299.899	0.702707	2.84922e-06	UP
AGAP2	235.234	-0.864367	1.39109e-06	DOWN
AGBL1	7.83221	0.903964	0.0321344	UP
AGPAT4-IT1	64.9823	0.827088	0.00226041	UP
AGPS	1913.67	-0.532461	1.30306e-11	DOWN
AHCYL2	142.038	-0.594471	0.0103946	DOWN
AHNAK2	7838.77	0.526827	1.78353e-14	UP
AHRR	320.615	0.610983	4.2013e-05	UP
AIDA	834.404	-1.07227	4.59292e-29	DOWN
AIM1	166.795	-0.787742	2.56539e-05	DOWN
AIM1L	48.2631	0.743943	0.0253489	UP
AK5	160.248	0.622798	0.00104367	UP
AK9	125.491	0.810469	7.43607e-05	UP
AKAP12	3120.85	-0.881089	1.16155e-32	DOWN
AKAP5	447.165	-1.66439	2.49061e-38	DOWN
AKR1C3	111.979	0.74047	0.000878667	UP
AKR1C4	20.3565	1.21453	0.00153882	UP
ALAD	304.429	0.50061	0.00127652	UP
ALCAM	4331.1	0.697849	1.16053e-21	UP
ALDH3A2	862.887	-0.50629	1.49944e-06	DOWN
ALDH3B1	1119.6	0.533443	2.96858e-09	UP
ALDH7A1	735.879	-0.685668	1.15166e-10	DOWN
ALDOC	292.692	-0.84058	1.53629e-08	DOWN
ALG2	743.046	-0.920285	3.08042e-18	DOWN
ALKBH7	298.037	-0.512175	0.000846331	DOWN
ALKBH8	686.119	-0.822552	1.43963e-14	DOWN
ALOX5	499.614	1.36418	4.16487e-33	UP
ALOX5AP	29.3362	-0.837176	0.023687	DOWN
ALOXE3	22.2082	0.937336	0.0162635	UP
ALPK2	2154.7	1.22518	2.73045e-67	UP
ALPP	90.2735	2.06454	2.87296e-17	UP
ALS2CL	329.29	2.68057	1.45971e-75	UP
ALX4	20.8469	-0.954272	0.0152093	DOWN
ALYREF	682.249	-0.645412	2.43993e-09	DOWN
AMH	33.4705	-0.872878	0.0129682	DOWN
AMOT	801.924	0.50042	6.90399e-06	UP
AMOTL1	2544.96	0.727999	1.38889e-23	UP
AMT	68.9833	0.790186	0.00337431	UP
AMY2B	160.894	0.727255	0.000158725	UP
AMZ2	861.332	0.750906	1.28706e-14	UP
AMZ2P1	243.662	0.969854	3.2809e-10	UP
ANGEL1	563.348	0.573964	1.88994e-07	UP
ANGEL2	615.838	0.789045	2.27298e-12	UP
ANGPTL4	23.8662	0.772506	0.0473582	UP
ANK1	76.2623	0.766759	0.00391958	UP
ANKAR	133.731	0.506543	0.0173753	UP
ANKFY1	748.578	-0.60699	2.13985e-08	DOWN
ANKRA2	301.084	1.23555	7.16489e-19	UP
ANKRD13A	410.194	-0.837745	3.07686e-10	DOWN
ANKRD13B	550.148	0.69914	1.21699e-08	UP
ANKRD18B	32.2479	0.904198	0.00920068	UP
ANKRD20A11P	131.895	0.781529	0.000140265	UP
ANKRD20A12P	999.741	0.516509	1.47698e-08	UP
ANKRD20A5P	528.042	1.57952	5.09394e-39	UP
ANKRD20A9P	1729.51	0.572959	0.0227403	UP
ANKRD30BP2	158.504	0.660654	0.000840794	UP
ANKRD32	433.223	-0.864025	3.13414e-11	DOWN
ANKRD34A	291.797	1.5526	9.62654e-29	UP
ANKRD36BP1	195.884	-0.879632	4.90481e-07	DOWN
ANKRD42	273.884	1.2077	1.78616e-15	UP
ANKRD45	98.3653	0.892873	0.000220959	UP
ANKRD46	356.933	1.07077	5.94219e-16	UP
ANKRD54	634.267	-0.528572	9.92018e-07	DOWN
ANKRD6	171.242	1.37202	2.58773e-14	UP
ANKRD9	173.888	-0.954904	8.213e-07	DOWN
ANKUB1	8.97583	0.910944	0.0322192	UP
ANO2	351.421	1.31827	4.86359e-21	UP
ANP32B	396.798	-0.58575	3.60388e-05	DOWN
ANTXR2	384.362	0.698387	9.09941e-08	UP
ANXA4	404.026	0.979358	4.516e-14	UP
ANXA7	1244.93	-0.591608	1.84773e-11	DOWN
AOC2	118.94	-0.500201	0.0435158	DOWN
AOX1	1073.59	1.19918	3.05617e-32	UP
AP1M2	448.56	-0.554679	1.21437e-05	DOWN
APBA1	100.886	-0.730941	0.0032622	DOWN
APBB3	338.349	0.565138	0.000147168	UP
APITD1	90.7485	-0.721485	0.00352715	DOWN
APLN	8.44597	1.10867	0.00726688	UP
APOBEC3H	27.6564	1.09393	0.00209327	UP
APOLD1	312.814	-0.847926	7.88334e-09	DOWN
AQP3	33.2435	0.883094	0.0114541	UP
ARAP2	1843.02	0.683824	0.000966834	UP
ARC	795.72	0.673404	1.1426e-08	UP
ARHGAP18	423.526	0.502436	8.12113e-05	UP
ARHGAP22	49.836	0.88567	0.00294909	UP
ARHGAP23	1153.02	0.979871	3.68355e-25	UP
ARHGAP24	96.1885	0.685436	0.00425313	UP
ARHGAP27	315.551	1.25985	2.13431e-19	UP
ARHGAP29	2434.97	-0.998595	3.62318e-46	DOWN
ARHGAP30	148.518	0.86318	1.47947e-05	UP
ARHGAP31	1291.55	0.63425	1.66134e-13	UP
ARHGAP4	19.4835	0.787134	0.0497071	UP
ARHGAP5-AS1	130.605	-0.504993	0.0267839	DOWN
ARHGAP6	38.1657	0.859529	0.00915535	UP
ARHGDIB	131.048	0.888806	0.00011729	UP
ARHGEF1	685.655	-0.800968	1.9632e-14	DOWN
ARHGEF10	490.818	0.573739	2.50799e-06	UP
ARHGEF16	132.091	0.616933	0.00275884	UP
ARHGEF17	1651.38	0.752909	3.41571e-19	UP
ARHGEF18	1468.7	0.596986	3.80479e-13	UP
ARHGEF26	394.46	-0.636896	1.49944e-06	DOWN
ARHGEF28	821.594	1.74845	1.14795e-68	UP
ARHGEF39	597.306	-0.537027	8.16528e-06	DOWN
ARHGEF6	74.5847	-0.792444	0.00286078	DOWN
ARID3A	325.559	0.915453	1.1964e-11	UP
ARL14	211.937	1.13522	1.43668e-10	UP
ARL3	257.689	-0.52811	0.000782911	DOWN
ARL4C	1780.36	-1.9361	3.30376e-125	DOWN
ARL4D	76.6608	-0.953711	0.000377325	DOWN
ARL5B	976.114	0.542097	2.02405e-07	UP
ARMC4	59.8225	-0.996557	0.000531449	DOWN
ARPIN	386.823	-0.844216	1.11293e-10	DOWN
ARPP21	18.7534	1.25108	0.00135242	UP
ARRDC2	430.056	0.520014	6.24363e-05	UP
ARRDC4	189.045	1.61739	2.19954e-19	UP
ARSA	636.048	0.707321	1.36864e-08	UP
ARSJ	1240.19	-1.16137	8.72295e-41	DOWN
ARVCF	1524.57	0.691826	6.47716e-17	UP
ASAP3	548.596	-0.601382	4.31158e-07	DOWN
ASB8	517.961	-0.944669	5.01302e-16	DOWN
ASF1B	638.936	-0.716947	1.89782e-11	DOWN
ASGR1	79.8325	0.723053	0.00647392	UP
ASIC1	241.403	-0.862251	6.83612e-07	DOWN
ASNS	964.503	-0.755189	2.23998e-15	DOWN
ASTN1	349.792	1.05096	1.66755e-12	UP
ASTN2	536.137	0.692819	8.69518e-10	UP
ASUN	738.428	-0.558495	1.37919e-07	DOWN
ASXL3	44.7273	1.22285	0.000148895	UP
ATAD2	3135.1	-0.699427	4.23638e-21	DOWN
ATAD3A	337.717	-0.524915	0.000443835	DOWN
ATAD5	899.638	-0.803741	4.72615e-17	DOWN
ATE1	314.486	-0.843811	5.87594e-09	DOWN
ATG10	158.374	-0.653479	0.000893001	DOWN
ATG16L2	364.18	1.474	5.48374e-26	UP
ATG2A	784.394	0.632271	1.66137e-06	UP
ATG2B	564.469	1.00902	1.03075e-19	UP
ATG4C	193.912	-0.642602	0.00101618	DOWN
ATL2	1271.19	-0.627454	9.69152e-12	DOWN
ATOH7	8.32922	-1.11591	0.00655604	DOWN
ATP10A	12.4663	2.21265	1.20011e-08	UP
ATP1B1	1075.27	0.625667	5.92698e-12	UP
ATP2A1-AS1	43.3927	-0.731174	0.0266168	DOWN
ATP2C2	80.0567	1.17016	2.99381e-06	UP
ATP8A2	120.768	0.952893	4.52399e-06	UP
ATP8B1	247.495	0.888191	9.24633e-08	UP
ATP8B4	98.4091	3.11257	1.9882e-37	UP
ATPIF1	507.43	-0.543772	3.48321e-06	DOWN
ATRNL1	213.304	-0.692221	4.32555e-05	DOWN
AUNIP	359.688	-1.33046	1.29772e-21	DOWN
AURKAIP1	645.331	-0.515528	5.11555e-06	DOWN
AURKAPS1	207.214	0.930833	9.80718e-09	UP
AURKB	566.29	-0.76348	2.64371e-11	DOWN
AVPI1	401.621	1.23843	1.73523e-22	UP
AXL	3324.58	-0.705322	6.29224e-26	DOWN
AZIN2	137.435	1.05854	5.94654e-08	UP
B3GALNT2	1224.48	-0.730043	2.06653e-17	DOWN
B3GALT5	96.1657	1.5571	2.34907e-11	UP
B3GAT3	320.463	0.657553	3.933e-06	UP
B3GNT5	283.113	-0.522329	0.000593265	DOWN
B4GALNT1	671.732	-0.660766	2.18551e-09	DOWN
B4GALNT3	76.6501	0.683982	0.00963859	UP
B4GALNT4	430.902	-0.567437	1.19041e-05	DOWN
B4GALT6	187.955	0.773624	1.42962e-05	UP
BAAT	48.9457	-0.932657	0.00269305	DOWN
BAG1	403.08	0.588366	8.18645e-06	UP
BAG5	1289.44	-0.534007	5.51564e-10	DOWN
BAHCC1	96.2237	0.650804	0.00712767	UP
BAMBI	154.026	-1.48124	3.64452e-14	DOWN
BARX2	35.1441	-1.29579	0.000168333	DOWN
BATF2	123.722	2.08349	2.63797e-20	UP
BBC3	578.542	0.970899	5.5837e-15	UP
BBS1	395.441	0.841474	3.45073e-11	UP
BBS12	248.397	1.00528	1.41801e-09	UP
BBS4	385.189	0.657237	1.23396e-06	UP
BBS7	713.369	0.973028	2.64944e-22	UP
BBS9	362.968	0.662578	1.12928e-06	UP
BCAM	701.984	1.00218	1.62499e-05	UP
BCAS3	360.524	0.660401	2.90759e-06	UP
BCAS4	219.705	-0.531055	0.00300667	DOWN
BCAT1	3201.56	-0.861095	3.16018e-37	DOWN
BCCIP	828.787	-0.79692	4.35315e-15	DOWN
BCL10	735.659	0.531662	5.15422e-07	UP
BCL11A	753.787	0.533713	8.681e-05	UP
BCL2L1	2351.03	0.637298	4.48782e-18	UP
BCL2L12	261.47	-0.710982	1.00367e-05	DOWN
BCL2L13	1180.39	0.680735	8.63281e-15	UP
BCL2L2	721.294	0.680776	1.37406e-11	UP
BCL6	424.232	0.705006	1.8009e-08	UP
BCL7A	241.428	-0.921006	3.72687e-08	DOWN
BDKRB2	25.256	-0.773326	0.0486745	DOWN
BDNF	446.074	0.519916	0.000494389	UP
BDNF-AS	89.5071	1.01511	0.000154858	UP
BEND3	386.151	-0.663118	7.88133e-07	DOWN
BEND4	9.85953	-1.11991	0.00682472	DOWN
BEND7	712.84	0.921637	7.88013e-17	UP
BEST3	51.455	1.17297	5.20076e-05	UP
BEX2	214.182	0.715746	1.80213e-05	UP
BFSP1	38.2619	0.95843	0.00371624	UP
BHLHE41	525.392	-1.30239	7.80161e-23	DOWN
BICC1	281.68	-1.01161	1.57355e-10	DOWN
BICD2	1361.74	1.30168	2.91711e-09	UP
BID	463.074	-0.51182	4.21826e-05	DOWN
BIK	88.6402	0.594064	0.0217999	UP
BIRC3	799.817	1.12658	4.72524e-19	UP
BIRC7	42.6901	0.859117	0.00970779	UP
BLCAP	1083.7	0.798517	4.77479e-19	UP
BLID	41.7116	0.927997	0.00530971	UP
BLK	31.4188	1.85296	3.61568e-08	UP
BLM	852.623	-1.30706	1.69844e-35	DOWN
BMF	472.627	-0.860933	1.45208e-10	DOWN
BMP4	935.873	0.57408	1.54657e-07	UP
BMP6	90.0497	-0.84697	0.000654763	DOWN
BMP7	413.79	-0.61781	3.91422e-06	DOWN
BMPR2	2192.21	1.0033	3.94731e-38	UP
BOLA3	197.005	-0.571876	0.00295612	DOWN
BORA	403.681	-0.692651	1.72945e-07	DOWN
BPIFB4	28.7481	-0.91292	0.0152093	DOWN
BPNT1	291.904	-0.58486	8.82048e-05	DOWN
BRCA1	1357.68	-0.597601	1.50709e-12	DOWN
BRCA2	1651.92	-0.816972	4.72047e-23	DOWN
BRD7P3	27.584	0.761327	0.0410194	UP
BRI3BP	179.013	-1.56179	7.46539e-16	DOWN
BRINP2	52.1032	-0.648374	0.039787	DOWN
BRIP1	1628.42	-0.868634	2.67565e-21	DOWN
BSN	201.515	2.08296	7.06272e-30	UP
BTBD16	11.7326	1.58635	6.90394e-05	UP
BTBD18	86.3335	0.552891	0.0308107	UP
BTBD19	305.982	0.983796	1.10729e-11	UP
BTG2	1379.32	1.02134	8.00068e-33	UP
BTG4	23.145	1.37916	0.000262646	UP
BTNL9	367.667	-0.70178	9.91396e-07	DOWN
BUB1B	1381.54	-0.722753	5.42441e-17	DOWN
BUD13	474.329	-0.587565	4.2629e-06	DOWN
BZRAP1	14.1637	-1.17962	0.00384569	DOWN
BZW2	1010.16	-0.60004	1.81647e-10	DOWN
C10orf131	9.60791	-0.906854	0.0331314	DOWN
C10orf25	111.005	-0.710176	0.00201086	DOWN
C10orf88	244.479	0.712492	8.94425e-05	UP
C11orf54	251.98	0.813986	2.06543e-07	UP
C11orf70	99.7739	0.693533	0.00310932	UP
C11orf86	11.9463	0.916785	0.0303531	UP
C11orf88	46.099	0.662894	0.0370854	UP
C12orf4	611.832	-0.911167	6.42661e-16	DOWN
C12orf5	1376.1	0.79405	2.07175e-22	UP
C12orf76	204.854	1.94226	1.18088e-30	UP
C14orf105	100.84	0.600204	0.0135564	UP
C14orf132	853.515	-0.547692	1.85543e-08	DOWN
C14orf28	257.264	0.933866	7.63233e-09	UP
C14orf37	358.148	0.619375	3.03594e-06	UP
C14orf39	172.959	0.678335	0.00019441	UP
C14orf79	112.337	1.09529	3.77584e-07	UP
C15orf39	714.845	-0.721032	0.00182345	DOWN
C15orf54	14.1447	-1.595	5.97934e-05	DOWN
C15orf59	123.797	-0.838018	7.90955e-05	DOWN
C16orf46	72.3486	1.29071	2.99012e-07	UP
C16orf59	477.279	-1.27303	6.32467e-26	DOWN
C16orf74	88.9499	0.849624	0.000455342	UP
C17orf53	418.94	-0.508842	9.17791e-05	DOWN
C17orf82	111.151	1.17436	1.04449e-07	UP
C18orf32	14.2565	-0.90752	0.0308575	DOWN
C18orf54	469.556	-1.33003	2.88123e-27	DOWN
C19orf12	1046.27	1.06571	9.67274e-32	UP
C19orf40	131.14	-0.678932	0.00130101	DOWN
C19orf47	297.726	-0.523138	0.000487743	DOWN
C19orf57	54.1123	-0.691771	0.0287802	DOWN
C1orf106	389.966	-1.27524	1.03891e-21	DOWN
C1orf112	520.38	-0.545617	2.59762e-06	DOWN
C1orf116	69.6225	1.50224	1.24034e-08	UP
C1orf140	61.4776	1.01394	0.000208041	UP
C1orf159	221.513	-0.674232	0.000108526	DOWN
C1orf198	1267.87	0.615159	4.61155e-13	UP
C1orf220	66.7767	0.808105	0.00262697	UP
C1orf228	24.9303	1.0509	0.00429936	UP
C1orf53	42.8986	-1.07713	0.000748889	DOWN
C1orf74	250.846	-0.543418	0.000896541	DOWN
C1QL4	125.192	-1.50826	2.28896e-12	DOWN
C1QTNF6	584.766	1.00005	8.56119e-20	UP
C1QTNF8	19.3138	1.55383	5.22067e-05	UP
C1R	263.276	-0.929594	1.28243e-09	DOWN
C1RL	881.173	0.532182	2.15021e-08	UP
C20orf194	665.52	1.36848	1.07605e-40	UP
C20orf197	40.2066	1.89765	1.6572e-09	UP
C20orf24	156.538	-0.966066	4.46137e-07	DOWN
C21orf58	577.286	-0.620564	6.27354e-08	DOWN
C22orf23	317.415	0.520052	0.000474173	UP
C2CD2	337.68	0.863311	1.07021e-09	UP
C2CD2L	98.2195	0.575798	0.0155618	UP
C2CD4C	233.366	-0.839975	2.34759e-07	DOWN
C2orf72	97.16	-1.85625	2.25924e-14	DOWN
C2orf81	69.5086	0.636887	0.022444	UP
C3	82.2348	-0.954651	0.00026817	DOWN
C3orf52	459.373	1.01504	3.86256e-16	UP
C3orf58	538.467	-0.732999	9.83291e-10	DOWN
C3orf62	259.438	0.505889	0.00163636	UP
C3orf67	180.304	-0.508116	0.00900395	DOWN
C3orf70	247.615	-0.991213	9.03443e-10	DOWN
C4BPB	47.2698	1.09596	0.000271746	UP
C4orf26	71.4226	1.16159	6.62482e-06	UP
C4orf27	178.865	-0.659606	0.000312567	DOWN
C4orf36	15.9791	0.830842	0.0440099	UP
C4orf46	657.387	-0.829696	1.69468e-12	DOWN
C4orf48	78.4724	-0.758724	0.00425313	DOWN
C5orf46	189.155	-1.02673	1.08233e-08	DOWN
C6orf132	85.7922	0.773854	0.00167257	UP
C6orf136	177.579	-0.606908	0.00161478	DOWN
C7	41.986	-1.00674	0.00195477	DOWN
C7orf31	95.8634	0.573231	0.0181114	UP
C8orf4	76.8861	0.678616	0.0139732	UP
C8orf46	188.252	0.770997	8.62811e-06	UP
C8orf48	164.147	-0.562329	0.00437416	DOWN
C9orf116	64.227	-0.722721	0.010693	DOWN
C9orf117	82.2716	0.515318	0.0491015	UP
C9orf131	116.61	1.03507	6.38815e-06	UP
C9orf135	28.6924	-1.96787	4.6362e-08	DOWN
C9orf40	333.54	-1.54705	1.70598e-27	DOWN
C9orf47	95.9704	-1.01516	0.000111358	DOWN
C9orf84	882.434	-0.559415	1.61427e-07	DOWN
C9orf9	184.475	0.6661	0.000146936	UP
CA1	24.5991	1.22826	0.000853376	UP
CA10	11.9114	1.1148	0.00676877	UP
CA12	642.158	-1.98281	4.2493e-60	DOWN
CA2	114.478	1.27027	1.57321e-09	UP
CA3	20.0775	0.798809	0.0479959	UP
CABP7	95.2183	-1.93462	2.87391e-15	DOWN
CACNA1G	77.8093	-0.692855	0.0102072	DOWN
CACNA1I	42.9776	-0.99886	0.00319823	DOWN
CACNA2D1	275.953	1.10081	5.32952e-14	UP
CACNA2D4	287.646	0.620552	2.08077e-05	UP
CACNG7	58.887	-1.04532	0.0002484	DOWN
CACYBP	993.597	-0.58734	4.64162e-10	DOWN
CADM1	1079.5	0.895964	1.42972e-23	UP
CADM3	792.647	1.19829	7.78998e-36	UP
CADM3-AS1	26.9333	1.11555	0.0021824	UP
CADM4	619.598	0.539773	1.14364e-06	UP
CALB1	19.4675	1.41753	0.000204136	UP
CALCOCO1	995.245	1.36425	4.07999e-52	UP
CALCRL	39.9159	0.739267	0.028531	UP
CALML4	457.62	-0.65738	2.48648e-07	DOWN
CAMK1G	15.2652	0.97792	0.0166689	UP
CAPN6	20.9047	1.85335	5.08232e-07	UP
CAPS2	67.4799	0.879551	0.000928692	UP
CARD11	431.294	0.54747	1.93046e-05	UP
CARD14	104.783	0.686436	0.00255437	UP
CARD16	42.6831	2.37021	2.06641e-14	UP
CARF	141.965	0.643788	0.00130317	UP
CASC10	416.702	-0.698166	2.85124e-07	DOWN
CASC3	1530.14	-0.518361	7.73907e-10	DOWN
CASP1	41.7241	1.08997	0.000532582	UP
CASP3	707.531	-0.810631	1.09293e-12	DOWN
CASP6	245.26	-0.68269	3.19672e-05	DOWN
CASZ1	175.757	-0.608429	0.00156323	DOWN
CATSPER1	232.744	1.05251	6.37213e-11	UP
CATSPER2	59.6521	0.58237	0.0461561	UP
CATSPERG	82.8779	1.53467	5.67411e-10	UP
CAV2	381.477	0.554983	3.49252e-05	UP
CBLN2	22.0709	-0.984014	0.0111546	DOWN
CBS	709.753	-1.61031	2.95796e-52	DOWN
CBX5	3741.35	0.611372	5.72315e-21	UP
CCDC103	207.398	0.561633	0.00205279	UP
CCDC113	187.516	0.691563	9.43441e-05	UP
CCDC122	109.792	0.514193	0.0271601	UP
CCDC129	55.6977	0.904852	0.00161562	UP
CCDC138	281.342	-1.15914	1.88596e-14	DOWN
CCDC144B	1053.76	0.502851	1.52181e-08	UP
CCDC148	103.21	1.46308	1.44932e-11	UP
CCDC150	329.354	-0.632451	5.83213e-06	DOWN
CCDC176	147.161	0.654906	0.00121279	UP
CCDC177	16.653	-1.20524	0.00286078	DOWN
CCDC184	87.4678	0.821896	0.000593265	UP
CCDC3	548.598	-0.960021	1.50375e-16	DOWN
CCDC34	274.552	-0.758393	1.27302e-06	DOWN
CCDC40	116.185	0.750478	0.000710574	UP
CCDC43	823.571	-0.52785	1.22033e-07	DOWN
CCDC60	9.94881	1.11124	0.00731379	UP
CCDC62	224.841	0.513395	0.0027791	UP
CCDC64	312.564	1.02573	1.99919e-12	UP
CCDC67	46.4897	2.09382	2.79616e-12	UP
CCDC80	2109.68	1.05362	9.36272e-42	UP
CCDC85A	110.801	-0.887223	0.000128602	DOWN
CCDC85B	436.919	-0.866421	3.92166e-11	DOWN
CCDC86	371.627	-0.825323	1.32252e-09	DOWN
CCHCR1	609.044	-0.901147	5.80927e-16	DOWN
CCIN	118.123	-1.28631	4.16965e-09	DOWN
CCKAR	10.7353	-1.70799	1.50185e-05	DOWN
CCL2	278.9	-0.589244	0.000205824	DOWN
CCL20	65.0508	1.07908	6.41187e-05	UP
CCL24	38.02	-0.710825	0.0496149	DOWN
CCL4	15.9456	1.26858	0.00130168	UP
CCM2L	49.3056	-1.41541	4.21051e-06	DOWN
CCNB3	154.885	1.16578	3.7109e-10	UP
CCND2	6560.95	0.599252	2.35263e-21	UP
CCNDBP1	473.146	0.932895	1.05766e-15	UP
CCNE1	948.998	-0.762087	2.96491e-16	DOWN
CCNE2	456.442	-1.15326	1.00417e-17	DOWN
CCNG2	971.618	0.703794	2.94302e-14	UP
CCNJ	658.084	-1.00618	1.62404e-19	DOWN
CCNJL	869.414	0.58618	7.77019e-09	UP
CCNYL1	238.173	0.587062	0.000247099	UP
CCPG1	234.514	0.567136	0.000431226	UP
CCR1	14.5746	-1.732	1.1166e-05	DOWN
CD163L1	466.427	1.80749	3.22784e-51	UP
CD180	171.101	2.32211	3.27321e-36	UP
CD200	37.4312	-0.921393	0.00641956	DOWN
CD24	46.7574	1.01604	0.00113339	UP
CD27-AS1	240.807	0.549232	0.00094658	UP
CD34	60.5448	-1.38181	9.78918e-07	DOWN
CD4	19.86	-0.947444	0.0166874	DOWN
CD44	1355.95	0.689245	5.44344e-17	UP
CD47	471.72	-0.528914	2.40133e-05	DOWN
CD55	445.534	0.872936	2.81642e-13	UP
CD82	206.478	0.667366	6.93851e-05	UP
CD96	70.2295	-1.1657	1.89038e-05	DOWN
CDC14A	369.505	1.2796	6.44551e-22	UP
CDC25A	1076.09	-0.911536	1.19016e-22	DOWN
CDC25C	396.516	-0.732288	1.92879e-08	DOWN
CDC42	1978.94	-0.598694	2.97149e-14	DOWN
CDC45	661.179	-0.959579	3.95801e-17	DOWN
CDC6	1460.7	-0.69273	6.48228e-15	DOWN
CDCA2	1426.06	-1.01447	2.10027e-33	DOWN
CDCA3	825.111	-0.581427	6.67207e-09	DOWN
CDCA5	1549.65	-0.778191	3.49332e-19	DOWN
CDCA7	304.219	-1.13482	4.93953e-13	DOWN
CDH10	59.0282	1.7803	1.69751e-10	UP
CDH11	403.252	-0.638176	1.21608e-06	DOWN
CDH12	150.995	-1.39873	1.89005e-12	DOWN
CDH13	937.186	1.66664	6.48485e-68	UP
CDH18	316.493	-1.07031	3.03701e-14	DOWN
CDH4	390.556	1.11433	0.000240674	UP
CDH5	28.4858	1.52107	1.35961e-05	UP
CDH6	97.5602	-1.45946	5.11126e-10	DOWN
CDH8	79.1221	0.878368	0.000662311	UP
CDHR1	95.0371	-0.853366	0.000388084	DOWN
CDK1	1911.01	-0.517288	4.15171e-10	DOWN
CDK18	343.347	0.925914	3.269e-10	UP
CDK19	337.014	0.500451	0.00055151	UP
CDK2	1278.77	-0.565386	1.95353e-10	DOWN
CDK20	128.51	0.603899	0.0066896	UP
CDKN2AIPNL	453.188	-0.730538	5.53778e-09	DOWN
CDKN2B	73.8811	-1.48172	2.98553e-08	DOWN
CDRT1	25.7964	0.847723	0.0305783	UP
CDSN	224.658	0.799119	5.57439e-07	UP
CDT1	848.841	-0.75702	8.30584e-14	DOWN
CEACAM1	78.3916	1.10711	1.97965e-05	UP
CEBPB	406.666	-0.868333	8.22115e-11	DOWN
CEL	27.4656	0.880924	0.0171189	UP
CELF2	315.39	0.771611	1.17477e-07	UP
CELF3	58.5657	2.06181	5.0795e-14	UP
CELF5	20.4422	-0.879625	0.0268018	DOWN
CELSR3	1731.57	0.93728	1.47364e-05	UP
CENPE	1801.93	-1.04698	3.79878e-42	DOWN
CENPH	507.548	-0.608256	2.91662e-07	DOWN
CENPI	563.87	-0.905289	4.74264e-16	DOWN
CENPJ	486.209	-0.745877	1.66351e-09	DOWN
CENPK	394.98	-0.607563	3.00394e-06	DOWN
CENPL	725.177	-0.738387	8.88951e-13	DOWN
CENPM	477.561	-0.829257	5.70521e-12	DOWN
CENPN	1648.19	-0.500382	5.41986e-10	DOWN
CENPO	1395.4	-0.558732	6.79405e-12	DOWN
CENPP	71.8677	-0.571746	0.0488143	DOWN
CENPQ	380.197	-0.957366	1.4495e-12	DOWN
CENPU	594.865	-1.81905	9.32822e-46	DOWN
CENPV	128.63	-1.00659	1.20706e-06	DOWN
CENPW	217.56	-0.543054	0.00275516	DOWN
CEP112	202.678	0.866133	2.07488e-07	UP
CEP120	887.764	0.530286	5.46436e-08	UP
CEP128	450.763	-0.627483	4.68319e-07	DOWN
CEP152	701.052	-0.645238	1.09372e-09	DOWN
CEP164	785.765	0.505272	4.45164e-07	UP
CEP250	1369.89	-0.54247	2.2211e-08	DOWN
CEP295	1636.7	-0.522253	7.58916e-11	DOWN
CEP295NL	67.7783	0.761925	0.00477138	UP
CEP57L1	218.929	-0.525793	0.00355433	DOWN
CEP70	450.335	-0.758554	1.10046e-09	DOWN
CEP85L	837.586	0.518968	7.77538e-08	UP
CERCAM	704.535	0.50759	7.06429e-07	UP
CERKL	24.8857	-1.02117	0.00645987	DOWN
CERS5	683.465	0.561124	1.41869e-07	UP
CES2	1039.37	0.930584	1.95827e-24	UP
CFAP20	581.628	-0.583466	2.35607e-07	DOWN
CFAP57	31.4446	0.951628	0.00624735	UP
CFAP69	55.4895	0.977915	0.000563911	UP
CFD	60.4482	-0.904879	0.00185974	DOWN
CFH	69.0283	3.36954	1.34481e-31	UP
CFHR3	25.1302	0.922424	0.0139732	UP
CFL2	1321.32	-0.52889	2.61466e-09	DOWN
CFLAR	1904.86	0.518971	2.65665e-12	UP
CFLAR-AS1	65.3978	0.935402	0.00119642	UP
CFP	45.8492	0.70962	0.0363165	UP
CHAC1	222.27	-1.36346	1.35103e-15	DOWN
CHAF1A	778.217	-1.1132	1.50617e-29	DOWN
CHAF1B	253.601	-1.58274	2.64944e-22	DOWN
CHD7	2200.18	0.58174	3.93759e-10	UP
CHDH	80.3254	-0.734198	0.00428475	DOWN
CHEK1	813.807	-0.603972	1.20871e-08	DOWN
CHFR	190.606	0.506764	0.00439373	UP
CHGB	198.731	2.01916	3.94457e-33	UP
CHI3L1	29.7094	-1.18341	0.00173199	DOWN
CHIC2	309.562	0.94233	4.27643e-09	UP
CHKB-AS1	29.2989	-0.794843	0.0331942	DOWN
CHMP1B	1283.12	0.660518	3.31881e-12	UP
CHMP2B	807.365	-0.521379	1.17413e-06	DOWN
CHMP4C	249.176	1.05058	9.0877e-12	UP
CHN1	119.811	-1.17141	5.65254e-08	DOWN
CHRM4	62.2544	-1.06756	0.000141108	DOWN
CHRNA3	88.1429	-0.994487	8.76418e-05	DOWN
CHRNA5	338.478	-0.71717	2.28629e-07	DOWN
CHRNA9	66.8459	-0.651334	0.025485	DOWN
CHRNB1	306.445	0.962366	3.63967e-12	UP
CHRNB2	131.542	1.71971	5.57547e-18	UP
CHST10	762.036	-0.586833	1.7148e-08	DOWN
CHST11	358.912	0.898863	4.39094e-12	UP
CHST3	3020.3	0.75973	4.83367e-23	UP
CHST6	598.636	-0.67074	2.13827e-09	DOWN
CHSY1	1150.05	-0.556136	4.12787e-10	DOWN
CHTF18	673.996	-0.942915	1.26419e-17	DOWN
CHURC1	678.521	0.818236	1.12705e-14	UP
CIB2	296.437	-0.764976	7.3689e-07	DOWN
CITED1	37.115	-1.17503	0.000426904	DOWN
CKMT1B	56.1031	0.806833	0.00659941	UP
CLCA2	10.3836	1.25174	0.00218986	UP
CLCN2	157.648	-0.633244	0.00187915	DOWN
CLCN3	1453.61	0.505725	8.30293e-10	UP
CLCN5	605.807	0.587453	6.01353e-08	UP
CLCN6	629.992	1.01118	1.87287e-19	UP
CLCN7	722.78	0.699324	4.66642e-09	UP
CLDN1	206.555	-2.3809	1.08498e-35	DOWN
CLDN20	59.433	0.723704	0.0160388	UP
CLDN5	32.8173	-0.951802	0.00678172	DOWN
CLEC16A	1148.44	0.877119	1.67094e-16	UP
CLEC19A	77.8437	0.816686	0.00123549	UP
CLGN	55.9437	-1.30227	8.00491e-06	DOWN
CLIC2	136	0.67701	0.000911505	UP
CLIC5	106.527	3.14282	2.83977e-39	UP
CLK4	558.562	0.745228	0.00230428	UP
CLMP	91.529	-1.1708	1.10324e-06	DOWN
CLOCK	2607.72	-0.610548	1.43329e-17	DOWN
CLPP	276.999	-0.61223	6.38842e-05	DOWN
CLSPN	1686.33	-0.994589	2.48242e-36	DOWN
CLTCL1	748.362	0.909785	1.00669e-18	UP
CLUAP1	607.47	0.521869	5.40282e-06	UP
CMBL	342.482	1.1072	1.38126e-16	UP
CMIP	455.532	1.04298	3.20859e-12	UP
CMKLR1	21.5772	-1.08445	0.00547978	DOWN
CMSS1	734.091	-0.654989	1.28781e-10	DOWN
CMTM7	368.97	-0.544857	0.000157395	DOWN
CMTM8	127.33	-0.58527	0.00690804	DOWN
CNEP1R1	531.665	-0.538201	4.04027e-06	DOWN
CNTLN	327.5	-0.584766	6.63872e-05	DOWN
CNTN1	307.719	-2.41297	1.2616e-51	DOWN
CNTN5	12.3959	1.10698	0.00708009	UP
CNTNAP1	378.595	1.54345	7.13439e-27	UP
CNTNAP2	272.006	-1.72773	2.47972e-28	DOWN
CNTNAP3	144.135	-0.649	0.00145775	DOWN
COBL	753.389	0.699379	1.41458e-10	UP
COBLL1	569.024	0.83142	2.21415e-14	UP
COG6	312.981	-0.630249	3.45721e-05	DOWN
COL11A2	165.711	0.624411	0.0041277	UP
COL12A1	4902.3	0.586995	2.49615e-21	UP
COL13A1	349.406	1.67538	1.41974e-36	UP
COL14A1	16.8563	-1.34008	0.000707568	DOWN
COL17A1	176.912	1.92159	2.47657e-26	UP
COL18A1	213.082	0.524306	0.0100742	UP
COL27A1	618.758	0.594526	2.691e-08	UP
COL2A1	16.2341	-1.08589	0.00720933	DOWN
COL4A4	137.297	1.99979	5.68284e-22	UP
COL5A3	217.892	1.23992	4.26191e-13	UP
COL8A1	345.858	0.535011	0.000306633	UP
COL9A2	458.491	-0.614795	5.13915e-07	DOWN
COMMD10	435.983	-0.599407	6.2528e-06	DOWN
COMMD2	502.459	-1.02694	1.68996e-18	DOWN
COMMD8	492.915	-0.979028	7.93056e-16	DOWN
COMTD1	273.979	-0.591277	0.00016047	DOWN
COPS3	860.028	-0.510247	4.69568e-07	DOWN
COQ10B	753.147	0.715871	1.11651e-11	UP
COQ3	116.395	-0.811837	0.000201191	DOWN
CORO1A	97.7976	-1.3778	7.78925e-09	DOWN
CORO2A	780.501	-0.639646	3.88225e-10	DOWN
CORO2B	398.741	1.32561	4.01121e-27	UP
COX11	611.021	-0.557359	2.99449e-07	DOWN
COX20	49.2238	-0.642222	0.0435401	DOWN
CPA5	79.1679	1.227	2.23472e-06	UP
CPEB2	255.872	1.34867	5.4054e-16	UP
CPEB2-AS1	12.2972	0.847938	0.0463288	UP
CPEB4	601.86	0.916466	1.27857e-16	UP
CPED1	46.0629	-0.798167	0.0128831	DOWN
CPLX2	103.448	2.8022	1.16114e-33	UP
CPNE7	9.3241	1.48847	0.000191128	UP
CPNE8	832.49	1.14264	7.95607e-32	UP
CPSF3	666.795	-0.505088	5.42832e-06	DOWN
CRABP2	235.957	-0.868969	6.309e-08	DOWN
CRB2	71.0076	0.788489	0.00497507	UP
CREB3L4	238.849	-0.506643	0.00218146	DOWN
CREBL2	756.608	0.90738	4.35584e-18	UP
CREBRF	1077.55	1.53158	1.29927e-11	UP
CRHR1	62.1804	0.648456	0.03566	UP
CRIM1	2296.35	0.749817	5.52403e-24	UP
CRIP2	571.444	0.641438	2.8357e-08	UP
CRISPLD1	440.668	-1.85524	2.484e-47	DOWN
CRMP1	815.273	1.2556	1.86022e-38	UP
CRYBA4	9.93998	-0.929276	0.0284623	DOWN
CRYBG3	2080.57	0.691653	1.85528e-20	UP
CRYM-AS1	79.8788	0.802895	0.00136314	UP
CRYZ	411.163	-0.602917	7.04345e-06	DOWN
CSE1L	2540.13	-0.542044	1.58472e-13	DOWN
CSF1	391.856	1.32462	1.12922e-21	UP
CSF2RA	25.4628	1.23084	0.000631037	UP
CSGALNACT1	111.161	-1.73727	1.14654e-13	DOWN
CSMD2	168.051	1.07301	3.32823e-08	UP
CSMD3	828.554	2.78866	6.45288e-140	UP
CSRNP3	76.5589	-0.601004	0.0247306	DOWN
CSRP2	241.867	-0.646212	6.14084e-05	DOWN
CST6	33.5856	1.2055	0.000363435	UP
CST7	25.6176	1.27334	0.000393045	UP
CSTF2	624.544	-0.523107	3.88609e-06	DOWN
CSTF2T	1246.6	-0.733492	4.92144e-16	DOWN
CSTF3	418.862	-0.532141	5.43761e-05	DOWN
CT83	71.4189	-0.559423	0.0471053	DOWN
CTAGE7P	42.2005	0.791347	0.0138189	UP
CTBS	280.708	0.718386	1.08987e-06	UP
CTDSPL	694.363	-0.537487	2.10906e-07	DOWN
CTDSPL2	1635.08	-0.513452	2.691e-08	DOWN
CTH	59.3686	-0.697915	0.017725	DOWN
CTIF	1143.77	0.706423	5.89352e-13	UP
CTLA4	8.77861	-1.14776	0.00505085	DOWN
CTNND1	107.425	-0.666471	0.00384303	DOWN
CTPS2	87.7438	-0.612981	0.0175077	DOWN
CTSO	76.1256	1.20525	6.79052e-06	UP
CTSV	528.062	-1.50238	8.25815e-38	DOWN
CTTNBP2NL	2186.07	0.522445	5.87135e-11	UP
CUX2	36.767	1.15764	0.000465461	UP
CWF19L1	611.916	-0.596355	2.54629e-07	DOWN
CWF19L2	371.487	-0.592779	2.73793e-05	DOWN
CX3CL1	363.528	-0.948206	5.22938e-12	DOWN
CXCL14	187.284	-3.31713	2.75793e-48	DOWN
CXCR5	8.45365	0.894697	0.0357525	UP
CXCR6	48.4952	1.1911	5.19027e-05	UP
CXorf23	178.378	0.603056	0.000968489	UP
CXXC4	802.785	0.530058	3.49334e-07	UP
CXXC5	218.293	-1.35871	4.03835e-16	DOWN
CYB5R2	14.0537	-0.892635	0.0337585	DOWN
CYB5RL	206.16	-0.521267	0.00410455	DOWN
CYFIP2	1409.04	0.914533	1.75917e-27	UP
CYGB	62.0808	1.81753	3.18342e-10	UP
CYP24A1	448.184	-1.18853	9.19806e-20	DOWN
CYP26B1	959.475	0.847147	1.01471e-18	UP
CYP27C1	96.807	0.98278	1.73075e-05	UP
CYP39A1	33.4097	-0.965239	0.00599616	DOWN
CYP4F11	201.918	1.75386	1.70573e-26	UP
CYP4F2	10.8778	1.37047	0.000710574	UP
CYP4F3	19.0974	2.26017	1.56272e-09	UP
CYP4V2	167.478	0.966858	3.04704e-07	UP
CYSRT1	28.6364	1.00162	0.00503062	UP
CYSTM1	267.555	0.589559	8.59245e-05	UP
CYTL1	357.413	0.528278	0.000110663	UP
D2HGDH	227.067	0.772796	1.54771e-06	UP
DACT1	1089.46	-0.566447	3.18342e-10	DOWN
DAGLB	1167.83	0.594274	3.58367e-09	UP
DAPK2	75.1478	-0.691273	0.0115987	DOWN
DBH	14.104	1.12452	0.00572646	UP
DBH-AS1	33.7906	1.04982	0.0018183	UP
DCAF12L2	133.429	-0.731927	0.00042691	DOWN
DCAF17	653.233	0.891711	9.69597e-17	UP
DCBLD1	1589.43	-1.25389	5.5593e-56	DOWN
DCBLD2	3964.45	-0.649596	5.85683e-21	DOWN
DCLK1	915.196	3.1443	7.61004e-221	UP
DCLK3	46.1174	-1.54647	7.98836e-07	DOWN
DCLRE1A	771.576	-0.531625	5.08757e-07	DOWN
DCLRE1B	1084.78	-0.791897	1.92423e-18	DOWN
DCPS	207.045	-0.639313	0.000244337	DOWN
DCTPP1	339.283	-0.61561	4.49814e-05	DOWN
DDA1	608.967	0.628584	5.88083e-09	UP
DDAH1	857.78	-0.982756	3.05479e-25	DOWN
DDHD1	1255.5	0.559423	4.41135e-09	UP
DDIAS	1028.28	-0.754639	1.68892e-14	DOWN
DDR2	418.081	-0.685319	1.53919e-07	DOWN
DDX11-AS1	77.5371	-0.577644	0.0313062	DOWN
DDX11L2	47.8126	0.767677	0.0150591	UP
DDX12P	412.125	-0.549259	2.60679e-05	DOWN
DDX23	1595.12	-0.54703	4.68716e-10	DOWN
DDX26B	400.93	0.502605	9.85065e-05	UP
DDX43	265.146	0.514027	0.00140522	UP
DDX58	456.965	1.18669	1.89818e-24	UP
DDX60	237.967	1.18218	8.88822e-14	UP
DDX60L	794.372	0.531903	4.95366e-08	UP
DENND1A	473.555	1.15554	1.335e-17	UP
DENND3	686.588	1.22932	3.81291e-32	UP
DENND6B	49.4914	1.62837	4.38194e-08	UP
DENR	1115.81	-0.82378	8.54409e-21	DOWN
DEPTOR	42.3667	-1.20365	0.000226569	DOWN
DES	17.9225	1.27975	0.00100629	UP
DESI2	1556.69	-1.90777	1.106e-104	DOWN
DFNA5	575.478	0.69811	1.08034e-09	UP
DGKA	547.612	1.97151	2.42115e-66	UP
DGKD	2428.42	1.01344	1.15737e-42	UP
DHCR7	901.93	-0.828694	5.15203e-19	DOWN
DHDH	13.1887	-1.03173	0.0129682	DOWN
DHFR	1616.19	-0.606563	2.65665e-12	DOWN
DHRS1	178.743	0.514653	0.00626427	UP
DHRS3	150.509	1.86372	2.31439e-23	UP
DIO2	124.235	-1.25961	2.63504e-08	DOWN
DIRAS2	23.7151	-0.849667	0.0287758	DOWN
DIRC2	395.486	0.575382	1.17284e-05	UP
DIRC3	64.2305	1.60075	2.09186e-09	UP
DISC1	61.1824	0.780829	0.0064089	UP
DISP1	140.952	-0.867284	2.57329e-05	DOWN
DISP2	265.537	0.797508	2.09563e-05	UP
DIXDC1	686.959	-1.11531	1.9786e-24	DOWN
DKFZP434H168	18.2916	1.24857	0.00140803	UP
DKFZp434J0226	110.61	1.38562	8.22932e-11	UP
DKFZP434L187	82.8096	0.619726	0.0153625	UP
DKK2	43.6507	2.07769	3.36025e-11	UP
DLAT	966.25	-0.627802	1.71452e-10	DOWN
DLEU2	309.053	-0.65241	6.2528e-06	DOWN
DLEU7	81.0815	-1.30482	4.33827e-07	DOWN
DLGAP1	77.812	0.520807	0.0494006	UP
DLGAP1-AS5	21.6695	0.819672	0.0353348	UP
DMBT1	20.3763	1.59199	2.07454e-05	UP
DMRTA1	373.292	-0.856698	7.32758e-10	DOWN
DNA2	893.81	-1.04767	1.15463e-28	DOWN
DNAH1	156.976	0.812858	0.000284583	UP
DNAH5	63.5886	0.581673	0.0471092	UP
DNAH7	42.3481	1.53913	1.03388e-06	UP
DNAH9	17.335	-1.6802	1.61935e-05	DOWN
DNAJB1	1721.14	-0.551751	2.1295e-12	DOWN
DNAJB9	455.81	0.577779	5.65315e-06	UP
DNAJC1	673.556	-0.546311	1.06853e-06	DOWN
DNAJC16	893.492	0.584653	7.05065e-09	UP
DNAJC27	373.981	0.507849	0.000158725	UP
DNAJC3	1077.69	-0.676376	4.70189e-14	DOWN
DNAL4	260.646	0.818548	3.76058e-08	UP
DNM1	661.796	-0.58424	1.20001e-05	DOWN
DNM3OS	658.397	-0.994791	9.48786e-15	DOWN
DNMBP	1614.95	1.15014	2.0032e-37	UP
DNMBP-AS1	61.6803	0.814981	0.00442749	UP
DNMT1	1731.21	-0.530327	2.06665e-10	DOWN
DNMT3B	825.302	-0.584356	5.79418e-09	DOWN
DOC2A	51.6431	0.882863	0.00340006	UP
DOC2GP	13.5592	0.987755	0.0171944	UP
DOCK10	556.319	-0.893071	1.06173e-13	DOWN
DOCK3	366.31	0.719592	4.65317e-08	UP
DOCK4	535.841	0.961746	3.62919e-17	UP
DOCK5	1052.63	1.16634	3.38637e-36	UP
DOCK8	106.865	0.599817	0.00855922	UP
DOCK9	489.835	0.714032	6.04362e-09	UP
DOHH	211.936	-0.536548	0.00190437	DOWN
DOK5	117.306	0.829743	0.000235709	UP
DONSON	548.026	-0.797733	4.41589e-12	DOWN
DPF1	59.6713	-1.21048	1.96988e-05	DOWN
DPF3	134.256	1.318	1.71452e-10	UP
DPP4	48.2935	-0.693904	0.033874	DOWN
DPY19L2	288.955	1.58132	8.53479e-29	UP
DPY19L2P1	195.65	0.656338	0.00020771	UP
DPY19L2P3	59.8146	0.662824	0.0241294	UP
DPY19L4	518.188	-0.583594	6.21101e-07	DOWN
DPYD	151.419	-0.855077	1.45452e-05	DOWN
DPYSL3	2455.67	-1.06651	8.25098e-53	DOWN
DPYSL4	707.079	0.68397	3.27509e-08	UP
DPYSL5	171.716	-1.43488	7.41119e-14	DOWN
DRAM1	649.68	1.03193	4.85002e-22	UP
DRAXIN	93.5044	0.822115	0.000398348	UP
DRD1	633.747	-5.61545	3.24484e-132	DOWN
DRD2	25.3626	-1.13826	0.00222432	DOWN
DRG2	425.442	-0.539992	4.79207e-05	DOWN
DSC2	157.491	-1.57804	3.62757e-16	DOWN
DSCC1	627.295	-0.853817	4.35315e-15	DOWN
DSN1	668.619	-0.97736	1.06403e-20	DOWN
DTL	1475.85	-0.912719	6.78318e-25	DOWN
DTWD1	375.584	0.907461	2.27717e-12	UP
DTX1	214.172	-1.05299	8.0972e-10	DOWN
DTX4	694.381	1.56857	2.41273e-50	UP
DTYMK	568.489	-0.533972	3.36383e-06	DOWN
DUSP15	51.2994	-1.02201	0.00127826	DOWN
DUSP18	452.237	0.548422	8.59637e-06	UP
DUSP22	389.88	0.586295	4.22861e-06	UP
DUSP27	24.6366	1.64704	5.51128e-06	UP
DUSP6	18.8364	-0.910533	0.025051	DOWN
DUSP9	205.269	-1.39443	9.90371e-16	DOWN
DUT	844.612	-0.503576	1.31476e-06	DOWN
DUX4L5	214.749	1.26829	1.20115e-13	UP
DYNC1H1	6638.19	0.549054	4.78471e-14	UP
DYNC1I1	99.4482	0.657479	0.00527324	UP
DYNC2LI1	320.644	0.534319	0.000134641	UP
DYRK1B	176.602	0.905966	1.8706e-05	UP
DYSF	227.397	2.23435	9.38979e-39	UP
DZIP1	570.956	-0.635895	4.45263e-08	DOWN
E2F1	864.936	-0.862547	6.67682e-18	DOWN
E2F2	1003.74	-0.778216	8.36907e-16	DOWN
E2F8	401.212	-0.656239	3.12729e-07	DOWN
EARS2	994.136	-0.579366	5.02995e-09	DOWN
EBF1	179.375	-0.818337	7.99778e-06	DOWN
EBF3	88.6225	1.07079	1.37376e-05	UP
EBI3	118.252	1.17285	1.49361e-08	UP
EBLN3	1233.68	1.01725	2.49653e-32	UP
EBP	597.681	-0.874123	5.92676e-15	DOWN
ECM1	684.74	0.503278	8.53917e-06	UP
ECT2	1618.76	-0.592396	7.12042e-12	DOWN
EDA2R	1371.66	0.981612	2.91805e-32	UP
EDEM1	2002.72	0.758294	7.72122e-26	UP
EDN2	188.531	0.669845	0.000170923	UP
EEA1	889.36	0.878565	5.41505e-17	UP
EED	483.086	-0.578949	2.07868e-06	DOWN
EEF2K	471.345	-0.513557	6.73216e-05	DOWN
EEPD1	252.611	-0.547079	0.00085542	DOWN
EFCAB11	90.0854	-0.702537	0.00477812	DOWN
EFCC1	10.0041	-1.04186	0.0126527	DOWN
EFEMP1	854.841	-0.946641	2.65085e-20	DOWN
EFNA2	71.9151	-1.6129	4.18012e-09	DOWN
EFNA3	183.03	-0.852817	2.51851e-06	DOWN
EFNA5	292.961	1.07374	2.19257e-12	UP
EFNB1	732.731	1.24947	1.05957e-34	UP
EFNB2	14.9255	-0.94398	0.0238263	DOWN
EFNB3	298.847	-0.88242	1.40202e-09	DOWN
EFR3B	596.438	1.09497	7.30684e-23	UP
EGF	193.592	-0.675595	0.000181591	DOWN
EGFLAM	590.359	0.568921	8.28014e-07	UP
EGFR	411.149	0.824987	3.0499e-09	UP
EGLN3	86.9049	-1.20138	6.71008e-06	DOWN
EGR2	120.775	-0.96522	2.57326e-05	DOWN
EHBP1	871.987	-0.52182	1.09342e-07	DOWN
EHD2	190.393	-1.32547	5.53689e-11	DOWN
EHD3	360.026	-1.09627	3.35773e-13	DOWN
EHF	83.9734	-0.866704	0.000656786	DOWN
EHMT2	1539.98	-0.544943	5.08757e-10	DOWN
EID3	57.8479	0.691227	0.0269072	UP
EIF2B3	350.431	-1.05689	2.04507e-14	DOWN
EIF2S3	1461.89	-0.600534	9.85579e-12	DOWN
EIF4E	1441.95	-0.608442	4.22447e-11	DOWN
EIF4E2	1086.49	-0.585572	3.92166e-11	DOWN
EIF4E3	163.148	0.922339	3.88458e-07	UP
EIF4EBP1	565.599	-0.60727	8.63092e-08	DOWN
EIF4EBP2	1475.04	0.504894	6.84793e-09	UP
ELAC2	834.283	-0.859085	2.65471e-17	DOWN
ELL	399.038	0.611935	9.43281e-06	UP
ELOVL5	1711.69	-1.02401	2.05818e-39	DOWN
ELP6	455.471	-0.625347	7.21519e-07	DOWN
EME1	469.779	-0.835649	9.12097e-12	DOWN
EML2	187.74	0.785003	2.03622e-05	UP
EMP2	1270.51	-2.00676	1.339e-111	DOWN
ENC1	3665.67	-0.750169	3.03549e-19	DOWN
ENG	220.316	0.862086	1.18638e-06	UP
ENGASE	431.201	0.550565	0.0460819	UP
ENHO	86.4059	-0.911122	0.000348153	DOWN
ENO3	314.648	0.526554	0.000231286	UP
ENPP1	218.731	-1.36905	6.74942e-16	DOWN
ENPP2	61.3405	0.628698	0.0294322	UP
ENPP4	237.946	0.563677	0.000371188	UP
ENPP5	93.2839	-1.69128	7.89346e-12	DOWN
ENTHD2	419.752	0.516873	6.55852e-05	UP
EPB41L2	2138.15	0.57009	2.44107e-15	UP
EPG5	1734.84	0.950618	3.2459e-31	UP
EPHA1-AS1	84.0081	0.796198	0.00144577	UP
EPHA10	112.842	0.645255	0.00354039	UP
EPHA2	1966.13	0.652226	0.00100878	UP
EPHA3	28.7396	-1.7397	1.06975e-06	DOWN
EPHA5	436.837	-2.17984	8.62477e-49	DOWN
EPHA5-AS1	97.2947	-1.26831	1.46039e-07	DOWN
EPHB1	32.9393	-0.92244	0.00855498	DOWN
EPHB2	1123.16	-0.918442	3.33302e-23	DOWN
EPHB3	176.318	-1.34013	3.67913e-10	DOWN
EPHX1	235.132	-0.580913	0.000505191	DOWN
EPHX2	117.903	0.637444	0.00435977	UP
EPN2-AS1	24.9466	0.814064	0.042781	UP
EPPK1	95.9009	0.735414	0.00204584	UP
EPS8L2	811.188	0.986957	1.01342e-19	UP
ERAP1	1065.05	0.8579	1.6572e-23	UP
ERAP2	190.779	0.536091	0.00291836	UP
ERBB2	1228.41	0.513142	7.27158e-09	UP
ERBB3	129.703	-0.634098	0.00358287	DOWN
ERBB4	16.3909	-1.86177	1.87658e-06	DOWN
ERC2	166.289	0.647504	0.000500149	UP
ERCC6L	1201.41	-0.865436	3.17107e-19	DOWN
ERICH1	104.977	0.538601	0.0239603	UP
ERLIN1	905.194	-0.858153	8.36421e-20	DOWN
ERLIN2	1118.72	-0.755246	2.30496e-15	DOWN
ERMARD	194.652	0.694347	7.42645e-05	UP
ERN1	91.0161	0.787881	0.00118185	UP
ERO1LB	188.714	0.939536	5.10111e-07	UP
ERRFI1	1554.48	-0.542137	2.31148e-07	DOWN
ERVMER34-1	171.893	-0.959484	7.20408e-07	DOWN
ESCO2	1546.55	-0.581692	7.92286e-12	DOWN
ESF1	459.859	0.538994	1.98508e-05	UP
ESM1	186.713	0.62108	0.000803877	UP
ESPL1	1363.06	-0.523349	5.54273e-08	DOWN
ESPNP	22.9883	-1.4807	8.4194e-05	DOWN
ESRRG	15.0855	-1.06322	0.00917623	DOWN
ETFB	392.144	-0.50501	0.000137694	DOWN
ETNK2	324.134	-1.22392	7.07296e-17	DOWN
ETV1	92.1822	-0.580882	0.021292	DOWN
EVA1A	594.963	0.554588	3.57135e-06	UP
EVC	376.683	0.525825	0.000166941	UP
EVI5L	248.631	0.720203	4.41737e-06	UP
EXD3	115.258	0.718499	0.00111448	UP
EXO1	831.489	-1.22682	9.26699e-35	DOWN
EXOSC2	826.332	-0.607842	2.44902e-09	DOWN
EXOSC6	606.446	-0.530215	6.48815e-06	DOWN
EXOSC8	316.104	-0.612152	2.39279e-05	DOWN
EXOSC9	669.182	-0.64858	2.81181e-09	DOWN
EYA1	229.624	-0.562971	0.00101046	DOWN
EZH1	539.029	0.697351	2.55005e-10	UP
EZH2	428.074	-0.759908	2.07181e-09	DOWN
F11R	328.534	0.514796	0.00027533	UP
F12	110.293	-0.608446	0.00994485	DOWN
F13A1	13.1142	1.02265	0.0132074	UP
F2RL2	675.488	-1.01451	3.706e-21	DOWN
F3	193.941	-0.777097	0.000171559	DOWN
F5	90.781	1.06214	4.55432e-06	UP
F8	266.056	0.742181	7.39056e-07	UP
FAF2	1994.83	-0.52065	8.24886e-12	DOWN
FAM101B	950.281	-0.526175	1.1965e-07	DOWN
FAM102A	449.066	-0.94964	2.40487e-14	DOWN
FAM105A	418.544	-0.698738	2.72952e-08	DOWN
FAM110B	116.302	0.743792	0.000634097	UP
FAM110C	232.29	0.972497	5.18636e-10	UP
FAM111B	1424.99	-0.923403	4.12675e-23	DOWN
FAM117B	290.354	-0.891857	7.4175e-09	DOWN
FAM120A	1331.75	0.70146	2.05682e-15	UP
FAM122A	339.755	-0.863617	5.76436e-09	DOWN
FAM131A	384.25	0.511988	0.000138083	UP
FAM131C	33.8343	-1.80478	1.56467e-07	DOWN
FAM133A	68.885	1.86874	5.08039e-13	UP
FAM149A	38.8612	-0.732824	0.0364219	DOWN
FAM155A	272.962	0.625196	3.32885e-05	UP
FAM155B	30.0746	1.12011	0.00186615	UP
FAM160A1	260.344	0.764254	6.57123e-07	UP
FAM160B1	570.638	0.66938	6.14382e-10	UP
FAM161A	282.129	-0.627852	8.08634e-05	DOWN
FAM161B	418.143	0.590941	3.88629e-06	UP
FAM167A	250.768	1.54341	8.8972e-23	UP
FAM168A	400.659	-0.769811	1.31093e-08	DOWN
FAM171A2	222.847	-1.20887	6.63622e-13	DOWN
FAM172A	599.002	-1.73636	4.56073e-51	DOWN
FAM173B	394.72	-0.536936	5.11348e-05	DOWN
FAM174A	117.384	0.500147	0.0257759	UP
FAM181B	36.6042	-1.18693	0.000412441	DOWN
FAM196A	77.6914	0.908325	0.000500037	UP
FAM198A	38.1814	-1.01041	0.00344303	DOWN
FAM19A2	195.572	2.27006	4.60682e-40	UP
FAM19A5	605.659	-1.13083	6.72776e-24	DOWN
FAM207A	197.243	-0.525731	0.00394535	DOWN
FAM212B	1191.11	1.14518	3.97736e-29	UP
FAM214A	457.668	2.28057	8.17273e-75	UP
FAM214B	1239.21	1.11278	1.44708e-36	UP
FAM216A	120.3	0.528788	0.0182575	UP
FAM218A	102.852	0.557683	0.0213358	UP
FAM21C	600.222	0.629265	7.53131e-09	UP
FAM222A	207.502	-1.59083	1.07897e-19	DOWN
FAM225A	75.7908	0.554677	0.0405354	UP
FAM225B	49.4873	1.11218	0.000147128	UP
FAM227A	236.165	0.77095	1.73792e-06	UP
FAM26E	233.751	-0.640664	0.000748638	DOWN
FAM35A	758.087	-0.500412	1.44824e-06	DOWN
FAM43B	43.0571	-0.763088	0.0229846	DOWN
FAM46A	786.99	1.02267	6.60433e-23	UP
FAM49A	476.416	2.10682	2.04122e-53	UP
FAM63B	390.892	0.636451	1.23396e-06	UP
FAM64A	776.977	-0.572537	8.09174e-08	DOWN
FAM65A	435.527	0.720973	1.31641e-06	UP
FAM65B	62.8946	0.957692	0.000435093	UP
FAM69A	524.401	-0.692191	3.13047e-09	DOWN
FAM71D	27.2004	1.20505	0.000717488	UP
FAM72D	138.236	-0.56104	0.00860837	DOWN
FAM78A	209.728	-1.00878	2.97118e-09	DOWN
FAM78B	217.566	-0.960538	1.75293e-08	DOWN
FAM81A	134.831	-0.84918	4.30947e-05	DOWN
FAM83H	1208.89	1.2231	2.3955e-32	UP
FAM83H-AS1	126.146	0.756688	0.000453751	UP
FAM84A	124.015	1.62489	1.70332e-15	UP
FAM86C1	234.861	0.65163	4.4541e-05	UP
FAM86DP	339.9	0.677526	7.36274e-07	UP
FAM86EP	188.443	0.83812	2.41253e-06	UP
FAM86FP	79.5501	1.028	3.79762e-05	UP
FAM86HP	91.5007	0.817749	0.000481675	UP
FAM86JP	166.728	1.07455	2.62462e-08	UP
FAM98C	186.818	0.757855	1.63187e-05	UP
FAM9B	13.1104	2.15586	2.91436e-08	UP
FANCA	586.681	-0.706572	1.69569e-08	DOWN
FANCB	213.411	-1.00158	2.41195e-09	DOWN
FANCC	701.405	-0.535411	5.60061e-07	DOWN
FANCD2	1146.69	-0.737687	2.13374e-16	DOWN
FANCE	460.792	-0.641469	3.3345e-07	DOWN
FANCG	1186.09	-0.63802	3.09982e-12	DOWN
FANCM	712.629	-0.998566	1.47068e-20	DOWN
FANK1	225.612	1.12366	2.24784e-11	UP
FAS	874.535	1.08841	6.84723e-31	UP
FAS-AS1	42.9761	0.947321	0.00286078	UP
FASTKD3	492.335	-0.552812	1.82353e-05	DOWN
FAT2	58.175	1.37532	1.03394e-06	UP
FAT3	288.358	0.992959	4.58742e-12	UP
FAT4	1386.44	1.5212	8.83014e-71	UP
FAXC	162.681	-1.08365	1.58432e-08	DOWN
FAXDC2	110.721	0.685484	0.0102999	UP
FBN2	3401.58	0.756883	3.09518e-15	UP
FBRSL1	198.881	0.769868	0.000190823	UP
FBXL13	373.074	0.584261	3.4038e-05	UP
FBXL16	240.125	0.624802	6.87779e-05	UP
FBXL18	1919.45	0.63908	1.73269e-10	UP
FBXL2	276.571	0.910804	9.11003e-10	UP
FBXL4	319.322	0.590429	2.32544e-05	UP
FBXL8	94.8232	0.692081	0.00333304	UP
FBXO32	522.429	0.889653	7.66459e-13	UP
FBXO38	603.621	0.63641	1.83654e-08	UP
FBXO5	1038.62	-0.69022	7.75004e-12	DOWN
FBXW4	78.7885	0.75639	0.00398284	UP
FBXW7	1388.65	0.749695	3.90166e-20	UP
FBXW8	392.509	0.589787	1.80753e-05	UP
FCGRT	183.529	0.911266	2.36785e-07	UP
FCHO1	68.9095	-0.808955	0.00298764	DOWN
FCHO2	498.542	0.523544	8.41855e-06	UP
FCHSD1	350.015	0.609243	1.07994e-05	UP
FCRLB	61.6333	0.665378	0.0197457	UP
FDXACB1	289.535	0.947947	9.02717e-11	UP
FER1L6	41.0019	-1.91532	6.89784e-09	DOWN
FGD2	29.706	1.01123	0.00493212	UP
FGF14	62.5686	1.71119	4.26132e-10	UP
FGF2	460.491	-1.06442	2.85163e-18	DOWN
FGF21	20.8578	-0.887588	0.0273976	DOWN
FGF5	220.385	0.878135	2.69344e-07	UP
FGF9	48.1229	-0.696091	0.0291013	DOWN
FGFR2	320.214	-0.591521	7.17929e-05	DOWN
FGFR4	546.071	-0.578581	3.95338e-07	DOWN
FH	729.816	-0.59948	4.89703e-09	DOWN
FIG4	172.41	0.816105	5.51313e-06	UP
FIZ1	422.589	-0.507834	0.000102325	DOWN
FKBP1B	52.0037	-1.10172	0.000359349	DOWN
FKBP4	1867.71	-0.581155	2.97013e-14	DOWN
FKBP5	300.835	-0.812911	1.22022e-07	DOWN
FLG	1895.78	2.25377	4.68265e-29	UP
FLG2	185.608	2.18447	2.78063e-30	UP
FLJ16779	45.8493	2.2411	4.44201e-13	UP
FLJ23867	253.095	1.49478	3.25899e-23	UP
FLJ26245	28.5045	1.51039	2.09584e-05	UP
FLJ26850	18.9749	1.98407	1.24645e-07	UP
FLJ31662	103.76	0.544302	0.0250796	UP
FLJ36000	200.394	-1.40443	2.40692e-12	DOWN
FLJ37201	43.9628	-0.672034	0.0412216	DOWN
FLJ42351	40.3402	0.952029	0.00298448	UP
FLNC	5633	0.663234	0.00293981	UP
FLRT3	266.753	-1.0309	1.56836e-10	DOWN
FLT1	44.668	0.77277	0.0148624	UP
FLT4	179.98	-1.21686	1.11293e-10	DOWN
FLYWCH2	232.413	-0.89301	7.41945e-08	DOWN
FMN1	557.127	0.740654	1.12991e-10	UP
FMNL2	123.723	-1.32083	2.30209e-09	DOWN
FNBP1L	1496.55	-0.841235	5.49225e-26	DOWN
FNDC3B	1972.52	0.609782	1.60947e-13	UP
FNDC4	65.0315	-0.597413	0.0493976	DOWN
FNDC5	63.2885	-1.16149	3.12479e-05	DOWN
FNDC9	36.598	1.47724	7.63618e-06	UP
FNIP2	859.844	0.94345	3.72702e-24	UP
FOLR1	163.346	1.65166	2.97779e-19	UP
FOSL2	3047.73	-0.605371	8.92089e-20	DOWN
FOXN3	2198.67	-0.591439	1.30762e-14	DOWN
FOXO1	253.496	0.649809	2.5977e-05	UP
FOXRED2	825.344	-1.27861	6.02459e-31	DOWN
FOXS1	293.143	-1.96824	2.49727e-37	DOWN
FRA10AC1	340.215	0.534215	0.000153052	UP
FRAS1	901.781	0.527819	0.0197128	UP
FREM2	305.735	-1.50086	4.029e-19	DOWN
FRMD4A	601.955	0.579171	7.46607e-07	UP
FRMD6-AS2	74.607	1.20138	3.4659e-06	UP
FRMPD1	25.5708	-1.4527	7.84712e-05	DOWN
FRMPD4	95.4149	-1.80152	4.921e-13	DOWN
FSD1	394.592	-0.654911	4.08644e-07	DOWN
FSIP2	440.757	0.503664	0.000233918	UP
FST	723.489	1.2091	1.24558e-31	UP
FTX	381.602	0.572815	9.88966e-05	UP
FUCA1	389.289	1.10877	1.62174e-15	UP
FURIN	1673.22	-1.21431	2.75981e-47	DOWN
FUT1	147.578	-1.05438	1.3714e-07	DOWN
FUT9	107.873	-0.680283	0.0048989	DOWN
FXYD6	488.944	-2.09335	3.22812e-61	DOWN
FYCO1	1069.76	0.778543	9.43351e-18	UP
FZD1	988.118	0.585334	1.55918e-10	UP
FZD10	26.1878	1.12635	0.00208674	UP
FZD10-AS1	46.1414	0.711789	0.027496	UP
FZD2	792.822	-0.943487	1.24383e-20	DOWN
FZD8	120.175	-0.500234	0.0353791	DOWN
FZD9	26.4602	-1.50836	3.29719e-05	DOWN
GAA	587.506	0.850084	0.00614203	UP
GAB2	534.286	0.787866	3.27053e-12	UP
GABARAPL1	1019.32	1.03715	6.19817e-29	UP
GABARAPL3	21.2644	1.18126	0.00177426	UP
GABBR1	556.368	0.642742	2.8847e-08	UP
GABPB1	655.714	-0.580011	2.18065e-07	DOWN
GABPB1-AS1	486.04	0.652246	8.58755e-08	UP
GABRA1	158.831	2.55723	1.79256e-39	UP
GABRA2	80.8839	1.30742	7.77538e-08	UP
GABRA5	216.195	0.560716	0.0018803	UP
GABRG1	64.8521	-2.15442	1.20635e-13	DOWN
GABRP	10.9842	-1.73483	1.08564e-05	DOWN
GADD45A	625.604	0.566432	3.33894e-07	UP
GADD45B	661.59	-0.630353	1.02586e-08	DOWN
GADD45GIP1	305.878	-0.77566	6.53055e-08	DOWN
GAL3ST3	8.67943	0.91112	0.0319775	UP
GALC	664.927	1.15988	8.64598e-27	UP
GALK1	442.533	-0.62054	1.70353e-06	DOWN
GALNS	584.801	0.536395	3.3252e-06	UP
GALNT1	906.203	-1.98593	1.65815e-89	DOWN
GALNT10	1650.05	0.593029	7.55896e-15	UP
GALNT14	369.201	-0.657177	3.4092e-06	DOWN
GALNT15	158.135	-2.30003	1.20477e-26	DOWN
GALNT18	284.826	1.00321	5.57102e-11	UP
GALNT5	112.75	2.027	6.73827e-21	UP
GALNT6	481.699	-0.50485	6.99945e-05	DOWN
GALNT9	74.1871	1.38679	4.28784e-08	UP
GAN	834.527	-0.585413	2.90568e-09	DOWN
GAREML	728.181	-0.639583	6.16787e-10	DOWN
GAS6-AS1	175.571	0.664638	0.000255239	UP
GAS6-AS2	216.515	-1.20942	1.36337e-12	DOWN
GAS7	387.833	0.820597	1.34849e-10	UP
GATC	1060.29	-0.654574	1.02342e-11	DOWN
GBP3	432.907	0.907118	3.56166e-14	UP
GCAT	262.222	-1.17971	5.10208e-14	DOWN
GCNT1	313.158	-1.82515	4.21027e-30	DOWN
GCNT2	178.023	0.764719	2.01797e-05	UP
GCSAM	82.5898	1.0965	1.73741e-05	UP
GDAP1	863.448	0.643385	3.9547e-11	UP
GDAP1L1	56.9511	1.56583	1.47698e-08	UP
GDF11	966.126	-1.59849	6.40709e-57	DOWN
GDF15	161.453	1.76616	2.34777e-21	UP
GDPD1	132.243	0.506505	0.0166452	UP
GEMIN2	209.865	-0.524691	0.00461015	DOWN
GEMIN4	925.666	-0.656633	4.01203e-12	DOWN
GEN1	925.11	-0.637315	6.38942e-12	DOWN
GFER	652.521	-0.604177	1.77164e-08	DOWN
GFOD1	118.198	-0.519313	0.0214754	DOWN
GFPT1	1611.68	-1.15066	6.4309e-49	DOWN
GFPT2	388.875	-0.578705	9.1229e-06	DOWN
GGA2	921.105	-0.513954	3.29698e-07	DOWN
GGH	589.337	-0.518281	1.00398e-05	DOWN
GGT7	316.838	0.818491	3.73363e-08	UP
GGT8P	65.4659	0.725736	0.00988039	UP
GGTLC2	9.28493	0.941205	0.0263067	UP
GHR	303.018	1.04014	9.67944e-14	UP
GIGYF1	1926.48	0.6048	8.75547e-15	UP
GINS1	1022.61	-1.34659	9.07382e-48	DOWN
GINS2	647.886	-1.25248	3.83459e-30	DOWN
GINS3	721.297	-0.552801	1.33779e-07	DOWN
GINS4	1065.36	-0.874628	1.7967e-20	DOWN
GIPC1	912.675	-1.07226	1.41826e-30	DOWN
GIT2	440.701	0.537255	2.16714e-05	UP
GJA5	14.5438	-2.05473	1.39387e-07	DOWN
GJB3	333.927	1.72439	2.09114e-33	UP
GJC1	1442.06	-0.613719	4.90301e-14	DOWN
GK	89.2121	-0.839221	0.000644073	DOWN
GLA	490.827	-0.502279	9.43498e-05	DOWN
GLCE	1067.62	-1.2959	6.47276e-44	DOWN
GLIPR1	488.643	-0.538662	0.000116646	DOWN
GLIPR1L1	18.0743	0.867266	0.0307198	UP
GLIPR2	527.259	-1.02982	1.16364e-17	DOWN
GLMN	208.338	-0.551399	0.00148519	DOWN
GLO1	1523.66	-0.869023	4.92128e-24	DOWN
GLP2R	73.2002	-0.860323	0.00221809	DOWN
GLRB	224.492	-0.838266	7.35366e-07	DOWN
GLS	3314.18	-0.512107	7.70777e-15	DOWN
GLS2	158.715	0.757838	0.000184364	UP
GLT8D2	118.247	-0.614457	0.00700753	DOWN
GMCL1	396.441	0.65421	3.42683e-07	UP
GMDS-AS1	81.2737	1.06903	1.55057e-05	UP
GMFG	50.673	1.27767	1.6253e-05	UP
GMIP	115.059	0.743024	0.000900973	UP
GMNN	424.214	-0.791015	2.25806e-09	DOWN
GMPPA	617.977	-0.536591	1.86596e-06	DOWN
GMPS	897.678	-0.589648	9.23519e-10	DOWN
GNAI3	2178.98	-0.610678	1.03178e-15	DOWN
GNAO1	271.849	0.71865	4.83167e-05	UP
GNAQ	107.106	0.976124	6.69835e-06	UP
GNB1L	101.411	-0.631919	0.0115987	DOWN
GNB3	51.626	-0.882635	0.0070598	DOWN
GNB4	1562.26	-0.977907	4.20145e-34	DOWN
GNE	948.311	-0.623185	2.49697e-11	DOWN
GNG11	462.763	0.523936	1.48487e-05	UP
GNG12	2259.06	1.25405	1.05229e-49	UP
GNG2	132.21	-0.998639	1.59302e-06	DOWN
GNG7	114.728	-0.711998	0.00242439	DOWN
GNGT2	95.5212	0.549571	0.0274305	UP
GNPNAT1	1419.54	-0.563004	2.30248e-10	DOWN
GNPTAB	939.636	-0.634893	9.10943e-12	DOWN
GNRHR	40.2886	1.25879	0.000168513	UP
GOLGA2P5	78.0999	0.564404	0.035415	UP
GOLGA3	2042.67	0.600139	2.7029e-14	UP
GOLGA7B	135.774	2.14791	4.75219e-25	UP
GOLGA8B	824.045	0.718348	1.17871e-13	UP
GOLGA8O	50.849	0.805732	0.00834967	UP
GOLGB1	3933.91	0.655133	2.72706e-19	UP
GOLT1A	20.4319	1.16483	0.00217141	UP
GOPC	974.876	-0.69841	5.29735e-14	DOWN
GPAM	373.6	-0.524443	0.000142816	DOWN
GPC4	295.143	1.00871	7.91549e-09	UP
GPER1	271.915	-1.12987	6.48049e-13	DOWN
GPM6B	93.4389	-0.682805	0.0107807	DOWN
GPN3	249.929	-0.738483	3.44365e-06	DOWN
GPNMB	1015.28	0.51615	2.59762e-06	UP
GPR1	195.373	0.782263	2.1187e-05	UP
GPR137B	427.266	1.46836	3.22326e-32	UP
GPR137C	181.285	-0.994701	4.27679e-08	DOWN
GPR156	161.525	-0.871116	6.37979e-06	DOWN
GPR158	524.046	0.61475	4.09906e-07	UP
GPR162	552.042	-0.729813	2.34482e-10	DOWN
GPR17	37.2975	1.47577	3.57435e-06	UP
GPR180	634.903	1.0992	5.58066e-25	UP
GPR22	67.5708	0.664	0.0221639	UP
GPR39	299.658	0.923399	1.28024e-10	UP
GPR45	124.466	0.796696	0.000151161	UP
GPR55	79.7737	-1.72919	5.13309e-11	DOWN
GPR65	54.8453	1.86466	2.79741e-10	UP
GPR87	492.14	0.753234	2.03423e-10	UP
GPRC5A	1032.16	-1.35436	7.87248e-44	DOWN
GPRC5B	73.6128	-1.50823	1.30875e-07	DOWN
GPRC5C	230.091	0.716884	1.63439e-05	UP
GPRIN3	55.3495	-1.78772	4.3726e-09	DOWN
GPSM3	464.271	0.856506	6.32259e-13	UP
GPT2	849.976	-0.656136	1.8406e-10	DOWN
GPX2	70.592	0.669713	0.0221109	UP
GRAMD1C	282.921	1.18341	1.22686e-16	UP
GRAP2	27.6023	-1.21672	0.000785517	DOWN
GREB1	341.779	0.593355	2.60682e-05	UP
GRHL1	64.6703	-0.682308	0.0184275	DOWN
GRHL3	61.0262	1.91053	1.24122e-12	UP
GRID2	280.119	-0.716791	3.08225e-06	DOWN
GRIN2A	56.9418	-1.26888	1.73741e-05	DOWN
GRIN2B	27.6876	-1.33897	0.000262064	DOWN
GRIP2	192.396	1.21208	1.11294e-11	UP
GRK4	88.0705	0.515059	0.0431302	UP
GRN	1287.72	0.616675	1.08594e-09	UP
GRPEL2	1375.89	-0.670918	6.24239e-12	DOWN
GRWD1	1039.44	-0.82876	2.46758e-19	DOWN
GSAP	147.012	0.716555	0.000265552	UP
GSC	12.5213	-0.898133	0.034069	DOWN
GSE1	1144.06	0.596647	9.19057e-07	UP
GSG2	603.359	-0.87963	3.26068e-15	DOWN
GSTCD	821.751	-0.941476	2.05859e-21	DOWN
GSTM4	322.813	-0.501471	0.000748889	DOWN
GSTO2	173.64	-0.600814	0.00141176	DOWN
GTF2E2	448.185	-0.522402	2.65374e-05	DOWN
GTPBP8	358.493	-0.592855	2.71707e-05	DOWN
GTSE1-AS1	76.4736	-0.554654	0.045205	DOWN
GUCY1B3	45.6467	-1.39763	7.5743e-06	DOWN
GULP1	431.944	1.53636	9.90004e-34	UP
GYG2	175.572	-0.968375	6.0742e-07	DOWN
GYPE	54.3279	0.669217	0.0250291	UP
H19	106.499	-0.874975	0.000171309	DOWN
H2AFX	1184.04	-0.604623	9.74351e-12	DOWN
H2AFY	1234.28	-0.599784	1.8185e-12	DOWN
H2AFY2	395.54	-0.602551	4.41698e-06	DOWN
H6PD	1149.4	1.26151	2.92008e-34	UP
HACD1	168.41	-0.573437	0.00333356	DOWN
HACD2	258.12	-2.09313	1.26267e-34	DOWN
HACE1	320.601	0.532697	0.000444172	UP
HADH	241.509	-1.91881	1.82583e-29	DOWN
HAGH	208.065	0.558463	0.00102759	UP
HAGHL	228.84	-0.509828	0.00272797	DOWN
HAGLR	51.6877	-0.63673	0.046566	DOWN
HAND2	85.3701	-1.03064	2.99795e-05	DOWN
HAPLN1	2390.03	-1.9847	6.67784e-150	DOWN
HAPLN2	34.5477	-1.77371	2.67072e-07	DOWN
HAR1A	34.9077	1.12305	0.000739563	UP
HAR1B	7.70126	1.03693	0.0121949	UP
HAS2	169.247	-1.84196	5.38245e-21	DOWN
HAS2-AS1	14.7368	-0.871455	0.0386762	DOWN
HAUS1	268.717	-0.83795	4.1506e-08	DOWN
HAUS5	624.256	-0.501602	2.03388e-05	DOWN
HAUS6	997.109	-0.63493	7.95695e-11	DOWN
HAUS8	199.56	-1.01107	4.19088e-09	DOWN
HBP1	957.724	0.882467	2.24881e-21	UP
HCN1	128.144	1.88953	4.64361e-21	UP
HDAC9	1705.72	0.589895	2.21767e-10	UP
HEBP1	86.8034	0.650101	0.00915659	UP
HEBP2	429.234	-0.577897	6.69843e-06	DOWN
HECA	1115.34	0.735485	5.51481e-16	UP
HECW2	649.917	1.30941	7.93454e-37	UP
HEG1	2663.75	0.987445	1.55805e-23	UP
HELLS	444.547	-1.17754	9.38968e-20	DOWN
HEPH	186.889	-1.22418	9.61059e-11	DOWN
HERC3	276.803	-1.05156	1.00288e-10	DOWN
HERPUD2	787.498	0.614395	3.35969e-10	UP
HEXIM2	136.375	-0.636749	0.00308573	DOWN
HEY1	153.273	-0.913181	6.33696e-06	DOWN
HFM1	62.6468	0.835788	0.00404658	UP
HGSNAT	209.247	0.661349	9.43441e-05	UP
HHIP	48.9249	-1.73204	2.23882e-08	DOWN
HHIP-AS1	40.7334	-0.924953	0.00563209	DOWN
HILS1	19.8975	1.01077	0.01042	UP
HIP1	1278.73	-0.596441	1.57539e-10	DOWN
HIPK2	1187.46	0.913309	0.00112367	UP
HIRIP3	352.216	-0.654582	6.0014e-06	DOWN
HIST1H2AB	566.25	-0.538707	6.10656e-06	DOWN
HIST1H2AD	28.6061	-0.825456	0.0278091	DOWN
HIST1H2AE	110.328	-1.00816	6.11779e-06	DOWN
HIST1H2BG	145.966	-1.38903	1.1964e-11	DOWN
HIST1H3H	856.03	-0.607117	1.75232e-08	DOWN
HIST1H4I	299.969	-0.575857	9.44239e-05	DOWN
HIST2H2AC	542.276	-0.535196	8.29341e-06	DOWN
HIST2H2BE	1054.4	-0.583336	1.11627e-10	DOWN
HIST4H4	339.668	-0.573525	7.64792e-05	DOWN
HIVEP2	2013.22	0.773032	1.55731e-13	UP
HIVEP3	397.233	1.06772	3.2983e-05	UP
HJURP	1602.61	-0.585974	1.03635e-11	DOWN
HKDC1	59.0841	1.02037	0.000621934	UP
HLA-DMB	9.1347	-0.924251	0.0289291	DOWN
HLA-DPA1	22.3287	-0.999764	0.00963826	DOWN
HLA-F-AS1	52.1154	0.843083	0.00424651	UP
HLA-L	160.042	0.746834	7.43336e-05	UP
HLCS	257.737	-0.524286	0.00219856	DOWN
HLTF	1238.47	-0.865154	2.74854e-22	DOWN
HMBS	222.943	-0.557809	0.00158926	DOWN
HMGA2	1518.06	-1.39095	4.11289e-38	DOWN
HMGB3	979.107	-0.666994	1.67405e-11	DOWN
HMGCS2	12.9355	-1.00441	0.0159972	DOWN
HMX2	61.8328	-1.25794	8.00196e-06	DOWN
HNRNPA1P33	261.493	0.519716	0.000742613	UP
HNRNPAB	989.115	-0.940892	3.1135e-25	DOWN
HOMER1	766.38	-0.588042	1.26406e-08	DOWN
HOMER2	531.943	-0.631877	1.54878e-07	DOWN
HOTAIR	149.141	-0.83465	5.0859e-05	DOWN
HOTAIRM1	188.499	1.09606	3.9749e-10	UP
HOXA1	271.452	1.36229	1.56075e-19	UP
HOXA13	52.0076	-1.00354	0.000924273	DOWN
HOXA2	26.8949	0.8876	0.0165563	UP
HOXA3	70.4609	1.54781	2.96858e-09	UP
HOXA4	63.7378	0.880833	0.00111527	UP
HOXA7	41.8139	0.773363	0.0163607	UP
HOXB13	234.798	-0.593819	0.000618233	DOWN
HOXB3	366.127	-0.639382	1.82667e-06	DOWN
HOXB9	545.975	-0.578949	4.44735e-07	DOWN
HOXC11	166.578	-1.02273	9.81209e-08	DOWN
HOXC6	222.499	-0.517909	0.00298448	DOWN
HOXD4	13.4488	0.935456	0.0252381	UP
HOXD9	66.3683	0.60549	0.0297662	UP
HPCAL1	473.416	0.64676	9.33814e-08	UP
HPCAL4	253.11	-1.1059	3.26197e-12	DOWN
HPS1	824.691	0.5478	2.80407e-08	UP
HRASLS	152.124	0.714328	0.000213737	UP
HRH1	854.238	0.727347	2.3304e-12	UP
HRNR	1016.4	2.48458	2.49912e-148	UP
HS3ST4	53.3376	0.944802	0.0010997	UP
HS3ST5	236.97	1.0218	1.60724e-10	UP
HS6ST2	105.808	-1.1808	2.10717e-07	DOWN
HSD17B14	111.332	0.584991	0.0103478	UP
HSD17B3	98.5719	-3.07311	3.86614e-29	DOWN
HSD17B4	822.915	-0.779227	1.18104e-15	DOWN
HSD17B7P2	157.019	0.848854	6.67588e-06	UP
HSD3BP4	48.15	1.25403	2.64832e-05	UP
HSDL1	1286.32	-0.704364	1.40421e-16	DOWN
HSF2BP	118.431	0.707743	0.00125888	UP
HSF4	112.931	1.29953	4.98899e-10	UP
HSH2D	51.477	-0.839981	0.00595511	DOWN
HSPA1L	34.391	-0.742151	0.0374559	DOWN
HSPB2	135.95	1.00279	8.0078e-07	UP
HSPB3	13.7468	1.08863	0.00757328	UP
HSPB8	1095.15	0.869577	7.07923e-22	UP
HSPBAP1	257.642	0.725005	2.6018e-06	UP
HSPG2	1553.79	0.907446	0.017579	UP
HTATIP2	588.848	0.845197	4.60278e-14	UP
HTATSF1P2	544.296	0.567329	4.69295e-07	UP
HTR2A	56.2619	-1.53401	1.30981e-07	DOWN
HTR2C	70.9492	1.39695	4.22463e-07	UP
HTR7P1	278.742	-1.26968	3.94512e-15	DOWN
HYDIN	98.6616	0.807992	0.00149964	UP
IARS	2988.98	-0.55754	2.18461e-14	DOWN
IBTK	1059.81	-0.504112	4.67881e-08	DOWN
ICA1	41.4567	0.871428	0.00694636	UP
ICAM3	74.6197	-0.705694	0.00882784	DOWN
ICMT	1576.85	-0.721956	3.59081e-18	DOWN
ICOSLG	257.484	1.58794	6.52257e-26	UP
ID3	788.159	-0.602418	2.97118e-09	DOWN
IDH1	1341.46	-0.51117	3.90942e-09	DOWN
IDUA	53.366	0.76822	0.0107511	UP
IER3	1166.79	-0.566517	1.05724e-08	DOWN
IER5L	243.972	-1.32036	2.1141e-12	DOWN
IFFO1	155.813	1.16572	5.40284e-10	UP
IFI16	917.223	0.810936	2.77902e-17	UP
IFI44L	69.891	-1.27579	3.97093e-06	DOWN
IFIT2	186.199	2.19115	1.48906e-33	UP
IFIT3	339.492	1.91107	2.80327e-45	UP
IFIT5	645.635	-0.508121	1.88852e-05	DOWN
IFT140	379.845	0.788148	6.46015e-07	UP
IGBP1	689.619	-0.517819	1.31476e-06	DOWN
IGDCC4	257.691	2.06224	2.76315e-36	UP
IGF1	101.579	0.912425	0.000149861	UP
IGF2R	2836.52	0.786722	0.00465606	UP
IGFBP5	3370.83	-3.22148	2.84105e-256	DOWN
IGFBP6	402.385	0.671657	8.14603e-08	UP
IGFBP7	252.378	1.08708	2.51862e-13	UP
IGFL1	14.0603	1.60178	5.25082e-05	UP
IGFL2	57.4147	1.70445	1.07394e-09	UP
IGFL3	30.4728	-0.76305	0.0383554	DOWN
IGFL4	17.0897	1.53433	6.72205e-05	UP
IGSF1	94.4547	0.503766	0.0425928	UP
IGSF10	257.678	-1.71234	9.20158e-24	DOWN
IGSF3	989.16	-0.609782	1.58805e-09	DOWN
IGSF9	197.307	0.519599	0.00957072	UP
IGSF9B	112.624	1.1731	8.69801e-07	UP
IKBKAP	1011.61	-0.549027	1.02586e-08	DOWN
IKBKB	637.755	0.611758	8.39346e-08	UP
IKBKE	445.455	0.791353	4.48781e-11	UP
IL12A	14.74	-0.917295	0.0287367	DOWN
IL15	127.777	-0.614603	0.00441388	DOWN
IL15RA	31.7859	0.891135	0.0129294	UP
IL17D	13.7174	-1.00359	0.0155773	DOWN
IL17RD	435.056	0.905715	2.41753e-13	UP
IL1B	10.6704	1.08467	0.00895875	UP
IL1RAPL1	69.7816	0.917344	0.000803463	UP
IL22RA1	43.871	-0.746888	0.0220501	DOWN
IL24	95.2195	2.69149	2.94082e-28	UP
IL2RG	38.3892	2.4153	5.62309e-14	UP
IL31RA	870.01	0.788518	6.02293e-17	UP
IL4R	430.345	0.837065	3.10099e-12	UP
IL7R	1688.16	-0.715114	2.6935e-16	DOWN
ILF3-AS1	531.328	-0.78051	7.53297e-11	DOWN
IMPA2	170.897	-0.715171	0.000213799	DOWN
INCENP	1344.36	-0.682676	5.89923e-15	DOWN
INF2	699.562	0.668967	4.89607e-07	UP
ING4	405.783	0.641112	3.46557e-06	UP
INHBA	1051.03	-0.94379	8.36421e-20	DOWN
INHBA-AS1	53.4895	-0.615427	0.0481775	DOWN
INPP1	217.657	0.705867	3.25149e-05	UP
INPP5D	392.555	1.97294	2.61316e-44	UP
INPP5J	188.902	-0.677888	0.000208722	DOWN
INSIG1	777.437	-1.08346	9.68852e-28	DOWN
INTS7	752.106	-0.687672	2.79774e-11	DOWN
IP6K3	45.6258	1.06555	0.000577213	UP
IQCH	58.4118	0.891123	0.00202624	UP
IQCJ	31.716	-1.10688	0.00264848	DOWN
IQGAP2	44.3584	-0.921079	0.00406653	DOWN
IQUB	15.6692	1.13557	0.00446391	UP
IRAK4	313.576	0.582412	8.54834e-05	UP
IRF8	191.086	-0.956361	7.67438e-07	DOWN
IRS1	2218.76	-1.43533	3.87705e-79	DOWN
ISL2	205.286	0.639361	0.000469555	UP
ISLR	25.1975	-1.72409	4.37598e-06	DOWN
ISM2	43.1235	-2.4747	1.504e-13	DOWN
ISOC1	528.663	-0.815341	8.02968e-12	DOWN
ITFG3	562.999	0.832431	1.39542e-10	UP
ITGA1	136.237	1.03758	1.28631e-07	UP
ITGA11	23.8624	-0.823091	0.0334424	DOWN
ITGA4	261.73	-1.64716	1.19386e-25	DOWN
ITGA6	2627.11	0.854977	8.68146e-33	UP
ITGA7	397.935	0.594295	3.28062e-06	UP
ITGAE	171.282	-0.721211	0.000154651	DOWN
ITGAM	56.6054	1.3239	2.49144e-06	UP
ITGAX	155.016	1.00611	1.05996e-07	UP
ITGB2	55.8791	2.31066	8.29743e-16	UP
ITGB2-AS1	51.5591	1.92197	3.95794e-11	UP
ITGB3	190.61	-0.844995	1.93433e-06	DOWN
ITGB3BP	287.651	-0.559658	0.000246932	DOWN
ITGB5	1932.2	0.591572	3.46955e-15	UP
ITGB8	2409.03	-0.524344	1.99922e-09	DOWN
ITGBL1	842.158	0.90153	1.03075e-19	UP
ITIH4	31.1065	-0.761253	0.0363816	DOWN
ITIH5	220.367	1.58056	4.09026e-23	UP
ITK	116.819	0.637316	0.00425313	UP
ITM2C	914.953	1.39693	1.38161e-48	UP
ITPKA	179.793	-0.698734	0.000261405	DOWN
ITPR1	613.375	0.816104	8.85452e-13	UP
ITPR2	509.58	0.851958	4.91122e-13	UP
ITPR3	1048.09	-0.520164	1.15473e-05	DOWN
ITPRIP	1060.27	0.681075	1.58325e-12	UP
JADE1	2099.28	-0.625886	1.95451e-17	DOWN
JAG1	1302.09	-1.0838	3.94122e-33	DOWN
JAG2	64.4139	-0.665176	0.0201188	DOWN
JAK1	2131.46	0.676895	9.11615e-19	UP
JAK2	246.82	0.605075	0.000149186	UP
JAKMIP2	379.438	-0.877701	1.47407e-11	DOWN
JAKMIP2-AS1	34.1389	-1.09634	0.0017923	DOWN
JAZF1	301.658	1.25596	2.71931e-18	UP
JMJD1C-AS1	60.5909	-0.659525	0.0290123	DOWN
JMY	539.348	1.14177	1.26494e-22	UP
JPH2	278.905	1.01611	1.18169e-12	UP
JUP	633.036	0.728129	4.33463e-08	UP
KAL1	454.628	-1.07559	1.34123e-18	DOWN
KANK1	490.957	-0.554985	1.41598e-05	DOWN
KANK2	1047.17	-0.808132	7.16489e-19	DOWN
KANK3	137.178	1.06885	2.72425e-07	UP
KATNAL1	990.049	-0.666857	1.48181e-12	DOWN
KATNBL1	670.499	0.58723	2.15753e-07	UP
KBTBD11	246.671	0.690473	1.3005e-05	UP
KBTBD7	205.159	-0.80181	1.32377e-05	DOWN
KBTBD8	163.638	0.541842	0.0163562	UP
KCNA1	503.527	1.71042	2.90074e-08	UP
KCNA10	21.925	1.31669	0.000423942	UP
KCNA3	53.2391	-0.963838	0.00211308	DOWN
KCNA4	26.8683	-0.771273	0.0486216	DOWN
KCNAB1	172.493	0.932995	6.29983e-07	UP
KCNB1	235.89	0.898361	4.50098e-08	UP
KCNC4	390.399	0.733396	6.80415e-08	UP
KCND3	65.9573	-1.34054	1.65281e-06	DOWN
KCNG1	409.63	-1.5039	8.83393e-31	DOWN
KCNG3	67.876	-0.991974	0.000279633	DOWN
KCNH1	91.3421	0.965205	8.76868e-05	UP
KCNH2	148.293	-1.15567	3.53889e-09	DOWN
KCNH7	19.8532	1.16974	0.00244506	UP
KCNH8	102.397	0.945885	5.34514e-05	UP
KCNIP1	23.117	1.15178	0.002009	UP
KCNIP4-IT1	19.1951	-1.02744	0.0110751	DOWN
KCNJ11	136.63	1.39201	6.11904e-12	UP
KCNJ12	17.2083	-1.13372	0.00479722	DOWN
KCNJ13	89.6172	0.735832	0.00648337	UP
KCNJ2	43.43	0.744577	0.0198455	UP
KCNK1	320.045	-1.79187	2.66511e-34	DOWN
KCNK10	210.793	-2.5814	3.11281e-42	DOWN
KCNK3	95.5888	1.10147	2.14735e-06	UP
KCNMB2	43.2848	0.798861	0.015513	UP
KCNMB3	100.374	0.540385	0.0227403	UP
KCNMB4	173.6	-0.628049	0.000927742	DOWN
KCNN1	97.5644	-1.40734	2.50806e-09	DOWN
KCNQ2	32.7902	1.13989	0.000822957	UP
KCNQ3	792.086	1.53826	2.29236e-57	UP
KCNT1	12.6384	0.890765	0.0346086	UP
KCTD11	576.422	0.639129	1.22589e-07	UP
KCTD12	373.897	-2.19256	2.95796e-52	DOWN
KCTD16	181.62	1.46155	1.54712e-17	UP
KCTD18	402.009	0.703155	5.88404e-08	UP
KCTD21-AS1	92.4521	-0.617124	0.0149491	DOWN
KDELC1	194.868	-0.542205	0.00273511	DOWN
KDELC2	670.24	-1.30989	8.6292e-34	DOWN
KDELR3	571.201	-0.527011	1.05783e-05	DOWN
KDM1B	373.199	0.518468	0.000104093	UP
KDM4B	433.136	0.643502	7.18574e-07	UP
KDM6B	317.084	1.11433	7.08494e-05	UP
KDM7A	253.099	1.22162	3.52586e-14	UP
KDSR	600.132	0.949395	2.85358e-19	UP
KHDRBS3	707.042	-0.702099	1.72978e-11	DOWN
KHK	63.4892	-0.893532	0.00205908	DOWN
KIAA0040	426.514	-0.515691	8.26231e-05	DOWN
KIAA0195	869.708	0.732193	1.60245e-11	UP
KIAA0226	697.955	0.883569	2.54578e-17	UP
KIAA0319L	1391.21	0.649716	2.12655e-13	UP
KIAA0430	917.556	0.682854	1.37152e-13	UP
KIAA0556	734.006	0.764146	3.15364e-13	UP
KIAA0922	735.338	-0.641063	1.12139e-09	DOWN
KIAA1024	134.342	-0.723198	0.000556737	DOWN
KIAA1107	123.815	1.01201	1.35018e-06	UP
KIAA1147	1097.01	-0.801315	3.33378e-19	DOWN
KIAA1210	48.3363	-1.17364	0.000189294	DOWN
KIAA1211	428.877	1.06517	3.97551e-16	UP
KIAA1217	1218.83	0.595573	2.35132e-08	UP
KIAA1324	446.902	0.616715	6.36483e-05	UP
KIAA1407	81.3613	1.23983	2.91832e-07	UP
KIAA1462	494.15	-0.722644	1.49272e-09	DOWN
KIAA1467	301.163	-0.637602	1.09107e-05	DOWN
KIAA1524	1167.84	-0.600567	1.68883e-11	DOWN
KIAA1549L	480.864	-0.541624	5.25051e-05	DOWN
KIAA1644	276.893	-2.4009	9.48185e-47	DOWN
KIAA1715	667.046	-0.628332	2.41511e-08	DOWN
KIAA1875	135.162	0.695953	0.0012191	UP
KIAA2022	63.8585	-0.817944	0.00421751	DOWN
KIF11	1935.28	-0.747392	2.607e-21	DOWN
KIF15	867.344	-0.566058	1.18149e-08	DOWN
KIF17	150.366	1.92812	1.44507e-23	UP
KIF20B	1499.87	-0.640174	1.29558e-13	DOWN
KIF21B	369.672	-0.687639	5.79448e-06	DOWN
KIF22	1300.97	-0.505498	4.49201e-08	DOWN
KIF24	1108.95	-0.500547	1.5115e-08	DOWN
KIF27	170.639	1.1772	2.92285e-10	UP
KIF2C	1846.48	-0.53414	6.51146e-12	DOWN
KIF4A	1412.04	-0.529797	2.4134e-09	DOWN
KIFAP3	290.611	1.12385	2.64682e-15	UP
KIFC3	1386.49	0.559843	7.3918e-12	UP
KIRREL3	268.71	1.16704	5.3255e-14	UP
KIRREL3-AS2	36.0988	1.28395	0.000169212	UP
KISS1	210.153	1.83034	5.05683e-28	UP
KITLG	853.769	1.47403	6.44211e-51	UP
KLF11	1318.56	0.938639	6.26909e-19	UP
KLF17	44.1301	-0.80377	0.0142551	DOWN
KLF2	54.7281	1.14582	6.41966e-05	UP
KLF5	1593.88	0.754718	9.16049e-14	UP
KLF9	1066.28	0.642224	2.74273e-12	UP
KLHDC7A	69.1771	1.124	2.01106e-05	UP
KLHL11	700.901	-0.662625	1.20386e-10	DOWN
KLHL13	203.097	-1.29865	1.22596e-13	DOWN
KLHL14	35.9526	-1.0541	0.00189703	DOWN
KLHL15	595.937	-0.585684	1.16766e-07	DOWN
KLHL21	650.2	0.89468	1.04747e-15	UP
KLHL24	1137.26	1.41805	1.33171e-49	UP
KLHL29	971.167	0.940326	7.22532e-19	UP
KLHL30	127.674	3.25596	1.07443e-47	UP
KLLN	82.2467	0.664698	0.0108355	UP
KLRC2	52.4731	2.38563	2.06179e-16	UP
KLRC3	34.8266	2.09643	1.90255e-10	UP
KLRG1	58.0872	0.836107	0.00325787	UP
KNTC1	1442.67	-0.723867	2.90947e-18	DOWN
KPNA3	976.695	-0.68523	4.67541e-14	DOWN
KPNA7	14.5528	-1.21729	0.00267855	DOWN
KRBA1	138.012	0.511909	0.0154274	UP
KRCC1	81.8783	0.920383	0.000217844	UP
KRT14	128.475	-3.62536	1.96551e-41	DOWN
KRT16	35.8116	-1.73473	3.03818e-07	DOWN
KRT18P55	49.0565	1.09911	0.000461612	UP
KRT222	40.6589	-1.96827	2.46176e-09	DOWN
KRT34	144.843	0.723212	0.000384884	UP
KRT4	11.6218	1.92909	8.72254e-07	UP
KRT5	40.1213	-0.870784	0.00874383	DOWN
KRT6A	9.25983	-0.948219	0.0249047	DOWN
KRT6B	55.3039	-2.61024	8.81994e-17	DOWN
KRT7	93.2166	0.719902	0.00508963	UP
KRT75	788.778	-2.04915	3.6165e-86	DOWN
KSR1	430.37	0.969684	3.40392e-14	UP
KYNU	31.9748	1.26563	0.000268006	UP
L1CAM	1444.48	-1.38951	4.04366e-07	DOWN
L3HYPDH	410.384	0.798673	3.2201e-10	UP
L3MBTL3	151.521	-0.606048	0.00223646	DOWN
LAGE3	298.735	-0.508273	0.000596904	DOWN
LAMA1	1993.5	1.20675	5.9662e-63	UP
LAMA4	91.6921	-2.27599	1.50255e-18	DOWN
LAMA5	1409.3	0.9681	1.03243e-05	UP
LAMB2	2367.81	0.650949	8.62055e-13	UP
LAMB3	1494.18	0.692326	1.46693e-17	UP
LAMP3	112.571	0.604945	0.00906379	UP
LAPTM5	75.9912	2.43736	2.50683e-21	UP
LARGE	1039.46	0.579633	8.95374e-11	UP
LARGE-AS1	25.1061	1.23803	0.00101618	UP
LARS2	623.505	-1.37351	2.34736e-33	DOWN
LAS1L	1069.24	-0.55013	1.4183e-09	DOWN
LASP1	3038.08	-0.608705	2.12094e-19	DOWN
LAT2	477.316	0.87465	4.20076e-14	UP
LBX2-AS1	206.978	0.626498	0.000222522	UP
LCA5	316.905	0.648897	1.78169e-05	UP
LCAT	292.757	0.700584	1.72076e-06	UP
LCE1B	10.7408	1.67742	2.34475e-05	UP
LCK	19.2192	-0.899157	0.0250896	DOWN
LCN2	84.8043	0.613164	0.0153774	UP
LCOR	2159.24	0.68769	3.8127e-15	UP
LCP1	193.039	-0.653761	0.00231305	DOWN
LCTL	518.179	-2.71342	1.31492e-92	DOWN
LDB2	20.5987	-1.52473	6.83613e-05	DOWN
LEF1-AS1	17.3479	-1.12277	0.00551827	DOWN
LEFTY1	66.7876	-3.38912	9.31127e-26	DOWN
LEFTY2	17.3329	-1.61011	3.5517e-05	DOWN
LEPR	472.349	-0.603501	1.62293e-06	DOWN
LEPROT	1737.15	0.747608	5.1433e-21	UP
LETM2	307.806	0.843315	9.12257e-09	UP
LGALS3	182.364	-1.0257	3.49203e-08	DOWN
LGALSL	643.152	0.506405	2.06192e-06	UP
LGI2	64.7508	-1.02446	0.000261134	DOWN
LGR4	567.865	-1.05181	1.64807e-19	DOWN
LGR5	47.9226	-1.33161	3.65225e-05	DOWN
LHFPL4	21.7164	0.94203	0.0141368	UP
LHX1	73.6262	-1.36731	3.20931e-07	DOWN
LHX6	44.1447	-0.811236	0.0130817	DOWN
LHX9	25.7615	-0.966552	0.0114397	DOWN
LIMCH1	1509.64	-0.584261	8.85452e-13	DOWN
LIMS2	99.2266	1.19157	1.56833e-07	UP
LIN52	548.331	-0.65937	5.2361e-09	DOWN
LIN7C	1411.63	0.954238	6.70659e-26	UP
LIN9	452.644	-0.622164	9.17562e-06	DOWN
LINC-PINT	288.718	1.02222	5.36017e-12	UP
LINC00052	13.9908	-1.3212	0.00106602	DOWN
LINC00115	67.9414	0.586107	0.0393602	UP
LINC00184	9.67821	-0.966446	0.0217432	DOWN
LINC00226	63.3256	0.870842	0.00272797	UP
LINC00238	16.8764	0.879555	0.0302349	UP
LINC00239	16.1736	0.835832	0.0460819	UP
LINC00242	54.123	-0.946983	0.00170993	DOWN
LINC00265	167.556	0.879812	1.52633e-05	UP
LINC00294	542.428	0.543759	1.6562e-06	UP
LINC00308	95.988	1.19127	6.80253e-07	UP
LINC00312	89.4202	-1.4251	4.22342e-08	DOWN
LINC00319	83.0588	1.53776	1.06559e-09	UP
LINC00341	65.0172	1.50915	1.08682e-07	UP
LINC00473	42.4431	2.63951	1.34903e-16	UP
LINC00511	259.587	-2.53288	1.4954e-48	DOWN
LINC00520	128.799	1.80251	3.40692e-18	UP
LINC00525	12.2852	-1.34644	0.000889516	DOWN
LINC00578	27.8772	0.789028	0.0313182	UP
LINC00597	19.8325	0.837865	0.0433482	UP
LINC00601	73.0969	0.719505	0.00706795	UP
LINC00622	20.5939	1.68332	5.44308e-06	UP
LINC00632	36.2408	0.722828	0.0391407	UP
LINC00639	183.985	-4.41897	1.25759e-58	DOWN
LINC00645	287.705	1.09677	3.10006e-12	UP
LINC00648	561.791	0.713844	1.19345e-09	UP
LINC00669	172.233	-0.987393	1.09244e-07	DOWN
LINC00673	888.328	-1.16848	3.84026e-29	DOWN
LINC00689	82.9279	0.557927	0.0347273	UP
LINC00704	78.1687	-1.69426	2.34482e-10	DOWN
LINC00707	265.55	2.18156	1.53066e-43	UP
LINC00842	318.628	1.2921	7.39782e-20	UP
LINC00883	525.606	0.967339	3.68647e-18	UP
LINC00887	38.0728	0.695427	0.0402003	UP
LINC00894	80.625	0.624938	0.0198962	UP
LINC00896	170.975	0.65705	0.000315141	UP
LINC00898	81.7708	0.902878	0.000558397	UP
LINC00911	13.3385	1.56017	8.45904e-05	UP
LINC00920	119.787	-0.50885	0.023758	DOWN
LINC00925	68.1105	1.16504	1.00398e-05	UP
LINC00926	55.1154	0.607352	0.0437402	UP
LINC00939	148.755	0.562472	0.00490477	UP
LINC00943	49.6356	1.32331	5.08934e-06	UP
LINC00960	239.837	0.652304	0.000107957	UP
LINC00961	24.9162	-0.804543	0.0362923	DOWN
LINC00987	111.901	-0.926834	2.63481e-05	DOWN
LINC01021	956.801	0.939139	1.63263e-24	UP
LINC01088	9.36255	1.03349	0.0134678	UP
LINC01094	41.7204	0.661804	0.0467042	UP
LINC01096	147.917	1.21452	1.36742e-10	UP
LINC01116	248.134	0.511608	0.00176408	UP
LINC01125	35.7441	0.899567	0.0070163	UP
LINC01137	278.87	0.691024	4.4903e-06	UP
LINC01164	182.258	3.10712	1.78066e-59	UP
LINC01191	9.09764	-1.02265	0.0144043	DOWN
LINC01220	25.187	0.894528	0.0182468	UP
LINC01270	606.178	0.738125	3.42733e-12	UP
LINC01278	128.975	0.6991	0.000770162	UP
LINC01347	108.853	0.73598	0.000895258	UP
LINC01405	48.4979	2.68106	1.09713e-18	UP
LINC01541	49.5065	0.770123	0.015061	UP
LIPA	806.008	0.568643	1.30021e-08	UP
LIPC	130.333	0.842128	4.11438e-05	UP
LITAF	1197.43	-0.503929	3.60662e-08	DOWN
LLGL2	78.0974	3.44238	2.17142e-34	UP
LMBR1	722.81	0.667063	2.39198e-11	UP
LMBR1L	344.149	0.717499	9.06684e-08	UP
LMCD1	957.845	-1.14002	1.61477e-34	DOWN
LMCD1-AS1	42.6457	-0.66447	0.0483955	DOWN
LMF1	88.9259	0.763824	0.00210379	UP
LMNB1	1804.65	-0.531582	8.42273e-12	DOWN
LMNTD2	26.6382	0.764499	0.0400239	UP
LMO1	18.7661	-0.921689	0.0225606	DOWN
LMO3	22.3181	-1.25728	0.000991677	DOWN
LOC100126784	107.99	0.585526	0.01048	UP
LOC100128076	21.2469	1.26454	0.000828585	UP
LOC100129550	108.57	0.912563	2.46483e-05	UP
LOC100129617	24.9586	0.886375	0.0213745	UP
LOC100130093	187.793	0.564162	0.00186291	UP
LOC100130238	154.011	1.29198	2.91961e-12	UP
LOC100130673	54.3328	0.848947	0.00435939	UP
LOC100131496	55.5464	0.850141	0.00505653	UP
LOC100131564	349.512	1.19929	3.1752e-18	UP
LOC100132356	170.91	0.539198	0.00520596	UP
LOC100190986	150.908	0.511016	0.0263994	UP
LOC100272217	105.721	0.534808	0.026758	UP
LOC100287036	39.6281	1.2404	0.000154685	UP
LOC100289650	10.3939	1.42133	0.000421476	UP
LOC100499194	28.9433	-0.924605	0.0133418	DOWN
LOC100499489	232.607	-0.521407	0.00730483	DOWN
LOC100505549	332.788	0.601765	2.04754e-05	UP
LOC100505658	22.5826	0.866534	0.0243873	UP
LOC100505716	108.397	1.40454	2.8357e-08	UP
LOC100505817	16.3399	0.846929	0.040055	UP
LOC100505918	34.8208	0.945298	0.0121589	UP
LOC100506314	91.9342	-0.627121	0.0123088	DOWN
LOC100506321	46.2562	0.762918	0.0197128	UP
LOC100506688	71.9612	0.827924	0.001786	UP
LOC100506746	149.216	0.954401	4.01635e-07	UP
LOC100506895	403.15	1.34309	7.23146e-22	UP
LOC100506990	688.417	0.697602	3.95352e-11	UP
LOC100507053	99.4932	1.20678	1.17266e-07	UP
LOC100507577	87.1467	0.57456	0.0260925	UP
LOC100652758	96.4565	-0.564953	0.0285295	DOWN
LOC146880	255.091	0.859627	8.48965e-08	UP
LOC152225	146.19	1.81446	5.41243e-21	UP
LOC153684	21.2476	0.958582	0.0137245	UP
LOC155060	148.112	0.750981	0.000160721	UP
LOC284023	217.02	0.797869	1.13724e-06	UP
LOC284080	85.0856	0.940941	0.000259607	UP
LOC284344	13.1874	1.50853	0.000145536	UP
LOC284454	438.892	0.586533	3.80468e-05	UP
LOC284581	154.755	0.825815	1.00039e-05	UP
LOC285627	80.9157	0.930422	0.000386355	UP
LOC285629	75.744	-1.43244	4.59278e-08	DOWN
LOC374443	358.935	0.556707	3.944e-05	UP
LOC388692	466.434	0.675081	0.0351906	UP
LOC388849	89.4558	1.52988	7.09345e-11	UP
LOC389765	53.4604	0.632769	0.0413716	UP
LOC389831	616.686	-0.680574	3.88884e-10	DOWN
LOC400043	272.494	0.909425	9.01569e-10	UP
LOC401052	66.6431	-1.04897	0.000167003	DOWN
LOC401320	468.853	0.539431	1.75169e-05	UP
LOC440028	82.8008	0.62728	0.0153568	UP
LOC553103	210.742	1.40205	4.17001e-17	UP
LOC642236	154.718	0.536157	0.00757426	UP
LOC646471	104.196	0.576814	0.017243	UP
LOC653160	43.3278	0.82768	0.0103314	UP
LOC727896	101.319	0.9299	6.35978e-05	UP
LOC727924	220.278	-0.673271	5.07738e-05	DOWN
LOC729603	254.538	1.24712	7.00452e-13	UP
LOC729987	78.2436	0.555697	0.0412354	UP
LOC730101	479.087	-1.59217	4.14346e-31	DOWN
LOC90768	378.525	-1.22432	3.90166e-20	DOWN
LOX	928.639	0.764928	1.78934e-16	UP
LOXL1-AS1	544.909	-0.61413	4.63362e-07	DOWN
LPAL2	39.6292	0.84972	0.0105618	UP
LPAR2	57.5834	0.720833	0.0133201	UP
LPAR5	120.075	0.582389	0.0080249	UP
LPAR6	69.5119	0.736218	0.0156075	UP
LPCAT4	299.606	0.523311	0.000442	UP
LPIN3	280.802	1.0685	2.27525e-12	UP
LPL	239.851	-1.80244	2.57656e-26	DOWN
LPXN	365.346	1.11906	5.69272e-18	UP
LRFN1	112.358	-0.871487	0.000189411	DOWN
LRFN5	49.2576	0.939112	0.00210011	UP
LRIG1	537.523	0.724607	4.32282e-09	UP
LRIG3	950.092	-1.30045	2.9635e-43	DOWN
LRP1	2616.1	0.824055	0.0276012	UP
LRP10	1514.28	0.662278	1.03247e-10	UP
LRP11	534.559	1.15815	2.18329e-24	UP
LRP4-AS1	48.7058	-0.651995	0.0405101	DOWN
LRP5	303.45	0.655336	1.86658e-05	UP
LRR1	850.929	-0.806318	1.25516e-15	DOWN
LRRC15	120.979	-0.735379	0.000889623	DOWN
LRRC16B	27.1093	1.06899	0.00277498	UP
LRRC23	234.639	-0.56381	0.000566154	DOWN
LRRC27	207.818	0.542519	0.00151784	UP
LRRC29	54.4194	0.686031	0.026425	UP
LRRC32	14.3166	0.890747	0.0325743	UP
LRRC45	466.814	-0.948084	1.19061e-13	DOWN
LRRC4B	606.322	-0.821789	5.34946e-13	DOWN
LRRC4C	938.719	0.902608	5.52642e-15	UP
LRRC7	29.44	-1.26815	0.000363479	DOWN
LRRC73	22.1453	1.09485	0.00413841	UP
LRRC8C	571.734	-0.674036	2.95195e-08	DOWN
LRRC9	24.3149	0.99639	0.00711012	UP
LRRK1	212.069	0.620238	0.000343776	UP
LRRN1	1154.57	1.18041	3.927e-44	UP
LRRN3	64.5783	0.602052	0.036019	UP
LRRTM4	21.9377	0.951014	0.01316	UP
LRSAM1	300.361	0.550884	0.000210187	UP
LSAMP	970.456	0.766973	0.00030174	UP
LSM2	467.999	-0.517829	4.74412e-05	DOWN
LSM3	352.47	-0.535092	0.000100693	DOWN
LSP1	126.004	0.615564	0.00415084	UP
LTBP1	1005.4	-0.651919	3.3596e-12	DOWN
LTBP3	468.525	0.724532	0.0334687	UP
LUM	358.988	2.14549	9.78257e-48	UP
LURAP1L	86.956	0.527653	0.0379296	UP
LY6G5C	37.4718	0.737867	0.0295134	UP
LY96	24.0811	0.843108	0.0323816	UP
LYAR	281.433	-0.845329	1.85543e-08	DOWN
LYPD1	283.488	-0.904017	2.06822e-09	DOWN
LYPD6	159.786	-1.29567	4.47676e-11	DOWN
LYRM5	167.584	0.548192	0.00479478	UP
LYRM9	65.1084	1.48819	3.0768e-08	UP
LZTFL1	347.764	0.540874	9.15675e-05	UP
LZTS3	973.752	-0.639021	5.2379e-11	DOWN
MACF1	8294.45	0.827482	7.06077e-34	UP
MAD2L1	887.019	-0.961905	1.66028e-20	DOWN
MAF	995.299	0.744347	2.41701e-16	UP
MAFG-AS1	145.976	-0.566716	0.0103288	DOWN
MAFIP	202.15	0.562624	0.00785816	UP
MAFK	1866.72	0.626111	7.97918e-09	UP
MAGEA3	152.455	-1.23477	5.83482e-10	DOWN
MAGEA6	868.115	-0.604221	1.07383e-09	DOWN
MAGEB17	105.067	0.978494	2.45026e-05	UP
MAGEE1	129.299	-1.08202	4.0793e-07	DOWN
MAGEL2	62.1543	1.4747	2.62967e-07	UP
MAGI2	163.695	0.567231	0.00302087	UP
MAGIX	42.9366	-0.843239	0.0104986	DOWN
MAMDC2	67.6955	0.774923	0.00455982	UP
MAML2	344.285	-1.15736	3.95351e-17	DOWN
MAN2A2	638.374	1.05461	4.10125e-19	UP
MAN2B1	537.23	0.62693	2.35325e-07	UP
MAN2B2	470.637	0.797859	1.53163e-08	UP
MANF	382.405	-0.690004	1.57673e-07	DOWN
MAOA	592.92	0.535239	2.73373e-05	UP
MAOB	53.2172	-1.04399	0.000428394	DOWN
MAP1LC3B	677.829	0.681092	1.57136e-09	UP
MAP2	686.748	0.919379	2.7007e-13	UP
MAP2K3	640.222	1.04079	3.99164e-22	UP
MAP2K5	198.36	0.56432	0.00147048	UP
MAP2K6	103.183	-3.44852	3.47747e-34	DOWN
MAP3K13	603.348	-0.623764	1.14948e-08	DOWN
MAP3K14	582.807	0.611362	0.0173883	UP
MAP3K7CL	668.69	1.11537	2.21089e-26	UP
MAP3K8	192.076	1.08904	1.3845e-10	UP
MAP4K2	863.421	-0.52996	7.19654e-08	DOWN
MAPK8IP2	52.6712	1.57167	2.86904e-08	UP
MAPK9	1169.87	1.11526	5.25088e-41	UP
MAPRE1	1553.28	-0.57016	2.8082e-11	DOWN
MAPRE2	755.732	0.533026	3.33877e-07	UP
MAPRE3	218.222	1.05454	1.43572e-10	UP
MAPT	80.8707	0.62951	0.0162186	UP
MARC1	144.933	0.611758	0.00531789	UP
MARCH10	29.3769	0.999089	0.00559584	UP
MARCH3	93.7639	-0.672162	0.00678761	DOWN
MARCH4	547.725	1.46277	5.98392e-36	UP
MARCH9	317.201	0.847741	6.27086e-10	UP
MARCKSL1	1285.07	-0.562201	1.06633e-10	DOWN
MARCO	80.179	0.842108	0.000910412	UP
MAST4	700.622	0.598585	0.0155737	UP
MATN1-AS1	67.8804	1.27497	1.7401e-06	UP
MATN2	280.95	0.746072	4.47787e-07	UP
MAU2	655.543	0.526611	8.15093e-07	UP
MB21D1	205.678	-0.810344	5.12388e-06	DOWN
MBLAC1	91.1389	-0.78611	0.00209248	DOWN
MBNL1	2509.91	0.837585	1.27217e-30	UP
MBNL3	240.873	-1.48283	2.99679e-19	DOWN
MBOAT1	179.735	-0.595875	0.00195539	DOWN
MBTPS2	130.711	0.851432	7.17929e-05	UP
MCF2L	441.696	0.577392	2.8748e-06	UP
MCF2L-AS1	36.5044	1.26606	0.00014815	UP
MCM10	1173.77	-1.22787	3.86971e-41	DOWN
MCM2	1916.96	-0.844273	4.67265e-29	DOWN
MCM3	2010.9	-0.666042	5.35377e-19	DOWN
MCM4	2488.77	-0.859103	1.96761e-32	DOWN
MCM5	2080.01	-0.557738	4.98666e-13	DOWN
MCM6	858.393	-0.854739	3.26691e-19	DOWN
MCOLN2	124.298	-0.550699	0.0121119	DOWN
MCTP1	521.009	0.51765	1.64173e-05	UP
MDGA1	113.483	0.549562	0.0150952	UP
MDGA2	469.393	-0.53345	1.68564e-05	DOWN
MDH1	871.095	-0.854573	3.17039e-18	DOWN
[truncated: 1,811 more rows]

## Sheet: siRAD21_OHT_24h
gene symbol	baseMean	log2FC	padj	DEG
AAK1	1971.06	-0.579456	1.50125e-07	DOWN
ABCA1	63.5382	-0.854987	0.00288897	DOWN
ABCA3	272.882	2.43119	2.06558e-44	UP
ABCB1	332.87	0.846695	1.93839e-07	UP
ABCC3	261.482	-0.923041	1.23631e-07	DOWN
ABCC5	1797.22	0.908405	8.7696e-22	UP
ABCD1	255.062	-0.602134	0.00123213	DOWN
ABCG1	120.241	-0.90422	0.000103335	DOWN
ABCG2	137.681	0.962127	1.85034e-05	UP
ABHD5	621.586	-0.776842	6.66609e-10	DOWN
ABHD8	265.724	-0.759658	7.7857e-05	DOWN
ABI2	1524.11	-0.506186	1.33794e-07	DOWN
ABLIM3	293.289	-0.59583	0.000700837	DOWN
ABR	1030.25	-0.72032	5.3193e-12	DOWN
ACADM	469.606	-0.9527	4.49801e-12	DOWN
ACBD7	531.036	-0.583328	3.48237e-05	DOWN
ACER2	207.992	0.763592	0.000114204	UP
ACHE	260.307	0.796192	6.58713e-06	UP
ACKR3	395.094	-2.75045	4.92014e-67	DOWN
ACRC	129.251	0.539515	0.0337829	UP
ACSF2	197.441	-1.10638	8.01794e-09	DOWN
ACSL1	802.403	0.700015	9.72319e-09	UP
ACTA2	118.604	0.659207	0.00716312	UP
ACVR1	294.246	-0.717927	2.83128e-05	DOWN
ADAM12	678.632	-1.04917	4.87126e-17	DOWN
ADAM22	318.479	0.832759	2.25292e-06	UP
ADAMTS15	253.597	-0.658613	0.000465193	DOWN
ADAMTS16	209.597	-0.531506	0.0105287	DOWN
ADAMTS6	1457.68	-0.744722	1.57243e-15	DOWN
ADAMTS8	109.955	1.19599	2.94319e-07	UP
ADAMTS9	50.5948	0.876321	0.00350636	UP
ADARB1	634.026	0.811907	5.61743e-11	UP
ADAT1	767.513	-0.762639	9.78893e-11	DOWN
ADCK1	127.708	0.997228	9.14563e-06	UP
ADCYAP1R1	605.747	3.92731	1.08801e-146	UP
ADGRB1	403.048	1.06183	3.87e-13	UP
ADGRG1	478.89	-1.58846	6.31698e-32	DOWN
ADGRG6	540.349	-0.778948	7.81882e-08	DOWN
ADGRL3	371.015	-0.66365	4.8702e-05	DOWN
ADGRL4	50.3665	-1.28153	5.77313e-06	DOWN
ADORA1	403.135	-0.588176	0.00013112	DOWN
ADPGK	1315.82	0.747085	5.56024e-15	UP
AFAP1L1	1264.3	0.598264	1.98847e-09	UP
AFF2	72.4201	-0.747833	0.0081172	DOWN
AFF3	358.875	1.0635	4.95796e-11	UP
AFF4	3013.36	-0.567723	6.77536e-09	DOWN
AGAP2	124.439	-0.585403	0.0180416	DOWN
AGK	586.812	0.674393	2.80467e-07	UP
AGL	736.934	0.583138	3.28458e-05	UP
AGO4	160.763	-0.894934	7.789e-05	DOWN
AHCYL2	202.897	-0.851377	1.30303e-05	DOWN
AHI1	977.523	0.639334	7.31331e-09	UP
AHNAK2	4163.15	-1.23456	1.72405e-39	DOWN
AHRR	467.155	0.507502	0.000780076	UP
AIDA	1103.24	-0.629861	8.62076e-10	DOWN
AIF1L	904.096	0.517735	4.63806e-06	UP
AIM1	204.47	-0.995536	4.32005e-07	DOWN
AIM1L	80.168	0.583613	0.0450014	UP
AK4	2367.38	0.685086	7.7509e-17	UP
AK5	221.811	0.697672	0.000578308	UP
AKAP1	1700.57	0.519059	1.74078e-08	UP
AKAP5	659.376	-0.605299	2.56053e-05	DOWN
ALDOC	522.473	0.635149	1.13447e-05	UP
ALG2	907.417	-0.586179	1.57626e-07	DOWN
ALKBH8	787.891	-0.736752	8.57826e-10	DOWN
ALOX12B	27.1859	0.661457	0.0499406	UP
ALOX5	476.646	0.790292	2.24783e-08	UP
ALOXE3	75.3268	0.879249	0.00114694	UP
ALS2CL	337.42	1.23224	9.78118e-16	UP
AMIGO2	2688.06	-0.560067	6.47142e-12	DOWN
AMOT	993.886	0.50322	6.05606e-05	UP
AMZ2	935.021	0.669927	2.46638e-09	UP
AMZ2P1	306.561	0.711348	2.10071e-05	UP
ANGEL2	618.843	0.638403	9.68308e-07	UP
ANKFY1	673.632	-0.692954	3.97449e-08	DOWN
ANKH	1036.42	0.911753	3.86372e-17	UP
ANKRD13A	687.016	-0.525261	3.14043e-05	DOWN
ANKRD34A	319.354	0.733527	7.14205e-06	UP
ANKRD34B	43.1033	0.812512	0.00972876	UP
ANKRD36BP1	218.187	-1.66298	1.96494e-16	DOWN
ANKRD42	298.144	0.601389	0.000627472	UP
ANKRD46	399.715	0.749184	4.34786e-07	UP
ANKRD6	115.565	0.903315	0.000147197	UP
ANKS6	1408.22	0.765405	7.27086e-14	UP
ANTXR2	341.965	-0.737339	5.95229e-06	DOWN
AP1S3	320.389	0.598984	0.000558086	UP
APBA1	73.3194	-0.807007	0.0044764	DOWN
APCDD1L-AS1	779.804	-0.955612	6.21742e-17	DOWN
APH1B	515.993	-0.625567	5.13477e-06	DOWN
APLN	42.2748	1.82438	1.01373e-10	UP
APOBEC3F	258.16	-0.512078	0.00698385	DOWN
APOLD1	253.051	-0.530679	0.00544272	DOWN
AR	811.938	0.865968	4.12753e-12	UP
ARC	935.43	0.815775	5.22239e-13	UP
ARFGEF3	816.054	1.09652	1.95148e-19	UP
ARHGAP19	558.086	-0.580821	8.05465e-05	DOWN
ARHGAP20	101.659	0.645261	0.0131924	UP
ARHGAP22	167.639	1.9576	1.67829e-21	UP
ARHGAP29	2507.29	-0.983924	4.03728e-29	DOWN
ARHGAP31	1147.81	-0.794626	5.39426e-14	DOWN
ARHGAP6	66.7505	1.40595	1.86173e-07	UP
ARHGEF40	2286.77	-0.71262	4.28847e-18	DOWN
ARID5B	1894.56	-1.12362	9.46196e-37	DOWN
ARL4C	1207.5	-1.38903	1.10511e-43	DOWN
ARL5B	675.602	0.66259	7.11863e-08	UP
ARMC5	630.462	0.567447	2.33682e-05	UP
ARMCX5	443.138	-0.774042	6.81545e-08	DOWN
ARNTL2	1170.84	-0.62968	1.95735e-08	DOWN
ARRB1	959.19	1.53101	5.92334e-48	UP
ARRDC2	627.114	0.51667	0.000138037	UP
ARRDC3	729.114	-0.76971	9.54217e-10	DOWN
ARRDC4	153.103	0.635043	0.00966586	UP
ASB13	626.22	1.15327	3.05152e-21	UP
ASB8	668.803	-0.958864	1.97841e-15	DOWN
ASB9	129.717	0.50798	0.0441028	UP
ASPRV1	98.515	0.598023	0.0258575	UP
ATE1	374.821	-0.853255	1.41391e-08	DOWN
ATF3	676.344	0.876003	4.12799e-13	UP
ATF7IP2	103.58	-0.575912	0.0302514	DOWN
ATG10	183.376	-0.661672	0.00150731	DOWN
ATL1	373.229	-0.53258	0.000869276	DOWN
ATOH8	183.755	-0.73316	0.00042219	DOWN
ATP1A3	265.556	1.91231	2.80611e-29	UP
ATP2B4	1206.76	-0.663834	7.1969e-10	DOWN
ATP6V0E2-AS1	120.912	1.30955	5.4924e-09	UP
ATP6V1E2	313.834	0.786972	2.12894e-06	UP
ATP8A1	537.827	0.975997	9.00093e-13	UP
ATP8A2	67.1831	-0.897334	0.00127335	DOWN
ATP8B4	38.7692	1.16993	7.89818e-05	UP
AVPI1	577.227	0.527665	9.34305e-05	UP
AZIN2	141.529	0.635071	0.00633085	UP
B3GALT1	34.1397	-0.671538	0.0443243	DOWN
B3GALT5	65.9651	0.62871	0.037023	UP
B3GNT3	110.826	-0.943871	7.34796e-05	DOWN
B4GALT7	655.973	0.546437	7.24767e-05	UP
BACH2	203.647	-1.30332	1.97484e-11	DOWN
BAG1	518.778	0.653788	1.85034e-05	UP
BAIAP2-AS1	1260.54	-0.564424	4.78859e-08	DOWN
BAMBI	362.108	0.598861	0.000414724	UP
BATF3	359.888	0.89763	1.09453e-08	UP
BAZ2B	2122.37	-0.895386	1.07685e-19	DOWN
BBC3	549.596	0.823027	5.60285e-09	UP
BCAR3	788.717	-0.63615	6.34871e-08	DOWN
BCAS3	154.957	-0.617259	0.00601615	DOWN
BCL7A	287.819	-0.985871	4.9107e-09	DOWN
BCL7B	657.266	0.798222	2.71124e-10	UP
BDH1	415.702	0.874641	3.39064e-09	UP
BDNF	419.266	-0.577607	0.00025496	DOWN
BEND7	699.351	-0.537203	1.98076e-05	DOWN
BICD2	1962.96	1.36481	2.02416e-56	UP
BIRC3	940.626	1.01089	3.36543e-18	UP
BLK	51.7987	1.07685	0.0001782	UP
BMF	144.307	-1.62907	7.94512e-14	DOWN
BMI1	157.571	0.6055	0.00814515	UP
BMP2	276.152	0.945469	3.98182e-08	UP
BMP4	977.652	0.778012	1.14566e-12	UP
BMP6	213.54	0.704825	0.000355083	UP
BNC2	1132.35	-0.888467	2.10439e-15	DOWN
BNIP3L	1250.43	-1.21093	9.02025e-37	DOWN
BOC	238.105	0.643011	0.000576334	UP
BPIFB4	49.4555	-0.73258	0.0187978	DOWN
BPNT1	442.237	-0.672168	3.52066e-06	DOWN
BRWD3	887.77	-0.53562	9.87833e-05	DOWN
BTG2	1493	0.78877	1.25102e-17	UP
C10orf10	323.168	-0.737345	1.08253e-05	DOWN
C10orf95	50.6542	0.865855	0.00460769	UP
C12orf4	772.818	-0.736747	1.62448e-09	DOWN
C12orf76	193.79	0.800745	5.84382e-05	UP
C14orf132	744.941	-0.994958	6.22091e-15	DOWN
C14orf79	125.794	0.717112	0.00304193	UP
C15orf41	386.011	0.761215	4.76807e-07	UP
C15orf52	1455.76	-0.64885	9.74539e-12	DOWN
C15orf59	106.573	-0.754118	0.00272402	DOWN
C16orf46	77.7548	0.58538	0.0449611	UP
C16orf74	160.811	0.603846	0.00725225	UP
C17orf51	1766.98	0.54595	2.49004e-09	UP
C17orf82	134.597	0.964505	1.83574e-05	UP
C18orf54	547.034	-0.921681	1.44508e-10	DOWN
C19orf12	1348.49	0.936833	1.84129e-22	UP
C19orf66	111.109	-0.652106	0.00976577	DOWN
C1orf106	313.974	-0.883618	2.11206e-07	DOWN
C1orf56	122.579	-0.73227	0.00231806	DOWN
C1orf61	69.9092	1.45572	3.12815e-08	UP
C1R	210.995	-0.627127	0.00154709	DOWN
C2CD2	452.863	0.69677	1.54232e-06	UP
C2orf72	151.695	-0.678053	0.00234107	DOWN
C3orf70	362.697	-0.510416	0.00344429	DOWN
C4orf32	440.167	0.519675	0.000838241	UP
C4orf36	40.9791	0.892014	0.00384712	UP
C5orf30	639.646	0.57132	6.62641e-06	UP
C6orf118	32.131	0.764194	0.0187674	UP
C8orf48	198.997	-0.811505	3.49165e-05	DOWN
C9orf40	450.345	-0.52274	0.00108617	DOWN
C9orf84	1175.05	-0.625613	1.77769e-09	DOWN
CA11	605.25	0.52555	0.000110857	UP
CA12	1811.83	0.64838	1.824e-13	UP
CA2	326.001	1.64169	5.52455e-26	UP
CA8	77.1484	1.13545	1.43485e-05	UP
CABP7	137.873	-1.48415	4.72224e-12	DOWN
CACNA1G	46.7031	-0.80822	0.00823161	DOWN
CACNA2D1	348.927	1.09265	1.12963e-11	UP
CACNB4	473.35	1.48332	3.02316e-25	UP
CACNG7	45.6416	-0.834937	0.00642514	DOWN
CACTIN	561.16	0.52611	0.00013382	UP
CADM1	1130.88	1.00363	2.56543e-24	UP
CALCOCO1	478.539	-0.523346	0.000305541	DOWN
CALHM2	260.191	0.617239	0.000918806	UP
CALN1	1095.32	-0.531853	2.03309e-06	DOWN
CAMK2D	934.781	-0.562426	3.41613e-06	DOWN
CAMK2N1	387.011	-0.750425	8.27433e-07	DOWN
CAMKK2	907.699	0.582648	3.93964e-07	UP
CAMKMT	141.856	0.89097	5.30567e-05	UP
CAMKV	287.784	3.17266	5.12087e-68	UP
CAPN5	295.599	-1.15498	2.68223e-12	DOWN
CAPSL	89.8964	0.784442	0.00272894	UP
CARD11	120.434	-1.06923	3.97019e-06	DOWN
CASC15	47.9221	-0.751343	0.0158619	DOWN
CASD1	528.707	-0.725445	1.19323e-06	DOWN
CASKIN1	164.121	1.79675	1.17423e-18	UP
CASZ1	165.129	-0.811994	0.000113406	DOWN
CBLB	158.723	-0.604561	0.0131001	DOWN
CBLN3	81.7718	-0.722903	0.00877875	DOWN
CBX5	3916.67	0.714911	1.18295e-14	UP
CC2D2A	891.633	0.602666	9.28426e-08	UP
CCBE1	769.589	-0.513491	1.74781e-05	DOWN
CCDC113	269.97	0.920978	6.63059e-08	UP
CCDC136	193.829	1.1383	1.39372e-08	UP
CCDC176	191.288	0.540561	0.0107322	UP
CCDC184	120.105	0.629773	0.0134981	UP
CCDC186	456.231	-0.793906	1.3404e-06	DOWN
CCDC3	1432.29	0.518647	3.75784e-07	UP
CCDC64	392.593	1.03931	2.29689e-12	UP
CCDC69	419.682	-0.545189	0.000607928	DOWN
CCDC78	300.276	0.617448	0.000522955	UP
CCDC85A	120.47	-0.657231	0.00722072	DOWN
CCIN	138.556	-1.35515	5.1283e-10	DOWN
CCNB3	119.747	1.09528	2.83309e-06	UP
CCND2	7400.66	0.64613	4.34408e-22	UP
CCNG2	329.713	-0.528446	0.00222147	DOWN
CCNJ	553.406	-1.08321	3.39559e-17	DOWN
CCNO	168.103	0.692592	0.0016632	UP
CCNYL1	317.702	0.584985	0.000891782	UP
CD109	1737.56	-0.518101	1.39211e-07	DOWN
CD1D	180.64	1.36698	1.03544e-11	UP
CD22	30.8233	-0.671721	0.0445947	DOWN
CD247	50.0926	1.72286	5.6172e-10	UP
CD274	162.65	-0.665414	0.00231604	DOWN
CD37	64.9381	-0.682641	0.0207005	DOWN
CD68	304.385	-0.608043	0.000398405	DOWN
CD83	695.158	0.839054	2.99751e-12	UP
CDH10	38.3583	0.728961	0.0235281	UP
CDH11	284.428	-1.28079	6.79544e-14	DOWN
CDH12	115.685	-1.03744	1.18585e-05	DOWN
CDH22	30.2906	0.97071	0.0017297	UP
CDH6	57.2606	-0.719883	0.0184113	DOWN
CDK18	285.947	0.867351	2.54033e-07	UP
CDKL1	276.535	0.579612	0.00137425	UP
CDKN2B	36.5132	-0.987906	0.00120082	DOWN
CDS2	1115.98	-0.610838	7.15315e-09	DOWN
CDSN	145.515	-0.518017	0.040236	DOWN
CDX2	78.9974	0.593228	0.0404203	UP
CDYL2	475.762	-0.752383	8.78094e-08	DOWN
CEBPD	162.574	0.573288	0.0144991	UP
CECR2	310.3	-0.749488	7.44972e-06	DOWN
CECR6	27.7933	-0.880765	0.00534747	DOWN
CENPP	177.278	0.788567	0.000134207	UP
CENPU	687.986	-0.948582	1.23915e-14	DOWN
CEP170	1892.79	-0.721004	9.38102e-14	DOWN
CEP19	100.754	-0.567403	0.0410658	DOWN
CEP70	566.609	-0.696798	1.1717e-07	DOWN
CERS1	59.4769	0.671265	0.0269706	UP
CES2	1209.79	0.545192	1.07051e-07	UP
CFAP45	75.5931	-0.744979	0.00840773	DOWN
CGB8	37.9471	-0.857102	0.0061552	DOWN
CGREF1	480.973	1.05055	1.56885e-14	UP
CHEK2	622.11	0.672667	1.97952e-07	UP
CHMP2B	746.284	-0.558291	9.2046e-06	DOWN
CHN1	154.058	-0.526496	0.0241594	DOWN
CHPT1	592.971	0.682874	8.98053e-08	UP
CHRD	83.4113	-0.998135	0.000137062	DOWN
CHRDL1	192.182	0.6433	0.00167537	UP
CHRM4	66.5212	-0.600237	0.0469667	DOWN
CHRNA9	48.884	-0.863353	0.00422359	DOWN
CHST1	205.629	-0.646633	0.00138579	DOWN
CISH	111.997	0.854709	0.000364373	UP
CKMT1B	78.3782	0.63605	0.0262526	UP
CLCF1	318.524	-0.761538	3.01412e-06	DOWN
CLCN2	345.022	0.522245	0.00159012	UP
CLCN5	851.356	0.772846	0.00189311	UP
CLDN1	228.801	-1.34186	3.76584e-13	DOWN
CLDN4	580.867	-1.29191	1.9324e-24	DOWN
CLGN	77.4099	-0.597164	0.041009	DOWN
CLIP2	977.339	-0.571046	3.07957e-07	DOWN
CLIP3	223.587	-0.61131	0.00208062	DOWN
CLMN	495.603	0.613371	1.54501e-05	UP
CLYBL	56.2949	0.645387	0.0381033	UP
CMBL	255.526	0.656617	0.000300721	UP
CNEP1R1	564.683	-0.618331	3.62389e-06	DOWN
CNIH3	90.1862	-1.55853	1.90007e-10	DOWN
CNKSR2	320.198	0.763034	4.42702e-06	UP
CNNM3	936.006	0.601628	3.68126e-08	UP
CNTN1	191.632	-0.938086	1.18558e-05	DOWN
CNTN3	36.8814	1.77868	4.24372e-10	UP
CNTNAP1	410.396	0.896462	2.6981e-09	UP
CNTNAP2	360.815	-0.633372	8.53258e-05	DOWN
COBL	740.74	0.59212	4.05744e-06	UP
COBLL1	596.301	0.565097	4.57593e-05	UP
COG6	280.512	-0.52194	0.00590472	DOWN
COL11A1	574.875	-0.625036	9.26369e-06	DOWN
COL13A1	251.473	0.523909	0.00601615	UP
COL1A1	2644	-0.501766	9.20526e-08	DOWN
COL22A1	185.414	-0.832799	4.70317e-05	DOWN
COL5A1	834.456	-1.15147	5.52455e-26	DOWN
COL5A2	1099.37	-0.783566	1.27458e-13	DOWN
COL6A3	2603.15	-0.534454	8.03448e-08	DOWN
COLGALT2	70.9574	1.26283	1.92563e-06	UP
COMMD2	545.111	-0.967261	1.54619e-13	DOWN
COMMD8	377.403	-0.668923	1.80436e-05	DOWN
CORO1A	87.7372	-0.616911	0.0255617	DOWN
CORO2B	288.342	-0.68421	8.32383e-05	DOWN
COX10	788.054	0.576676	7.21779e-07	UP
CPED1	47.9664	-0.848226	0.00499075	DOWN
CPLX1	37.8314	0.683916	0.0373085	UP
CPNE8	750.602	0.589405	3.19663e-06	UP
CPS1	493.643	-0.830944	5.98621e-08	DOWN
CR2	327.875	3.49513	1.83713e-82	UP
CRACR2A	755.713	0.766232	1.10933e-10	UP
CREB3L1	88.0244	-0.962533	0.000186535	DOWN
CREBL2	816.714	0.765571	1.25576e-11	UP
CRISPLD1	247.549	-1.45586	8.14815e-17	DOWN
CRMP1	615.914	0.752628	1.51918e-09	UP
CRYM-AS1	128.373	0.640376	0.0076527	UP
CSF1	379.125	0.633792	4.18912e-05	UP
CSMD2	48.406	-0.724405	0.0203199	DOWN
CSMD3	214.697	0.8207	5.20379e-05	UP
CSPG5	383.754	0.959854	9.98433e-11	UP
CSRP3	34.032	-0.685119	0.0384684	DOWN
CTGF	907.124	-0.609737	8.58867e-08	DOWN
CTH	125.664	0.864064	0.000184115	UP
CTNND1	108.097	-0.608156	0.0188559	DOWN
CTPS2	79.1715	-0.642991	0.0228273	DOWN
CTRL	140.626	0.566875	0.0179989	UP
CUL1	646.073	0.518402	5.03908e-05	UP
CUX1	1622.2	-0.582467	2.05003e-10	DOWN
CXADR	1378.15	0.682651	5.9226e-10	UP
CXCL14	352.687	1.58396	3.57607e-25	UP
CXCL3	27.3855	0.708389	0.0326631	UP
CXCL8	201.922	1.80309	1.55623e-21	UP
CYLD	771.225	-0.760892	8.7258e-11	DOWN
CYP24A1	541.976	-1.42216	1.88802e-27	DOWN
CYP27C1	76.6287	-0.59825	0.039309	DOWN
CYP2U1	136.447	0.529909	0.0309172	UP
CYS1	44.0438	-1.19363	4.18022e-05	DOWN
CYYR1	74.868	-0.807593	0.00331367	DOWN
D2HGDH	254.077	0.516529	0.00722072	UP
DAAM1	640.463	-0.615876	1.33902e-06	DOWN
DAB2	801.515	-0.516677	2.14504e-05	DOWN
DCAF4L1	165.123	0.817171	0.000228662	UP
DCBLD1	1762.84	-0.766355	4.70847e-18	DOWN
DCC	128.297	2.0796	1.59266e-20	UP
DCLK1	367.661	0.650686	0.000165364	UP
DCLK2	119.321	-0.582254	0.0223007	DOWN
DCP2	3161.18	-0.62954	6.44125e-12	DOWN
DDAH1	1630.47	-0.7606	1.26858e-15	DOWN
DDAH2	857.525	-0.523484	3.44975e-05	DOWN
DDHD1	1138.12	0.632752	1.21933e-07	UP
DDIT4	1212.93	0.536959	3.24967e-07	UP
DDN	110.968	1.20613	3.37457e-07	UP
DDR2	677.574	0.596327	3.50993e-06	UP
DDX28	490.819	0.510762	0.000391662	UP
DDX60	148.164	-0.700503	0.0029519	DOWN
DDX60L	729.282	-0.58329	1.71112e-05	DOWN
DECR2	328.397	0.58413	0.000842181	UP
DENND2C	226.224	-0.738921	0.00017287	DOWN
DENND5B	891.326	-0.70713	6.88986e-10	DOWN
DENR	1214.44	-0.542378	1.20263e-07	DOWN
DEPDC7	442.068	0.750374	1.30545e-07	UP
DESI1	1641.77	0.585006	1.53186e-10	UP
DESI2	1730.7	-1.61191	6.05748e-76	DOWN
DGAT2	544.25	0.872765	1.42289e-11	UP
DGKA	463.327	0.598642	2.9977e-05	UP
DGKE	690.674	0.616963	1.50878e-05	UP
DGKI	64.2912	-0.797105	0.00605432	DOWN
DHRS13	547.419	0.885249	3.47623e-11	UP
DHRS3	106.875	1.32211	3.72461e-08	UP
DIAPH2	617.445	0.515842	0.000219044	UP
DIO2	209.7	-1.41287	3.00683e-13	DOWN
DIP2A	483.617	-0.555646	0.000170389	DOWN
DLC1	1790.03	-0.517185	4.13231e-08	DOWN
DLEU7	47.3516	-1.05833	0.000305236	DOWN
DLG2	118.136	-0.569658	0.0277929	DOWN
DLG5-AS1	121.921	-0.595641	0.017729	DOWN
DLGAP1	227.636	1.37338	1.35537e-14	UP
DLGAP1-AS5	52.9599	1.47185	1.04742e-07	UP
DLGAP4	501.985	-0.585746	5.15675e-05	DOWN
DMRT1	88.2406	1.57553	1.48043e-10	UP
DMRTA1	341.721	-0.635675	8.15383e-05	DOWN
DMXL1	1672.92	-0.505661	1.44071e-05	DOWN
DNAAF3	327.405	0.607608	0.000385093	UP
DNAH1	117.618	0.589332	0.0235525	UP
DNAH5	90.9011	0.740032	0.00494528	UP
DNAJA4	363.789	0.67487	1.70826e-05	UP
DNAJB2	1427.93	-0.557658	3.47522e-08	DOWN
DNAJC28	65.8022	-1.03611	0.000194466	DOWN
DNAJC6	168.238	1.0548	2.14123e-07	UP
DNASE2	478.005	-0.645006	9.99631e-06	DOWN
DNHD1	754.081	0.645156	3.34118e-07	UP
DNM3	306.204	-1.05008	3.35404e-09	DOWN
DNM3OS	478.432	-1.05309	6.69301e-12	DOWN
DNMT3B	1047.03	-0.54712	1.00747e-06	DOWN
DOC2A	124.47	2.09639	7.32784e-21	UP
DOCK2	248.606	-1.1912	7.77504e-12	DOWN
DOCK4	316.504	0.766255	1.21449e-05	UP
DOCK9	521.118	0.690013	4.3642e-06	UP
DPP10-AS1	75.0809	1.67225	1.06025e-10	UP
DPY19L2P4	82.7983	0.626439	0.027718	UP
DPYD	206.08	-0.728907	0.000249537	DOWN
DPYSL5	178.156	-0.801674	9.39115e-05	DOWN
DRAM1	600.168	0.626623	1.04156e-06	UP
DRD1	151.311	-3.33829	7.79589e-48	DOWN
DSC2	117.715	-0.868509	0.000313825	DOWN
DSTNP2	161.971	-0.989549	2.36789e-06	DOWN
DTWD1	500.883	0.866595	1.53068e-10	UP
DTX1	140.419	-0.864436	0.000111601	DOWN
DTX4	936.082	1.53987	7.93591e-48	UP
DUS2	503.918	0.569686	0.000105753	UP
DUSP10	280.03	-0.696833	6.23806e-05	DOWN
DUSP15	45.6405	-0.691535	0.0320278	DOWN
DUSP19	208.194	-0.575086	0.00471758	DOWN
DUSP2	928.036	1.50285	2.27238e-43	UP
DUSP9	464.738	0.712832	1.62517e-06	UP
DYNC1I1	53.042	0.792833	0.00846955	UP
DYNC2H1	1141.23	0.639545	0.00300373	UP
E2F2	1979.96	0.548069	7.24397e-10	UP
EBF1	107.86	-1.0923	4.68829e-06	DOWN
EBF3	168.907	1.252	5.44497e-10	UP
EBLN3	1303.25	0.890955	3.85814e-20	UP
ECE2	440.692	0.549424	0.000275229	UP
ECHDC3	202.871	0.58705	0.00564753	UP
ECM1	610.475	-0.785291	7.57276e-10	DOWN
ECM2	60.1903	0.723585	0.0155445	UP
EDA	311.026	0.658877	0.000112125	UP
EDN1	735.498	-0.89545	2.88153e-14	DOWN
EDN2	301.681	-0.610238	0.00042164	DOWN
EDNRA	99.4268	1.9543	4.69993e-16	UP
EEF2K	895.752	0.63723	9.10639e-09	UP
EFNA2	52.1217	-0.973812	0.00080359	DOWN
EFNA5	425.624	0.687411	3.02965e-06	UP
EFNB1	946.976	0.689712	4.82465e-10	UP
EFNB3	358.611	-0.995104	7.72353e-11	DOWN
EFR3B	747.794	-0.655887	6.11977e-07	DOWN
EGF	169.753	-0.667626	0.00546528	DOWN
EGR1	317.299	-0.597697	0.000365859	DOWN
EHD2	328.525	-1.56292	1.09012e-23	DOWN
EIF5A2	427.888	-0.711465	1.21787e-06	DOWN
ELFN1	1184.15	-0.53598	1.30545e-07	DOWN
ELL2	1432.25	-0.509835	2.79642e-07	DOWN
ELOVL5	1567.96	-0.560214	1.4551e-09	DOWN
ELOVL6	854.338	0.678985	2.92903e-09	UP
ELOVL7	297.786	-0.954261	1.10622e-08	DOWN
EMID1	146.746	0.688086	0.00442455	UP
EML2	182.903	0.510353	0.0226942	UP
EMP1	1260.09	-0.979735	1.76734e-24	DOWN
EMP2	1602.18	-1.02071	5.4862e-29	DOWN
ENKD1	530.803	0.539262	0.000118521	UP
ENOX1	47.7724	0.677699	0.03222	UP
ENPP1	219.997	-0.684629	0.000425081	DOWN
ENPP4	287.933	0.651839	0.000448805	UP
ENPP5	51.7635	-1.03477	0.000330711	DOWN
ENTPD5	443.448	0.590435	5.49846e-05	UP
EPAS1	100.04	-0.748246	0.00421287	DOWN
EPB41L5	731.678	-0.552459	9.08998e-06	DOWN
EPCAM	126.379	1.23337	4.56779e-08	UP
EPG5	1276.72	-0.566205	1.03414e-06	DOWN
EPHA10	142.905	0.722983	0.001636	UP
EPHA4	223.228	-1.53927	7.28049e-17	DOWN
EPHA5	321.536	-1.20637	6.52336e-14	DOWN
EPHA5-AS1	101.308	-0.704475	0.00603783	DOWN
EPHA8	307.25	2.39601	6.54116e-45	UP
EPHB2	1626.83	-0.886505	7.14847e-23	DOWN
EPHB3	132.798	-1.09894	8.22201e-07	DOWN
EPHX2	150.031	0.714717	0.00123544	UP
ERBB2IP	4506.15	-0.50183	1.05738e-11	DOWN
ERG	384.47	1.11286	7.26292e-14	UP
ERICH1	161.527	0.532895	0.0200372	UP
ERLIN2	1247.97	-0.533733	4.11224e-07	DOWN
ERVMER34-1	538.115	0.775532	3.35404e-09	UP
ESPNL	49.8639	0.648515	0.0418737	UP
ESRRB	83.3615	0.756658	0.00648319	UP
ETNK2	333.916	-2.0456	3.02342e-38	DOWN
ETV3	331.491	-0.601872	0.000465193	DOWN
ETV6	905.575	-0.53381	1.52756e-05	DOWN
EVI2A	50.7618	-0.651363	0.0393624	DOWN
EXPH5	1651.56	0.69371	6.48106e-10	UP
EYA1	246.424	-1.0482	4.41025e-09	DOWN
F2RL2	682.033	-1.36705	4.65486e-28	DOWN
F3	251.601	-0.935339	9.85691e-08	DOWN
FAHD2B	186.58	0.680376	0.001326	UP
FAHD2CP	58.011	1.04385	0.000209129	UP
FAM102A	436.862	-0.539936	0.000328708	DOWN
FAM114A1	822.26	-0.788367	3.18393e-12	DOWN
FAM117A	200.877	0.587834	0.0042066	UP
FAM120A	1544.49	0.706648	3.24478e-14	UP
FAM124A	183.548	0.931122	2.86213e-06	UP
FAM133A	53.2842	0.668655	0.0314947	UP
FAM13C	176.928	0.509481	0.0234731	UP
FAM149A	84.3701	0.964082	0.000195507	UP
FAM155A	384.931	0.503619	0.00197075	UP
FAM160A1	660.286	0.722602	1.14024e-08	UP
FAM167A	229.376	0.619988	0.00138134	UP
FAM171A2	202.859	-0.61025	0.00282262	DOWN
FAM172A	586.201	-1.272	1.93195e-24	DOWN
FAM184A	48.031	0.791082	0.00989338	UP
FAM185A	478.382	0.623329	9.40599e-06	UP
FAM186B	49.4031	0.805719	0.00805384	UP
FAM196B	84.8536	-0.835265	0.00847211	DOWN
FAM198B	929.892	0.797297	1.84882e-11	UP
FAM19A2	98.0901	1.09945	6.65876e-06	UP
FAM19A5	579.14	-0.725383	2.13105e-07	DOWN
FAM212B	1324.03	0.982702	7.74002e-23	UP
FAM216A	334.904	0.697546	2.8211e-05	UP
FAM222A-AS1	45.8481	2.31561	6.19019e-17	UP
FAM225B	81.6944	0.692142	0.0119597	UP
FAM26E	96.0788	-0.926319	0.00037125	DOWN
FAM46A	689.565	0.78994	3.22116e-10	UP
FAM46C	154.942	-0.659734	0.00346219	DOWN
FAM49A	193.232	0.616728	0.00291875	UP
FAM53B	1454.74	0.920188	1.02584e-22	UP
FAM73A	420.579	-0.70332	3.7293e-06	DOWN
FAM81A	636.638	1.72666	4.41983e-37	UP
FAM83H	1335.36	0.564349	1.36042e-08	UP
FAM84B	740.853	-0.838018	4.90942e-12	DOWN
FAM86B1	132.081	1.05773	2.28383e-06	UP
FAM86B3P	93.5482	0.588305	0.031595	UP
FAM86C2P	249.344	0.706611	0.000118123	UP
FAM86FP	106.185	0.901698	0.000275229	UP
FAM86HP	135.184	0.759611	0.000991541	UP
FAM86JP	268.416	0.745264	2.71407e-05	UP
FAM98C	340.945	0.791038	1.3466e-05	UP
FAP	187.761	-1.18278	1.86629e-09	DOWN
FAS	889.106	0.683072	6.38235e-10	UP
FAT3	392.352	0.844551	1.41856e-08	UP
FBXL17	157.223	-0.724176	0.00158182	DOWN
FBXL20	597.575	-0.801343	1.48575e-09	DOWN
FBXL3	731.079	-0.654607	9.69139e-08	DOWN
FBXL4	351.091	0.703483	1.22287e-05	UP
FBXL7	178.993	-1.04797	2.1727e-07	DOWN
FBXO31	1012.28	0.575113	6.96966e-08	UP
FBXO32	88.9789	-0.642817	0.0193481	DOWN
FBXO41	945.453	0.826836	5.08508e-15	UP
FBXW9	278.353	0.511433	0.00589891	UP
FCGRT	133.599	-0.583399	0.019494	DOWN
FERMT1	622.553	1.23946	2.87397e-22	UP
FERMT2	1859.34	0.513035	8.60482e-09	UP
FEZ1	303.642	1.20212	9.39363e-14	UP
FGF1	726.717	-0.919667	1.97505e-15	DOWN
FGFR2	418.413	-0.650762	1.3393e-05	DOWN
FGFRL1	702.584	-0.533788	2.71578e-05	DOWN
FHOD3	172.424	0.786845	0.000194181	UP
FLG	895.13	1.26435	1.50819e-09	UP
FLG2	119.484	0.86066	0.00049814	UP
FLJ22447	694.536	-0.640118	1.1841e-07	DOWN
FLRT3	155.686	-0.551709	0.018234	DOWN
FLVCR2	301.114	0.671901	7.72233e-05	UP
FLYWCH2	261.276	-0.560958	0.00305062	DOWN
FMNL1	142.949	-0.73169	0.00123799	DOWN
FNBP1	594.892	-0.518368	0.000129026	DOWN
FNBP1L	1374.23	-0.747536	2.30776e-13	DOWN
FNDC3A	1375.32	-0.51333	2.86213e-06	DOWN
FNDC5	56.3892	-0.646179	0.0365161	DOWN
FNIP2	1058.2	0.753343	1.08796e-11	UP
FOS	245.58	0.671309	0.000358711	UP
FOSL2	3236.84	-0.954944	2.07693e-35	DOWN
FOXN3	1976.33	-0.822627	6.39751e-16	DOWN
FOXRED2	1312.3	-0.744728	2.59641e-14	DOWN
FOXS1	313.071	-2.58006	9.10945e-52	DOWN
FPGT	450.187	-0.563614	0.000231897	DOWN
FRAT2	547.04	0.976323	5.71801e-14	UP
FRMD5	576.552	-1.21988	3.19116e-22	DOWN
FRMPD4	58.1787	-1.48703	5.25416e-08	DOWN
FRS2	1277.51	-0.518566	9.4287e-07	DOWN
FST	861.669	0.770624	3.52892e-12	UP
FURIN	1372.87	-1.64961	1.71804e-69	DOWN
FXYD6	358.878	-1.30766	3.37445e-18	DOWN
FYCO1	1283.61	1.32483	1.17859e-37	UP
FZD2	441.845	-1.27355	6.48589e-19	DOWN
FZD4	972.003	0.757621	1.41391e-08	UP
FZD5	955.06	0.915036	9.00308e-18	UP
FZD8	274.051	1.22781	3.21786e-13	UP
G0S2	120.806	2.0466	3.98909e-19	UP
GABRA2	94.3937	0.978418	9.41797e-05	UP
GABRA5	1011.3	1.96215	8.6741e-75	UP
GABRB2	284.483	1.25502	5.04113e-13	UP
GADD45B	681.063	-0.698197	6.47954e-08	DOWN
GALNT1	972.299	-1.34785	2.07e-38	DOWN
GALNT15	132.163	-2.03843	3.55298e-20	DOWN
GALNT18	835.34	1.60499	4.57004e-46	UP
GALNT6	584.455	-0.556813	3.9463e-05	DOWN
GAP43	108.943	0.686031	0.00675887	UP
GARNL3	143.128	0.568462	0.0262526	UP
GAS6-AS2	334.927	-0.727743	1.85034e-05	DOWN
GAS7	347.438	0.788048	5.80564e-07	UP
GATC	1405.93	-0.592094	6.66609e-10	DOWN
GATSL3	212.19	-0.780564	8.09821e-05	DOWN
GBP2	72.1711	-0.62555	0.0329991	DOWN
GBP3	275.514	-0.523491	0.00436932	DOWN
GCDH	423.556	0.599653	9.76551e-05	UP
GCH1	217.937	1.02728	3.6438e-08	UP
GCNT1	350.184	-0.81199	6.19904e-07	DOWN
GDAP2	965.076	-0.519382	4.74324e-05	DOWN
GDF11	698.004	-0.958754	2.8088e-16	DOWN
GDF15	122.243	0.868777	0.00035376	UP
GEM	401.635	-0.508242	0.0014172	DOWN
GFOD1	283.779	0.803106	4.45418e-06	UP
GFPT1	1459.77	-1.27438	1.05121e-35	DOWN
GFPT2	454.595	-0.9374	1.67303e-11	DOWN
GHR	437.982	1.14923	1.81732e-15	UP
GID4	355.976	0.754768	2.15156e-06	UP
GIPC1	892.061	-0.94386	1.93493e-17	DOWN
GJA1	1389.71	1.02704	1.92421e-26	UP
GJB3	370.908	0.593538	0.000252529	UP
GJC2	46.0483	-0.763245	0.014068	DOWN
GLCCI1	152.188	0.558239	0.01726	UP
GLCE	1525.9	-0.573454	1.23526e-08	DOWN
GLIPR2	636.082	-0.607072	6.8848e-06	DOWN
GLMP	168.15	-0.562033	0.0117576	DOWN
GLRB	221.953	-0.517616	0.0103489	DOWN
GLT1D1	61.8361	0.805396	0.00533277	UP
GLYATL1	27.137	0.707419	0.0330499	UP
GMCL1	416.149	0.544173	0.000440862	UP
GMDS	163.891	0.59204	0.0095546	UP
GMFB	2170.38	0.547112	4.50297e-08	UP
GNAQ	83.0261	-0.667157	0.0176228	DOWN
GNG12	2449.98	1.15725	7.08941e-43	UP
GOLGA8A	232.318	0.687808	0.000589865	UP
GPC2	97.4166	-0.732723	0.00452817	DOWN
GPD1L	854.154	1.75992	5.73946e-52	UP
GPD2	1908.7	0.540396	7.25825e-09	UP
GPER1	301.245	-0.767909	4.56842e-06	DOWN
GPR137C	150.266	-0.611065	0.00946648	DOWN
GPR153	230.473	-0.715762	0.000193016	DOWN
GPR157	175.842	0.946873	2.86414e-06	UP
GPR161	744.066	-0.589686	2.2772e-06	DOWN
GPR162	470.473	-0.763088	9.1073e-08	DOWN
GPR173	195.878	-0.605631	0.0033371	DOWN
GPR180	727.044	0.83925	0.000299167	UP
GPR27	36.068	0.720844	0.0263667	UP
GPR37	61.2697	0.798247	0.00627041	UP
GPR45	250.115	0.74028	3.77086e-05	UP
GPRC5A	967.198	-1.37529	7.46498e-40	DOWN
GPRC5B	138.958	0.554263	0.0223133	UP
GRAMD1C	152.479	0.585512	0.0158863	UP
GRB14	207.075	0.868118	1.06038e-05	UP
GREB1	183.717	-0.834724	5.87218e-05	DOWN
GREB1L	191.358	0.565366	0.0102642	UP
GRHL1	93.2796	-0.585832	0.0414644	DOWN
GRHL3	41.0162	0.664997	0.0412211	UP
GRIA4	44.2	1.82635	7.54381e-11	UP
GRID2	334.409	-0.574284	0.000836471	DOWN
GRIP2	252.56	1.32625	1.76318e-14	UP
GSDMB	124.433	-0.522911	0.0431152	DOWN
GSN	678.98	-0.50058	0.000102609	DOWN
GUSBP5	180.718	0.556994	0.0114312	UP
GYG1	550	0.762571	5.45619e-09	UP
GYG2	181.202	-0.578124	0.00678981	DOWN
GYLTL1B	430.986	0.684868	4.56842e-06	UP
H1FX-AS1	115.158	-0.551586	0.0343981	DOWN
H2AFY2	381.891	-0.636368	8.7959e-05	DOWN
HACD2	345.399	-0.621738	0.000185869	DOWN
HAGHL	554.092	0.794741	6.19936e-09	UP
HAPLN1	2416.8	-0.712631	7.42104e-18	DOWN
HCG11	719.563	0.558166	6.29661e-06	UP
HCN1	123.784	0.908976	7.78706e-05	UP
HEBP1	161.282	0.801978	0.000163642	UP
HECW1	111.887	0.989932	3.34859e-05	UP
HELZ2	887.469	-0.539589	2.07163e-05	DOWN
HEPH	47.1276	-0.661132	0.0383564	DOWN
HERC6	172.004	-0.541968	0.0170154	DOWN
HES1	546.404	-0.793022	6.3715e-08	DOWN
HES6	144.264	0.669841	0.00357104	UP
HES7	36.1465	1.54613	8.57298e-08	UP
HEXDC	312.262	0.751935	5.19395e-06	UP
HHAT	546.096	-0.718364	4.60456e-08	DOWN
HIST1H2BB	48.5383	0.921425	0.00222147	UP
HIST2H2BE	1123.98	-0.629845	2.00879e-09	DOWN
HK2	1424.33	1.25432	7.94561e-42	UP
HMCN1	143.08	-0.929467	3.09349e-05	DOWN
HMGA2	1934.43	-0.613258	6.1838e-12	DOWN
HOOK3	1030.26	-0.608966	0.010186	DOWN
HOTAIR	135.96	-0.984522	1.01584e-05	DOWN
HOXA3	53.6186	1.33889	1.767e-06	UP
HOXB13	160.785	-0.776242	0.000343966	DOWN
HOXB3	287.68	-0.809638	1.57359e-06	DOWN
HOXC11	192.899	-0.933416	2.83809e-06	DOWN
HOXC13	290.472	-0.698401	4.38377e-05	DOWN
HOXC6	116.061	-0.804512	0.000766625	DOWN
HOXC9	284.107	-0.570046	0.00145602	DOWN
HOXD11	77.8175	-0.731191	0.0108306	DOWN
HR	641.363	-0.810286	5.64993e-11	DOWN
HRNR	367.607	1.48826	1.37328e-18	UP
HSD17B14	100.046	-0.69566	0.00781925	DOWN
HSD17B3	35.0617	-1.16344	0.000102143	DOWN
HSD17B7	305.118	0.564646	0.00120646	UP
HTATIP2	842.733	0.538533	1.32046e-05	UP
HTR1D	438.48	-1.38979	1.5422e-23	DOWN
HTR2A	26.6896	-1.03737	0.000726946	DOWN
HTR3A	48.5654	0.849867	0.00508627	UP
HTR7P1	440.527	-0.801775	2.27645e-08	DOWN
HUNK	807.907	0.821945	2.53968e-12	UP
HYAL3	307.712	0.879044	1.21853e-07	UP
HYDIN	111.316	0.593884	0.0235821	UP
ICOSLG	290.769	0.89322	7.03643e-08	UP
IER5L	414.399	-0.781233	3.81809e-06	DOWN
IFI44	167.077	-1.25993	3.83499e-10	DOWN
IFI44L	45.7986	-0.641311	0.0469177	DOWN
IFIT2	32.9119	-0.684577	0.0399388	DOWN
IGDCC3	86.8138	2.16507	2.31653e-18	UP
IGDCC4	176.43	0.581502	0.00844464	UP
IGF2BP3	224.482	-0.501105	0.0203311	DOWN
IGFBP5	1373.7	-2.16984	2.19359e-103	DOWN
IGFBP7	151.062	-0.500595	0.0427475	DOWN
IGHMBP2	528.138	0.514066	0.000290712	UP
IGSF9	397.62	1.18974	1.10533e-15	UP
IL11	318.754	-1.11023	3.97263e-12	DOWN
IL17RC	382.112	-0.936786	9.83629e-10	DOWN
IL18BP	201.692	-0.675927	0.00115716	DOWN
IL18R1	70.4467	0.640343	0.0326152	UP
IL22RA1	65.0572	-0.633274	0.0344021	DOWN
IL24	62.4089	0.935475	0.000943551	UP
IL2RB	347.293	-0.872925	1.64278e-08	DOWN
IL6ST	3354.27	0.507009	1.79083e-08	UP
IMMP2L	242.42	0.717905	9.92608e-05	UP
IMPDH1	1759.02	0.51473	1.89005e-07	UP
INHBA	641.534	-1.1651	2.07321e-21	DOWN
INHBA-AS1	42.0377	-0.646987	0.0477839	DOWN
INPP5D	151.615	1.10186	1.46332e-07	UP
INSIG1	775.998	-0.907827	9.33777e-16	DOWN
IP6K3	28.6814	0.712655	0.0315276	UP
IRS1	2191.89	-0.765816	4.9399e-19	DOWN
ISM2	123.529	0.517831	0.0432111	UP
ITGAM	101.583	1.2564	1.63238e-07	UP
ITGB2-AS1	58.7621	1.1141	6.80621e-05	UP
ITGB3	120.844	-1.24321	2.0443e-07	DOWN
ITGB8	1103.9	-0.606295	4.95333e-06	DOWN
ITM2C	706.142	0.850386	2.56862e-12	UP
ITPR1	744.844	0.793949	9.43129e-10	UP
ITPRIPL2	3077.05	0.557957	3.6022e-11	UP
JAG1	1189.72	-0.67901	1.68159e-10	DOWN
JAKMIP1	48.6716	1.8554	2.03572e-11	UP
JARID2	821.641	-0.509637	2.41331e-05	DOWN
JAZF1	313.3	1.07803	2.54956e-11	UP
JHDM1D-AS1	103.316	0.64996	0.0133024	UP
JMY	621.595	1.03328	3.12909e-14	UP
JPH3	1349.02	-0.578664	2.99707e-09	DOWN
KAL1	351.28	-1.43216	4.49828e-20	DOWN
KALRN	344.033	-0.792114	5.19978e-07	DOWN
KANK3	165.397	0.596621	0.0072229	UP
KAZALD1	569.496	0.84589	1.55204e-10	UP
KAZN	335.772	0.66735	4.41932e-05	UP
KBTBD6	773.278	0.534766	7.28203e-05	UP
KCNA1	247.581	1.08758	2.87938e-09	UP
KCNA2	114.276	0.796441	0.00113962	UP
KCNA3	127.849	0.522519	0.0381031	UP
KCNA6	268.549	-0.586206	0.00115432	DOWN
KCNAB2	592.698	0.672276	5.15376e-07	UP
KCNB1	145.725	-0.700791	0.00264479	DOWN
KCNC3	277.37	0.524104	0.00459898	UP
KCNC4	800.365	0.972667	4.78107e-18	UP
KCNG3	131.077	0.680817	0.00428028	UP
KCNH1	35.647	-0.772002	0.0166174	DOWN
KCNJ11	120.722	0.530519	0.0374037	UP
KCNJ8	231.167	0.518617	0.00929779	UP
KCNK1	225.811	-1.14245	3.43107e-10	DOWN
KCNMA1	194.054	-0.930349	1.72165e-06	DOWN
KCNQ2	61.848	1.76495	5.45679e-11	UP
KCNQ5	953.732	0.714324	4.18237e-10	UP
KCTD8	88.8033	0.699922	0.00919601	UP
KDELC2	825.05	-0.737326	3.50273e-09	DOWN
KDM1B	396.167	0.555608	0.000426217	UP
KDM2B	1103.02	0.678646	2.5394e-11	UP
KDM5B	1013.61	-1.1511	2.13921e-24	DOWN
KHK	155.586	0.797618	0.000231897	UP
KIAA0040	445.116	-0.657937	3.10688e-05	DOWN
KIAA1147	904.643	-1.15887	8.8043e-23	DOWN
KIAA1211	191.3	0.549931	0.0184473	UP
KIAA1211L	44.9	-0.965761	0.00147538	DOWN
KIAA1462	510.634	-0.6194	5.65981e-05	DOWN
KIAA1549L	724.11	-0.724086	2.26124e-08	DOWN
KIAA1644	415.516	-1.01303	2.66578e-11	DOWN
KIAA1656	399.38	-0.603116	0.000491607	DOWN
KIAA1755	145.298	-0.992977	4.63863e-06	DOWN
KIAA1804	294.525	0.841384	6.8867e-07	UP
KIAA1841	291.248	-0.54225	0.00261063	DOWN
KIF16B	364.101	-0.538929	0.00157255	DOWN
KIF1A	966.932	0.868405	1.02045e-15	UP
KIF27	226.34	0.634606	0.00160621	UP
KIF5A	241.243	-0.688729	0.000335295	DOWN
KIF9	253.974	1.23586	7.76331e-13	UP
KIFAP3	253.964	0.564738	0.00258317	UP
KITLG	672.452	0.891241	7.51938e-12	UP
KLF10	1201.22	-0.620488	1.16765e-09	DOWN
KLF11	1106.3	0.581063	4.58354e-08	UP
KLF12	650.037	-0.552543	9.32491e-05	DOWN
KLF15	40.6675	1.11159	0.000184279	UP
KLF2	63.6374	0.924124	0.00104917	UP
KLHDC7A	54.887	1.10048	0.000105658	UP
KLHDC8A	82.5263	-0.942711	0.00031888	DOWN
KLHL21	1031.8	0.568695	8.92679e-08	UP
KLHL26	35.3018	-1.18522	7.03815e-05	DOWN
KLHL29	863.813	0.573715	4.04395e-07	UP
KLHL30	40.0193	0.652712	0.0468616	UP
KLHL31	72.5756	0.663825	0.0234867	UP
KLHL4	359.581	-0.859992	9.20526e-08	DOWN
KLHL7	653.525	-0.636746	4.23428e-07	DOWN
KLRG1	71.1213	0.671526	0.0208733	UP
KPNA5	227.964	-0.765353	4.46206e-05	DOWN
KRBA2	347.961	-0.51174	0.00319364	DOWN
KRT14	76.8702	-0.607471	0.0423486	DOWN
KRT16	54.7844	-0.982677	0.000652706	DOWN
KTN1-AS1	559.883	0.779642	1.64917e-09	UP
L1CAM	810.266	-1.05539	1.7069e-20	DOWN
L3HYPDH	575.086	0.586224	1.14642e-05	UP
LAMC3	574.165	0.8836	4.21814e-12	UP
LARS2	881.452	-0.669569	1.39157e-09	DOWN
LAT	159.168	-1.00967	2.30458e-06	DOWN
LBH	1400.79	-0.8582	7.14305e-20	DOWN
LCOR	1774.59	0.742536	4.67369e-12	UP
LCTL	477.907	-1.69183	8.95004e-36	DOWN
LDLRAD4	899.085	-1.00732	7.53808e-16	DOWN
LEF1	493.77	0.886808	5.90263e-11	UP
LGALS3	301.003	-0.589674	0.00107751	DOWN
LGI2	236.392	0.715132	0.000121644	UP
LGR4	402.773	-0.672471	1.33024e-05	DOWN
LHX1	75.6478	-1.1958	4.98425e-06	DOWN
LIF	1626.68	-0.83936	5.33925e-21	DOWN
LIN28B	1868.96	1.11417	5.4525e-29	UP
LIN7A	85.9697	-0.685245	0.0124215	DOWN
LIN7C	1195.51	0.950023	3.41844e-17	UP
LINC00240	60.996	0.739332	0.0122683	UP
LINC00265	131.406	0.685138	0.00376838	UP
LINC00341	74.7229	1.11579	2.36986e-05	UP
LINC00473	27.9484	1.18412	8.28329e-05	UP
LINC00511	114.939	-2.48254	4.34055e-26	DOWN
LINC00639	58.3756	-0.953815	0.000861996	DOWN
LINC00673	549.639	-1.18784	2.48063e-20	DOWN
LINC00689	160.55	0.859076	5.63122e-05	UP
LINC00704	37.538	-1.51163	1.69253e-07	DOWN
LINC00707	213.332	-0.723269	0.000209072	DOWN
LINC00862	248.38	-1.29498	7.94791e-14	DOWN
LINC00920	118.403	-0.846497	0.000374835	DOWN
LINC00925	113.559	1.20546	1.86173e-07	UP
LINC00987	114.379	-0.564786	0.0278583	DOWN
LINC01128	809.331	0.50877	4.73552e-05	UP
LINC01140	73.8481	0.775874	0.00677333	UP
LINC01158	76.9259	0.877909	0.00113422	UP
LINC01164	136.552	1.9848	2.24257e-19	UP
LINC01193	230.798	-0.636336	0.00135645	DOWN
LINC01260	132.783	-0.564189	0.0210992	DOWN
LINGO1	100.013	1.10108	1.34563e-05	UP
LINGO2	94.2513	1.10373	1.3652e-05	UP
LIPH	32.567	-0.680629	0.0408264	DOWN
LITAF	1184.48	-0.560937	5.36737e-08	DOWN
LMBR1L	322.894	-0.511229	0.00299079	DOWN
LMCD1	532.436	-0.756252	2.49383e-08	DOWN
LMO7	741.844	-0.591357	4.43831e-06	DOWN
LOC100130992	196.997	-0.776307	0.000140817	DOWN
LOC100270746	151.934	0.506521	0.0393186	UP
LOC100499489	348.754	-0.653185	5.49496e-05	DOWN
LOC100505549	465.533	0.618684	1.36428e-05	UP
LOC100506688	82.543	0.67037	0.0174798	UP
LOC100506895	641.441	1.3906	3.93741e-30	UP
LOC284023	250.717	0.65091	0.000456446	UP
LOC285629	57.5767	-1.06487	0.000156034	DOWN
LOC646762	642.9	0.618302	1.16646e-06	UP
LOC727924	228.871	-0.510125	0.0107705	DOWN
LOC729683	88.2797	-0.720516	0.00721425	DOWN
LOH12CR2	71.2773	-0.674213	0.0199782	DOWN
LOXL1-AS1	665.7	-0.778323	1.13989e-10	DOWN
LOXL2	901.075	-0.647417	6.38449e-09	DOWN
LPAL2	51.7655	0.74934	0.0150856	UP
LPAR5	164.278	-0.653828	0.00260394	DOWN
LPL	618.148	1.60538	1.70018e-39	UP
LPXN	217.29	-0.558219	0.00524549	DOWN
LRFN1	310.423	1.07017	2.21215e-11	UP
LRIG1	721.028	0.592216	1.14802e-06	UP
LRP8	1700.64	0.532102	1.15559e-08	UP
LRRC15	386.106	0.872537	2.77178e-08	UP
LRRC17	231.706	-1.13217	2.89453e-10	DOWN
LRRC45	904.671	0.542247	6.90702e-06	UP
LRRC4B	373.435	-0.926637	8.31798e-10	DOWN
LRRC8D	859.756	0.681824	9.10226e-10	UP
LRRK1	251.524	0.967375	4.31419e-08	UP
LRRK2	171.451	-1.0153	9.83515e-07	DOWN
LRRN3	84.0625	0.807507	0.00431295	UP
LRRN4	212.963	0.891481	2.03073e-06	UP
LRSAM1	321.132	-0.531308	0.00183556	DOWN
LTBP1	471.92	-1.44132	1.10209e-22	DOWN
LTBP2	2168.61	-0.933901	1.91938e-25	DOWN
LUM	203.23	2.08859	2.26418e-28	UP
LURAP1L	71.564	-0.94085	0.000630893	DOWN
LYPD1	256.682	-0.791875	7.32248e-06	DOWN
MACROD1	278.257	0.547572	0.00277657	UP
MAF	548.827	-0.811124	7.5991e-10	DOWN
MAGEE1	86.0387	-0.769845	0.00508813	DOWN
MAML2	248.097	-1.36037	4.52928e-15	DOWN
MAMLD1	109.536	-0.859545	0.000427701	DOWN
MAP2K6	62.7004	-0.693118	0.0195029	DOWN
MAP3K13	707.57	-0.787572	3.84177e-11	DOWN
MAP3K5	217.836	0.719092	0.000263257	UP
MAP3K8	188.511	0.787553	0.000101089	UP
MAPRE2	955.569	0.716376	2.33205e-11	UP
MARC1	429.352	0.564569	0.000228469	UP
MARCH4	1019.8	-0.6099	3.36643e-08	DOWN
MARS2	696.973	0.507542	0.000120742	UP
MATK	155.74	2.7919	9.01862e-38	UP
MATN1-AS1	63.4571	0.663396	0.0262526	UP
MATN2	504.971	0.766622	1.32261e-08	UP
MATN3	48.1594	-0.719357	0.0212344	DOWN
MAVS	2282.43	-0.609896	1.64288e-09	DOWN
MBD5	215.944	-1.04765	3.35752e-08	DOWN
MBLAC2	221.693	1.29163	8.52598e-13	UP
MBNL1	2873.65	1.03163	4.59436e-37	UP
MBNL2	855.11	-0.815436	5.5136e-12	DOWN
MCAT	760.19	0.543258	7.4042e-06	UP
MCF2L-AS1	59.355	1.37569	4.52084e-07	UP
MCIDAS	237.858	1.15156	1.06025e-10	UP
MCM3AP-AS1	244.739	-0.633506	0.00177246	DOWN
MCOLN2	260.444	0.532022	0.00489964	UP
MCTP2	153.354	-0.584119	0.0168957	DOWN
MDN1	3397.17	0.676959	0.000358876	UP
MED21	882.542	-0.616945	3.9541e-08	DOWN
MED28	547.323	-0.879795	1.16206e-11	DOWN
MEF2BNB	199.212	-0.507137	0.0177767	DOWN
MEGF11	187.351	0.521319	0.0335732	UP
MEGF9	287.586	-0.619384	0.000367811	DOWN
MELK	925.94	-0.716207	4.95796e-11	DOWN
MESDC1	1237.12	-0.697676	1.37157e-11	DOWN
METTL8	1048.77	0.855855	2.29279e-16	UP
MEX3A	842.586	-0.660277	4.72275e-09	DOWN
MEX3D	894.652	-0.530546	9.74745e-06	DOWN
MFSD1	702.44	-0.906502	2.74402e-14	DOWN
MGAM	52.3563	-0.663587	0.0334443	DOWN
MGAT3	338.539	-0.7536	4.04716e-06	DOWN
MGAT5B	849.626	-0.633631	1.99221e-08	DOWN
MGC39584	220.426	0.578293	0.00375057	UP
MICAL2	3098.42	-0.853444	3.11946e-25	DOWN
MICALCL	304.692	-0.997031	2.60533e-09	DOWN
MID1	63.5619	-0.617629	0.0460694	DOWN
MID1IP1	1135.17	0.520837	1.06072e-06	UP
MIPEP	360.488	1.11424	2.57594e-13	UP
MIR17HG	605.117	0.528081	0.000227155	UP
MIR21	30.0038	-0.809488	0.0117654	DOWN
MITF	286.34	-0.686375	0.00029885	DOWN
MKKS	984.336	0.567551	3.44786e-07	UP
MKL1	913.908	-0.50171	8.44112e-06	DOWN
MKX	118.064	-1.15299	5.15376e-07	DOWN
MLC1	43.4456	-0.781555	0.0126255	DOWN
MLKL	304.568	0.550238	0.00171977	UP
MMP14	1192.74	-0.735524	1.02978e-13	DOWN
MMP17	58.6037	1.52174	2.07818e-08	UP
MMP19	417.567	-0.516148	0.00174692	DOWN
MMP2	1230.6	-0.564596	4.20153e-08	DOWN
MMP3	621.763	-0.567408	1.38004e-05	DOWN
MN1	861.754	-2.98416	5.21046e-132	DOWN
MNT	236.654	0.525646	0.00864288	UP
MOB3B	444.919	1.62517	2.69382e-31	UP
MON1A	601.721	0.516498	0.000159784	UP
MOV10L1	36.2312	-0.67481	0.0406844	DOWN
MRO	97.8684	0.710255	0.00601078	UP
MRPS25	1504	0.530214	2.55839e-08	UP
MSRB2	168.59	-0.643374	0.00344429	DOWN
MSTO1	551.672	0.508117	0.000240689	UP
MTURN	1451.44	0.72257	1.23059e-14	UP
MUS81	769.884	-0.714629	7.06859e-09	DOWN
MVP	1344.88	-0.801732	3.63206e-16	DOWN
MXI1	1137.69	0.637312	4.04211e-10	UP
MYB	143.516	0.675783	0.00342331	UP
MYC	1290.94	-0.805728	1.83645e-16	DOWN
MYO7B	242.45	-0.801359	9.34902e-06	DOWN
MYOCD	40.9537	-2.01842	6.32125e-13	DOWN
MYOM3	163.43	-0.618603	0.00562589	DOWN
N4BP3	363.391	0.704799	1.43752e-05	UP
NACC2	1664.87	-0.958237	1.4403e-26	DOWN
NADSYN1	975.986	0.553721	1.10019e-06	UP
NAP1L3	467.168	1.32256	6.18574e-21	UP
NARS2	673.982	0.923795	2.9465e-14	UP
NAT16	38.7058	-0.818078	0.00971963	DOWN
NAT6	283.568	0.91031	1.69664e-07	UP
NAT8L	190.991	0.727835	0.000397311	UP
NBEAL2	1875.67	0.964907	1.71942e-25	UP
NBPF10	138.883	0.537809	0.0279215	UP
NCAM2	97.145	0.567519	0.0411315	UP
NCF2	539.17	-0.6202	1.46567e-05	DOWN
NCOA1	1163.01	-0.537497	2.52102e-06	DOWN
NCOA3	1882.45	-0.564697	9.95624e-09	DOWN
NCOA6	844.444	-0.592485	1.68681e-06	DOWN
NCR3LG1	689.381	1.42187	4.8202e-26	UP
NDEL1	440.611	1.04048	7.89668e-14	UP
NDUFC1	203.272	-0.679334	0.000712021	DOWN
NEDD9	930.606	-1.10117	2.37203e-25	DOWN
NEK3	242.657	0.59771	0.00148494	UP
NEK8	206.879	0.571505	0.00584524	UP
NELL2	654.084	1.24414	6.00985e-22	UP
NETO1	563.01	1.09184	5.22055e-16	UP
NEU1	838.387	-0.709529	1.00489e-09	DOWN
NFASC	935.448	-0.594496	2.63878e-07	DOWN
NFATC2	429.367	-1.38029	2.59362e-21	DOWN
NFIA	601.72	0.691197	2.56907e-07	UP
NFKB2	1850.7	0.564688	4.65923e-10	UP
NGFR	40.4176	-0.893969	0.00375027	DOWN
NIPAL4	645.159	1.45335	1.28292e-33	UP
NIPSNAP3B	88.9971	0.702486	0.010186	UP
NKD2	35.1436	0.664541	0.0469667	UP
NKX3-1	442.476	-0.872028	8.96264e-10	DOWN
NKX3-2	141.73	0.554669	0.0202414	UP
NLGN1	182.73	0.673067	0.00176363	UP
NLGN2	446.362	-0.621353	3.6839e-05	DOWN
NLRC5	323.305	0.511098	0.00303786	UP
NLRP5	274.59	-0.776171	1.38991e-05	DOWN
NOS2	181.349	1.993	1.17786e-23	UP
NOTUM	80.2923	-0.610719	0.0348166	DOWN
NOV	967.453	0.855716	1.67093e-15	UP
NPDC1	516.417	0.774083	1.16673e-08	UP
NPPB	68.9504	1.6508	2.72483e-10	UP
NPRL2	683.569	0.525174	8.23381e-05	UP
NPTXR	191.389	-0.542751	0.0121148	DOWN
NR0B1	116.363	0.830699	0.000581057	UP
NR1D1	310.654	0.660002	7.8405e-05	UP
NR1I2	60.4614	1.12711	5.23351e-05	UP
NR2F2-AS1	27.7189	-0.678182	0.0430014	DOWN
NR3C2	296.569	-0.679553	0.00013164	DOWN
NR4A1	396.844	0.969293	4.9422e-11	UP
NR4A2	44.5613	1.15239	7.69446e-05	UP
NR4A3	32.1734	1.2451	2.93164e-05	UP
NR6A1	180.906	0.507402	0.0237149	UP
NRG1	551.359	-0.661345	5.89299e-07	DOWN
NRP1	1216.25	-1.6962	2.25003e-63	DOWN
NSMF	1672.62	0.64671	9.30638e-12	UP
NSUN5P2	418.555	0.566594	0.000208852	UP
NT5M	126.361	1.10556	1.75872e-06	UP
NTHL1	392.023	0.523277	0.00260336	UP
NTN1	956.467	0.58387	1.72869e-07	UP
NTRK2	76.0143	1.96619	1.29629e-14	UP
NUB1	493.453	0.52034	0.000322497	UP
NUDT19	505.035	0.540021	0.000154486	UP
NUDT8	309.555	0.577888	0.00115056	UP
NUMB	919.399	-0.64972	5.7039e-09	DOWN
NUP210	634.15	0.730618	6.85785e-09	UP
NUP50	3249.53	-0.698613	2.80039e-20	DOWN
NUP50-AS1	152.855	0.544659	0.02467	UP
NXT2	268.749	-2.68831	2.91131e-49	DOWN
OASL	26.5874	-0.97683	0.00160639	DOWN
OGDHL	712.964	0.587635	1.98313e-06	UP
OGFR-AS1	51.0602	-0.640677	0.042777	DOWN
OLFML2A	190.419	-0.678325	0.00119278	DOWN
OLIG2	303.533	0.872208	9.20246e-08	UP
OPRL1	67.0657	2.52305	1.34857e-21	UP
OR4M2	44.7935	-0.802954	0.0098416	DOWN
OR51B5	55.8556	-0.648998	0.0363133	DOWN
ORAI3	128.729	-0.879688	0.000114313	DOWN
OSBP2	440.873	-0.528604	0.000982147	DOWN
OSBPL1A	662.61	0.509982	7.32391e-05	UP
OSBPL3	1086.63	0.524712	2.88832e-06	UP
OTOGL	90.4383	-0.690345	0.0124847	DOWN
OTUB2	252.582	-0.770146	4.45709e-05	DOWN
OTUD4	1137.29	0.584616	7.81914e-07	UP
OXCT1	1631.36	0.549723	3.01103e-09	UP
OXGR1	108.354	1.04447	1.03879e-05	UP
PABPC1L	393.74	0.500754	0.00165338	UP
PABPC4L	376.193	-0.57155	0.000814301	DOWN
PACSIN2	995.268	-0.661207	4.68655e-10	DOWN
PAK2	1167.85	-0.502589	9.2046e-06	DOWN
PAK3	136.389	-0.616636	0.00953255	DOWN
PALD1	896.503	0.763251	2.53561e-12	UP
PALM	403.519	-0.571835	0.000316755	DOWN
PALM2	288.425	0.70247	7.7857e-05	UP
PANK1	401.067	0.794964	6.70913e-08	UP
PARD6G	1550.71	1.26636	2.37253e-44	UP
PARD6G-AS1	63.6331	0.774779	0.00747814	UP
PARP9	706.312	-0.570407	3.90834e-06	DOWN
PAXIP1-AS2	49.0244	-0.733476	0.0207353	DOWN
PBLD	187.076	0.582939	0.00665753	UP
PBX1	496.694	-0.765702	4.11224e-07	DOWN
PBX3	586.485	0.510034	0.000191288	UP
PBXIP1	431.969	-0.816344	2.51204e-08	DOWN
PCDH17	369.313	-0.617811	0.00013382	DOWN
PCDH7	506.013	0.875673	8.57923e-11	UP
PCDH9	494.375	0.628156	3.67874e-05	UP
PCDHA12	175.761	0.708431	0.00159962	UP
PCDHB12	116.394	-0.640517	0.0104287	DOWN
PCDHB13	75.6007	-0.657019	0.0246858	DOWN
PCDHB14	153.719	-0.562897	0.019367	DOWN
PCDHB16	127.456	-0.635846	0.011433	DOWN
PCDHB18P	81.7723	-0.626343	0.0261052	DOWN
PCDHB2	229.764	1.44729	7.3363e-16	UP
PCDHB5	938.945	-0.514375	4.25158e-06	DOWN
PCDHB8	237.083	-0.802752	1.1741e-05	DOWN
PCDHGA10	27.4237	-0.825153	0.0100464	DOWN
PCDHGA4	54.6692	-0.743332	0.0149737	DOWN
PCDHGB1	103.594	-0.572948	0.0318375	DOWN
PCDHGB2	41.2342	-0.786517	0.0123125	DOWN
PCDHGB5	65.8592	-0.671073	0.0228404	DOWN
PCID2	1278.84	0.503837	1.215e-06	UP
PCMTD2	457.561	1.0932	5.52868e-14	UP
PDCD1LG2	114.301	-0.944986	8.32383e-05	DOWN
PDE1B	502.708	3.28418	1.05412e-100	UP
PDE1C	106.293	-0.702523	0.00678981	DOWN
PDE3B	416.836	0.637042	4.26116e-05	UP
PDE4D	59.6738	1.06231	0.000147885	UP
PDGFA	1019.29	-0.59442	4.19452e-08	DOWN
PDGFB	55.6445	-1.50936	3.64094e-08	DOWN
PDGFD	190.415	1.06199	5.29903e-08	UP
PDGFRB	682.331	-0.636687	3.33978e-07	DOWN
PDIA5	341.143	0.790625	6.09859e-07	UP
PDK2	520.72	-0.553035	0.000147285	DOWN
PDLIM1	324.142	0.518967	0.00248307	UP
PDP2	859.776	0.537386	2.41282e-06	UP
PDZRN3	420.62	2.68834	2.06138e-66	UP
PEG10	97.2189	1.03768	4.20491e-05	UP
PEG3	3928.91	1.071	9.66851e-38	UP
PEX11A	344.433	0.719605	5.62727e-06	UP
PGM2L1	936.885	-0.779261	5.55675e-09	DOWN
PHF11	129.304	-0.534001	0.0341761	DOWN
PHKA1	538.37	0.84069	2.98827e-10	UP
PHLDA1	423.692	-1.36053	7.18415e-22	DOWN
PHLDB2	3029.68	-0.68866	2.728e-18	DOWN
PHLPP1	386.795	0.650895	0.000193016	UP
PIDD1	670.71	0.507571	9.92608e-05	UP
PIGL	159.005	0.538411	0.0184015	UP
PIK3CB	284.392	0.996993	1.25681e-08	UP
PIK3CD	540.349	-0.746019	7.47141e-07	DOWN
PIM1	799.758	-0.887283	3.66736e-15	DOWN
PINK1	845.8	-0.622736	8.28156e-08	DOWN
PIP4K2A	867.212	-0.796471	6.10455e-13	DOWN
PIP4K2B	1913.84	0.667829	1.01227e-14	UP
PITPNC1	72.208	0.658692	0.0245943	UP
PITPNM3	256.898	-0.791038	1.42125e-05	DOWN
PITRM1	385.783	-0.560529	0.000376834	DOWN
PITX1	609.756	0.578582	1.85034e-05	UP
PKD1L1	160.189	0.518861	0.0280605	UP
PKDCC	459.116	0.546582	0.000209922	UP
PKI55	138.731	-0.565385	0.0295336	DOWN
PKP3	609.389	0.623512	1.46164e-06	UP
PLA2G4A	131.201	0.9531	3.39909e-05	UP
PLAG1	680.984	-0.805594	1.75315e-08	DOWN
PLAGL2	921.47	-0.501839	1.34563e-05	DOWN
PLCB1	554.983	0.659038	5.32641e-06	UP
PLCD1	225.271	-0.531556	0.00876998	DOWN
PLCH1	34.5166	0.811737	0.0108408	UP
PLCL2	754.276	0.566317	2.44731e-06	UP
PLEKHA2	791.346	-1.11815	1.38817e-20	DOWN
PLEKHA4	80.4056	-0.898682	0.000696247	DOWN
PLEKHA7	219.099	0.709271	0.000267812	UP
PLEKHA8	1723.09	0.59791	1.02119e-08	UP
PLEKHB2	2196.55	0.536652	4.11047e-10	UP
PLEKHF2	468.78	-0.535297	0.000311152	DOWN
PLEKHG1	249.325	-0.545422	0.012314	DOWN
PLEKHG2	863.898	-0.648939	6.75299e-09	DOWN
PLEKHG5	223.043	-0.551207	0.00533437	DOWN
PLEKHH2	173.157	-0.681674	0.00282166	DOWN
PLEKHN1	43.6514	-0.787591	0.0124829	DOWN
PLK3	709.324	0.998321	2.44592e-16	UP
PLSCR4	108.376	0.623388	0.0166174	UP
PLXDC2	249.195	-0.535274	0.00507608	DOWN
PLXNA3	291.304	-0.692137	5.80949e-05	DOWN
PLXNA4	69.2072	-1.3421	4.23935e-07	DOWN
PLXNB3	76.9693	-0.668233	0.0185983	DOWN
PMEPA1	1710.32	-1.08544	1.7469e-35	DOWN
PNKD	644.365	0.615896	4.26526e-06	UP
PNPLA8	597.041	-0.500047	0.000170389	DOWN
PODNL1	97.0088	-0.667852	0.014036	DOWN
PODXL2	1172.75	0.820829	1.23429e-15	UP
POFUT1	2848.45	0.505017	2.77423e-10	UP
POGLUT1	559.638	-0.500951	0.000275229	DOWN
POLG2	340.639	0.606601	0.000251602	UP
POLR3G	1067.56	0.935008	8.01503e-20	UP
POMGNT1	1321.36	-0.548085	6.4297e-08	DOWN
PP7080	867.427	0.700847	4.0581e-10	UP
PPAP2B	274.896	-1.35063	5.03007e-16	DOWN
PPARA	1136.96	-0.829876	1.53668e-12	DOWN
PPARGC1B	801.283	1.06499	4.00347e-18	UP
PPFIA1	1338.99	-0.581233	2.72896e-09	DOWN
PPFIA2	52.4412	0.628205	0.0480103	UP
PPL	74.5913	0.955753	0.000365859	UP
PPM1J	420.238	1.78306	4.26333e-35	UP
PPM1K	501.638	0.84564	2.00389e-09	UP
PPP1R14C	734.211	0.701654	9.75489e-09	UP
PPP1R16B	167.521	0.63979	0.00363536	UP
PPP2R2B	44.7489	0.641088	0.0480656	UP
PPP2R5B	188.028	-1.21065	1.10639e-09	DOWN
PQLC2	319.847	-0.602619	0.000352056	DOWN
PRDM1	79.533	-0.99888	0.000169293	DOWN
PREP	465.053	0.508348	0.000617902	UP
PREX2	38.9122	0.79115	0.01305	UP
PRICKLE1	345.734	-1.08036	2.42658e-12	DOWN
PRICKLE2	439.671	-0.906813	6.66477e-09	DOWN
PRKACA	432.695	-0.545678	0.000487913	DOWN
PRKACB	852.795	0.700501	2.09993e-08	UP
PRKAR1B	285.903	0.586187	0.000866127	UP
PRKCA	1534.28	-1.46693	4.37321e-45	DOWN
PRKCE	879.253	0.682042	3.82345e-08	UP
PRKG2	58.8048	0.833747	0.00423799	UP
PRLR	306.237	-0.545286	0.00754097	DOWN
PRNP	1716.73	0.518632	1.10876e-08	UP
PRODH	31.7868	0.674251	0.0432049	UP
PROSER1	505.651	-0.502477	0.000487016	DOWN
PRR5	476.715	0.73363	1.75388e-07	UP
PRRG1	596.499	0.759353	1.18438e-08	UP
PRRT4	45.0155	1.55466	3.61527e-08	UP
PRSS35	47.9255	-0.986377	0.000820867	DOWN
PRUNE2	623.083	1.73952	2.05149e-33	UP
PSAPL1	32.7257	0.704996	0.0323892	UP
PSD4	424.453	0.952654	2.28527e-11	UP
PSMG1	445.72	0.653975	1.49959e-05	UP
PTER	414.197	0.566318	0.000307739	UP
PTGFR	153.037	-0.883293	7.20835e-05	DOWN
PTGIS	220.89	-0.606946	0.00197531	DOWN
PTGS1	58.7996	1.08469	0.000103377	UP
PTN	338.887	-0.549443	0.00119278	DOWN
PTPN13	1869.96	0.924071	5.80063e-19	UP
PTPN7	80.9777	-0.796238	0.00341772	DOWN
PTPN9	511.309	-0.680106	1.04224e-06	DOWN
PTPRJ	470.037	-0.992545	1.35282e-12	DOWN
PTPRN2	99.5532	0.60994	0.0220521	UP
PTPRU	1383.85	1.24947	1.25825e-37	UP
PURG	74.1741	-0.598635	0.0438078	DOWN
PVRIG	120.328	-0.548425	0.0331572	DOWN
PVRL1	1074.3	0.612942	1.2919e-08	UP
PVRL4	492.297	1.18016	7.75574e-19	UP
PXDC1	441.601	-0.507292	0.000979002	DOWN
PXK	404.51	0.695787	3.70036e-06	UP
PXMP4	250.234	-0.604089	0.00143041	DOWN
PXN	1107.59	-1.07074	6.17905e-27	DOWN
QDPR	173.536	0.774152	0.000207505	UP
QRFPR	489.496	1.18724	4.03902e-19	UP
RAB20	150.207	0.810861	0.000205518	UP
RAB33B	418.932	-0.548013	0.00046797	DOWN
RAB38	155.619	0.60536	0.00936122	UP
RAB39B	333.306	0.858361	4.82391e-08	UP
RAB3A	36.446	0.787531	0.0143406	UP
RAB3B	1242.27	-0.932935	1.29629e-14	DOWN
RAB40B	88.0846	-0.703827	0.00898463	DOWN
RAB6A	1304.62	-0.506688	3.9788e-07	DOWN
RAB8B	1354.98	-1.33414	7.92033e-44	DOWN
RABGGTA	483.333	0.629296	9.35276e-06	UP
RAD21	1868.19	-2.11169	1.46666e-128	DOWN
RADIL	59.5189	-0.615201	0.0477496	DOWN
RALGDS	1041.08	0.835678	5.87811e-15	UP
RAP2A	1382.54	-0.626305	6.96505e-11	DOWN
RAPGEF5	153.342	1.72821	1.92964e-16	UP
RASD2	102.018	1.39818	3.88427e-09	UP
RASGRF2	58.4733	-0.717186	0.0177767	DOWN
RASGRP1	196.109	0.543273	0.0235149	UP
RASGRP2	45.8364	0.863625	0.00457141	UP
RASGRP4	133.69	0.677442	0.00397977	UP
RASSF4	236.605	-0.59753	0.00196265	DOWN
RBFOX1	28.8859	0.806327	0.0122216	UP
RBFOX3	164.666	1.0925	1.44962e-07	UP
RBM24	175.48	-0.698145	0.000945634	DOWN
RBMS3	717.782	-0.679447	5.19186e-08	DOWN
RBPJ	1269.72	0.782152	9.78448e-05	UP
RCAN1	772.68	0.804606	2.08826e-12	UP
RCAN2	49.3516	-1.25627	9.65359e-06	DOWN
RDH10	601.95	-0.881835	2.53968e-12	DOWN
REEP2	261.418	-0.624261	0.00119278	DOWN
RELB	333.542	0.677552	3.72147e-05	UP
RELL2	355.011	0.627432	0.000103335	UP
REP15	101.578	0.598159	0.0285676	UP
RETSAT	905.552	0.514944	4.3642e-06	UP
REV3L	2440.26	0.571492	0.00330002	UP
RFK	904.657	0.522147	3.70036e-06	UP
RFX7	1292.71	0.773173	1.25215e-12	UP
RGL1	299.51	0.712552	3.99239e-05	UP
RGMA	552.574	1.16649	3.63296e-20	UP
RGS14	235.833	1.93624	4.25109e-26	UP
RGS16	554.067	2.96751	5.03909e-99	UP
RGS17	112.883	-0.627007	0.013021	DOWN
RGS2	298.871	0.900769	1.20918e-07	UP
RGS20	90.8178	0.716646	0.00685371	UP
RGS4	272.622	-0.758477	1.76761e-05	DOWN
RGS9	99.1111	0.738971	0.0040194	UP
RGS9BP	101.448	0.73578	0.00498517	UP
RHBDF2	707.836	0.666669	3.93296e-08	UP
RHOU	152.485	-0.637129	0.00508813	DOWN
RHPN1	363.722	0.589319	0.000216651	UP
RIMBP2	59.6491	1.16879	2.37458e-05	UP
RINL	364.638	1.34437	4.9399e-19	UP
RMND5A	1823.54	0.871512	2.45178e-21	UP
RNASET2	360.661	0.624455	0.000225675	UP
RNF135	250.063	0.698629	0.000213754	UP
RNF149	919.967	0.503718	7.34221e-06	UP
RNF150	339.218	-2.1966	2.10524e-43	DOWN
RNF165	75.3537	0.611546	0.0362123	UP
RNF180	197.423	-0.588611	0.00514911	DOWN
RNF182	212.049	-0.80605	2.95285e-05	DOWN
RNF24	488.152	-0.515608	0.000479892	DOWN
RNF6	1153.04	-0.538131	1.59288e-07	DOWN
ROR1	163.394	-0.918574	1.17012e-05	DOWN
RPARP-AS1	386.032	1.47921	4.56666e-23	UP
RPGR	394.792	0.57368	0.000317479	UP
RPIA	387.527	0.609358	8.96237e-05	UP
RPL13P5	90.8013	-0.649882	0.018238	DOWN
RPRML	70.3838	1.49711	1.41391e-08	UP
RPS6KB1	1084.86	-0.524185	1.52266e-06	DOWN
RRAGC	428.843	-0.525746	0.000701776	DOWN
RRAGD	468.16	-0.594441	3.47152e-05	DOWN
RRAS2	935.115	-0.635664	9.75489e-09	DOWN
RRP12	1907.85	0.572214	8.03899e-11	UP
RSBN1	605.876	-0.975215	1.9553e-12	DOWN
RSPRY1	615.62	-1.22783	9.06617e-24	DOWN
RTKN2	1007.03	-0.50913	1.88277e-05	DOWN
RTN1	171.2	-0.846807	4.48582e-05	DOWN
RTN2	286.055	-0.551614	0.00273219	DOWN
RTN4	1962.42	-0.765987	2.93662e-17	DOWN
RTN4R	430.005	0.520371	0.00127951	UP
RTN4RL1	82.5863	2.09484	1.07645e-16	UP
RUFY3	1157.54	-0.520903	1.19366e-06	DOWN
RUNX2	287.687	-0.870834	2.178e-07	DOWN
RUNX3	107.087	-0.787417	0.00248877	DOWN
RWDD2B	753.758	0.651873	6.25927e-08	UP
RYR1	193.286	-0.709644	0.000591902	DOWN
S1PR1	26.5149	-0.775144	0.0172712	DOWN
S1PR3	485.252	-0.688521	1.33041e-06	DOWN
SAA1	83.6396	0.732829	0.00831183	UP
SALL4	125.382	-1.03405	6.02463e-06	DOWN
SAMD10	142.426	1.01977	3.34066e-06	UP
SAMD11	305.412	-0.638278	0.000244821	DOWN
SAMD8	1379.32	-0.570717	1.97952e-07	DOWN
SAMD9L	415.902	-0.651078	0.000157864	DOWN
SAT2	236.758	-0.64304	0.000850464	DOWN
SATB1	250.997	-0.501946	0.00918987	DOWN
SCARB1	992.286	0.67136	3.4038e-10	UP
SCARF2	1572.09	0.907294	2.03115e-21	UP
SCEL	95.0397	0.962587	0.000143618	UP
SCG2	102.061	-0.61898	0.018643	DOWN
SCG5	92.3509	-0.939911	0.000220435	DOWN
SCIN	78.9744	1.44831	1.1808e-08	UP
SCML1	311.057	-0.616711	0.000654372	DOWN
SCML2	445.182	0.760088	3.72801e-07	UP
SCN2A	112.681	1.15258	2.41282e-06	UP
SCN4A	32.0212	0.710727	0.0309344	UP
SCN4B	233.424	1.10244	1.17272e-09	UP
SCRN3	254.327	-0.748083	3.0953e-05	DOWN
SDE2	839.424	-0.804775	3.36158e-12	DOWN
SDHAF2	511.719	-0.708913	1.05153e-06	DOWN
SDHAF3	238.08	0.842445	3.73412e-06	UP
SDK1	397.617	-0.864292	5.70602e-09	DOWN
SDK2	271.128	-0.53489	0.00424187	DOWN
SEC23B	669.552	-0.798074	8.61087e-11	DOWN
SEC24A	440.1	-0.520803	0.00123213	DOWN
SEC31A	1992.95	0.596322	8.63219e-12	UP
SEC31B	232.052	0.85948	4.95333e-06	UP
SEC61A2	404.127	-0.519518	0.00104287	DOWN
SEMA3A	194.835	-1.67298	1.28418e-16	DOWN
SEMA3C	1202.28	-0.660776	6.7745e-10	DOWN
SEMA3E	555.698	-0.987607	1.59115e-14	DOWN
SEMA3G	187.466	1.97549	3.97442e-24	UP
SEMA4F	632.511	-0.500085	0.000243715	DOWN
SEMA7A	649.906	0.550435	1.30768e-05	UP
SENP7	412.92	-0.640809	6.58308e-05	DOWN
SERINC2	96.8769	-0.571664	0.0380003	DOWN
SERINC5	251.505	1.21236	7.43114e-12	UP
SERPINA3	50.1015	-1.02773	0.000414438	DOWN
SERPINB8	289.967	-0.653928	0.000171418	DOWN
SERPINE1	2090.56	-0.712773	1.74731e-16	DOWN
SERPING1	241.239	-0.576267	0.00277073	DOWN
SESN1	564.169	0.617042	4.7281e-06	UP
SESN2	1689.24	0.714708	2.35023e-14	UP
SETDB2	186.712	0.54024	0.0134422	UP
SEZ6L2	263.623	-0.605926	0.000887173	DOWN
SFRP4	130.219	0.627147	0.00944412	UP
SFT2D2	181.842	-0.953893	2.72651e-06	DOWN
SFXN5	1071.82	-0.888628	1.36962e-18	DOWN
SH2B2	214.982	1.3888	4.73302e-13	UP
SH2D5	768.155	-0.751533	7.10476e-11	DOWN
SH3BGRL2	382.862	0.804819	1.77277e-07	UP
SH3BP2	585.535	-0.699807	1.28208e-07	DOWN
SH3GL3	180.848	1.16867	9.2028e-09	UP
SH3PXD2A	608.716	0.778851	3.53983e-08	UP
SHANK1	172.103	-0.582001	0.00767034	DOWN
SHC2	64.307	-0.60892	0.0491824	DOWN
SHISA4	191.448	-1.18705	6.64941e-09	DOWN
SHISA9	338.598	-0.603478	0.000228046	DOWN
SHPK	445.913	-1.18736	9.50936e-18	DOWN
SHROOM1	836.168	0.688171	6.00307e-09	UP
SHROOM3	858.942	0.580828	1.04791e-06	UP
SIDT2	214.825	-0.53537	0.00943889	DOWN
SIM2	127.775	-0.801199	0.00060126	DOWN
SIPA1L3	351.301	0.533622	0.00165625	UP
SIX2	120.122	1.25125	6.51549e-08	UP
SKIL	1865.68	-0.554984	3.25289e-08	DOWN
SKP2	1931.03	-0.602958	3.86682e-12	DOWN
SLC12A8	198.759	-1.1999	2.31788e-10	DOWN
SLC13A3	75.9193	0.875837	0.00151024	UP
SLC16A10	97.4096	1.03543	2.51388e-05	UP
SLC16A2	454.434	-0.563932	0.000165455	DOWN
SLC16A8	35.5154	0.798219	0.0123415	UP
SLC19A2	729.82	0.52298	3.19505e-05	UP
SLC1A1	46.2153	1.25228	1.3466e-05	UP
SLC1A3	620.7	0.934975	1.85091e-12	UP
SLC1A6	87.3543	0.654808	0.0176287	UP
SLC22A4	295.308	-0.787669	2.58371e-06	DOWN
SLC23A2	1123.18	0.645532	6.58674e-09	UP
SLC25A15	1270.18	0.588045	3.905e-09	UP
SLC25A19	383.036	0.805618	8.03448e-08	UP
SLC25A24	910.775	-0.505093	2.19503e-05	DOWN
SLC25A33	508.315	0.518278	0.000335975	UP
SLC25A43	292.276	-0.502491	0.0051134	DOWN
SLC25A45	277.874	0.958007	1.15559e-08	UP
SLC26A2	2203.16	-0.538788	7.10856e-08	DOWN
SLC27A2	123.761	2.45182	1.22714e-26	UP
SLC27A5	448.689	0.948685	6.96505e-11	UP
SLC29A1	1590.05	0.502716	1.19214e-07	UP
SLC29A2	752.498	0.797491	4.67236e-12	UP
SLC29A3	242.823	0.8813	7.7564e-07	UP
SLC2A12	464.211	-1.07948	6.06837e-15	DOWN
SLC2A4	232.974	0.637492	0.000789018	UP
SLC2A6	473.396	-0.549462	0.000160924	DOWN
SLC31A2	348.277	0.523639	0.00149394	UP
SLC33A1	576.677	0.625464	2.41282e-06	UP
SLC35B4	906.126	0.584745	4.69524e-06	UP
SLC39A10	1769.46	-1.43549	1.35151e-57	DOWN
SLC39A4	123.661	0.723334	0.00378706	UP
SLC39A6	2191.96	0.504703	3.03274e-09	UP
SLC39A9	3190.07	-0.935808	3.04101e-34	DOWN
SLC41A2	384.43	-0.577834	0.000249423	DOWN
SLC43A2	294.873	1.29059	1.95459e-15	UP
SLC44A3	90.4224	-0.659207	0.014737	DOWN
SLC46A3	184.561	-1.29364	1.33011e-10	DOWN
SLC52A1	128.838	0.643522	0.00729175	UP
SLC5A3	3022.2	0.676919	0.00227292	UP
SLC5A4	35.0651	0.891279	0.00448384	UP
SLC6A11	222.833	0.924687	1.37865e-06	UP
SLC6A15	837.492	0.653561	1.46332e-07	UP
SLC6A16	79.4725	-0.585959	0.042777	DOWN
SLC7A2	2536.56	0.510806	2.27792e-08	UP
SLC7A8	43.1152	0.667442	0.0386275	UP
SLC8A2	150.742	-0.880847	4.85602e-05	DOWN
SLC9A6	674.036	-0.626992	5.38495e-06	DOWN
SLC9A7P1	55.7703	-0.706358	0.0200665	DOWN
SLC9B2	674.179	1.22255	3.67045e-25	UP
SLCO2A1	63.1982	-0.994768	0.000409618	DOWN
SLCO4A1	671.38	1.22183	5.14262e-25	UP
SLCO5A1	87.061	1.79039	1.22753e-12	UP
SLIT1	44.4683	0.712498	0.0252799	UP
SLIT2	100.913	0.545087	0.0479098	UP
SLIT3	61.2922	-0.822336	0.0048962	DOWN
SLITRK4	556.369	0.920034	1.02744e-11	UP
SLITRK6	26.5581	-1.72787	1.384e-09	DOWN
SMAD5	1583.9	-1.15622	2.84935e-26	DOWN
SMAD5-AS1	48.1039	-0.652784	0.0404802	DOWN
SMAD6	514.489	-0.795417	7.21387e-09	DOWN
SMARCA1	557.253	-0.647719	9.66705e-07	DOWN
SMC1A	2858.61	0.567586	4.31004e-11	UP
SMIM10	209.041	0.878634	5.46384e-06	UP
SMIM14	92.433	-0.594884	0.0299244	DOWN
SMN2	92.3316	-0.743007	0.00499075	DOWN
SMPD1	239.439	-0.625375	0.00166731	DOWN
SMPDL3B	229.905	0.709917	0.000244098	UP
SNAI2	174.229	-2.35307	3.98348e-31	DOWN
SNAP23	752.471	-0.623637	1.1979e-07	DOWN
SNAPC1	803.877	-0.508099	2.16372e-05	DOWN
SNORD116-13	381.616	0.547645	0.000554518	UP
SNORD116-2	301.919	0.642825	0.000204197	UP
SNORD116-26	130.494	0.83668	0.000290307	UP
SNPH	898.681	-0.57391	4.87932e-07	DOWN
SNRPA1	384.458	-0.501504	0.00284913	DOWN
SNX21	526.599	-0.564197	0.000107543	DOWN
SOCS7	1479.12	0.527499	5.93081e-06	UP
SOGA3	211.318	-0.568099	0.00591116	DOWN
SORD	1758.82	0.806718	1.68354e-19	UP
SORL1	494.338	0.553328	0.000353723	UP
SOX2	122.707	-1.19681	1.01764e-07	DOWN
SOX5	113.943	-1.03583	1.24306e-05	DOWN
SOX9	697.024	-1.51483	3.73042e-37	DOWN
SPATA13	1089.76	0.765997	6.69097e-13	UP
SPEG	1252.46	-0.771949	4.53344e-15	DOWN
SPHK1	1494.07	0.595418	1.79122e-08	UP
SPIRE1	880.149	0.660335	3.82373e-08	UP
SPOCD1	173.408	-1.51613	2.23914e-14	DOWN
SPOCK1	498.915	-0.68628	1.48414e-06	DOWN
SPRED3	313.69	-0.87312	1.23704e-07	DOWN
SPTBN5	198.62	-0.802797	5.20379e-05	DOWN
SPTSSA	200.382	0.565875	0.00955657	UP
SQRDL	32.142	-0.673056	0.0433082	DOWN
SRC	732.748	-0.656366	3.17838e-08	DOWN
SRGAP3	149.445	0.782784	0.000363588	UP
SRRM3	543.06	-0.511416	0.00065962	DOWN
SSC4D	872.64	-0.542617	4.03322e-06	DOWN
ST3GAL1	3313.84	0.505456	9.60239e-10	UP
ST3GAL4	734.324	0.573656	6.06358e-06	UP
STARD13	727.113	-0.744528	3.15143e-10	DOWN
STARD5	122.275	0.589328	0.0180764	UP
STARD9	1526.38	0.583318	7.6462e-07	UP
STAT3	1899.72	-0.642047	1.90404e-13	DOWN
STC1	130.468	-2.04113	2.18085e-20	DOWN
STEAP1	460.332	1.25046	5.57255e-18	UP
STK10	1060.08	0.62401	6.38449e-09	UP
STK3	398.039	-0.811625	7.42435e-08	DOWN
STK31	118.767	0.52322	0.0450115	UP
STOM	1271.02	0.807601	6.21574e-17	UP
STRA6	236.994	-1.0474	5.65572e-09	DOWN
STS	102.068	-0.8177	0.00110305	DOWN
STX11	113.901	0.652905	0.00879305	UP
STXBP1	119.58	0.579527	0.022281	UP
SUGCT	196.625	0.512979	0.0188826	UP
SULF2	147.736	1.13142	1.38645e-07	UP
SUSD6	845.872	0.577259	1.45026e-06	UP
SUV420H1	1138.86	-0.544447	2.54884e-07	DOWN
SVIP	302.537	-0.574866	0.00101215	DOWN
SWAP70	825.32	0.620279	2.03369e-07	UP
SYBU	138.268	2.08034	3.82979e-21	UP
SYNDIG1	70.923	-0.712749	0.0132433	DOWN
SYNE3	107.226	0.839262	0.000733911	UP
SYNGR1	251.922	-0.866742	9.63935e-07	DOWN
SYNGR2	1049.82	0.502077	1.49959e-05	UP
SYNPO	1218.74	-1.26911	3.8993e-36	DOWN
SYPL2	262.3	2.02832	6.09337e-32	UP
SYT11	1042.78	-0.645046	8.13243e-10	DOWN
SYT12	459.553	1.28648	1.11113e-19	UP
SYT7	234.962	1.43463	4.17366e-16	UP
SYTL2	488.034	-1.09618	2.95358e-16	DOWN
SYTL5	592.217	0.5473	6.57882e-05	UP
TAF4B	415.176	1.74477	9.35604e-34	UP
TANC1	823.524	0.780997	5.15734e-10	UP
TARBP1	199.443	0.94663	8.32324e-07	UP
TBC1D2	179.353	-0.860924	6.70068e-05	DOWN
TBC1D30	186.188	0.871306	4.13429e-05	UP
TBC1D8	636.746	0.714424	2.05174e-08	UP
TBX15	196.684	-0.686919	0.00113422	DOWN
TBX3	388.359	-1.01604	6.08414e-12	DOWN
TCEA3	28.9168	0.755589	0.0208709	UP
TCEAL2	100.603	-0.851387	0.000656538	DOWN
TDRD7	167.724	-0.686495	0.00170218	DOWN
TEAD2	569.312	-0.755537	8.62358e-09	DOWN
TENM2	2584.92	-1.18069	1.90484e-39	DOWN
TENM4	192.498	0.547683	0.00943889	UP
TERT	30.813	1.58851	3.98509e-08	UP
TESC	46.8151	0.646696	0.0447662	UP
TFAP4	562.225	0.759278	1.78693e-08	UP
TFE3	1476.03	-0.624463	3.37415e-10	DOWN
TFEC	75.2204	0.920724	0.000829008	UP
TFR2	152.793	0.875712	4.59255e-05	UP
TFRC	3632.71	1.15836	1.012e-52	UP
TGFA	144.738	-0.538052	0.0252209	DOWN
TGFB1I1	245.508	-0.808856	1.24572e-05	DOWN
TGFB2	2260.15	-1.07227	9.02196e-38	DOWN
TGFBI	1008.53	-1.49872	3.99683e-42	DOWN
TGM1	502.513	0.709711	3.31496e-07	UP
TGM2	902.989	-0.842418	2.64691e-14	DOWN
THEM4	990.512	0.94299	1.08297e-19	UP
THEM6	412.07	0.934857	8.74654e-11	UP
THSD7B	431.553	1.37547	2.37832e-21	UP
TIAM2	1039.37	-0.508977	2.45199e-06	DOWN
TIGD4	44.2561	0.712856	0.027664	UP
TIPARP	553.568	0.53681	0.000135935	UP
TLCD2	429.913	-0.74573	1.57359e-06	DOWN
TLL1	26.7897	-0.829874	0.00959169	DOWN
TLN2	2124.02	-0.759591	4.47112e-16	DOWN
TLR1	64.5019	-0.668143	0.0252791	DOWN
TLX2	138.97	-0.857975	0.00012007	DOWN
TMCC2	283.531	-0.549079	0.00257528	DOWN
TMED7	1064.98	-0.503656	3.59092e-06	DOWN
TMEM100	161.482	-0.777517	0.000259085	DOWN
TMEM106B	780.78	-0.561313	3.05156e-06	DOWN
TMEM150A	161.16	-0.598212	0.00723611	DOWN
TMEM158	301.893	0.965488	8.82105e-09	UP
TMEM161A	339.588	0.55279	0.00113422	UP
TMEM173	101.372	0.831984	0.000836471	UP
TMEM184A	438.104	-0.73924	3.77417e-07	DOWN
TMEM187	110.167	0.528675	0.0493415	UP
TMEM200A	116.801	-0.872413	0.000225675	DOWN
TMEM200C	469.878	-1.28974	4.95649e-21	DOWN
TMEM201	886.318	0.514619	5.41004e-06	UP
TMEM205	343.313	-0.640755	0.00015139	DOWN
TMEM229B	92.8341	0.701673	0.00808571	UP
TMEM231	513.657	0.564471	4.48829e-05	UP
TMEM246	527.509	0.80825	1.54002e-09	UP
TMEM249	114.589	0.541055	0.0403762	UP
TMEM255A	309.435	1.20492	5.37077e-14	UP
TMEM255B	93.0038	-0.696439	0.00857273	DOWN
TMEM30A	1719.79	0.635119	6.59982e-10	UP
TMEM33	1647.06	0.917542	6.18076e-24	UP
TMEM38A	205.584	0.546676	0.00824751	UP
TMEM38B	303.312	0.685055	7.02461e-05	UP
TMEM52	125.027	1.00614	2.65886e-05	UP
TMEM52B	30.2401	0.890922	0.00467229	UP
TMEM56	529.236	0.738784	7.4057e-07	UP
TMEM63C	312.444	1.61189	5.929e-24	UP
TMEM87B	369.946	-0.507418	0.00222618	DOWN
TMEM91	110.013	0.563573	0.0379403	UP
TMEM92	83.0578	-0.848017	0.00141856	DOWN
TMOD2	185.719	0.731229	0.000484845	UP
TMPO-AS1	162.737	-0.70907	0.00110148	DOWN
TMTC3	752.553	-0.704856	1.45295e-07	DOWN
TNC	3168.59	-0.590943	1.82435e-13	DOWN
TNFAIP3	363.149	0.790787	2.72638e-06	UP
TNFAIP6	37.8679	-2.04645	3.72864e-13	DOWN
TNFAIP8L1	758.475	-0.544388	6.07382e-06	DOWN
TNFRSF8	258.576	1.76597	1.74147e-24	UP
TNIK	458.437	-1.16122	6.08111e-16	DOWN
TNNT2	488.36	0.792488	4.44936e-08	UP
TNPO1	3652.45	0.523181	2.3408e-11	UP
TOMM40L	796.065	0.580485	8.52551e-07	UP
TOR1B	637.585	-1.39006	1.57436e-30	DOWN
TOX	32.4774	-1.02523	0.000832355	DOWN
TOX3	27.0588	-0.772026	0.0177767	DOWN
TP53INP1	370.044	0.574895	0.00113422	UP
TPM1	1966.12	-0.541657	2.91081e-09	DOWN
TRAF1	620.301	1.32864	1.02838e-27	UP
TRAF3IP1	363.214	0.704591	8.33916e-06	UP
TRG-AS1	69.0064	1.79147	6.05427e-12	UP
TRIB1	1370.37	0.622388	8.34779e-11	UP
TRIB3	1120.8	0.820902	1.68184e-15	UP
TRIL	172.867	-0.95187	3.22695e-06	DOWN
TRIM14	1011.42	0.560053	1.51961e-07	UP
TRIM29	117.571	0.733524	0.00276329	UP
TRIM36	200.007	0.689018	0.0006307	UP
TRIM47	958.457	0.542524	1.41299e-05	UP
TRIM69	148.771	-0.767151	0.000590365	DOWN
TRIQK	285.565	0.547445	0.00227914	UP
TRPA1	439.009	1.35915	3.51659e-20	UP
TSC22D3	363.143	0.768613	5.87661e-07	UP
TSHZ1	504.184	1.46743	1.10123e-28	UP
TSHZ3	351.968	-1.02623	2.54956e-11	DOWN
TSPAN10	89.3043	-0.858425	0.000918806	DOWN
TSPAN11	151.514	1.21039	4.45006e-08	UP
TSPAN2	242.739	-0.800409	1.34563e-05	DOWN
TSPAN31	301.012	-0.564658	0.00119703	DOWN
TSPAN5	1290.67	-0.59546	1.52435e-09	DOWN
TSPAN7	163.192	1.81393	6.23303e-19	UP
TSPEAR	80.0763	0.709551	0.0120263	UP
TSPYL5	2182.78	0.758592	3.94163e-20	UP
TTC30A	222.552	-0.614976	0.00306554	DOWN
TTC38	432.577	-0.870144	2.58668e-09	DOWN
TTC8	444.05	0.582412	7.50565e-05	UP
TTLL11	65.4181	0.626192	0.0382544	UP
TTLL12	2145.5	0.539292	4.26461e-10	UP
TTLL2	27.49	0.910036	0.00377469	UP
TTLL7	91.4885	-0.561349	0.0444587	DOWN
TTYH1	264.979	-0.97097	5.73032e-08	DOWN
TTYH2	376.757	0.868835	7.73373e-09	UP
TTYH3	2264.91	-0.548835	2.56794e-10	DOWN
TUFT1	1299.89	-0.639233	1.12239e-10	DOWN
TVP23B	304.545	-0.883871	1.47976e-07	DOWN
TWIST2	218.86	1.58848	1.73133e-17	UP
TXLNB	31.9217	0.821577	0.00997115	UP
TXNDC16	154.515	-0.765403	0.000851976	DOWN
TXNIP	712.653	2.42303	2.33098e-78	UP
TXNRD3	77.2944	0.819631	0.00265721	UP
TYSND1	528.566	0.935281	5.22482e-12	UP
TYW1B	169.111	0.66767	0.00198551	UP
UACA	1359.45	-0.555423	3.9788e-07	DOWN
UAP1L1	398.429	-0.860136	4.55017e-09	DOWN
UBALD1	179.322	0.595746	0.00532948	UP
UBE2G1	1154.06	-0.509789	8.64197e-07	DOWN
UBE2H	718.305	-0.501065	9.06737e-05	DOWN
UGDH	637.732	-0.858249	2.30252e-11	DOWN
UMAD1	367.746	0.993067	4.70429e-11	UP
UNC13D	1532.14	-0.529893	3.13255e-08	DOWN
UNC5B	497.167	0.780009	1.48468e-08	UP
UNC5B-AS1	55.8278	1.02095	0.000335213	UP
UNC5C	124.358	-0.579453	0.0241332	DOWN
UNC5D	108.099	0.915114	0.000143618	UP
USP36	1514.72	0.628789	2.0107e-11	UP
USP37	1580.59	0.597998	3.98182e-08	UP
USP51	367.514	-0.553545	0.000717022	DOWN
VAMP1	419.028	0.52625	0.000623456	UP
VAMP8	85.3365	-0.636322	0.023787	DOWN
VASH2	140.03	1.04586	1.97627e-06	UP
VCAN	33.1671	-0.705852	0.0323584	DOWN
VEGFA	1261.66	0.617273	4.26063e-10	UP
VEGFC	161.873	-1.25051	2.43597e-09	DOWN
VGLL2	56.2336	-0.659138	0.0325181	DOWN
VMA21	1213.21	-1.59391	2.57146e-53	DOWN
VPS18	1176.07	-0.552546	1.06828e-07	DOWN
VPS54	824.428	-0.517818	1.30768e-05	DOWN
VSIG10L	183.873	0.528823	0.0159692	UP
VSTM1	188.802	0.628516	0.00279787	UP
VWA5A	151.395	-0.558861	0.0162535	DOWN
VWA5B2	117.8	-0.877543	0.000208852	DOWN
WDFY1	1636.54	-0.73764	5.56024e-15	DOWN
WDR36	1868.4	0.706724	4.43376e-13	UP
WDR81	639.769	-0.574688	8.86775e-06	DOWN
WDTC1	301.598	-0.510701	0.00431295	DOWN
WFS1	1009.67	0.708794	2.69216e-11	UP
WIPF1	94.8768	-0.570127	0.0441235	DOWN
WNK2	98.3244	0.64707	0.0155445	UP
WNT10B	318.935	0.60386	0.000421925	UP
WNT3	345.327	0.573889	0.000430205	UP
WNT5A	308.377	-0.955934	1.2855e-08	DOWN
WNT5B	114.789	-1.80186	3.51846e-15	DOWN
WNT7B	136.956	-0.998163	6.70805e-06	DOWN
WSCD1	294.464	0.938644	2.6001e-08	UP
WTAPP1	48.7494	0.696678	0.0293799	UP
WWTR1	412.799	-0.818389	7.22159e-08	DOWN
XDH	136.669	-0.746129	0.00139282	DOWN
XK	88.2906	0.725013	0.0111742	UP
XKR4	26.6066	-0.702901	0.0344341	DOWN
XKR5	147.493	0.60902	0.00863715	UP
XYLT1	327.823	-1.56575	1.36222e-22	DOWN
YPEL1	135.104	-0.688975	0.0030491	DOWN
YPEL2	434.454	-0.536996	0.000742502	DOWN
YPEL5	633.475	-1.33203	9.25701e-28	DOWN
ZBED2	86.1001	0.789995	0.00449832	UP
ZBTB26	307.729	-0.620942	0.000263991	DOWN
ZBTB32	75.5384	0.673836	0.0177392	UP
ZBTB46	246.043	-0.739553	6.35418e-05	DOWN
ZBTB7A	462.53	-0.614971	3.10985e-05	DOWN
ZC3H12C	861.047	0.561362	2.41854e-05	UP
ZC3H8	451.35	0.547729	0.000195581	UP
ZCCHC24	429.364	-1.47322	5.14262e-25	DOWN
ZDHHC23	1521.86	0.750868	2.13054e-13	UP
ZDHHC9	546.811	0.816792	3.87049e-10	UP
ZER1	304.49	-0.527564	0.0032532	DOWN
ZFP30	1612.66	0.875796	1.46254e-16	UP
ZFP36L1	1711.62	-0.503612	5.90787e-08	DOWN
ZFP69B	556.437	-0.600175	9.51985e-06	DOWN
ZFYVE1	430.096	-0.84077	6.83516e-09	DOWN
ZHX2	208.6	-1.39082	4.5382e-13	DOWN
ZMIZ1	670.841	-0.999589	2.95358e-16	DOWN
ZMPSTE24	1290.53	0.582358	3.19752e-09	UP
ZMYM5	357.684	-0.645664	4.63064e-05	DOWN
ZMYND11	675.997	0.715665	5.88743e-09	UP
ZNF112	402.21	-0.507872	0.00117737	DOWN
ZNF185	1096.89	-0.50786	1.60961e-06	DOWN
ZNF217	1247.2	-0.526093	1.30077e-06	DOWN
ZNF221	428.844	-0.550357	0.000886516	DOWN
ZNF225	295.799	-0.567539	0.00148494	DOWN
ZNF230	238.441	-0.827502	8.4579e-06	DOWN
ZNF234	675.772	-0.662857	2.30291e-07	DOWN
ZNF235	261.407	-0.567898	0.00308622	DOWN
ZNF239	1008.16	0.619609	6.83516e-09	UP
ZNF28	972.1	-0.928599	7.35741e-17	DOWN
ZNF280C	316.584	-0.838771	1.68347e-06	DOWN
ZNF30	369.628	0.869526	1.44e-08	UP
ZNF324B	237.139	0.709643	0.000127633	UP
ZNF34	254.624	-0.508679	0.00767034	DOWN
ZNF365	646.626	-0.893898	2.64881e-13	DOWN
ZNF367	1735.89	0.590904	1.91595e-10	UP
ZNF385A	161.345	-0.866523	6.6287e-05	DOWN
ZNF446	174.276	0.53271	0.0165376	UP
ZNF449	352.735	-0.536267	0.00136172	DOWN
ZNF45	1192.9	-0.541266	1.50995e-07	DOWN
ZNF467	89.4098	-0.651541	0.0187554	DOWN
ZNF468	815.763	-0.601214	5.06698e-06	DOWN
ZNF470	405.586	0.63837	2.19692e-05	UP
ZNF485	567.888	0.508644	0.000171994	UP
ZNF503	155.926	-0.735876	0.00109658	DOWN
ZNF512B	739.433	1.03397	1.63079e-17	UP
ZNF521	172.156	-0.527164	0.0219399	DOWN
ZNF542P	2003.18	-0.530984	9.926e-10	DOWN
ZNF550	745.992	0.781844	5.30294e-11	UP
ZNF584	627.224	0.687298	5.1162e-08	UP
ZNF607	258.07	1.18726	2.66578e-11	UP
ZNF608	1720.24	-0.694476	6.47738e-13	DOWN
ZNF692	612.923	0.633054	9.02086e-07	UP
ZNF70	747.255	-0.56888	1.06417e-05	DOWN
ZNF704	2584.11	1.79364	2.19169e-91	UP
ZNF75D	74.1296	-0.735891	0.00992304	DOWN
ZNF77	187.831	-0.813776	6.76072e-05	DOWN
ZNF813	476.845	-0.5077	0.00101916	DOWN
ZNF835	230.741	1.19651	2.6197e-11	UP
ZNF844	249.869	-0.720257	0.000232076	DOWN
ZNF860	412.883	-0.799214	8.78094e-08	DOWN
ZSCAN2	566.794	-0.545492	4.3863e-05	DOWN
ZSCAN26	773.079	-0.635665	1.41013e-07	DOWN

## Sheet: siRAD21_OHT_48h
gene symbol	baseMean	log2FC	padj	DEG
A1BG	221.628	-0.605925	0.000490594	DOWN
A2M-AS1	72.1568	-1.60567	1.02448e-08	DOWN
A4GALT	59.2233	-0.765382	0.012413	DOWN
AACS	496.531	-0.529023	1.5467e-05	DOWN
AACSP1	150.325	-0.945899	1.0775e-05	DOWN
AADAC	13.7513	0.966027	0.0383741	UP
AADACP1	108.51	1.10102	1.0401e-06	UP
AAK1	1338.8	-1.24086	5.7479e-29	DOWN
AAMDC	103.39	-0.97413	5.81739e-05	DOWN
AASDHPPT	896.075	-0.626943	4.65437e-09	DOWN
AATF	1097.98	0.515128	1.88973e-09	UP
ABCA1	266.212	-1.35084	1.78509e-15	DOWN
ABCA17P	118.433	-0.619916	0.0147449	DOWN
ABCA2	481.626	-0.887342	3.27833e-09	DOWN
ABCA3	335.14	3.758	5.45668e-123	UP
ABCA7	73.3468	-1.47073	2.34872e-07	DOWN
ABCB1	443.73	1.9909	3.16645e-60	UP
ABCB10	551.554	0.561611	1.19414e-06	UP
ABCB4	91.9196	-1.37178	4.36617e-08	DOWN
ABCB9	774.383	-1.3845	3.3035e-41	DOWN
ABCC1	539.832	0.74749	2.75808e-07	UP
ABCC2	57.9965	1.0092	0.000491063	UP
ABCC3	184.32	-0.656307	0.000820389	DOWN
ABCC4	921.089	0.992451	8.00684e-27	UP
ABCC5	1506.63	1.05429	1.65284e-26	UP
ABCC6	24.6612	-1.51301	0.000213839	DOWN
ABCC6P2	5.42392	-0.998693	0.040344	DOWN
ABCD1	266.08	-1.11893	3.28808e-12	DOWN
ABCD4	363.24	-0.572209	6.30365e-05	DOWN
ABCF2	963.419	0.601133	4.96924e-10	UP
ABCG2	48.5763	1.38518	9.4632e-06	UP
ABCG4	20.4169	-1.14514	0.00995962	DOWN
ABHD17A	318.006	-0.972771	9.01185e-12	DOWN
ABHD4	467.099	-0.528867	2.96818e-05	DOWN
ABHD8	264.993	-0.960704	4.3789e-10	DOWN
ABI2	1528.53	-0.626048	2.98147e-14	DOWN
ABI3	250.231	-0.810387	4.5882e-07	DOWN
ABLIM2	40.9932	1.32559	5.84487e-05	UP
ABLIM3	294.604	-1.22654	3.5853e-15	DOWN
ABR	792.962	-1.06808	7.11357e-22	DOWN
ABRA	10.2387	1.37261	0.00355801	UP
ABT1	705.985	0.547043	1.86497e-07	UP
ACAA2	668.423	-0.525966	5.81867e-07	DOWN
ACACB	78.9385	-0.740482	0.00833083	DOWN
ACADM	538.367	-1.26292	4.70818e-28	DOWN
ACAN	118.628	-1.27973	3.40844e-07	DOWN
ACBD4	193.489	0.588187	0.00343243	UP
ACBD5	693.837	0.517377	6.95797e-07	UP
ACBD7	459.056	-0.950036	5.61303e-15	DOWN
ACER2	209.418	1.24436	1.99778e-14	UP
ACHE	247.397	1.68634	2.18992e-28	UP
ACKR3	199.137	-3.93871	1.94349e-52	DOWN
ACOT8	192.848	-0.688129	0.000142732	DOWN
ACOX1	1346.58	-0.52163	1.45808e-09	DOWN
ACP2	413.777	-0.720671	3.21372e-08	DOWN
ACRC	152.667	2.06515	3.54767e-24	UP
ACSF2	177.724	-2.25248	4.08339e-28	DOWN
ACSL1	792.906	0.867738	7.09922e-20	UP
ACSL5	41.5597	1.25845	0.00014668	UP
ACSM3	25.0742	1.27035	0.00111319	UP
ACSM4	19.7512	1.19087	0.00534974	UP
ACSS3	122.527	-1.05631	2.16532e-06	DOWN
ACTA2	113.465	1.02652	1.81236e-06	UP
ACTBL2	199.123	0.916938	8.16189e-07	UP
ACTC1	8.19216	1.52899	0.00112276	UP
ACTL10	49.7804	-0.743907	0.0372894	DOWN
ACTN2	41.4011	1.77029	6.58147e-08	UP
ACTR3B	17.8698	1.01832	0.0224327	UP
ACTR5	415.802	0.78464	2.15934e-09	UP
ACVR1	293.311	-0.942529	7.41207e-09	DOWN
ACYP2	126.985	0.775794	0.000503947	UP
ADAM22	226.859	0.731217	5.91613e-06	UP
ADAM23	204.532	0.519103	0.0102245	UP
ADAMTS10	292.046	-0.962791	6.25254e-09	DOWN
ADAMTS12	1317.48	0.858316	3.35108e-25	UP
ADAMTS15	86.8412	-2.78937	2.85775e-20	DOWN
ADAMTS16	311.123	-0.86207	5.56845e-09	DOWN
ADAMTS17	204.749	1.93339	2.50035e-30	UP
ADAMTS2	66.6158	-0.685174	0.0212909	DOWN
ADAMTS5	13.4882	-1.0139	0.0352615	DOWN
ADAMTS8	28.3562	0.920975	0.0167168	UP
ADAMTS9	83.6649	1.51485	1.00441e-09	UP
ADAMTS9-AS2	8.35312	1.38647	0.00344632	UP
ADAP2	16.9539	-1.1183	0.0135602	DOWN
ADARB1	496.09	1.2214	6.65356e-25	UP
ADAT1	595.867	-1.03945	7.22949e-21	DOWN
ADAT2	305.704	1.28502	1.5643e-20	UP
ADAT3	76.0691	-0.640106	0.0243934	DOWN
ADCK1	126.939	0.755836	0.000357883	UP
ADCK3	591.516	1.44448	1.88441e-40	UP
ADCY10	21.9464	1.04725	0.0130713	UP
ADCY5	47.1782	-0.753554	0.0263872	DOWN
ADCY8	37.3016	1.24178	0.000321326	UP
ADCYAP1R1	619.749	4.4018	1.15247e-209	UP
ADD2	55.4094	-0.83144	0.00843628	DOWN
ADD3	1454	-0.795	1.88031e-23	DOWN
ADGRA2	447.569	-0.947013	1.87489e-13	DOWN
ADGRA3	1493	0.561478	4.92842e-13	UP
ADGRB1	344.366	1.0892	3.22624e-12	UP
ADGRB2	1128.55	-0.726137	5.01438e-13	DOWN
ADGRE1	85.6247	1.57212	4.27119e-10	UP
ADGRF5	60.5493	1.57807	1.34234e-08	UP
ADGRG1	435.848	-2.65238	7.00111e-23	DOWN
ADGRL2	1687.58	-0.585541	1.95377e-13	DOWN
ADGRL3	642.969	-2.65349	1.91368e-92	DOWN
ADGRL4	66.993	-2.38919	9.96418e-15	DOWN
ADGRV1	856.198	-1.99676	3.23265e-64	DOWN
ADM	76.2852	1.2787	4.50708e-07	UP
ADORA1	366.308	-0.998608	4.17303e-13	DOWN
ADORA2A	25.2831	-0.847089	0.0424203	DOWN
ADPGK	974.014	1.18087	1.2073e-37	UP
ADPGK-AS1	30.0807	0.801392	0.0393837	UP
ADRA1B	207.752	-0.532873	0.00328353	DOWN
ADRB2	285.39	0.501714	0.00102447	UP
ADSS	720.382	0.668056	6.9571e-10	UP
ADTRP	142.935	0.842408	2.90388e-05	UP
AFAP1L1	858.407	1.04488	1.62076e-29	UP
AFAP1L2	30.9216	1.04735	0.00520188	UP
AFF2	61.3109	-1.54494	5.80734e-07	DOWN
AFF4	3807.28	-0.640972	3.2066e-20	DOWN
AFG3L2	1369.7	0.614315	1.06538e-14	UP
AGA	238.058	-0.591368	0.000540166	DOWN
AGAP2	207.84	-1.40982	1.946e-13	DOWN
AGAP6	238.178	0.592371	0.000357903	UP
AGBL1	8.16002	1.14108	0.0190354	UP
AGK	432.884	0.904951	4.6952e-13	UP
AGO4	207.427	-1.13637	5.8039e-10	DOWN
AGPAT5	1516.26	0.63874	5.11921e-14	UP
AGPAT9	275.54	0.82579	3.84245e-08	UP
AGT	19.8976	-1.21491	0.00489257	DOWN
AGTPBP1	758.077	0.517766	4.25703e-07	UP
AGXT2	11.7237	2.56391	1.00593e-08	UP
AHCTF1	2100.6	0.562443	6.69267e-14	UP
AHCTF1P1	586.725	0.648902	1.60135e-09	UP
AHCYL2	130.142	-0.873599	4.49592e-05	DOWN
AHI1	782.947	0.955021	1.19805e-23	UP
AHNAK2	4657.7	-1.66891	1.12182e-129	DOWN
AHSA1	889.665	0.645255	1.73572e-12	UP
AIDA	763.853	-1.42466	1.76129e-44	DOWN
AIM1	153.561	-1.05188	8.80769e-08	DOWN
AIM1L	80.4993	1.899	2.40238e-12	UP
AJUBA	1788.22	-0.652566	9.43268e-17	DOWN
AK2	2261.77	0.715527	6.7844e-22	UP
AK4	1749.29	0.955555	2.40385e-35	UP
AK5	165.734	0.811961	1.23425e-05	UP
AKAP1	1307.5	0.897429	9.19862e-28	UP
AKAP12	3169.71	-0.626956	2.69146e-18	DOWN
AKAP5	449.555	-1.37492	1.19808e-28	DOWN
AKAP6	128.893	0.644747	0.0023266	UP
AKIP1	402.085	-0.849351	6.64653e-11	DOWN
AKR1C4	15.79	0.925718	0.0438375	UP
AKR7A2P1	89.6002	0.806922	0.00128198	UP
ALCAM	4141.49	0.673498	7.21014e-23	UP
ALDH1A1	5.38902	-1.28771	0.00545756	DOWN
ALDH1L1	216.831	-0.575585	0.000761773	DOWN
ALDH1L2	229.115	0.802311	1.11706e-06	UP
ALDH5A1	272.494	-0.586518	0.000185818	DOWN
ALG1	415.487	0.872428	1.103e-11	UP
ALG1L9P	105.476	0.562403	0.0237856	UP
ALG2	778.742	-0.518902	6.42117e-07	DOWN
ALKBH1	492.751	0.527802	2.94261e-05	UP
ALKBH2	389.729	0.884951	1.36526e-11	UP
ALKBH7	281.744	-0.610865	8.59894e-05	DOWN
ALKBH8	656.945	-0.870563	1.9324e-16	DOWN
ALOX12B	19.6804	1.48935	0.000296152	UP
ALOX12P2	31.1175	-0.786776	0.0474733	DOWN
ALOX5	389.459	0.857367	1.60973e-10	UP
ALOX5AP	26.0563	-1.29457	0.00137631	DOWN
ALOXE3	35.8897	1.95117	2.63595e-08	UP
ALPK1	443.183	-0.721089	5.57298e-09	DOWN
ALPK2	1677.74	0.681639	1.29943e-19	UP
ALPL	65.2536	-0.716529	0.0261656	DOWN
ALS2CL	292.818	2.56213	7.43226e-64	UP
ALS2CR11	23.0935	-0.962307	0.0223382	DOWN
ALX4	19.0474	-1.29641	0.00278539	DOWN
AMDHD2	378.675	-0.541687	0.000102125	DOWN
AMER1	1417.05	0.559775	2.7119e-11	UP
AMOT	547.218	-0.803634	1.05212e-10	DOWN
AMPH	178.77	-1.08373	8.05676e-09	DOWN
AMTN	15.6841	-1.43122	0.00140869	DOWN
AMZ2	870.038	0.87259	1.29601e-19	UP
AMZ2P1	243.951	1.06708	6.46604e-12	UP
ANGEL1	591.565	0.805161	5.44485e-13	UP
ANGEL2	647.773	1.0144	1.80087e-22	UP
ANGPT1	35.5156	-0.821752	0.0282843	DOWN
ANGPTL2	138.661	-0.638366	0.0039321	DOWN
ANK3	198.28	-0.679295	0.000133796	DOWN
ANKEF1	206.851	1.02079	1.18378e-09	UP
ANKFY1	716.083	-0.656649	4.63585e-10	DOWN
ANKH	906.068	1.17499	3.4489e-34	UP
ANKMY1	136.961	0.63495	0.00269998	UP
ANKRA2	237.205	0.746716	2.842e-06	UP
ANKRD13A	413.261	-0.631806	2.57349e-06	DOWN
ANKRD13B	571.285	0.894361	1.20645e-13	UP
ANKRD13C	874.963	0.535053	1.52268e-08	UP
ANKRD20A5P	387.338	0.961869	2.88962e-13	UP
ANKRD20A8P	805.16	-0.529686	6.16136e-05	DOWN
ANKRD27	1337.54	0.786541	1.78334e-22	UP
ANKRD30BP2	143.925	0.501097	0.0212167	UP
ANKRD31	39.3259	0.819578	0.0191442	UP
ANKRD32	445.798	-0.557568	7.53997e-06	DOWN
ANKRD34A	211.509	0.906462	3.95707e-08	UP
ANKRD36BP1	170.631	-1.53401	9.90092e-16	DOWN
ANKRD37	40.6915	0.987561	0.00312082	UP
ANKRD42	224.392	0.822813	7.60292e-07	UP
ANKRD46	389.499	1.36485	7.41378e-28	UP
ANKRD6	170.297	1.45202	5.81919e-15	UP
ANKRD9	178.899	-0.649944	0.00101234	DOWN
ANKS6	1142.9	0.995346	7.35796e-27	UP
ANO1	33.093	-1.05446	0.00497888	DOWN
ANO10	372.825	-0.719787	1.85349e-07	DOWN
ANO2	256.85	0.644855	9.47304e-05	UP
ANO8	126.819	-0.636348	0.00491978	DOWN
ANXA10	174.588	-0.843801	7.6664e-06	DOWN
ANXA9	32.694	-0.955559	0.0114936	DOWN
AOX1	937.019	0.96069	1.20296e-20	UP
AP1AR	732.752	0.525161	1.13449e-06	UP
AP1S3	307.887	0.752598	1.63088e-07	UP
APAF1	551.922	-0.884907	2.7084e-14	DOWN
APBA1	83.4083	-1.67878	1.08432e-09	DOWN
APC2	295.59	-0.526293	0.000978214	DOWN
APH1B	407.401	-0.867341	4.04483e-11	DOWN
APLF	59.4408	-0.783879	0.0132169	DOWN
APLN	26.4296	3.01702	2.77564e-14	UP
APLP1	346.641	-0.772899	1.40145e-06	DOWN
APOBEC3F	228.918	-1.02141	2.07848e-09	DOWN
APOBEC3H	33.7213	1.60261	4.83167e-06	UP
APOD	11.7469	-1.10805	0.0214559	DOWN
APOL6	775.187	-0.609869	5.31445e-09	DOWN
APOLD1	317.098	-0.615032	6.18912e-05	DOWN
APTX	589.034	0.73744	9.76492e-11	UP
AQP6	30.3847	-0.904911	0.022727	DOWN
AR	411.682	-0.580719	0.000176062	DOWN
ARC	1079.67	1.50151	1.18484e-46	UP
AREG	13.8017	1.26634	0.00512968	UP
ARFGEF3	674.463	1.46798	1.75448e-44	UP
ARG2	785.672	0.568912	4.71967e-09	UP
ARHGAP10	420.247	0.602809	1.27273e-05	UP
ARHGAP19	463.48	-0.511246	6.98249e-05	DOWN
ARHGAP20	81.8968	1.02966	4.39812e-05	UP
ARHGAP22	166.269	3.22898	7.56029e-57	UP
ARHGAP28	678.378	-1.02954	1.1291e-22	DOWN
ARHGAP29	2085.33	-1.86625	2.98323e-135	DOWN
ARHGAP30	141.732	0.846377	4.06783e-05	UP
ARHGAP31	789.646	-1.17493	1.78806e-31	DOWN
ARHGAP32	633.85	-0.545838	6.20458e-05	DOWN
ARHGAP35	2147.73	-0.664648	1.63615e-16	DOWN
ARHGAP6	62.5944	1.9582	1.79918e-12	UP
ARHGDIB	142.5	1.19545	1.60528e-08	UP
ARHGEF1	670.696	-0.739222	2.70597e-12	DOWN
ARHGEF10L	310.007	-0.753917	1.22714e-06	DOWN
ARHGEF16	132.866	0.730167	0.000839698	UP
ARHGEF26	377.916	-0.679836	4.94727e-07	DOWN
ARHGEF28	529.184	0.828308	2.12653e-13	UP
ARHGEF3	435.008	-0.876729	1.83824e-12	DOWN
ARHGEF33	21.6129	-1.03623	0.0203165	DOWN
ARHGEF37	27.7965	-1.27441	0.00145355	DOWN
ARHGEF40	2248.08	-1.55008	8.95445e-98	DOWN
ARHGEF6	70.5846	-0.912192	0.00120377	DOWN
ARID1A	1206.09	-0.816393	0.00266797	DOWN
ARID3A	302.845	0.827302	4.34112e-09	UP
ARID5A	803.551	0.599328	2.77294e-10	UP
ARID5B	2464.45	-0.781924	1.50491e-28	DOWN
ARL14	326.312	2.12209	7.52592e-46	UP
ARL15	264.213	-0.928729	7.65923e-09	DOWN
ARL3	233.399	-0.839047	2.30824e-07	DOWN
ARL4A	1217.31	0.710383	9.05848e-17	UP
ARL4C	1573.54	-3.16939	1.55812e-242	DOWN
ARL4D	77.8392	-0.73351	0.00951484	DOWN
ARL8A	325.056	-0.643288	8.00906e-06	DOWN
ARMC3	14.0911	0.956646	0.0406757	UP
ARMC6	719.922	0.568546	6.06178e-08	UP
ARMCX2	1622.11	-0.517897	5.20595e-10	DOWN
ARMCX5	360.755	-0.517772	0.000210034	DOWN
ARNT2	252.411	-0.623733	0.00016662	DOWN
ARNTL2	954.729	-0.5088	3.33044e-07	DOWN
ARPIN	378.557	-0.78105	4.2762e-09	DOWN
ARRB1	848.202	1.30906	2.72197e-38	UP
ARRB2	442.067	0.584554	2.5606e-06	UP
ARRDC2	484.307	0.937547	2.32281e-15	UP
ARRDC3	730.109	-0.808297	0.038296	DOWN
ARRDC4	216.103	1.97772	2.03346e-30	UP
ARSA	421.44	-0.573257	0.000179474	DOWN
ARSB	470.059	-0.749322	1.55319e-09	DOWN
ARSI	420.289	-1.17376	3.27276e-17	DOWN
ASAP1	866.071	-0.54602	7.44192e-07	DOWN
ASAP3	458.162	-1.4343	1.03008e-28	DOWN
ASB13	572.183	1.48296	2.16463e-37	UP
ASB16	78.9014	-1.04189	0.000175355	DOWN
ASB16-AS1	193.16	-0.741157	4.24838e-05	DOWN
ASB8	479.915	-1.19379	3.97483e-21	DOWN
ASCC3	3045.13	0.551749	4.97032e-16	UP
ASCL3	7.42902	-1.16704	0.0160385	DOWN
ASF1B	642.726	-0.527164	8.90296e-07	DOWN
ASIC2	15.1581	1.18115	0.00896856	UP
ASPH	2820.09	0.696938	3.42487e-25	UP
ASTL	13.0357	1.92774	1.62387e-05	UP
ATAD3A	460.892	0.654721	2.23002e-07	UP
ATAD3B	757.139	0.670326	9.885e-12	UP
ATE1	317.115	-0.637077	1.42562e-05	DOWN
ATF3	904.882	0.952333	0.0126853	UP
ATF7	245.038	-1.01325	3.44744e-08	DOWN
ATF7IP	1367.61	-0.691639	2.33529e-16	DOWN
ATF7IP2	65.639	-1.29026	1.17225e-05	DOWN
ATG10	145.896	-0.896774	1.15178e-05	DOWN
ATG16L1	869.211	0.58305	8.31003e-10	UP
ATG16L2	280.135	0.964313	2.57481e-10	UP
ATG2B	489.696	0.738707	1.51848e-10	UP
ATG4A	64.4352	-0.662998	0.0304676	DOWN
ATHL1	599.568	0.55124	1.16062e-05	UP
ATL1	342.911	-1.3772	4.47613e-23	DOWN
ATOH8	52.3579	-1.3283	0.000101404	DOWN
ATP10B	32.1041	-1.77246	3.41504e-06	DOWN
ATP10D	786.278	0.566422	3.57997e-09	UP
ATP1A3	87.0817	1.53697	1.48693e-10	UP
ATP1B1	1002.87	0.529753	2.19016e-09	UP
ATP2A3	27.6887	-0.981884	0.01503	DOWN
ATP2B4	1233.36	-1.44876	1.00224e-55	DOWN
ATP6V0C	69.2273	-0.589928	0.0453503	DOWN
ATP6V0E2-AS1	68.1926	2.21844	3.32336e-16	UP
ATP6V1B1	147.951	0.945362	2.46365e-06	UP
ATP6V1C2	119.06	1.05694	5.34391e-07	UP
ATP6V1E2	165.435	1.08757	1.71925e-09	UP
ATP7A	694.197	-0.640513	5.8105e-09	DOWN
ATP8A1	597.456	0.980418	1.3605e-19	UP
ATP8B4	85.3392	3.03071	7.23911e-31	UP
ATR	1199.6	0.714125	4.03772e-18	UP
ATRNL1	194.841	-0.985347	2.76101e-08	DOWN
ATXN1	1091.52	-0.515275	1.47649e-07	DOWN
ATXN7L1	148.405	-0.540109	0.0123209	DOWN
ATXN7L2	726.809	0.594979	4.64892e-09	UP
AURKAPS1	208.595	1.04255	1.48665e-10	UP
AUTS2	383.207	-1.06101	5.59591e-12	DOWN
AVPI1	406.85	1.35633	6.04374e-27	UP
AXIN1	841.949	0.639187	7.26575e-12	UP
AXIN2	635.559	-0.596362	5.24049e-05	DOWN
AXL	2926.09	-1.2298	9.64284e-74	DOWN
AZIN2	108.112	0.557232	0.0176616	UP
B3GALNT1	566.121	0.768239	3.32351e-12	UP
B3GALT1	27.3873	-1.0198	0.010872	DOWN
B3GALT5	84.2055	1.39261	3.93531e-08	UP
B3GALT5-AS1	40.0707	2.12389	1.51827e-10	UP
B3GALT6	474.73	0.714111	2.03582e-09	UP
B3GAT1	100.754	-1.35289	1.58601e-08	DOWN
B3GAT3	343.187	0.934679	3.72649e-12	UP
B3GNT3	85.8521	-1.35118	1.841e-07	DOWN
B3GNT9	50.6148	-0.768045	0.0199892	DOWN
B3GNTL1	227.123	0.862104	1.75323e-07	UP
B4GALNT1	613.14	-0.954897	1.15108e-16	DOWN
B4GALNT3	81.8483	0.946821	0.000225609	UP
B4GALT5	1725.45	0.532232	1.29411e-12	UP
B4GALT6	176.958	0.714627	0.000188757	UP
B4GALT7	484.839	0.867062	2.11383e-14	UP
BAAT	49.4599	-0.759222	0.0211234	DOWN
BACH2	396.187	-0.862511	6.60989e-09	DOWN
BAG1	500.04	1.2299	5.32206e-26	UP
BAGE	59.9973	0.622336	0.0385718	UP
BAIAP2-AS1	1186.19	-1.04428	1.74685e-33	DOWN
BAIAP3	123.067	-0.858031	0.000117702	DOWN
BARX2	33.8439	-1.38833	0.000198513	DOWN
BATF2	87.9671	1.54413	5.11273e-09	UP
BATF3	224.615	1.77135	1.77814e-24	UP
BAZ2A	1654.55	-0.536281	1.77804e-07	DOWN
BAZ2B	2157.22	-1.00499	3.6698e-38	DOWN
BBC3	588.749	1.10589	8.51328e-20	UP
BBOX1	5.19853	-1.03584	0.0290209	DOWN
BBS7	646.774	0.815525	8.16022e-15	UP
BBX	2263.89	-0.611448	3.77922e-18	DOWN
BCAR1	1560.17	-0.866599	1.11574e-21	DOWN
BCAR3	573.91	-0.600949	3.9625e-07	DOWN
BCAS4	198.794	-0.84685	4.63773e-06	DOWN
BCL2A1	19.5157	1.89648	4.26211e-06	UP
BCL2L11	520.661	-0.500097	2.30693e-05	DOWN
BCL2L13	1172.83	0.761687	1.44494e-19	UP
BCL3	44.6324	-0.791196	0.024195	DOWN
BCL7A	232.983	-0.934897	5.87266e-08	DOWN
BCL7B	563.578	0.726059	6.87752e-10	UP
BCL9	920.366	-0.896581	4.20925e-15	DOWN
BCORL1	78.0196	-0.817967	0.00918278	DOWN
BCRP2	4.88751	1.0205	0.0354482	UP
BCS1L	601.563	0.562067	7.8421e-07	UP
BDH1	364.502	1.16321	9.66484e-17	UP
BDH2	152.804	-1.05132	2.20256e-07	DOWN
BDKRB1	20.9129	1.87574	4.8756e-06	UP
BDKRB2	19.2676	-2.30639	1.06671e-07	DOWN
BEAN1	65.063	-1.6282	2.83457e-08	DOWN
BEND5	33.9784	-1.25002	0.000971169	DOWN
BEST1	72.8829	0.947227	0.000532928	UP
BEST3	42.4076	0.866202	0.0106491	UP
BEX1	741.634	0.625416	4.33452e-10	UP
BEX2	234.46	1.04166	2.96978e-11	UP
BFSP1	37.7075	1.04769	0.00246811	UP
BHLHB9	146.196	-0.697063	0.00064716	DOWN
BHLHE41	553.749	-0.801437	5.04803e-10	DOWN
BICC1	271.694	-1.02652	4.41264e-10	DOWN
BICD2	1565.29	1.68592	8.18938e-15	UP
BIK	112.469	1.26235	1.80728e-08	UP
BIRC3	881.052	1.43801	7.34516e-34	UP
BIRC7	20	-1.33683	0.00215441	DOWN
BLCAP	1084.85	0.896322	3.88136e-25	UP
BLK	31.3533	2.02579	1.73893e-08	UP
BLMH	1325.06	0.629666	3.68454e-15	UP
BLOC1S2	787.374	0.500243	8.61522e-07	UP
BMF	352.724	-3.50889	2.15698e-75	DOWN
BMP2	306.091	1.11073	6.15403e-15	UP
BMP2K	422.654	-0.59927	2.11203e-06	DOWN
BMP6	158.22	1.06833	2.19239e-08	UP
BMP7	399.944	-0.617742	5.52206e-06	DOWN
BMPR2	1324.44	-0.505144	2.00035e-08	DOWN
BNC2	1106.93	-0.881139	7.98969e-22	DOWN
BNIP3	422.429	0.525471	5.27058e-05	UP
BNIP3L	1699.63	-1.27176	1.28323e-57	DOWN
BOC	302.69	0.970987	7.37305e-11	UP
BPIFB4	25.2818	-1.46725	0.000376106	DOWN
BPNT1	269.815	-0.800964	1.85347e-07	DOWN
BPTF	2576.62	-0.518706	6.53538e-11	DOWN
BRCC3	672.149	0.50984	7.81442e-07	UP
BRD3	227.535	-0.59828	0.00203236	DOWN
BRIP1	1597.4	-0.788139	3.02211e-17	DOWN
BROX	407.441	-0.728661	1.39639e-08	DOWN
BSN	122.089	1.17149	4.26016e-08	UP
BTBD16	6.89902	1.14435	0.0186778	UP
BTBD9	452.01	-0.573794	2.8335e-06	DOWN
BTG2	1455.23	1.23944	1.16961e-54	UP
BTG4	17.2254	1.0347	0.023966	UP
BTN2A2	256.342	-0.5485	0.00174266	DOWN
BTN3A1	223.347	-0.696908	3.10125e-05	DOWN
BZRAP1	13.2521	-1.48472	0.00125672	DOWN
C10orf10	533.6	-1.0689	1.84173e-05	DOWN
C10orf11	17.6064	-1.49433	0.000662001	DOWN
C10orf2	668.381	0.710596	5.32885e-12	UP
C10orf25	105.197	-0.81344	0.000757877	DOWN
C10orf88	222.668	0.565284	0.00363794	UP
C10orf95	23.3624	1.40275	0.000429923	UP
C11orf16	33.7789	-1.00463	0.00746374	DOWN
C11orf24	1039.62	0.623952	1.07156e-12	UP
C11orf30	933.709	-0.535414	1.58339e-07	DOWN
C11orf44	72.6782	-0.592314	0.0392985	DOWN
C11orf45	307.417	-1.22319	2.03413e-14	DOWN
C11orf80	187.419	-0.732773	0.000162014	DOWN
C11orf86	22.589	2.11044	1.72243e-07	UP
C12orf29	259.494	0.726235	1.91489e-06	UP
C12orf4	587.621	-0.945717	1.21295e-16	DOWN
C12orf45	151.512	0.672468	0.00128198	UP
C12orf5	1206.21	0.52697	1.1232e-09	UP
C12orf66	208.183	0.517916	0.00305499	UP
C12orf73	88.7351	0.672609	0.0083646	UP
C12orf76	156.995	1.50098	2.06845e-15	UP
C14orf132	673.099	-1.80567	3.31236e-61	DOWN
C14orf159	299.775	-0.521821	0.000569514	DOWN
C14orf28	263.657	1.08952	6.50104e-12	UP
C14orf79	115.847	1.26397	5.37986e-09	UP
C15orf26	4.94541	1.01617	0.0320047	UP
C15orf41	266.728	0.988416	3.32872e-10	UP
C15orf52	1406.58	-0.918098	1.85779e-25	DOWN
C15orf54	13.9602	-1.65814	0.000262636	DOWN
C15orf59	108.353	-1.41723	6.29745e-09	DOWN
C16orf46	60.52	1.00999	0.000404603	UP
C16orf70	608.806	0.597304	1.62378e-08	UP
C16orf74	102.063	1.26323	4.70736e-08	UP
C17orf51	1212.48	0.854133	1.69037e-24	UP
C17orf82	100.21	1.04544	7.78645e-06	UP
C17orf96	30.6928	1.03723	0.00555535	UP
C18orf54	456.063	-1.30136	1.69565e-25	DOWN
C19orf12	1063.56	1.19325	3.37005e-40	UP
C19orf40	130.715	-0.54544	0.0128861	DOWN
C19orf44	176.122	0.996347	4.42135e-08	UP
C19orf45	13.9609	1.2309	0.00653087	UP
C19orf57	50.59	-0.867915	0.00971316	DOWN
C19orf60	386.543	-0.510063	0.000137867	DOWN
C1orf106	329.308	-2.52629	5.01762e-55	DOWN
C1orf109	724.755	0.840563	1.07591e-16	UP
C1orf145	54.9019	-1.50942	1.04299e-06	DOWN
C1orf21	313.317	-0.670359	5.90383e-06	DOWN
C1orf56	107.514	-1.09098	2.84423e-06	DOWN
C1orf61	119.978	3.22019	6.63395e-44	UP
C1QL4	134.186	-0.896954	2.32957e-05	DOWN
C1QTNF2	173.761	-0.865783	1.19928e-05	DOWN
C1QTNF3	36.0523	-1.06876	0.00341029	DOWN
C1QTNF8	22.737	2.03543	4.79277e-07	UP
C1QTNF9B-AS1	7.68686	1.0189	0.0395463	UP
C1R	223.393	-1.82332	1.63372e-25	DOWN
C20orf196	33.814	-0.892287	0.0174683	DOWN
C20orf197	34.4761	1.78591	3.10909e-07	UP
C20orf24	151.078	-0.982139	7.3917e-07	DOWN
C21orf58	558.44	-0.615936	2.64023e-07	DOWN
C2CD2	396.15	1.33508	2.46306e-24	UP
C2CD2L	94.6482	0.581636	0.0193799	UP
C2CD4C	210.369	-1.2443	7.67437e-13	DOWN
C2orf16	130.377	-0.721051	0.00176933	DOWN
C2orf44	1089.77	0.613378	8.88122e-13	UP
C2orf54	21.5686	-0.900789	0.0404851	DOWN
C2orf72	97.9057	-1.55524	2.67944e-10	DOWN
C2orf81	69.8122	0.75554	0.00715299	UP
C3	75.4848	-1.26994	5.71596e-06	DOWN
C3orf67	158.763	-0.966091	9.00284e-07	DOWN
C3orf70	246.52	-0.839698	2.92816e-07	DOWN
C4BPB	40.8694	0.893845	0.00946231	UP
C4orf26	59.6273	0.862174	0.00385484	UP
C4orf32	538.681	1.45128	3.17184e-40	UP
C4orf33	77.3792	-0.743407	0.00733831	DOWN
C4orf36	28.7093	2.00088	5.8302e-08	UP
C4orf46	656.74	-0.664053	2.31916e-09	DOWN
C4orf48	78.3224	-0.632566	0.0222405	DOWN
C5orf24	980.857	0.513785	2.99834e-08	UP
C5orf30	662.734	1.14032	4.42112e-25	UP
C5orf42	1025.31	-0.743567	8.66142e-16	DOWN
C5orf46	157.879	-2.16074	6.5231e-25	DOWN
C6orf118	22.4974	1.17242	0.00396155	UP
C6orf15	282.104	-0.816452	1.35791e-07	DOWN
C6orf223	25.2763	1.28423	0.000960122	UP
C6orf47	612.359	-0.613337	1.32854e-08	DOWN
C7	41.002	-0.994324	0.00434884	DOWN
C7orf60	366.225	-0.672982	5.13137e-07	DOWN
C8orf4	79.3856	0.864896	0.00157557	UP
C8orf48	139.924	-1.21979	5.62759e-09	DOWN
C9orf114	651.418	0.567918	6.99627e-08	UP
C9orf117	91.552	0.889626	0.000230201	UP
C9orf135	27.0612	-2.35123	6.86908e-09	DOWN
C9orf172	44.5107	-0.969748	0.00436342	DOWN
C9orf3	411.523	-0.617111	1.7746e-06	DOWN
C9orf40	344.475	-1.10119	1.51432e-13	DOWN
C9orf41	731.552	0.810233	3.66562e-16	UP
C9orf47	95.7702	-0.878117	0.00110017	DOWN
C9orf84	784.926	-0.977379	2.06025e-19	DOWN
CA10	18.1211	1.95584	3.08466e-06	UP
CA12	1167.59	0.823943	9.40385e-19	UP
CA13	421.707	0.538172	4.10389e-05	UP
CA2	215.942	2.59654	5.33732e-53	UP
CA8	49.5033	1.22484	0.000100484	UP
CAB39L	73.8269	-0.765465	0.0063363	DOWN
CABP7	88.9581	-2.33203	1.17512e-17	DOWN
CACFD1	503.074	-1.01062	6.77215e-17	DOWN
CACNA1A	44.6917	-1.52915	5.9105e-06	DOWN
CACNA1C	79.3229	0.643154	0.0153704	UP
CACNA1G	61.8611	-1.92702	2.85293e-10	DOWN
CACNA2D1	283.263	1.25291	4.06012e-18	UP
CACNA2D4	275.243	0.600404	6.69758e-05	UP
CACNB1	308.322	-0.58039	0.000308188	DOWN
CACNB2	194.72	-0.566684	0.0020806	DOWN
CACNB4	520.229	1.77376	4.52342e-51	UP
CACNG6	56.1685	-1.92846	9.0971e-10	DOWN
CACNG7	52.7193	-1.53937	1.20596e-06	DOWN
CACTIN	406.051	0.592719	2.19611e-06	UP
CAD	1779.21	0.530128	0.00514683	UP
CADM1	973.678	0.71897	6.1887e-15	UP
CAGE1	27.7263	1.22735	0.00141578	UP
CALB1	24.4319	1.96961	6.16491e-07	UP
CALHM2	167.847	0.856297	8.65422e-06	UP
CALML6	7.16584	1.15586	0.0173725	UP
CALN1	1033.29	-0.666748	3.798e-13	DOWN
CAMK2D	1041.22	-1.29753	4.30215e-43	DOWN
CAMK2N1	336.117	-1.19052	1.18857e-16	DOWN
CAMK2N2	239.903	-0.806506	2.42072e-06	DOWN
CAMK4	323.566	-0.521296	0.000300107	DOWN
CAMKK2	700.77	0.722296	7.70888e-11	UP
CAMKMT	113.545	1.2278	1.46645e-08	UP
CAMKV	442.099	4.92115	8.63864e-179	UP
CAMSAP3	61.507	-0.789336	0.0088113	DOWN
CAP2	465.738	-0.697573	7.46915e-08	DOWN
CAPN1	809.64	-0.913113	3.04297e-20	DOWN
CAPN10	410.45	0.503072	6.58501e-05	UP
CAPN5	229.894	-1.70926	3.04776e-20	DOWN
CAPN6	13.2096	1.31455	0.0038336	UP
CAPRIN2	566.92	-0.514271	2.6576e-05	DOWN
CAPZA2	926.709	0.78557	5.15152e-17	UP
CARD11	291.508	-0.755484	6.20755e-07	DOWN
CARD16	21.4507	1.36142	0.000760977	UP
CARD6	303.419	-0.558866	0.000425822	DOWN
CARS2	303.304	0.623784	1.40828e-05	UP
CASC10	409.236	-0.622621	6.76572e-06	DOWN
CASC15	101.988	-2.13422	3.97561e-17	DOWN
CASD1	638.224	-0.632101	5.3341e-08	DOWN
CASKIN1	175.446	1.8845	7.76719e-26	UP
CASP2	384.429	-0.614731	1.23707e-05	DOWN
CASP3	678.772	-0.848132	2.20285e-14	DOWN
CASP6	219.856	-1.08122	2.01285e-10	DOWN
CASP9	191.052	-0.541875	0.00359529	DOWN
CASZ1	145.864	-1.47535	1.2729e-12	DOWN
CATSPERG	56.3388	0.81947	0.00751658	UP
CAV1	1313.42	-0.825648	3.11441e-19	DOWN
CBFA2T2	560.965	-0.774096	2.08553e-10	DOWN
CBL	1142.25	-0.839468	3.48906e-13	DOWN
CBLB	172.803	-0.98545	2.03962e-07	DOWN
CBLN2	19.2146	-1.60712	0.000196189	DOWN
CBLN3	52.7487	-0.768879	0.0189459	DOWN
CBR3	18.2193	-1.13206	0.01194	DOWN
CBWD1	186.023	0.571687	0.00219367	UP
CBWD2	204.644	0.567188	0.00109105	UP
CBWD3	293.552	0.798312	3.06912e-08	UP
CBX8	317.694	-0.504205	0.000710659	DOWN
CC2D2A	575.116	0.63073	8.94948e-09	UP
CCBE1	550.116	-0.616742	2.73837e-07	DOWN
CCDC102A	297.128	-0.827248	2.64347e-08	DOWN
CCDC109B	168.574	-0.702318	0.000263673	DOWN
CCDC113	244.879	1.42395	2.02835e-20	UP
CCDC115	466.734	0.752573	3.11779e-09	UP
CCDC13	15.4025	0.927046	0.045116	UP
CCDC136	251.293	1.80353	7.54288e-26	UP
CCDC144B	1106.54	0.740769	1.52941e-18	UP
CCDC148	120.331	1.87159	2.999e-19	UP
CCDC176	162.123	1.00075	9.54329e-08	UP
CCDC181	132.57	0.961073	2.22322e-06	UP
CCDC184	89.2129	0.972615	5.19874e-05	UP
CCDC186	426.494	-0.759924	1.75862e-08	DOWN
CCDC23	146.968	-0.679181	0.000828311	DOWN
CCDC25	1480.94	0.654779	1.52558e-16	UP
CCDC3	780.781	0.535747	6.52735e-08	UP
CCDC51	528.347	0.518513	5.82632e-05	UP
CCDC53	115.064	-0.510914	0.038296	DOWN
CCDC59	331.847	0.589211	2.45554e-05	UP
CCDC64	298.895	1.01042	3.28465e-11	UP
CCDC69	318.516	-1.51412	2.7131e-24	DOWN
CCDC7	40.2181	-1.02777	0.00352676	DOWN
CCDC74A	103.986	-0.658259	0.00829031	DOWN
CCDC78	181.184	1.01371	1.42004e-08	UP
CCDC82	406.205	-0.591774	2.2429e-05	DOWN
CCDC85A	86.8112	-2.59092	9.05025e-20	DOWN
CCDC85C	1821.36	0.543064	1.56061e-12	UP
CCDC88A	2374.96	-0.532252	5.33688e-14	DOWN
CCDC9	163.671	-0.513014	0.0116704	DOWN
CCHCR1	628.833	-0.572204	2.76774e-07	DOWN
CCIN	106.245	-1.83175	4.30073e-13	DOWN
CCKAR	10.3613	-1.96199	1.82575e-05	DOWN
CCL2	272.733	-0.536782	0.000967329	DOWN
CCL20	61.4422	1.0696	0.00014402	UP
CCL24	27.5968	-2.82821	2.07658e-11	DOWN
CCL3	33.7524	2.34651	2.74271e-10	UP
CCL4	18.3037	1.67442	6.41477e-05	UP
CCM2	594.053	-0.557825	4.17597e-07	DOWN
CCM2L	51.3243	-1.0374	0.00124872	DOWN
CCNB3	137.838	0.989712	1.21847e-06	UP
CCND2	6763.4	0.782095	2.77943e-43	UP
CCNDBP1	391.868	0.525975	4.67688e-05	UP
CCNE2	480.101	-0.694951	1.7555e-07	DOWN
CCNJ	663.095	-0.780643	9.64796e-13	DOWN
CCNO	96.1608	0.770381	0.0025645	UP
CCR1	13.7015	-2.14253	1.98919e-06	DOWN
CCR3	6.59342	-1.33653	0.00465731	DOWN
CD109	1297.52	-0.760464	5.51472e-20	DOWN
CD163L1	385.595	1.49434	9.21459e-31	UP
CD1D	86.1753	1.14583	7.60254e-06	UP
CD200	37.1826	-0.830446	0.0244109	DOWN
CD207	7.58566	-1.48333	0.00157889	DOWN
CD22	48.0091	-1.00863	0.00236916	DOWN
CD247	30.3786	2.21712	4.66466e-09	UP
CD300E	15.5596	0.962382	0.0350307	UP
CD34	55.7917	-1.77287	1.20438e-08	DOWN
CD37	138.144	-1.72343	4.77457e-14	DOWN
CD3EAP	471.244	0.703121	4.63363e-09	UP
CD47	436.899	-0.727633	6.13262e-09	DOWN
CD53	13.079	1.85225	3.37702e-05	UP
CD55	547.541	1.45014	8.74614e-41	UP
CD7	6.64845	-1.33647	0.00465544	DOWN
CD83	478.49	0.927658	4.02376e-15	UP
CD96	66.593	-1.314	6.47437e-06	DOWN
CDC25C	394.777	-0.590622	7.89197e-06	DOWN
CDC37L1	304.568	0.586274	5.83806e-05	UP
CDC42	1948.37	-0.510921	5.80212e-12	DOWN
CDC42EP2	436.134	0.648587	1.85152e-07	UP
CDC42EP3	1265.42	-0.551757	5.63794e-11	DOWN
CDC42EP4	1491.29	-0.577466	4.63308e-13	DOWN
CDC42EP5	32.9414	-1.26398	0.00067579	DOWN
CDCA2	1480.35	-0.637678	8.36523e-15	DOWN
CDCA7	332.536	-0.510015	0.00140963	DOWN
CDH10	44.37	1.35308	4.35257e-05	UP
CDH11	310.734	-2.21768	1.10391e-44	DOWN
CDH12	132	-2.31712	9.45854e-24	DOWN
CDH13	664.579	0.971028	8.76081e-20	UP
CDH15	24.1404	-1.05331	0.0137892	DOWN
CDH18	339.049	-0.547692	9.56468e-05	DOWN
CDH19	4.69093	-0.982834	0.0385597	DOWN
CDH22	30.2488	2.61102	2.21541e-12	UP
CDH24	955.393	0.745223	1.78311e-14	UP
CDH3	6.78061	-1.34953	0.00424082	DOWN
CDH6	87.0081	-2.18039	5.96684e-16	DOWN
CDHR5	74.5394	-0.791282	0.0117192	DOWN
CDK15	36.5175	-2.22273	2.57287e-09	DOWN
CDK18	338.739	0.9874	1.04146e-11	UP
CDK20	137.443	0.881867	8.89977e-06	UP
CDK5	116.532	-0.888251	0.000107936	DOWN
CDKL1	175.846	1.20881	7.72302e-12	UP
CDKN1A	2307.51	0.58421	3.31453e-17	UP
CDKN1C	128.234	-0.669841	0.00230689	DOWN
CDKN2B	67.2097	-2.02064	1.411e-11	DOWN
CDKN2C	674.726	-1.11335	2.78883e-22	DOWN
CDKN2D	140.664	-0.815118	0.000186006	DOWN
CDON	347.974	-0.548891	0.000166231	DOWN
CDPF1	258.373	0.511824	0.0016489	UP
CDS2	1122.98	-0.697977	1.73729e-15	DOWN
CDSN	138.803	-0.692625	0.00116882	DOWN
CDX2	44.6305	0.8483	0.00968146	UP
CEBPD	108.162	0.513108	0.0339517	UP
CEBPZOS	835.877	0.562665	5.04927e-09	UP
CECR2	413.062	-0.548667	6.79027e-05	DOWN
CECR5	628.243	0.69727	1.90494e-10	UP
CECR6	28.3578	-1.56422	9.62955e-05	DOWN
CECR7	179.365	0.545132	0.00500211	UP
CELF3	31.0221	0.980283	0.00798635	UP
CELF5	19.0982	-1.09252	0.0127115	DOWN
CELSR2	396.741	-0.781775	0.0162883	DOWN
CELSR3	1478.01	0.652081	0.00387892	UP
CENPE	1839.29	-0.747977	7.9361e-24	DOWN
CENPI	527.547	-1.09118	1.72932e-21	DOWN
CENPL	735.343	-0.509908	7.04647e-07	DOWN
CENPP	105.869	0.750998	0.00197016	UP
CENPT	710.459	0.614691	2.77088e-09	UP
CENPU	618.049	-1.26934	8.14582e-27	DOWN
CEP131	426.949	-0.811967	3.54099e-10	DOWN
CEP164	794.28	0.637835	6.19926e-11	UP
CEP170	1726.06	-0.809255	1.08438e-26	DOWN
CEP19	64.8472	-0.79763	0.0077822	DOWN
CEP250	1261.79	-0.772882	1.31659e-15	DOWN
CEP295NL	37.9669	-1.01023	0.0046899	DOWN
CEP350	2487.46	-0.6876	2.1542e-22	DOWN
CEP57L1	209.669	-0.566307	0.00239669	DOWN
CEP70	419.064	-0.957709	8.03982e-14	DOWN
CEP83	357.586	0.637961	5.39733e-06	UP
CEP85L	933.095	0.911053	1.58286e-24	UP
CERS1	36.5854	1.01233	0.00455669	UP
CERS4	152.679	-1.19862	1.45911e-09	DOWN
CES1P2	7.92703	1.26964	0.00814927	UP
CES2	1031.29	1.00305	3.32993e-29	UP
CFAP57	30.9603	1.04111	0.00509497	UP
CFAP97	1423	0.904401	1.03272e-24	UP
CFD	56.4306	-1.0888	0.000976127	DOWN
CFH	20.8913	1.61388	9.34099e-05	UP
CFI	36.1385	-0.779789	0.0378631	DOWN
CFLAR-AS1	65.3047	1.04179	0.000488168	UP
CGN	340.877	-0.88413	2.08553e-10	DOWN
CGNL1	194.993	-0.941031	1.0348e-07	DOWN
CGREF1	336.408	1.41832	1.6879e-25	UP
CHAC1	362.639	0.714063	1.12801e-07	UP
CHAD	9.57566	-0.986842	0.0464251	DOWN
CHAF1B	293.064	-0.55584	0.000507125	DOWN
CHCHD4	350.125	0.847745	1.19053e-10	UP
CHCHD6	204.895	0.702419	3.37588e-05	UP
CHCHD7	524.604	0.550969	1.17509e-06	UP
CHD5	248.051	-0.833359	2.054e-06	DOWN
CHD6	1760.69	-0.778603	1.48852e-24	DOWN
CHD7	2246.67	0.738658	2.12935e-16	UP
CHD9	1683.98	-0.536614	4.37551e-11	DOWN
CHEK2	521.575	1.01756	2.61208e-20	UP
CHGA	13.4735	1.00022	0.0383726	UP
CHGB	156.83	1.64615	1.03537e-18	UP
CHI3L1	27.6717	-1.4856	0.000348277	DOWN
CHI3L2	39.0516	-1.0921	0.00188478	DOWN
CHIC2	275.584	0.746372	1.24415e-05	UP
CHMP1B	1174.59	0.512283	2.50672e-08	UP
CHMP2B	780.709	-0.517043	2.55059e-07	DOWN
CHMP4C	211.628	0.739535	1.12959e-05	UP
CHN1	109.739	-1.54543	5.87462e-11	DOWN
CHPT1	403.669	1.15737	9.8679e-21	UP
CHRD	80.6124	-1.56615	5.02388e-09	DOWN
CHRM4	63.8213	-0.794256	0.00715132	DOWN
CHRNA3	84.9362	-1.02812	0.000130979	DOWN
CHRNB2	189.839	2.50299	3.8106e-44	UP
CHST1	118.307	-1.02092	2.49942e-05	DOWN
CHST11	299.948	0.514381	0.0006825	UP
CHST12	431.268	-0.522876	4.67579e-05	DOWN
CHST3	2806.61	0.656797	7.60084e-18	UP
CHST6	587.387	-0.599203	1.10677e-07	DOWN
CHTF18	712.089	-0.502809	7.43028e-06	DOWN
CHURC1	616.791	0.659634	2.20716e-09	UP
CIB2	272.127	-1.04249	9.76044e-11	DOWN
CIC	1283.73	-0.648694	0.021264	DOWN
CIPC	1790.96	0.670394	2.27564e-20	UP
CIRH1A	610.2	0.587725	1.86398e-07	UP
CISH	109.612	1.31054	2.58174e-09	UP
CIT	1492.25	-0.658478	1.90094e-15	DOWN
CKAP2L	1012.9	-0.660826	2.35303e-13	DOWN
CKMT1A	44.547	0.71175	0.0345587	UP
CKMT1B	59.9166	1.06395	0.000293005	UP
CLASP1	2066	-0.576379	9.14403e-15	DOWN
CLCF1	214.743	-0.869281	2.96005e-07	DOWN
CLCN2	219.626	0.620627	0.000452003	UP
CLCN4	363.219	-0.969277	5.67879e-12	DOWN
CLCN5	680.649	0.991536	3.4166e-22	UP
CLCN6	508.644	0.541545	1.53589e-05	UP
CLCN7	693.683	0.687053	3.41286e-09	UP
CLDN1	208.21	-1.95248	6.78876e-26	DOWN
CLDN4	389.567	-1.1471	1.20441e-17	DOWN
CLEC2A	5.89015	1.18484	0.0129613	UP
CLEC2B	244.153	-0.648087	6.91332e-05	DOWN
CLEC7A	67.0559	-0.695949	0.0199189	DOWN
CLGN	54.3698	-1.3061	2.95686e-05	DOWN
CLIC5	48.605	1.96055	1.55378e-10	UP
CLIP2	1040.19	-1.03656	4.94055e-27	DOWN
CLIP3	234.972	-1.12513	1.90466e-08	DOWN
CLMN	405.327	0.730721	5.45613e-09	UP
CLMP	88.4012	-1.19704	2.21017e-06	DOWN
CLOCK	2577.47	-0.504636	4.97305e-13	DOWN
CLPB	1114.6	0.604905	6.6176e-12	UP
CLSPN	1739.02	-0.653375	7.06043e-18	DOWN
CLSTN2	156.966	-0.901561	1.85444e-05	DOWN
CLSTN3	626.545	-1.19455	4.55496e-23	DOWN
CLUAP1	620.737	0.684022	7.70483e-10	UP
CLUH	1726.71	0.824307	2.63581e-17	UP
CLYBL	65.6578	1.06903	9.52861e-05	UP
CMBL	302.808	0.900337	1.90748e-10	UP
CMC1	145.738	0.59982	0.00681988	UP
CMC4	99.2374	-0.559649	0.0249625	DOWN
CMIP	362.992	0.554707	0.000975601	UP
CMKLR1	18.4865	-1.88229	1.76306e-05	DOWN
CMPK2	28.1274	-0.970693	0.0146325	DOWN
CNEP1R1	489.781	-0.764976	9.54784e-11	DOWN
CNIH3	196.029	-2.54968	8.42231e-37	DOWN
CNKSR2	270.82	0.946224	1.58345e-10	UP
CNNM1	56.1828	0.809041	0.00978497	UP
CNNM3	825.78	0.628857	6.76e-11	UP
CNOT3	434.897	-0.614321	0.000142732	DOWN
CNP	1618.06	-0.501678	2.27606e-10	DOWN
CNRIP1	343.812	0.535087	0.00018604	UP
CNTLN	303.469	-0.790717	8.00492e-08	DOWN
CNTN1	294.712	-2.54483	1.18308e-50	DOWN
CNTN3	42.9423	2.16673	4.51401e-11	UP
CNTN4	58.8816	-0.690933	0.0254555	DOWN
CNTN5	10.9127	1.08449	0.023399	UP
CNTNAP1	305.119	1.1575	2.75338e-14	UP
CNTNAP2	256.86	-1.95085	6.91768e-32	DOWN
CNTNAP3	141.825	-0.569177	0.0105478	DOWN
CNTNAP4	48.3132	-1.19847	0.000274935	DOWN
COA7	937.524	0.993057	1.32927e-26	UP
COBL	682.282	0.522097	4.00361e-06	UP
COBLL1	606.846	1.08548	1.96013e-25	UP
COG6	277.054	-1.09195	8.12223e-12	DOWN
COL11A1	845.791	-1.62242	1.92378e-57	DOWN
COL13A1	369.162	1.87137	3.03533e-46	UP
COL14A1	16.8895	-1.26658	0.0046899	DOWN
COL17A1	147.817	1.66489	8.2081e-18	UP
COL19A1	21.1148	1.51114	0.000187117	UP
COL1A1	1826.33	-0.986326	0.0127206	DOWN
COL22A1	277.691	-1.28932	6.70347e-15	DOWN
COL2A1	15.5015	-1.23575	0.00662618	DOWN
COL4A2-AS1	11.2963	-0.976346	0.0470029	DOWN
COL4A4	44.6686	-0.764109	0.0315059	DOWN
COL4A5	180.448	-1.19026	1.12032e-10	DOWN
COL5A1	707.224	-1.45182	0.000221985	DOWN
COL5A2	1232.81	-1.5712	1.77785e-63	DOWN
COL6A2	1378.3	-0.560869	1.06891e-07	DOWN
COL6A3	2474.25	-1.31855	6.52513e-57	DOWN
COL8A1	245.678	-0.527177	0.00212204	DOWN
COL9A2	368.236	-1.7642	1.61303e-36	DOWN
COLEC12	147.257	-0.965224	1.34108e-06	DOWN
COLGALT2	57.2595	1.61898	3.52752e-08	UP
COMMD2	469.804	-1.22879	1.61386e-23	DOWN
COMMD8	466.799	-1.09693	2.85384e-19	DOWN
COPG2	210.441	-0.597446	0.000777566	DOWN
COQ10A	274.26	0.754713	2.7792e-06	UP
COQ10B	712.732	0.664948	3.68351e-10	UP
CORO1A	92.5788	-1.55712	7.11636e-10	DOWN
CORO2B	203.996	-0.580754	0.00125963	DOWN
COX10	453.509	0.794494	1.88718e-09	UP
CPE	498.564	-0.996715	2.95705e-17	DOWN
CPED1	40.2207	-1.36011	0.000104347	DOWN
CPLX1	36.3616	2.31013	2.27936e-11	UP
CPLX2	64.5001	2.09404	2.30194e-13	UP
CPLX3	4.5339	1.56339	0.000444629	UP
CPNE2	467.064	-0.625968	3.86106e-07	DOWN
CPNE5	17.2298	1.11822	0.0119671	UP
CPNE7	5.09734	1.03899	0.0317165	UP
CPNE8	734.227	0.924386	1.64065e-19	UP
CPQ	57.0681	-0.960498	0.00156707	DOWN
CPS1	460.594	-1.64757	5.3998e-34	DOWN
CPT1A	120.575	0.542209	0.0188343	UP
CPT2	498.524	0.569459	9.79066e-07	UP
CPTP	284.615	-0.704563	3.02462e-06	DOWN
CR2	337.236	4.2466	8.99896e-135	UP
CRABP2	226.864	-0.899803	6.8244e-08	DOWN
CRACR2A	573.192	1.34114	8.25346e-36	UP
CREB1	1121.56	-0.522257	2.20622e-09	DOWN
CREB3L1	63.8585	-1.81047	1.50216e-09	DOWN
CREB3L2	357.092	-0.808195	9.51649e-08	DOWN
CREB3L4	226.594	-0.591403	0.000451118	DOWN
CREBL2	768.697	1.04037	9.07401e-25	UP
CREBRF	725.679	0.789303	0.0010633	UP
CREG1	624.216	0.560454	2.38371e-07	UP
CREM	529.202	0.705284	5.95941e-10	UP
CRHR1	33.0905	-1.47239	0.000131171	DOWN
CRIM1	2044.17	0.523763	1.25854e-12	UP
CRISPLD1	402.328	-2.48348	1.07835e-62	DOWN
CRLF1	56.0782	-0.725457	0.028358	DOWN
CRMP1	622.38	0.669811	8.07996e-10	UP
CROCCP3	164.908	-0.724509	0.000277562	DOWN
CRY2	730.403	0.547603	5.1724e-08	UP
CRYBA4	8.90192	-1.32644	0.00544248	DOWN
CRYBB1	10.5732	-1.5737	0.00072764	DOWN
CRYBG3	2024.29	0.714256	2.17687e-22	UP
CRYL1	50.0071	-1.2278	0.000131607	DOWN
CRYM-AS1	105.033	1.51256	1.23764e-11	UP
CSF1	292.624	0.709093	8.14602e-06	UP
CSF2	11.0656	-1.22523	0.0104862	DOWN
CSGALNACT1	104.63	-2.00527	1.95098e-15	DOWN
CSMD2	83.2445	-1.17987	7.6063e-06	DOWN
CSMD3	617.665	2.3497	2.32088e-101	UP
CSPG5	259.041	1.11527	9.15694e-14	UP
CSRNP3	54.859	-2.88484	7.1554e-17	DOWN
CSRP2	225.134	-0.833219	5.70248e-07	DOWN
CSRP3	91.5161	1.15322	1.03508e-06	UP
CSTA	108.732	0.907996	7.86766e-05	UP
CT62	3.50466	1.14024	0.010412	UP
CTAGE7P	45.1348	1.04856	0.00117634	UP
CTDSPL	659.914	-0.613274	4.86724e-09	DOWN
CTH	122.384	1.45443	2.48786e-12	UP
CTLA4	8.32841	-1.3993	0.003137	DOWN
CTNND1	96.2994	-1.05154	3.26084e-05	DOWN
CTNND2	28.865	-0.993123	0.0136259	DOWN
CTPS2	69.9664	-1.74429	1.1771e-09	DOWN
CTRL	65.1711	1.28518	2.15094e-06	UP
CTSD	977.307	-0.559895	1.14345e-07	DOWN
CTSF	117.065	-0.801255	0.000422088	DOWN
CTSH	165.12	-0.530293	0.00867182	DOWN
CTSK	41.6234	-0.742054	0.0497323	DOWN
CTSL	947.612	0.521941	3.43181e-08	UP
CTSV	526.121	-1.28896	1.64918e-28	DOWN
CTU2	523.022	0.532849	1.1973e-05	UP
CUL1	477.513	0.911033	9.06691e-15	UP
CUL7	1068.61	-0.681885	2.29142e-13	DOWN
CUTC	264.423	0.9678	6.45314e-10	UP
CUX1	1667.4	-0.587746	4.41768e-08	DOWN
CX3CL1	297.254	-2.23786	6.45088e-41	DOWN
CXCL3	28.7799	1.27381	0.00091192	UP
CXCL8	354.129	1.46353	2.43212e-05	UP
CXCR6	57.814	1.65941	5.71098e-09	UP
CXXC5	206.983	-1.50591	8.95475e-18	DOWN
CYB5D1	574.576	0.65866	2.03572e-08	UP
CYB5R1	448.869	0.673058	7.92093e-08	UP
CYB5RL	196.602	-0.585511	0.00161134	DOWN
CYFIP2	1175	0.517044	1.10917e-08	UP
CYGB	37.8272	0.988888	0.0087568	UP
CYLC1	3.69872	1.31678	0.00249115	UP
CYP11A1	28.3162	0.984257	0.0109353	UP
CYP1A1	76.505	0.671283	0.0120398	UP
CYP24A1	415.519	-1.47335	1.1617e-26	DOWN
CYP2J2	117.469	1.08587	5.26729e-07	UP
CYP2R1	617.721	0.747833	2.76981e-12	UP
CYP2S1	19.3065	-0.89686	0.0495854	DOWN
CYP2U1	89.6711	1.00428	3.26792e-05	UP
CYP39A1	26.9174	-2.25499	2.41554e-08	DOWN
CYP4F11	128.298	0.843141	4.33344e-05	UP
CYP4F2	13.9342	1.99517	7.11147e-06	UP
CYP4F3	29.5521	3.20199	1.326e-16	UP
CYP4F30P	167.147	-0.772336	0.000151214	DOWN
CYP4V2	135.104	0.514888	0.0227058	UP
CYS1	87.5433	-3.01484	4.44258e-24	DOWN
CYSTM1	264.523	0.659535	1.48282e-05	UP
CYYR1	56.7855	-1.66338	5.76341e-08	DOWN
D2HGDH	211.838	0.688208	6.56231e-05	UP
DAAM1	489.493	-0.750429	1.3183e-09	DOWN
DAB1	17.0288	-1.6125	0.000265316	DOWN
DAB2	735.671	-0.50933	2.88697e-06	DOWN
DAB2IP	699.153	-0.566304	4.01329e-07	DOWN
DACH2	33.0933	2.37049	2.68663e-11	UP
DACT1	901.305	-1.45236	1.24096e-50	DOWN
DAGLB	1116.06	0.567266	1.9208e-08	UP
DAPK2	70.7333	-0.826816	0.00546193	DOWN
DBF4B	526.842	-0.623684	8.68229e-08	DOWN
DBN1	2301.22	-0.561833	1.76731e-15	DOWN
DBNDD1	244.775	-0.99145	9.9781e-10	DOWN
DBP	511.144	-0.696946	3.57256e-08	DOWN
DBT	638.737	0.72758	1.89093e-12	UP
DCAF12L2	125.107	-0.890007	3.94053e-05	DOWN
DCAF17	663.61	1.02335	5.68125e-21	UP
DCAF4L1	101.236	1.33954	2.24059e-09	UP
DCBLD1	1519.9	-1.32324	3.98901e-61	DOWN
DCBLD2	3810.58	-0.673369	4.55214e-26	DOWN
DCC	103.57	2.46528	3.78415e-25	UP
DCDC2B	38.0282	-0.864763	0.0188351	DOWN
DCHS1	614.939	-1.05825	0.000808657	DOWN
DCHS2	1699.82	-1.51262	1.81574e-65	DOWN
DCLK1	846.182	3.0866	1.55608e-206	UP
DCLK2	66.5292	-1.04107	0.000248582	DOWN
DCP2	2905.82	-0.605116	2.99088e-18	DOWN
DCTPP1	463.617	0.60338	1.57893e-06	UP
DCUN1D2	580.87	0.5759	1.33931e-06	UP
DCUN1D5	780.976	0.664963	4.62293e-11	UP
DDAH1	869.668	-0.727817	1.15368e-14	DOWN
DDAH2	705.861	-0.856032	1.95875e-15	DOWN
DDC	15.0343	2.68229	9.16339e-10	UP
DDI2	224.701	0.838034	1.86024e-07	UP
DDIT3	356.286	0.958793	1.17262e-12	UP
DDIT4	1112.88	0.810723	9.91979e-20	UP
DDN	71.5868	1.05391	7.32919e-05	UP
DDR1	1159.47	-1.02142	3.70411e-27	DOWN
DDX10	1254.67	1.01157	1.88829e-36	UP
DDX11L2	45.2647	0.75705	0.0242029	UP
DDX28	553.693	1.06645	6.85879e-17	UP
DDX31	654.094	0.814379	1.932e-14	UP
DDX51	782.422	0.611503	2.11155e-09	UP
DECR2	300.428	0.995106	2.91424e-12	UP
DENND1A	410.004	0.89837	5.11853e-10	UP
DENND1B	343.385	-1.28488	1.69338e-19	DOWN
DENND3	568.762	0.859948	1.23746e-14	UP
DENND5B	893.585	-0.756171	3.43581e-16	DOWN
DENND6B	32.9862	0.959946	0.0100363	UP
DENR	1121.55	-0.627353	5.14821e-13	DOWN
DEPDC7	310.298	1.28668	1.16081e-19	UP
DEPTOR	42.9681	-1.00013	0.00431418	DOWN
DESI1	1140.1	1.15854	8.77514e-39	UP
DESI2	1537.04	-1.71366	1.96916e-95	DOWN
DET1	212.591	-0.618162	0.000464828	DOWN
DGAT2	403.3	1.42487	1.46425e-29	UP
DGKA	401.737	1.41336	4.13345e-28	UP
DGKD	2110.97	0.743444	3.77291e-23	UP
DGKE	533.126	1.23412	1.05205e-28	UP
DHDH	12.5316	-1.19101	0.012114	DOWN
DHODH	270.698	1.08165	5.13556e-12	UP
DHRS13	345.895	0.871039	2.25172e-10	UP
DHRS3	128.303	1.64449	4.8725e-16	UP
DHX32	707.615	0.644517	8.94751e-11	UP
DHX33	771.177	1.02526	8.86919e-27	UP
DHX37	885.253	0.865889	4.02994e-21	UP
DIAPH2	543.704	0.924555	2.59624e-16	UP
DIEXF	1702.57	0.598239	7.50703e-15	UP
DIMT1	678.134	0.700995	7.93885e-12	UP
DIO2	116.793	-1.46694	3.83969e-10	DOWN
DIP2A	461.43	-0.762229	2.67157e-09	DOWN
DIRAS2	20.098	-1.58335	0.000217906	DOWN
DIRC2	404.72	0.740039	4.13089e-09	UP
DISP1	130.217	-1.12736	2.30184e-07	DOWN
DISP2	234.572	0.573516	0.0044909	UP
DKC1	1447.9	0.52431	3.25568e-10	UP
DKFZp434J0226	96.5756	1.19297	2.3856e-07	UP
DKFZP586I1420	127.066	-0.773074	0.00033361	DOWN
DKK2	32.8689	1.7454	1.51525e-06	UP
DLC1	1569.13	-0.994669	3.80029e-31	DOWN
DLEU2	308.292	-0.509908	0.000577902	DOWN
DLEU7	73.8414	-1.76379	8.36595e-10	DOWN
DLG1-AS1	15.8558	-1.11182	0.0149548	DOWN
DLG2	116.891	-1.51912	4.18932e-11	DOWN
DLG3	222.403	-0.71929	2.0634e-05	DOWN
DLGAP1	127.882	1.74322	1.12537e-17	UP
DLGAP1-AS5	40.342	2.09904	1.79087e-10	UP
DLGAP4	522.804	-0.683764	2.15172e-08	DOWN
DLL3	88.4447	0.6916	0.00780924	UP
DMBT1	28.4644	2.33661	5.13624e-10	UP
DMRT1	39.7832	0.811697	0.0208838	UP
DMRTA1	328.43	-1.43057	1.14235e-21	DOWN
DMXL1	1548.98	-0.581902	7.97573e-14	DOWN
DMXL2	917.478	-0.718171	8.53074e-15	DOWN
DNA2	924.047	-0.686897	1.22288e-13	DOWN
DNAAF2	922.705	0.580612	1.64432e-10	UP
DNAAF3	283.106	1.30585	2.79607e-19	UP
DNAH17	191.613	0.562918	0.00221374	UP
DNAH17-AS1	86.0011	0.734611	0.00378613	UP
DNAH5	65.23	0.749948	0.0100588	UP
DNAH9	16.2494	-2.09283	2.28145e-06	DOWN
DNAJA3	990.042	0.662351	2.28426e-10	UP
DNAJA4	191.35	0.548947	0.00220339	UP
DNAJB2	1109.75	-0.739926	1.02065e-17	DOWN
DNAJB9	471.329	0.771754	4.47296e-11	UP
DNAJC1	591.977	-1.02897	9.0009e-20	DOWN
DNAJC11	376.694	0.566109	1.39608e-05	UP
DNAJC22	263.722	-1.33114	1.95445e-16	DOWN
DNAJC24	549.326	0.673651	2.81521e-09	UP
DNAJC25	142.814	0.614366	0.00252868	UP
DNAJC28	45.7392	-1.38482	2.7338e-05	DOWN
DNAJC3	1061.01	-0.586313	2.58128e-10	DOWN
DNAJC30	242.078	0.616743	0.000132517	UP
DNAJC4	201.035	-0.570669	0.00145994	DOWN
DNAJC5G	24.0871	1.34179	0.00074359	UP
DNAJC6	170.836	1.44348	9.20224e-16	UP
DNASE1	229.307	0.524981	0.00180946	UP
DNASE2	442.821	-1.09808	2.33318e-18	DOWN
DND1	290.163	0.682626	5.80192e-06	UP
DNHD1	705.286	0.595568	2.11437e-06	UP
DNM1	608.842	-0.827099	7.79611e-10	DOWN
DNM3	778.295	-1.24404	7.32411e-07	DOWN
DNM3OS	574.283	-1.69698	1.10303e-35	DOWN
DNMT3B	800.546	-0.565748	2.40073e-08	DOWN
DNPEP	1149.69	0.655755	4.64398e-15	UP
DOC2A	103.751	2.36535	4.67208e-24	UP
DOC2B	4.98817	-1.00748	0.0338142	DOWN
DOCK2	99.3154	-2.11328	2.78445e-16	DOWN
DOCK4	554.839	1.13852	1.08846e-25	UP
DOCK9	528.903	1.0078	7.50501e-20	UP
DOK1	557.226	-0.615505	1.10037e-07	DOWN
DOK5	68.4259	-0.789598	0.00869246	DOWN
DOK6	29.9621	-1.94335	5.33189e-07	DOWN
DPF1	63.7399	-0.726767	0.0148908	DOWN
DPF3	143.934	1.56012	6.64139e-14	UP
DPH1	387.613	0.905508	1.05729e-11	UP
DPP10-AS1	44.8398	2.24962	1.96408e-12	UP
DPP4	40.1873	-1.51579	1.9091e-05	DOWN
DPY19L2	207.328	0.915467	7.47337e-08	UP
DPY19L2P1	201.839	0.837415	7.66902e-07	UP
DPY19L2P2	494.099	0.52254	1.09087e-05	UP
DPY19L2P3	58.9388	0.731603	0.0174487	UP
DPY19L2P4	57.7512	1.43244	6.32008e-07	UP
DPY19L4	469.699	-0.901841	5.18236e-14	DOWN
DPYD	130.252	-1.57987	8.15311e-13	DOWN
DPYSL5	162.528	-1.60683	3.07358e-15	DOWN
DRAM1	653.96	1.13758	1.29287e-26	UP
DRD1	610.794	-5.95461	1.5143e-114	DOWN
DRD2	23.6961	-1.39874	0.000671868	DOWN
DRD5	18.7197	0.968167	0.0275352	UP
DROSHA	838.642	-0.529235	7.45868e-08	DOWN
DSC2	146.531	-1.9157	8.17305e-20	DOWN
DSTNP2	143.21	-0.961017	6.228e-06	DOWN
DTNA	526.227	-0.503688	2.12524e-05	DOWN
DTWD1	478.511	1.55647	3.08285e-41	UP
DTX1	195.756	-1.41425	1.65986e-14	DOWN
DTX3	276.908	-0.512795	0.000938767	DOWN
DTX4	592.598	1.3039	3.3306e-32	UP
DUS2	353.481	1.10327	6.81121e-17	UP
DUSP14	885.273	0.590972	3.74449e-09	UP
DUSP15	43.9773	-1.89529	2.97623e-08	DOWN
DUSP19	167.153	-1.08995	1.05777e-08	DOWN
DUSP2	999.578	1.16226	5.83806e-05	UP
DUSP22	370.716	0.546169	3.10125e-05	UP
DUSP6	16.6928	-1.40396	0.0017248	DOWN
DUX4L5	155.391	0.573038	0.00458984	UP
DXO	506.571	0.575484	5.81867e-07	UP
DYNC2H1	1011.35	1.4232	1.9007e-58	UP
DYSF	69.4707	-0.647559	0.0316952	DOWN
DZIP1	529.133	-0.844377	1.29411e-12	DOWN
DZIP1L	307.669	-0.789703	1.70488e-07	DOWN
EBF1	151.829	-1.65869	6.95404e-16	DOWN
EBF3	146.063	2.17688	4.94083e-26	UP
EBI3	102.63	0.943014	5.35774e-05	UP
EBLN3	1196.7	1.03222	2.33615e-33	UP
EBNA1BP2	1130.49	0.636121	4.64553e-14	UP
ECE1	944.829	-0.648799	0.017579	DOWN
ECE2	337.912	1.31753	1.88404e-22	UP
ECEL1	6.93803	1.52053	0.00115212	UP
ECHDC3	142.696	0.893803	6.6773e-06	UP
ECM1	483.002	-0.632981	8.59579e-07	DOWN
ECM2	53.6175	1.27223	2.70586e-05	UP
EDA2R	1261.11	0.859385	1.44144e-24	UP
EDEM1	1835.35	0.615711	2.48566e-17	UP
EDEM3	1145.34	0.874457	3.62535e-25	UP
EDIL3	1882.71	-0.54766	1.46255e-13	DOWN
EDN1	557.837	-1.07135	4.06977e-19	DOWN
EDN2	119.75	-0.784823	0.000460894	DOWN
EDN3	5.4484	-1.31619	0.00454934	DOWN
EDNRA	126.584	2.15044	2.41999e-23	UP
EEA1	846.32	0.84579	2.83528e-16	UP
EEF1E1	183.259	0.620893	0.000564177	UP
EEF2K	674.985	0.797192	1.10168e-13	UP
EEF2KMT	276.594	0.772854	1.63536e-06	UP
EFEMP1	829.443	-0.924381	5.57985e-21	DOWN
EFEMP2	385.255	-0.969697	1.13111e-12	DOWN
EFHD1	4.7927	-1.13881	0.0133905	DOWN
EFNA2	62.2483	-2.85317	2.26828e-17	DOWN
EFNA4	200.65	-0.853172	1.12538e-06	DOWN
EFNA5	288.721	1.1328	2.3387e-13	UP
EFNB1	698.745	1.22619	1.85925e-32	UP
EFNB2	12.982	-1.53325	0.000916229	DOWN
EFNB3	245.993	-2.02639	1.07458e-30	DOWN
EFR3B	516.987	0.830227	2.0164e-12	UP
EGF	172.687	-1.10026	7.41979e-09	DOWN
EGFR	400.448	0.853313	1.30016e-09	UP
EGOT	34.416	0.881091	0.0203349	UP
EGR1	819.078	-1.02745	0.000271654	DOWN
EGR2	96.5402	-2.53718	3.07481e-20	DOWN
EHBP1L1	1425.65	-0.6348	1.79918e-12	DOWN
EHD2	168.591	-2.07647	9.94216e-22	DOWN
EHD3	390.616	-0.517144	0.000238575	DOWN
EHF	73.9157	-1.42603	1.7525e-07	DOWN
EHHADH	189.699	-0.685465	0.000211689	DOWN
EIF1AX	1264.73	0.536093	2.73356e-10	UP
EIF3J	1053.2	0.533559	1.04875e-09	UP
ELAVL4	16.0995	1.65138	0.000166293	UP
ELF4	523.743	-0.796138	1.01282e-10	DOWN
ELFN1	931.102	-1.28611	3.82585e-34	DOWN
ELMO3	138.6	0.610889	0.00301554	UP
ELMOD1	80.1805	0.625774	0.0203172	UP
ELMOD2	422.896	-0.58361	5.0896e-06	DOWN
ELOVL5	1721.57	-0.803137	8.72865e-26	DOWN
ELOVL6	862.558	1.262	2.61884e-43	UP
ELOVL7	286.51	-0.769131	7.60312e-07	DOWN
ELP2	770.822	0.539773	4.58783e-08	UP
ELP4	287.738	-0.638769	3.25818e-05	DOWN
EMID1	118.151	0.673856	0.00295859	UP
EMILIN2	406.487	0.770845	7.08955e-09	UP
EMP1	1431.78	-0.889676	1.61386e-23	DOWN
EMP2	1231.27	-1.97741	5.15645e-110	DOWN
EMX1	23.8962	-1.5549	0.000238851	DOWN
EMX2	34.7681	-0.812501	0.0368476	DOWN
EMX2OS	117.224	-0.505736	0.0308846	DOWN
EN1	24.9722	-0.971449	0.0188852	DOWN
EN2	16.8276	1.15193	0.00862466	UP
ENAM	19.9786	1.20563	0.00484518	UP
ENC1	3356.34	-1.04154	4.14143e-37	DOWN
ENHO	84.1142	-0.896416	0.00072807	DOWN
ENKD1	385.894	0.812531	1.90881e-10	UP
ENO3	331.832	0.773102	1.39641e-08	UP
ENOX1	45.3334	1.17368	0.000253027	UP
ENPEP	14.7562	1.14986	0.0106881	UP
ENPP1	218.47	-1.16439	8.28428e-12	DOWN
ENPP5	81.5798	-2.85686	3.92919e-21	DOWN
ENTHD2	420.834	0.626393	1.20596e-06	UP
ENTPD1	1013.92	0.81808	1.5643e-20	UP
ENTPD5	312.384	0.827586	2.30667e-09	UP
ENTPD8	14.6138	-1.14038	0.0144466	DOWN
EP400NL	261.86	0.64807	3.24588e-05	UP
EPAS1	112.738	-0.831665	0.000745316	DOWN
EPB41	1116.1	-0.981794	4.54646e-30	DOWN
EPB41L4A-AS1	376.496	0.932357	1.22781e-12	UP
EPB41L4B	397.591	0.58167	6.35231e-05	UP
EPB41L5	1005.66	-0.722131	1.43983e-14	DOWN
EPCAM	96.1869	0.574955	0.0201531	UP
EPDR1	595.061	-1.00009	2.00248e-16	DOWN
EPHA10	109.344	0.666032	0.0036642	UP
EPHA3	29.8669	-1.35498	0.00040279	DOWN
EPHA4	724.357	-1.19809	2.05928e-30	DOWN
EPHA5	398.15	-3.04568	5.36386e-69	DOWN
EPHA5-AS1	87.005	-1.87551	3.04301e-12	DOWN
EPHA8	221.009	3.56323	2.74082e-76	UP
EPHB1	30.8825	-1.12044	0.00323032	DOWN
EPHB2	950.136	-1.84657	4.78892e-74	DOWN
EPHB3	152.266	-2.37048	4.73942e-22	DOWN
EPHB6	256.842	-1.81943	2.02348e-28	DOWN
EPHX1	207.577	-1.04174	2.5293e-09	DOWN
EPN1	690.726	-0.575483	5.66563e-07	DOWN
EPN3	59.1968	-0.694624	0.0266004	DOWN
EPT1	2426.37	0.739714	8.91404e-26	UP
ERBB2IP	3799.71	-0.65816	3.65549e-24	DOWN
ERC2	152.724	0.517028	0.0100675	UP
ERG	220.384	1.35942	8.33463e-17	UP
ERICH1	109.789	0.75971	0.000681592	UP
ERLIN2	1082.7	-0.746777	4.69727e-16	DOWN
ERMAP	348.732	-0.551117	0.000108634	DOWN
ERV3-1	165.168	-0.571456	0.00546193	DOWN
ERVMER34-1	313.752	1.14399	5.37033e-15	UP
ESF1	502.556	0.878684	9.85186e-14	UP
ESPNP	20.8552	-2.09665	7.81442e-07	DOWN
ESRG	154.72	0.516654	0.0106932	UP
ESRRA	837.431	0.61581	8.94542e-11	UP
ESRRB	48.6727	1.12598	0.000463002	UP
ESRRG	13.1475	-1.70995	0.000174588	DOWN
ETHE1	146.381	-0.57893	0.0049844	DOWN
ETNK2	285.484	-1.94884	4.30727e-32	DOWN
ETV1	77.2598	-1.33754	7.52795e-07	DOWN
ETV6	965.366	-1.32945	2.20998e-40	DOWN
EVA1C	31.2019	-1.7654	6.48537e-06	DOWN
EVL	228.757	-0.591271	0.00251042	DOWN
EXD2	638.514	-0.574683	8.80997e-07	DOWN
EXOSC5	292.543	0.787709	4.72103e-08	UP
EXOSC7	481.749	0.676147	9.60562e-09	UP
EXPH5	852.582	0.84008	3.32204e-19	UP
EYA1	184.721	-1.63586	3.32992e-18	DOWN
EZH1	491.984	0.543118	3.23936e-06	UP
F11R	332.521	0.651218	2.77052e-06	UP
F12	174.088	0.948803	8.92688e-08	UP
F2RL2	612.272	-1.42472	6.33422e-36	DOWN
F3	188.88	-0.746353	0.000359571	DOWN
F5	74.7386	0.701557	0.00957616	UP
FAAH2	10.749	-1.35428	0.00408482	DOWN
FAAHP1	42.737	-0.714493	0.0481465	DOWN
FABP5	518.321	0.597086	1.13127e-07	UP
FAH	606.176	0.564795	1.85152e-07	UP
FAHD2B	186.826	1.0221	3.47271e-09	UP
FAHD2CP	54.5625	1.12964	0.000170525	UP
FAM102A	415.11	-1.21462	2.89629e-19	DOWN
FAM102B	1447.06	-0.564699	3.25104e-12	DOWN
FAM103A1	382.312	-0.517988	0.000205369	DOWN
FAM104A	736.28	-0.564716	2.6172e-08	DOWN
FAM107B	705.255	0.675594	9.2937e-11	UP
FAM109B	633.777	0.848342	7.87959e-14	UP
FAM110A	165.629	-0.809898	2.41201e-05	DOWN
FAM110D	94.9014	-0.968146	9.63422e-05	DOWN
FAM114A1	775.286	-1.24134	6.59276e-35	DOWN
FAM117B	303.666	-0.515026	0.00116815	DOWN
FAM120A	1358.39	0.850338	1.43281e-22	UP
FAM124A	104.194	0.854936	0.000255458	UP
FAM126B	593.139	-0.519551	4.01757e-06	DOWN
FAM131B	61.3576	-1.05648	0.000470584	DOWN
FAM132A	141.165	-0.515997	0.0197077	DOWN
FAM136A	1463.16	0.668408	1.97849e-17	UP
FAM149A	64.6916	0.877686	0.00307339	UP
FAM153A	107.638	-0.791003	0.000861145	DOWN
FAM155A	253.299	0.520181	0.000988258	UP
FAM155B	41.3142	1.84754	6.09023e-08	UP
FAM159B	12.8941	1.82218	4.82698e-05	UP
FAM160A1	292.839	1.15006	1.60121e-15	UP
FAM162A	299.184	0.667871	2.81815e-06	UP
FAM166A	43.8568	1.71923	5.40947e-08	UP
FAM167A	230.672	1.45977	7.90164e-20	UP
FAM168A	358.905	-1.19998	1.53167e-17	DOWN
FAM171A2	201.869	-1.67997	5.50351e-20	DOWN
FAM172A	557.672	-2.09597	4.11274e-63	DOWN
FAM178A	1358.27	-0.760827	5.07263e-21	DOWN
FAM181B	36.803	-1.03182	0.00427742	DOWN
FAM182B	97.0444	-0.829066	0.000909578	DOWN
FAM184A	36.6715	1.61372	2.05078e-06	UP
FAM185A	357.859	1.03349	5.26329e-15	UP
FAM189A1	10.8363	-1.04596	0.0313684	DOWN
FAM195A	286.285	0.619397	2.50394e-05	UP
FAM196B	45.1398	-0.730355	0.0351627	DOWN
FAM198A	35.0497	-1.33969	0.000333564	DOWN
FAM19A2	119.825	1.40012	5.4801e-11	UP
FAM19A5	548.937	-1.57224	2.15517e-38	DOWN
FAM208B	4317.42	0.501201	2.20191e-16	UP
FAM212B	1089.11	1.01841	1.35952e-22	UP
FAM214A	239.513	1.01846	4.553e-11	UP
FAM214B	948.178	0.501735	2.04477e-07	UP
FAM216A	204.804	1.83783	1.54329e-27	UP
FAM217B	538.894	-0.520124	3.62875e-05	DOWN
FAM218A	99.5896	0.577565	0.0219145	UP
FAM222A	227.834	-0.810338	1.49477e-06	DOWN
FAM222A-AS1	46.9792	3.5248	1.99723e-24	UP
FAM222B	676.643	-0.953941	1.54731e-14	DOWN
FAM225A	95.0014	1.19636	3.87603e-07	UP
FAM225B	56.0051	1.47978	3.14757e-07	UP
FAM229A	21.167	-0.934228	0.0328788	DOWN
FAM229B	69.6119	-0.757937	0.012023	DOWN
FAM26E	183.637	-1.99279	5.54496e-21	DOWN
FAM46A	651.181	0.622818	3.3744e-08	UP
FAM46B	578.093	-0.726612	4.01549e-10	DOWN
FAM46C	222.663	-0.543552	0.00200518	DOWN
FAM46D	67.4613	-1.12407	0.000100862	DOWN
FAM49A	362.929	1.65596	3.52219e-28	UP
FAM53B	1155.36	1.02368	2.99677e-23	UP
FAM57A	550.126	0.803507	3.35523e-13	UP
FAM60A	1976.01	0.842706	8.15789e-27	UP
FAM63A	254.289	-0.772751	1.57701e-06	DOWN
FAM64A	711.621	-0.833824	8.28146e-15	DOWN
FAM66A	102.173	0.784111	0.000839489	UP
FAM71A	9.60393	1.59496	0.000581554	UP
FAM73A	458.961	-0.705119	1.68643e-08	DOWN
FAM76A	219.861	-0.523698	0.00299997	DOWN
FAM76B	509.014	-0.564275	1.21097e-05	DOWN
FAM78B	219.746	-0.740193	2.17273e-05	DOWN
FAM81A	429.889	2.32443	3.9194e-75	UP
FAM83G	976.581	0.686361	2.23127e-12	UP
FAM83H	942.71	0.692279	3.91842e-10	UP
FAM84A	110.1	1.48131	1.28524e-11	UP
FAM84B	962.551	-1.12114	7.87328e-33	DOWN
FAM86B1	90.9643	1.79132	8.67277e-14	UP
FAM86B2	33.1528	0.877722	0.020305	UP
FAM86B3P	98.9823	1.05277	1.44359e-05	UP
FAM86C1	273.23	1.12885	1.36563e-14	UP
FAM86C2P	165.37	1.14044	9.26242e-10	UP
FAM86DP	390.155	1.12212	5.79076e-19	UP
FAM86EP	203.027	1.11156	5.01586e-10	UP
FAM86FP	91.4551	1.43225	2.78095e-09	UP
FAM86HP	111.884	1.37757	1.12749e-10	UP
FAM86JP	206.985	1.63891	5.665e-20	UP
FAM98C	214.506	1.19156	2.58961e-13	UP
FAM9B	14.174	2.63345	2.04764e-09	UP
FAN1	683.969	0.548006	1.03165e-07	UP
FANCM	714.857	-0.797403	3.6447e-13	DOWN
FAP	321.688	-1.9406	8.56574e-36	DOWN
FAR2P1	919.892	-0.625586	0.0147272	DOWN
FARSA	787.055	0.557082	1.48662e-08	UP
FAS	800.07	0.959842	1.73834e-23	UP
FAS-AS1	43.5102	1.08435	0.00116379	UP
FAXC	146.206	-1.5797	4.46607e-14	DOWN
FBLN5	98.5296	-0.811227	0.00151591	DOWN
FBN1	456.547	-0.975445	1.39812e-12	DOWN
FBRS	436.625	-0.531905	0.00208697	DOWN
FBXL13	355.076	0.547957	0.000116311	UP
FBXL15	259.052	1.08733	2.60571e-12	UP
FBXL17	200.643	-0.880671	5.09905e-07	DOWN
FBXL20	658.777	-1.06703	4.11109e-24	DOWN
FBXL22	95.5752	1.0129	1.36357e-05	UP
FBXL3	801.829	-0.753273	2.85473e-12	DOWN
FBXL4	375.131	1.10128	3.97283e-18	UP
FBXL7	179.207	-2.33755	6.85e-29	DOWN
FBXO11	859.12	-0.548915	1.07668e-06	DOWN
FBXO17	348.736	-0.779386	2.0115e-08	DOWN
FBXO2	52.9629	-1.12046	0.000334182	DOWN
FBXO22	1179.51	0.560542	5.33896e-11	UP
FBXO31	786.284	1.07344	1.90258e-29	UP
FBXO32	297.447	-0.979656	2.00816e-09	DOWN
FBXO36	56.5655	-0.684455	0.0293344	DOWN
FBXO4	189.761	0.822428	1.49672e-05	UP
FBXO41	793.329	1.17444	1.85748e-22	UP
FBXO45	1424.48	0.815848	1.45318e-25	UP
FBXW7	1375.01	0.8195	1.06439e-24	UP
FBXW9	221.005	0.787843	1.78994e-05	UP
FCHO1	68.4058	-0.699916	0.0160495	DOWN
FCRL4	3.73183	-0.994746	0.0296463	DOWN
FCRLA	15.0313	1.71169	9.63276e-05	UP
FCRLB	78.551	1.3267	1.07525e-07	UP
FDPSP2	118.08	-0.560974	0.0181017	DOWN
FDXACB1	307.383	1.18665	1.36809e-17	UP
FDXR	1385.05	0.680155	6.82512e-17	UP
FEM1C	1184.97	0.737725	2.42649e-17	UP
FER1L6	37.8998	-2.48171	4.32977e-11	DOWN
FERMT1	456.054	1.48471	8.70943e-37	UP
FEZ1	225.653	1.4533	4.6032e-19	UP
FEZF1	4.51532	-0.985522	0.038471	DOWN
FGD1	330.972	-0.661099	3.53454e-05	DOWN
FGD2	37.4024	1.58671	4.47338e-06	UP
FGD5	293.85	-0.661505	2.12453e-05	DOWN
FGF1	576.046	-0.679908	3.57169e-08	DOWN
FGF11	394.632	-0.74243	7.21121e-08	DOWN
FGF2	492.563	-0.544411	7.57478e-06	DOWN
FGF21	37.2753	0.813547	0.029852	UP
FGF8	12.577	1.31072	0.00419078	UP
FGF9	40.6203	-1.3891	0.00013312	DOWN
FGFR2	300.107	-0.740256	1.14378e-06	DOWN
FGFRL1	622.805	-0.742109	5.12904e-11	DOWN
FHL3	434.571	-0.666619	6.76789e-07	DOWN
FHOD3	154.482	0.557006	0.00580907	UP
FIGN	416.624	-1.04461	2.34481e-16	DOWN
FIGNL2	15.4051	-1.68662	0.000162732	DOWN
FKBP14	1330.1	0.559177	4.44464e-12	UP
FKBP1AP1	110.105	0.519172	0.0273989	UP
FKBP1B	48.2928	-1.39833	1.84342e-05	DOWN
FKBP9P1	111.175	-0.801736	0.000569726	DOWN
FLG	1106.6	1.33859	7.91682e-10	UP
FLG2	98.5081	1.00215	3.74288e-05	UP
FLJ13224	69.7572	0.885403	0.00118033	UP
FLJ20021	217.505	-0.574673	0.0012819	DOWN
FLJ22447	414.191	-1.47099	1.18133e-28	DOWN
FLJ26245	19.2514	0.966559	0.0296156	UP
FLJ26850	17.7908	2.12373	4.3504e-07	UP
FLJ36000	225.719	-0.583903	0.00197016	DOWN
FLOT2	690.328	-0.794106	4.93332e-14	DOWN
FLRT2	1278.98	-0.551133	8.65887e-10	DOWN
FLRT3	235.806	-1.63385	8.9875e-20	DOWN
FLT4	184.443	-0.89579	2.58951e-06	DOWN
FLVCR1	497.717	0.639922	2.78255e-08	UP
FLVCR2	174.38	0.653411	0.000679242	UP
FLYWCH2	219.033	-1.03538	4.27787e-09	DOWN
FMNL1	180.451	-0.874193	8.58603e-06	DOWN
FMNL2	119.438	-1.35133	6.11717e-09	DOWN
FN1	4314.93	-0.880023	2.58301e-27	DOWN
FNBP1	370.272	-0.695808	1.61488e-06	DOWN
FNBP1L	1312.08	-1.43876	1.03908e-66	DOWN
FNDC4	59.3114	-0.878368	0.00489025	DOWN
FNDC5	58.2388	-1.47124	5.50603e-06	DOWN
FNDC8	78.7186	0.645426	0.0265507	UP
FNIP2	789.703	0.817537	6.51296e-18	UP
FOLR1	103.008	0.709826	0.00286253	UP
FOSB	112.228	1.20532	3.35433e-08	UP
FOSL1	760.402	0.691849	5.31978e-11	UP
FOSL2	2546.5	-1.44511	1.95863e-97	DOWN
FOXC1	292.163	0.585808	0.000113223	UP
FOXF2	255.331	0.541871	0.000795294	UP
FOXJ1	6.93684	1.24445	0.00966555	UP
FOXN3	1856.3	-1.34959	3.28928e-66	DOWN
FOXO4	213.352	-0.637274	0.00029624	DOWN
FOXP1	688.475	-0.570981	3.54763e-07	DOWN
FOXP4	345.862	-0.692091	4.30582e-05	DOWN
FOXRED2	826.439	-1.05951	7.70039e-22	DOWN
FOXS1	249.056	-4.47049	3.25567e-68	DOWN
FPGT	370.228	-0.899256	3.77367e-11	DOWN
FPR1	6.51919	-1.3054	0.00573403	DOWN
FRAT2	409.229	1.06954	1.18783e-16	UP
FREM2	279.111	-2.00633	1.14874e-28	DOWN
FREM3	16.164	1.76259	5.83698e-05	UP
FRK	33.834	-1.17483	0.00148847	DOWN
FRMD4B	170.649	-0.867761	5.77188e-06	DOWN
FRMD5	747.706	-1.31278	5.54218e-39	DOWN
FRMPD1	23.9679	-1.76319	1.70214e-05	DOWN
FRMPD4	84.3955	-2.89266	2.00851e-21	DOWN
FSCB	11.4933	-1.20215	0.0115296	DOWN
FSIP2	274.391	-1.3051	6.7553e-15	DOWN
FST	635.122	0.985476	3.961e-20	UP
FTCD	18.0111	1.17063	0.00698967	UP
FURIN	1483.88	-1.87334	3.13669e-97	DOWN
FUT4	761.592	0.663454	3.44781e-11	UP
FUT9	100.867	-0.855321	0.000560697	DOWN
FXN	444.653	0.521836	1.96321e-05	UP
FXR2	762.65	0.634384	6.28197e-11	UP
FXYD6	425.41	-4.00521	1.41922e-102	DOWN
FYCO1	1475.1	1.62212	1.20308e-88	UP
FZD2	648.632	-2.23523	4.15495e-79	DOWN
FZD5	579.55	1.28355	1.03802e-31	UP
FZD8	220.719	1.3553	1.65391e-15	UP
G0S2	111.529	4.25727	3.76909e-54	UP
GAB1	338.254	-1.043	5.22999e-13	DOWN
GABARAPL1	816.828	0.546812	3.46617e-08	UP
GABBR2	51.6362	1.15163	0.000117906	UP
GABPB1-AS1	465.572	0.633628	3.04947e-07	UP
GABRA1	165.512	2.737	1.97341e-44	UP
GABRA2	64.3839	0.90999	0.00121822	UP
GABRA5	703.966	3.053	2.89211e-161	UP
GABRB2	314.779	1.60996	1.09463e-30	UP
GABRD	40.3059	0.939624	0.00530547	UP
GABRG1	71.9079	-1.15125	9.50264e-05	DOWN
GABRG2	86.2081	-0.991526	0.000132517	DOWN
GABRP	10.6097	-1.9902	1.34453e-05	DOWN
GADD45A	605.431	0.575183	3.6856e-07	UP
GADD45B	616.315	-0.810397	4.42929e-13	DOWN
GALC	541.823	0.739935	1.90197e-10	UP
GALNT1	917.705	-1.57271	1.14664e-58	DOWN
GALNT13	108.869	0.568795	0.0138665	UP
GALNT14	517.992	0.652254	9.15201e-08	UP
GALNT15	150.982	-2.49062	7.8117e-27	DOWN
GALNT16	500.278	-0.600445	3.37341e-06	DOWN
GALNT18	612.463	2.6317	1.63552e-107	UP
GALNT5	62.6458	0.933754	0.00117553	UP
GALNT6	404.683	-1.24961	3.90874e-21	DOWN
GALT	250.919	-0.793369	5.14063e-07	DOWN
GANC	175.985	-0.856874	1.25594e-05	DOWN
GAPDHS	237.87	0.711682	7.51226e-06	UP
GAREML	978.861	0.553772	1.90901e-09	UP
GARNL3	93.6396	0.622873	0.0145569	UP
GAS6	579.258	-0.700763	9.57963e-10	DOWN
GAS6-AS2	186.433	-2.15684	1.23805e-27	DOWN
GAS7	397.126	0.976542	3.47147e-15	UP
GATA5	11.823	-1.23131	0.00943429	DOWN
GATAD2B	462.234	-0.776807	1.73449e-08	DOWN
GATS	103.505	-0.992446	3.95351e-05	DOWN
GATSL3	156.066	-1.14742	1.95236e-08	DOWN
GBE1	932.825	0.886477	1.82542e-22	UP
GBGT1	15.9383	-0.974846	0.0348469	DOWN
GBP2	63.0992	-0.965605	0.00128373	DOWN
GCA	183.993	-1.11857	8.79111e-10	DOWN
GCDH	283.966	1.02721	2.17446e-12	UP
GCFC2	862.89	0.738906	3.63102e-15	UP
GCH1	174.682	0.877815	8.35224e-07	UP
GCNT1	315.055	-1.51082	8.18513e-23	DOWN
GDAP1	876.504	0.78313	5.35348e-17	UP
GDAP2	883.961	-0.67911	2.10933e-11	DOWN
GDF11	878.032	-2.1749	8.27283e-89	DOWN
GDF15	157.562	1.81631	5.74062e-22	UP
GEM	378.699	0.650309	1.51613e-05	UP
GEMIN7	390.768	0.50342	0.000108211	UP
GEN1	894.637	-0.632778	1.54905e-11	DOWN
GFER	640.798	-0.528987	8.13921e-07	DOWN
GFM1	910.617	0.510067	1.67516e-07	UP
GFOD1	203.995	1.211	6.15928e-13	UP
GFPT1	1526.44	-1.27901	6.90813e-60	DOWN
GFPT2	370.199	-0.648894	1.3217e-06	DOWN
GGCX	1240.45	-0.523596	5.05651e-10	DOWN
GGPS1	630.459	0.594599	1.27582e-08	UP
GGT1	213.834	0.516615	0.00268932	UP
GGT7	272.134	0.506326	0.00226208	UP
GGTLC2	8.93866	1.05041	0.0321907	UP
GHR	325.536	1.29818	9.72568e-22	UP
GID4	242.758	0.889657	1.58601e-08	UP
GIGYF1	1906.87	0.675712	1.2622e-18	UP
GIMAP2	24.2343	-1.24299	0.00269313	DOWN
GINS1	1129.26	-0.596271	8.74386e-12	DOWN
GIPC1	809.857	-1.66284	2.32843e-57	DOWN
GJA1	1420.4	1.18258	5.83381e-52	UP
GJA5	14.4544	-2.06011	4.55883e-06	DOWN
GJB3	255.31	1.23786	8.09792e-15	UP
GJB4	5.12008	0.945186	0.0491416	UP
GJC1	1385.56	-0.639503	7.0127e-15	DOWN
GJC2	40.9647	-0.885673	0.0147955	DOWN
GK	85.5424	-0.895675	0.000535787	DOWN
GLCE	1104.08	-0.889607	1.35488e-23	DOWN
GLI1	394.411	-0.98229	7.78269e-13	DOWN
GLI2	834.801	-0.809154	0.000533222	DOWN
GLI3	596.462	-0.54026	0.0478568	DOWN
GLIPR2	481.149	-1.39667	1.40298e-28	DOWN
GLIS3	42.9021	-0.97246	0.00472041	DOWN
GLMP	130.574	-0.759779	0.000420922	DOWN
GLOD4	779.209	0.53427	6.18861e-08	UP
GLP2R	67.1694	-1.15792	9.31487e-05	DOWN
GLRB	202.178	-1.2466	1.1572e-12	DOWN
GLRX2	74.4627	0.703861	0.0173366	UP
GLS2	145.998	0.642783	0.00258486	UP
GLT1D1	61.5388	1.1355	6.26604e-05	UP
GLT8D2	92.2412	-1.96791	7.81479e-14	DOWN
GLTSCR1L	392.544	-0.85571	3.87793e-11	DOWN
GLUL	167.288	0.625813	0.00109078	UP
GLYATL1	19.7551	1.0161	0.0190796	UP
GM2A	762.271	-1.14396	1.10219e-28	DOWN
GMDS	138.216	0.740373	0.00024304	UP
GMFB	2354.98	0.604909	1.66502e-14	UP
GMFG	39.3719	0.869543	0.0131626	UP
GNAI3	2124.75	-0.566249	8.74997e-15	DOWN
GNAZ	536.377	-0.680883	2.19455e-08	DOWN
GNB3	51.0048	-0.816124	0.0206874	DOWN
GNG12	2254.56	1.33657	7.2188e-66	UP
GNG2	107.788	-2.34458	2.33615e-20	DOWN
GNG7	94.7578	-1.6827	1.43312e-11	DOWN
GNPDA1	1377.43	0.715169	2.76695e-17	UP
GNPTAB	880.392	-0.785652	4.90978e-17	DOWN
GNRHR	30.1192	0.827637	0.0345587	UP
GOLGA7B	75.4022	1.07719	7.15206e-05	UP
GOLGA8A	206.448	1.13037	2.52619e-11	UP
GOLGA8B	807.205	0.759264	9.11667e-15	UP
GPA33	8.66355	-1.76532	0.000129918	DOWN
GPAT2	344.481	0.625666	2.55376e-05	UP
GPC2	110.659	-1.1107	2.70238e-06	DOWN
GPC4	164.411	-0.756479	0.000899883	DOWN
GPC5	24.9808	-1.00629	0.0175545	DOWN
GPC6	1590.89	-0.652959	3.26419e-17	DOWN
GPD1L	684.85	2.24653	2.47574e-84	UP
GPD2	1460.49	0.513895	3.74699e-10	UP
GPER1	238.253	-1.86294	1.76731e-27	DOWN
GPHN	790.719	0.512061	2.69638e-07	UP
GPI	2278.44	0.515743	1.26519e-13	UP
GPNMB	715.666	-0.616753	3.17518e-07	DOWN
GPR12	29.7907	0.97365	0.013395	UP
GPR137B	285.88	0.583944	6.76171e-05	UP
GPR137C	149.197	-2.23963	6.57116e-25	DOWN
GPR146	73.8999	-0.606511	0.0341998	DOWN
GPR153	219.535	-1.05643	5.17656e-10	DOWN
GPR157	123.16	1.23361	3.39757e-09	UP
GPR161	556.809	-1.21963	8.98097e-26	DOWN
GPR162	468	-1.52196	2.16731e-33	DOWN
GPR173	251.963	-1.60527	4.79105e-22	DOWN
GPR176	2117.61	0.531958	1.14389e-09	UP
GPR180	596.166	1.03712	1.46575e-21	UP
GPR20	18.814	-1.82052	3.01847e-05	DOWN
GPR26	39.713	4.23207	2.34651e-27	UP
GPR27	57.5733	1.14701	7.41325e-05	UP
GPR3	239.49	1.03575	1.26152e-10	UP
GPR45	117.153	0.745137	0.00081507	UP
GPR55	73.8994	-2.16995	7.39339e-14	DOWN
GPR65	106.289	3.14728	8.43471e-35	UP
GPRC5A	975.247	-1.51769	8.02122e-54	DOWN
GPRIN3	49.0683	-2.83578	4.64465e-15	DOWN
GPSM3	395.024	0.51748	7.41656e-05	UP
GPX3	242.784	-0.888875	7.14704e-08	DOWN
GRAMD1B	62.6448	0.606825	0.0472227	UP
GRAMD1C	269.416	1.16144	2.59553e-15	UP
GRAP2	25.6442	-1.52144	0.000148378	DOWN
GRB14	102.825	1.07615	1.96987e-06	UP
GRB7	20.6441	-0.956463	0.0288886	DOWN
GREB1	221.652	-0.867288	6.66439e-07	DOWN
GRHL1	58.9291	-0.985487	0.00129522	DOWN
GRHL3	49.2488	1.63331	9.06279e-08	UP
GRIA4	20.1423	1.78688	1.13207e-05	UP
GRID2	235.01	-1.57357	3.20216e-20	DOWN
GRIK3	13.3964	1.58212	0.000453818	UP
GRIN2A	94.7554	0.69095	0.00627427	UP
GRIN2B	27.3574	-1.30508	0.00113809	DOWN
GRIP1	305.921	-0.582472	6.5358e-05	DOWN
GRIP2	287.972	2.13338	1.47048e-46	UP
GRK4	85.3897	0.535903	0.0454919	UP
GRPEL1	733.441	0.785174	1.92693e-14	UP
GRPR	51.9143	-0.715124	0.0313078	DOWN
GSN	862.081	-1.09909	4.00771e-31	DOWN
GSTM1	16.7417	-1.18312	0.00854021	DOWN
GSTM3	325.808	-0.564304	7.48932e-05	DOWN
GSTM4	294.178	-0.77692	3.11288e-07	DOWN
GTPBP10	711.439	0.85902	4.43332e-18	UP
GTPBP3	413.706	0.537196	2.21866e-05	UP
GTPBP4	723.485	0.591807	5.98527e-08	UP
GUCY1A2	1672.56	-0.943868	1.15543e-32	DOWN
GUCY1B3	45.8758	-1.21869	0.000212549	DOWN
GULP1	356.652	1.19955	1.44422e-18	UP
GUSBP3	115.19	-0.522542	0.0331201	DOWN
GUSBP5	147.453	1.70133	1.76879e-16	UP
GXYLT2	229.755	-1.39913	1.28883e-16	DOWN
GYG1	476.954	1.12023	6.0023e-21	UP
GYG2	152.39	-1.68904	8.78265e-16	DOWN
GYLTL1B	339.395	0.974839	7.03404e-11	UP
GYPE	51.8073	0.655356	0.0485465	UP
H19	98.8359	-1.10349	8.05731e-06	DOWN
H1FX	1117.55	-0.505092	7.26325e-09	DOWN
H1FX-AS1	75.6598	-0.825211	0.00277422	DOWN
H2AFY2	330.447	-1.42985	2.11025e-23	DOWN
HACD2	279.065	-1.20969	8.03982e-14	DOWN
HADH	281.599	-0.70317	3.16771e-06	DOWN
HAGHL	388.46	1.2073	8.72686e-22	UP
HAGLR	45.9206	-1.05133	0.00194595	DOWN
HAPLN1	2218	-2.44504	2.50146e-216	DOWN
HAPLN2	36.2447	-1.32051	0.000264348	DOWN
HAR1A	35.1009	1.26529	0.000274038	UP
HAR1B	7.38178	1.17088	0.015739	UP
HAS2	159.435	-2.10571	5.21099e-23	DOWN
HAUS1	270.438	-0.641253	4.08065e-05	DOWN
HAUS4	539.516	-0.546578	2.17047e-06	DOWN
HBE1	43.3995	-0.962833	0.00472516	DOWN
HCCS	262.417	0.552811	0.00114601	UP
HCFC2	288.889	-0.630365	4.23465e-05	DOWN
HCG11	667.526	0.886053	3.14908e-18	UP
HCN1	107.813	1.65017	6.69821e-14	UP
HDAC9	1634.78	0.571485	5.1249e-10	UP
HDDC3	344.77	0.569628	9.42453e-05	UP
HDGFRP2	741.204	-0.766531	6.54235e-14	DOWN
HDHD1	229.018	0.772639	2.80787e-06	UP
HEATR5A	612.225	-0.660816	2.59751e-09	DOWN
HEBP1	84.873	0.697366	0.0058106	UP
HECTD4	603.785	-0.797794	0.00101227	DOWN
HECW1	63.6327	0.727524	0.0165592	UP
HECW2	338.407	-0.564086	0.000103344	DOWN
HELLS	482.603	-0.563798	1.0603e-05	DOWN
HELZ2	1007.94	-0.731221	6.11494e-10	DOWN
HENMT1	679.026	0.590048	6.24445e-09	UP
HEPH	151.398	-3.04975	2.53748e-36	DOWN
HERC3	265.675	-1.10507	7.03108e-12	DOWN
HERC6	180.442	-0.61264	0.00153889	DOWN
HES1	829.275	-0.791508	3.732e-09	DOWN
HES7	27.8648	2.52419	2.99173e-11	UP
HEXB	497.821	-0.598005	4.50655e-07	DOWN
HEXDC	292.99	0.745591	3.63636e-07	UP
HEXIM2	118.236	-1.21586	7.59804e-08	DOWN
HHAT	590.479	-0.777377	4.11053e-11	DOWN
HHIP	52.3268	-1.12764	0.000367039	DOWN
HHIP-AS1	37.3759	-1.23901	0.000624323	DOWN
HIC2	1259.71	0.558329	5.82776e-11	UP
HID1	14.3101	-1.46883	0.00132515	DOWN
HIP1R	1975.78	0.667355	1.43056e-16	UP
HIPK4	8.2355	-1.12037	0.0217461	DOWN
HIST1H2AA	6.56865	1.19486	0.01294	UP
HIST1H2BA	18.4607	1.42753	0.00067699	UP
HIST1H2BB	26.0382	1.60568	2.55222e-05	UP
HIST1H3C	8.88995	0.990747	0.0448037	UP
HIST2H2BE	1030.57	-0.529372	2.78095e-09	DOWN
HK2	1212.37	2.13493	4.01309e-133	UP
HKDC1	49.3188	0.731251	0.0341612	UP
HKR1	608.214	0.519285	1.65899e-06	UP
HLA-DPA1	21.1194	-1.17185	0.0059537	DOWN
HLA-DPB1	7.11585	-1.09358	0.0250569	DOWN
HLA-DQB1	32.32	0.998887	0.0083776	UP
HLA-L	154.54	0.75644	9.94345e-05	UP
HLCS	238.932	-0.723689	1.33543e-05	DOWN
HLF	18.9907	1.08903	0.0105909	UP
HMCN1	229.135	-2.04161	2.03536e-29	DOWN
HMGA2	1503.54	-1.22925	3.38587e-34	DOWN
HMGB3	948.832	-0.65222	4.08528e-11	DOWN
HMGCLL1	17.5583	-1.81338	4.16663e-05	DOWN
HMGCS1	2978.53	0.799192	1.63236e-32	UP
HMGCS2	11.8574	-1.32621	0.00489588	DOWN
HMGN3	378.902	-0.528719	0.000104627	DOWN
HMX2	65.5027	-0.798733	0.0061909	DOWN
HNMT	419.732	-0.501105	9.09188e-05	DOWN
HNRNPH3	608.678	-0.570338	1.08403e-05	DOWN
HOMER1	1046.93	0.631978	1.53511e-12	UP
HOOK3	1052.13	-0.796675	5.95616e-16	DOWN
HOTAIR	121.927	-1.98173	8.96958e-17	DOWN
HOXA13	51.3445	-0.929453	0.00393707	DOWN
HOXA3	68.6533	1.60066	1.26921e-08	UP
HOXB-AS3	62.5988	-0.95707	0.00107545	DOWN
HOXB13	206.436	-1.08158	2.57287e-09	DOWN
HOXB3	299.477	-1.64989	6.18041e-28	DOWN
HOXB5	32.1904	-1.48197	0.000131578	DOWN
HOXB6	141.031	-1.35761	4.24483e-11	DOWN
HOXB7	399.922	-0.887537	9.99586e-12	DOWN
HOXC10	130.097	-0.678251	0.00216107	DOWN
HOXC11	140.033	-2.06304	3.27726e-20	DOWN
HOXC13	251.213	-1.06498	1.43091e-11	DOWN
HOXC4	67.2587	-1.01228	0.000488497	DOWN
HOXC5	21.4527	-1.06949	0.0127732	DOWN
HOXC6	170.715	-1.95739	5.45463e-22	DOWN
HOXC8	197.4	0.965682	1.32903e-08	UP
HOXC9	179.228	-0.940824	4.85823e-07	DOWN
HOXD-AS2	46.1087	-0.798433	0.0176343	DOWN
HOXD1	7.49551	1.05236	0.032908	UP
HOXD10	56.2499	-1.44072	5.2687e-06	DOWN
HOXD11	60.4245	-1.94745	3.81196e-09	DOWN
HOXD9	64.4508	0.633323	0.0352691	UP
HPCAL1	542.375	1.09131	2.09619e-22	UP
HPS1	796.298	0.549372	6.87024e-08	UP
HPS5	978.605	0.58615	1.36227e-10	UP
HR	824.199	-1.74299	9.38266e-42	DOWN
HRASLS	171.341	1.1064	8.19508e-10	UP
HRCT1	46.0901	-1.43311	9.69106e-05	DOWN
HRH1	775.816	0.560827	2.19615e-07	UP
HRH3	11.3639	1.43197	0.0019095	UP
HRNR	791.676	2.09658	3.36761e-100	UP
HS3ST5	127.132	-0.943079	1.29974e-05	DOWN
HS3ST6	7.48711	-1.05774	0.0318148	DOWN
HS6ST2	111.157	-0.753069	0.00122342	DOWN
HS6ST3	10.5924	1.30365	0.00556687	UP
HSD17B14	73.5893	-0.685218	0.0160518	DOWN
HSD17B3	91.8903	-4.10397	2.13984e-32	DOWN
HSD17B4	775.539	-0.909867	7.4501e-19	DOWN
HSD17B6	20.3551	1.46443	0.000416629	UP
HSD17B7P2	148.954	0.815052	4.22e-05	UP
HSD3BP4	38.1094	0.88242	0.0116704	UP
HSDL1	1258.28	-0.643435	3.23915e-14	DOWN
HSPA1L	31.7443	-0.985829	0.00998495	DOWN
HSPA6	10.9047	1.15691	0.0146717	UP
HSPB2	112.342	0.630003	0.00715299	UP
HSPB3	15.6436	1.4619	0.000852402	UP
HSPB8	1140.29	1.06382	8.8525e-36	UP
HSPBAP1	285.908	1.08225	4.22636e-14	UP
HTATIP2	602.544	0.99827	8.95418e-21	UP
HTATSF1P2	551.6	0.704535	1.25782e-10	UP
HTN1	5.31189	-1.25586	0.00667685	DOWN
HTR1D	393.023	-0.944888	2.55593e-12	DOWN
HTR2A	48.5398	-2.70983	1.62459e-14	DOWN
HTR7P1	274.821	-1.15193	2.38951e-12	DOWN
HTRA1	63.8153	-0.920821	0.00181566	DOWN
HTRA3	91.6568	-0.674549	0.012051	DOWN
HYAL3	233.096	1.14592	1.45185e-13	UP
HYDIN	111.051	1.18677	6.47392e-07	UP
HYMAI	110.453	0.61671	0.00845798	UP
ICMT	1558.97	-0.609572	1.10168e-13	DOWN
ICOSLG	248.717	1.60463	3.71514e-25	UP
IDE	1079.86	0.657292	3.82163e-14	UP
IDH1	1277.75	-0.574755	1.04146e-11	DOWN
IDH2	269.19	-0.741902	1.6707e-06	DOWN
IDH3A	841.682	0.637334	1.51769e-11	UP
IER3	1135.56	-0.532307	2.04392e-08	DOWN
IER5L	252.253	-0.928343	8.59579e-07	DOWN
IFI44	259.974	-0.651512	4.63795e-05	DOWN
IFI44L	58.7078	-2.55177	1.73699e-14	DOWN
IFIH1	97.4477	-0.631319	0.0117004	DOWN
IFIT1	330.136	-0.989338	1.9409e-11	DOWN
IFIT2	146.743	1.84314	7.17693e-21	UP
IFIT3	286.335	1.65265	8.62381e-30	UP
IFITM2	264.636	0.542589	0.000471799	UP
IFNAR2	149.259	-0.517313	0.015297	DOWN
IFNLR1	156.072	-0.514814	0.011292	DOWN
IFRD1	890.822	0.828708	8.12662e-20	UP
IFT27	274.97	-1.03494	1.01456e-11	DOWN
IFT57	626.898	0.841207	4.59117e-15	UP
IGBP1	668.768	-0.500376	4.04764e-06	DOWN
IGDCC3	125.549	4.08206	9.00881e-55	UP
IGDCC4	147.978	0.993668	1.87856e-06	UP
IGF1R	2071.68	-0.540302	0.00747828	DOWN
IGF2BP1	94.4443	-1.27797	8.32893e-07	DOWN
IGFBP5	3065.94	-6.41175	0	DOWN
IGFL2	45.037	1.3679	1.69762e-05	UP
IGFLR1	57.3326	-0.800361	0.00921552	DOWN
IGHMBP2	413.027	0.879741	2.04984e-11	UP
IGLON5	111.919	-2.03081	1.87183e-15	DOWN
IGSF10	258.243	-1.4461	3.76754e-17	DOWN
IGSF3	892.422	-0.959407	1.14237e-19	DOWN
IGSF9	293.839	1.56896	1.01686e-24	UP
IGSF9B	95.0501	0.891038	0.00096208	UP
IKBKB	614.323	0.607927	4.92372e-08	UP
IKBKG	502.886	0.602144	2.35022e-07	UP
IKZF2	614.515	-0.763473	2.21541e-12	DOWN
IKZF4	95.9605	-0.517179	0.0473815	DOWN
IL11RA	207.081	-0.51886	0.00556416	DOWN
IL12A	40.3719	1.58525	1.28323e-06	UP
IL13RA1	917.473	-0.55574	2.17731e-09	DOWN
IL15	118.558	-0.812865	0.000339673	DOWN
IL15RA	49.726	1.87681	2.5845e-09	UP
IL17RC	319.858	-1.05039	1.96408e-12	DOWN
IL17RD	269.819	-0.526436	0.000819773	DOWN
IL18BP	156.612	-1.06523	1.03165e-07	DOWN
IL18R1	53.773	1.43963	1.03977e-06	UP
IL1RAP	736.247	-0.675151	1.75845e-10	DOWN
IL20RA	17.1036	-0.933833	0.0415219	DOWN
IL21R	70.8348	0.932699	0.000585417	UP
IL22RA1	36.663	-1.57118	1.17838e-05	DOWN
IL23A	32.1324	1.22417	0.000760915	UP
IL24	221.851	4.1888	6.2703e-91	UP
IL2RB	440.343	-1.05412	7.31033e-17	DOWN
IL2RG	23.4062	1.78425	5.14101e-06	UP
IL31RA	776.545	0.575398	5.25732e-09	UP
IL32	430.249	0.732306	6.31498e-09	UP
IL4R	367.959	0.508557	0.00019194	UP
IL6R	401.915	1.02961	3.41607e-17	UP
IL6ST	3061.37	0.557495	5.27054e-14	UP
IMMP2L	189.763	1.27484	1.06662e-13	UP
IMP4	1041.86	0.546609	1.26265e-09	UP
IMPA2	163.438	-0.776077	8.07124e-05	DOWN
IMPDH1	1343.02	0.741502	1.22952e-20	UP
IMPG2	32.5665	-0.871027	0.0333124	DOWN
INADL	530.384	-0.524063	7.1845e-06	DOWN
INAFM1	74.7492	-0.731363	0.00977449	DOWN
INCENP	1328.58	-0.575361	5.99639e-11	DOWN
INHBA	867.305	-2.14025	2.0254e-80	DOWN
INHBA-AS1	47.5762	-1.02174	0.00200079	DOWN
INHBB	4.55876	-0.973745	0.040633	DOWN
INHBC	13.3588	1.13442	0.0146872	UP
INHBE	205.169	1.41352	3.35396e-17	UP
INO80B	61.1423	0.798151	0.00636622	UP
INO80C	151.037	1.05435	3.32011e-08	UP
INPP1	221.404	0.850104	1.36578e-07	UP
INPP5D	384.73	2.01882	1.8291e-44	UP
INPP5E	226.637	-0.612801	0.00109105	DOWN
INPP5J	166.524	-1.17709	1.04753e-09	DOWN
INSIG1	779.065	-0.877009	4.24402e-17	DOWN
INSIG2	162.958	-0.517787	0.0107933	DOWN
INSL4	31.3659	3.06557	8.15458e-16	UP
INSR	195.762	-0.597105	0.0013599	DOWN
IPO7	3340.92	0.510756	2.963e-15	UP
IPP	285.027	-0.694069	9.49408e-06	DOWN
IPPK	718.401	0.654598	1.46113e-10	UP
IQCJ	27.6942	-1.8104	1.11991e-05	DOWN
IQGAP2	44.8072	-0.748199	0.0298551	DOWN
IQSEC1	630.572	-0.760579	2.50135e-08	DOWN
IRAK2	77.5511	0.900165	0.000478286	UP
IRF2BP1	567.614	-0.674805	1.47271e-09	DOWN
IRF2BPL	1035.54	-1.03827	1.15991e-23	DOWN
IRF6	36.5923	-0.862098	0.0242369	DOWN
IRF7	38.2225	-0.815327	0.0364317	DOWN
IRS1	2025.16	-1.90859	1.3646e-134	DOWN
IRX4	77.0104	-0.567585	0.0428005	DOWN
IRX6	19.3988	1.62522	0.000103343	UP
ISCA1	824.147	0.841844	5.13892e-19	UP
ISG20L2	815.152	0.563073	6.29745e-09	UP
ISLR	23.2573	-2.29214	6.32809e-08	DOWN
ISM2	50.5378	-1.06418	0.00105894	DOWN
ISOC1	525.567	-0.674014	2.30854e-08	DOWN
ITGA1	110.993	0.628329	0.00558891	UP
ITGA11	22.3218	-1.01301	0.017641	DOWN
ITGA6	2313.01	0.606155	3.95697e-18	UP
ITGA7	258.283	-0.875762	2.70266e-08	DOWN
ITGAM	62.515	1.63725	5.56286e-09	UP
ITGAV	3678.46	-0.62433	1.51998e-21	DOWN
ITGAX	129.886	0.663504	0.00193832	UP
ITGB2	28.7141	1.27163	0.000668719	UP
ITGB2-AS1	40.6825	1.62949	8.49047e-07	UP
ITGB3	151.292	-2.32279	8.34368e-25	DOWN
ITGB4	69.2603	-0.966341	0.00124263	DOWN
ITGB8	1855.64	-1.98441	5.73855e-101	DOWN
ITIH4	29.1541	-0.936662	0.0175168	DOWN
ITM2B	776.362	-0.581641	6.77511e-09	DOWN
ITM2C	717.538	0.907839	6.17639e-19	UP
ITPA	448.57	0.716771	2.24333e-09	UP
ITPKA	163.429	-1.01734	4.21349e-07	DOWN
ITPKB	221.043	-0.883625	1.73723e-07	DOWN
ITPR1	643.471	1.03194	9.50288e-22	UP
ITPRIP	1009.26	0.64377	6.76852e-11	UP
ITPRIPL2	2600.73	0.834273	4.62712e-35	UP
ITSN1	1097.97	-0.87515	1.29775e-22	DOWN
JAG1	1204.22	-1.36736	7.37802e-50	DOWN
JAG2	58.9039	-0.942683	0.00169125	DOWN
JAGN1	545.65	0.546615	2.66238e-06	UP
JAK3	110.885	-0.55232	0.0212999	DOWN
JAKMIP1	44.5722	3.62256	1.67151e-24	UP
JAKMIP2	326.227	-1.63587	1.23375e-29	DOWN
JAKMIP2-AS1	27.5958	-2.53665	7.49099e-10	DOWN
JAKMIP3	63.9691	-0.649045	0.0400758	DOWN
JARID2	1049.29	-0.721304	4.41629e-16	DOWN
JAZF1	220.411	0.567963	0.00123278	UP
JHDM1D-AS1	103.271	1.21122	4.72848e-08	UP
JMJD1C-AS1	55.151	-0.975101	0.00159026	DOWN
JMJD7	127.378	-0.733724	0.000917402	DOWN
JMY	619.537	1.54044	6.61912e-44	UP
JPH3	1072.73	-0.711052	2.39002e-15	DOWN
JUP	387.06	-0.926239	7.5384e-09	DOWN
KAL1	386.864	-2.04929	3.90594e-45	DOWN
KALRN	305.837	-0.912437	6.79504e-10	DOWN
KANK2	924.203	-1.34652	6.71994e-45	DOWN
KANK3	109.212	0.611535	0.0127732	UP
KANSL2	804.723	0.500124	3.23416e-07	UP
KAT2A	1031.09	0.723191	4.66749e-14	UP
KAT2B	226.887	-1.22086	5.19194e-12	DOWN
KAT6B	967.594	-0.529045	9.4318e-08	DOWN
KATNAL1	911.496	-0.915112	1.2177e-21	DOWN
KATNB1	579.437	0.725018	4.05091e-11	UP
KATNBL1	822.599	1.20645	2.21078e-34	UP
KATNBL1P6	100.888	0.813281	0.00110347	UP
KAZALD1	449.774	0.918116	4.64553e-14	UP
KAZN	229.898	0.869913	7.01798e-07	UP
KBTBD11	273.032	1.04679	1.05159e-12	UP
KBTBD3	61.2727	-1.10437	0.000227408	DOWN
KBTBD6	538.9	0.856325	4.40787e-15	UP
KBTBD8	296.239	1.96737	1.25129e-30	UP
KCNA3	88.5422	0.808318	0.00199473	UP
KCNA6	203.048	-0.619254	0.00254029	DOWN
KCNAB2	352.896	1.09286	1.40329e-16	UP
KCNC1	94.2688	0.990652	5.75799e-05	UP
KCNC4	452.967	1.19528	8.0524e-21	UP
KCND3	72.9515	-0.665665	0.0218482	DOWN
KCNG3	107.024	0.704883	0.002352	UP
KCNH1	49.6257	-0.788568	0.0176301	DOWN
KCNH2	153.724	-0.785259	7.76236e-05	DOWN
KCNH7	16.8354	1.03205	0.0212893	UP
KCNIP4-IT1	15.8458	-2.17582	1.00763e-06	DOWN
KCNJ11	142.134	1.5707	1.50356e-14	UP
KCNJ12	16.6114	-1.25457	0.00508882	DOWN
KCNJ16	4.27889	-0.935639	0.0494652	DOWN
KCNK1	313.482	-1.68866	3.44933e-30	DOWN
KCNK10	200.817	-2.83028	9.55337e-43	DOWN
KCNK3	95.0945	1.19319	4.73137e-07	UP
KCNK5	364.584	0.599393	8.8738e-06	UP
KCNMA1	186.635	-1.07597	6.59614e-09	DOWN
KCNMB4	143.849	-1.51776	1.9863e-13	DOWN
KCNN1	88.1115	-1.97674	9.85186e-14	DOWN
KCNQ2	96.1427	3.1694	8.98607e-35	UP
KCNQ3	796.592	1.63177	2.87353e-66	UP
KCNQ5	584.961	1.22066	8.59095e-31	UP
KCNT1	29.8927	2.46625	3.7029e-11	UP
KCTD21-AS1	88.8467	-0.652102	0.0129422	DOWN
KCTD7	514.76	-0.648434	6.93225e-08	DOWN
KDELC2	662.1	-1.16744	6.23737e-26	DOWN
KDELR3	537.75	-0.646923	1.18332e-07	DOWN
KDM1B	388.757	0.733212	8.94948e-09	UP
KDM2B	910.26	0.776058	9.86336e-16	UP
KDM5B	1236.73	-1.02066	5.36199e-34	DOWN
KDM7A	217.204	0.955231	5.74413e-08	UP
KDSR	582.398	0.967344	4.84981e-20	UP
KHDRBS3	686.192	-0.681355	6.05289e-11	DOWN
KHK	98.0531	0.693527	0.00342108	UP
KIAA0040	336.027	-1.73749	2.42627e-31	DOWN
KIAA1024	127.275	-0.832154	0.000111928	DOWN
KIAA1147	914.639	-1.77932	2.81124e-73	DOWN
KIAA1210	46.6763	-1.24353	0.000155907	DOWN
KIAA1211L	34.5146	-2.27705	2.25799e-09	DOWN
KIAA1279	673.557	-0.702519	2.91729e-11	DOWN
KIAA1462	465.375	-0.855308	3.03606e-12	DOWN
KIAA1522	1319.13	-0.776488	2.06929e-12	DOWN
KIAA1549	220.996	-1.00935	7.27012e-08	DOWN
KIAA1549L	389.741	-1.55845	8.16097e-27	DOWN
KIAA1614	130.972	-0.547813	0.0138083	DOWN
KIAA1644	284.222	-1.78911	6.76751e-30	DOWN
KIAA1656	348.476	-0.947053	2.84761e-11	DOWN
KIAA1715	648.876	-0.596296	4.44119e-08	DOWN
KIAA1755	123.427	-0.808492	0.00103691	DOWN
KIAA1804	252.446	1.01054	3.06541e-11	UP
KIAA1841	225.006	-1.17169	7.5367e-12	DOWN
KIAA2018	2013.09	-0.686799	3.55065e-16	DOWN
KIAA2022	53.2585	-1.73192	5.3082e-08	DOWN
KIF11	1965.94	-0.508033	8.29808e-12	DOWN
KIF13A	814.583	-0.915142	1.89047e-17	DOWN
KIF13B	636.494	-0.587391	7.46912e-07	DOWN
KIF16B	307.034	-0.60777	4.98654e-05	DOWN
KIF17	91.0313	0.978755	5.94125e-05	UP
KIF1A	677.14	1.19717	8.01909e-22	UP
KIF1B	2139.39	-0.850824	8.79427e-29	DOWN
KIF21A	1161.77	0.506707	2.35048e-08	UP
KIF21B	371.013	-0.518081	0.000716524	DOWN
KIF26B	29.7282	-1.01164	0.0142025	DOWN
KIF27	152.102	1.00739	5.21897e-07	UP
KIF3C	925.78	-0.642449	1.22475e-11	DOWN
KIF5A	183.075	-0.859254	5.13906e-06	DOWN
KIF9	246.583	2.16921	1.05974e-39	UP
[truncated: 2,618 more rows]
