# Supplementary material for: The cohesin complex prevents Myc-induced replication stress
Source: Cell Death Dis. 2017 Jul 27;8(7):e2956–. doi: 10.1038/cddis.2017.345 (PMC5550886; doi:10.1038/cddis.2017.345)
Supplement: Supplementary Table 4 [file cddis2017345x5.xlsx]

## Sheet: Myc_bound_up_48hrs
gene_symbol	baseMean	log2FC	padj	Myc binding
A2M	88.0199	-1.01114	8.97e-07	unbound
A2M-AS1	71.5276	-1.08501	7.17e-07	unbound
AAK1	1438.29	-0.539459	0.0200388	Myc_bound
AAMDC	106.027	-0.607622	0.00183334	unbound
AASS	359.777	-0.57276	5.38e-07	unbound
ABAT	358.461	-1.49345	7.15e-38	unbound
ABCA1	228.087	-1.68783	1.46e-31	unbound
ABCA2	475.881	-0.683611	8.72e-07	Myc_bound
ABCA5	111.22	-0.502882	0.0111601	Myc_bound
ABCA7	74.4208	-0.915872	5.4e-05	unbound
ABCB4	87.6326	-1.11616	4.77e-08	unbound
ABCC3	157.899	-1.03932	1.98e-09	unbound
ABCC6P1	12.8061	-0.804499	0.0171883	unbound
ABCD1	258.095	-0.904173	8.08e-10	Myc_bound
ABCD2	25.5522	-0.755176	0.0152987	unbound
ABCG1	262.605	-2.29934	7.49e-52	unbound
ABHD2	1426.94	-0.696522	3.69e-24	unbound
ABHD4	428.32	-0.700104	9.56e-11	unbound
ABLIM3	284.746	-0.999627	9.66e-14	Myc_bound
ABTB1	65.8269	-0.523777	0.0372361	unbound
ACAN	114.615	-0.711012	0.0320467	unbound
ACBD7	462.659	-0.664604	1.36e-10	unbound
ACKR1	12.0231	-0.679324	0.0498223	unbound
ACKR3	210.626	-1.5688	3.89e-23	unbound
ACSF2	197.421	-0.93519	1.24e-10	unbound
ACSS3	127.836	-0.6016	0.000846218	unbound
ACVR2B	1385.75	-0.646674	3.15e-13	Myc_bound
ADAM12	433.77	-0.787267	2.32e-13	unbound
ADAM19	2082.51	-0.612497	4.77e-15	unbound
ADAM20P1	22.942	-0.755006	0.0187771	unbound
ADAMTS10	268.61	-1.0143	3.8e-12	unbound
ADAMTS16	283.092	-0.99194	1.76e-14	unbound
ADAMTS2	62.0058	-0.713474	0.00273268	unbound
ADCY10P1	66.6124	-0.715775	0.00431261	unbound
ADCY2	17.255	-0.834574	0.0108361	unbound
ADD3	1485.31	-0.515964	3.57e-12	unbound
ADGRA2	452.532	-0.649156	3.48e-09	Myc_bound
ADGRB2	1123.34	-0.555676	3.66e-09	unbound
ADGRB3	39.3398	-0.574491	0.0438253	Myc_bound
ADGRG1	528.014	-0.593735	0.0474053	Myc_bound
ADGRL2	1621.19	-0.580554	7.91e-14	Myc_bound
ADGRL3	606.259	-1.95354	2.81e-79	unbound
ADGRL4	81.4042	-0.653093	0.00252386	unbound
ADGRV1	884.321	-1.13532	3.51e-24	Myc_bound
AFF2	65.5435	-0.768146	0.00136684	unbound
AFF3	191.417	-0.536866	0.00087073	unbound
AGA	222.674	-0.668367	3.2e-06	unbound
AGAP2	214.145	-0.844509	1.49e-07	unbound
AGBL4	35.1798	-0.59972	0.0400892	unbound
AGO4	179.421	-1.43585	9.49e-20	unbound
AGPAT4	567.606	-0.546532	4.74e-07	Myc_bound
AHNAK2	4384.93	-1.41996	2.47e-61	unbound
AKIP1	405.243	-0.596657	1.26e-07	unbound
AKR1C3	59.9226	-0.983638	3.53e-05	unbound
ALDH1L1	199.835	-0.707162	1.03e-06	unbound
ALDH2	458.703	-0.505543	1.72e-06	unbound
ALDH3B1	741.791	-0.667988	2.72e-14	Myc_bound
ALDH4A1	408.024	-0.622316	8.78e-09	unbound
ALDH6A1	307.35	-1.03139	7.85e-17	unbound
ALOX12	48.9484	-0.56817	0.0349281	Myc_bound
ALOX12-AS1	48.2592	-0.561392	0.0342362	unbound
ALPK1	409.404	-0.825577	3.76e-14	unbound
ALS2	899.163	-0.508847	6.6e-10	Myc_bound
AMPH	171.89	-0.915718	9.03e-09	unbound
ANG	58.0464	-0.507383	0.0451244	Myc_bound
ANGPTL2	136.12	-0.531509	0.00282248	unbound
ANK3	198.253	-0.503322	0.000846475	unbound
ANKRD12	1199.28	-0.502813	4.13e-09	unbound
ANKRD24	43.3857	-0.597426	0.0335089	unbound
ANKRD44	254.053	-0.506455	0.000335742	unbound
ANO3	226.347	-0.507004	0.000829359	unbound
ANO5	261.736	-0.602898	7.56e-06	unbound
ANXA4	229.091	-0.582051	0.000112946	Myc_bound
AP3B2	83.9038	-0.505151	0.0222516	Myc_bound
APAF1	537.446	-0.7481	5.48e-14	unbound
APBA1	79.2495	-1.28828	9.7e-09	unbound
APH1B	371.317	-0.994208	2.26e-18	unbound
APLF	58.3813	-0.608482	0.0157054	unbound
APLP1	327.55	-0.767536	5.39e-08	unbound
APOBEC3F	224.242	-0.808302	1.99e-08	unbound
APOL6	762.971	-0.513509	2.41e-08	unbound
AR	373.139	-0.770309	6.3e-08	Myc_bound
ARFGAP3	698.751	-0.50237	1.9e-07	unbound
ARHGAP27	153.663	-0.678643	2.99e-05	unbound
ARHGAP28	636.402	-1.00176	3.66e-26	unbound
ARHGAP31	709.937	-1.30385	4.11e-41	unbound
ARHGAP33	69.2979	-0.722096	0.00218573	unbound
ARHGEF3	427.005	-0.711676	1.53e-11	Myc_bound
ARHGEF37	25.2766	-1.10366	0.000266893	unbound
ARHGEF40	2399.77	-0.798741	1.14e-37	unbound
ARID4A	383.032	-0.668575	2.11e-08	unbound
ARID5B	2440.79	-0.617824	1.04e-23	Myc_bound
ARL15	270.761	-0.58276	4.58e-05	Myc_bound
ARL4C	1799.93	-1.06511	1.51e-49	unbound
ARL8A	314.781	-0.58973	2.02e-06	unbound
ARMCX4	39.4616	-0.700769	0.0130264	unbound
ARNT2	220.823	-0.944647	7.01e-11	unbound
ARNTL	266.124	-0.638762	1.33e-06	unbound
ARRDC3	638.581	-0.825892	0.0109417	unbound
ARSA	389.793	-0.693512	3.46e-07	unbound
ASAP3	518.901	-0.522537	2.41e-06	unbound
ATF7	259.094	-0.526993	0.00108233	Myc_bound
ATF7IP	1361.85	-0.533925	8.13e-14	Myc_bound
ATF7IP2	72.3859	-0.550326	0.0174286	unbound
ATG10	144.462	-0.680161	6.06e-05	Myc_bound
ATL1	342.226	-0.966986	1.25e-16	unbound
ATP10B	31.9922	-1.09058	0.000133193	unbound
ATP2A3	23.4967	-1.13162	0.0002116	unbound
ATP2B4	1248.01	-0.959232	2.76e-34	Myc_bound
ATP2C2	36.4854	-0.727195	0.0123293	unbound
ATP7A	639.269	-0.776193	1.06e-15	unbound
ATRNL1	203.314	-0.557444	0.000338052	unbound
ATXN1	1005.04	-0.675611	9.5e-14	unbound
AUTS2	367.708	-0.90812	4.16e-10	Myc_bound
AXIN2	597.461	-0.589591	0.0122965	Myc_bound
B3GAT1	94.2423	-1.17378	1e-08	unbound
BAIAP3	124.886	-0.569722	0.00190712	unbound
BAZ2B	2164.08	-0.721463	2.18e-26	Myc_bound
BBS12	138.257	-0.563048	0.00341351	unbound
BBS9	234.785	-0.556588	8.66e-05	Myc_bound
BCAS3	226.684	-0.650085	2.66e-05	Myc_bound
BCL6	233.442	-1.1242	6.99e-16	unbound
BDH2	145.482	-0.923076	1.57e-07	unbound
BEAN1	66.4025	-0.975291	1.82e-05	unbound
BEND5	32.8449	-0.917222	0.0016282	unbound
BHLHE41	535.698	-0.705453	4.82e-09	Myc_bound
BICC1	285.803	-0.560329	2.97e-05	unbound
BMF	342.803	-2.02322	1.59e-49	unbound
BMP1	665.61	-0.643779	2.32e-09	Myc_bound
BMPR1B	280.176	-0.560243	1.92e-05	Myc_bound
BMPR2	1130.57	-0.965244	2.22e-29	unbound
BPIFB4	26.6168	-0.746178	0.0179527	unbound
BRD3	217.637	-0.589686	0.000300623	Myc_bound
BRWD3	924.743	-0.705421	2.03e-16	unbound
BTBD2	386.235	-0.79113	1.45e-12	unbound
C10orf11	17.1926	-0.95559	0.00307994	unbound
C11orf16	34.87	-0.582969	0.0489343	unbound
C11orf54	155.116	-0.502345	0.00403856	unbound
C11orf80	180.355	-0.665256	7.82e-05	unbound
C14orf132	722.369	-0.898583	1.4e-25	Myc_bound
C14orf159	278.28	-0.644236	7.47e-07	Myc_bound
C14orf37	237.735	-0.524913	0.000227217	unbound
C15orf62	77.1592	-0.647229	0.00635712	unbound
C16orf71	32.8274	-0.605721	0.0474053	unbound
C1orf106	409.903	-0.580336	5.74e-06	unbound
C1orf145	55.9384	-0.913999	0.00015189	unbound
C1QTNF2	177.097	-0.567195	0.00033164	unbound
C1QTNF6	316.406	-0.74202	2.85e-09	Myc_bound
C1R	225.552	-1.14836	7.68e-15	unbound
C1RL	575.695	-0.717773	6.05e-14	Myc_bound
C20orf194	292.244	-0.945447	3.31e-14	unbound
C4orf33	72.9788	-0.712004	0.00219749	unbound
C5orf42	1013.33	-0.595187	1.68e-12	unbound
C5orf46	194.656	-0.523481	0.000667721	unbound
C6orf15	256.72	-0.953457	1.1e-12	unbound
C8orf4	46.213	-0.584434	0.0353401	unbound
C8orf48	153.268	-0.531444	0.0017532	unbound
C9orf135	31.1368	-0.822655	0.00491452	unbound
C9orf172	45.6993	-0.568561	0.044359	Myc_bound
C9orf47	91.6265	-0.754641	0.00110016	unbound
CAB39L	72.6344	-0.597395	0.00903553	unbound
CABP7	107.739	-0.643613	0.000770463	unbound
CACFD1	483.412	-0.886458	6.11e-17	unbound
CACNA1A	41.5576	-1.25609	1.77e-06	unbound
CACNA1G	66.9241	-0.882711	0.000178124	unbound
CACNG6	60.3204	-0.907615	0.000176882	unbound
CADM3	359.562	-1.14192	1.33e-23	unbound
CALCOCO1	416.934	-1.18475	4.78e-29	unbound
CAMK2D	1125.89	-0.617625	4.54e-14	Myc_bound
CAMK2N1	352.157	-0.669796	2.03e-08	unbound
CAP2	454.08	-0.60657	2.15e-07	unbound
CAPN1	845.203	-0.517486	9.67e-10	unbound
CAPN5	240.431	-0.944743	2.55e-10	unbound
CARD11	269.352	-0.840791	7.14e-10	unbound
CARD6	268.971	-0.844928	2.42e-10	unbound
CARD8	519.371	-0.606344	8.85e-10	unbound
CARF	91.3023	-0.535869	0.0103734	unbound
CASC15	95.8067	-1.64184	4.98e-17	unbound
CASP6	234.835	-0.53509	0.000433066	unbound
CASP9	180.819	-0.586022	0.00012665	unbound
CBLB	162.651	-0.933877	4.36e-09	unbound
CBLN2	21.0986	-0.702452	0.0302698	unbound
CBLN3	49.6913	-0.720039	0.00580138	unbound
CCDC102A	301.862	-0.552543	1.06e-05	unbound
CCDC40	68.7681	-0.627839	0.00802293	Myc_bound
CCDC53	109.989	-0.51804	0.0101686	unbound
CCDC69	328.68	-0.906684	2.06e-13	unbound
CCDC7	37.0862	-0.90398	0.00199278	unbound
CCDC80	1034.69	-1.09684	2.44e-42	unbound
CCDC85A	84.1633	-1.66232	2.06e-15	Myc_bound
CCL24	30.4269	-1.07214	0.000295076	unbound
CCNG2	509.516	-1.40473	6.58e-41	Myc_bound
CCR1	13.1028	-1.25883	8.83e-05	unbound
CD109	1243.9	-0.721014	6.4e-23	unbound
CD180	39.2308	-1.1515	2.16e-05	unbound
CD34	53.6764	-1.25397	4.93e-07	unbound
CD37	135.352	-1.20492	1.82e-10	unbound
CD82	112.088	-1.17218	1.64e-10	unbound
CD96	69.1747	-0.743269	0.00162146	unbound
CD99	109.568	-0.547766	0.00550599	unbound
CD99L2	503.488	-0.744536	3.49e-14	unbound
CDC42EP3	1221.25	-0.539678	1.83e-13	Myc_bound
CDC42EP5	31.0904	-0.99274	0.000632612	unbound
CDH11	305.078	-1.49113	1.94e-33	unbound
CDH12	133.476	-1.361	3.37e-15	unbound
CDH6	87.4753	-1.31496	5.19e-11	unbound
CDK15	34.1272	-1.57844	1.17e-08	unbound
CDK19	215.728	-0.798283	4.37e-08	Myc_bound
CDK5R2	13.3649	-0.830728	0.0135551	unbound
CDKN1C	116.034	-0.832307	7.9e-06	unbound
CDKN2B	71.3935	-0.994871	1.14e-05	unbound
CDKN2C	638.381	-1.02511	5.36e-25	Myc_bound
CDKN2D	130.588	-0.850101	3.21e-06	Myc_bound
CDS2	1129.42	-0.503447	9.46e-11	unbound
CDSN	128.874	-0.761113	1.51e-05	unbound
CECR6	28.6584	-0.915	0.00263425	Myc_bound
CEP112	108.586	-0.899782	2.03e-06	unbound
CEP126	127.234	-0.667444	0.000273751	unbound
CERS4	161.85	-0.629564	0.000117784	unbound
CFI	32.7004	-0.824374	0.00437464	unbound
CHD3	3015.59	-0.518751	2.26e-17	unbound
CHD5	255.088	-0.513092	0.000528837	unbound
CHI3L1	28.9504	-0.763711	0.0160862	unbound
CHI3L2	40.2737	-0.640107	0.0208359	unbound
CHN1	122.648	-0.625206	0.000720884	unbound
CHRD	81.1618	-0.991152	5.88e-06	unbound
CHRM2	16.5349	-0.743551	0.0277707	unbound
CIB2	290.942	-0.514017	0.000144325	unbound
CLDN18	30.5819	-0.631221	0.0471553	unbound
CLEC2B	233.615	-0.628911	2.28e-05	unbound
CLEC7A	62.1798	-0.72805	0.00272561	unbound
CLIP2	1094.26	-0.566686	8.57e-12	unbound
CLIP3	241.613	-0.583636	0.0400528	unbound
CLSTN2	148.33	-0.851001	1.01e-06	Myc_bound
CLSTN3	672.766	-0.58154	1.73e-07	unbound
CMKLR1	19.283	-0.946025	0.00313001	unbound
CNIH3	174.976	-2.25802	8.21e-43	unbound
CNPY4	398.73	-0.634079	4.19e-08	unbound
CNTN1	321.366	-1.10556	1.31e-17	unbound
CNTNAP2	289.617	-0.763769	8.64e-10	Myc_bound
CNTNAP4	51.407	-0.611663	0.018008	unbound
CNTRL	817.748	-0.587039	6.62e-12	unbound
COL11A1	733.366	-1.87937	1.61e-94	unbound
COL14A1	15.5516	-0.954069	0.00370138	unbound
COL20A1	52.9113	-0.738635	0.00574718	unbound
COL22A1	258.767	-1.1977	4.34e-17	unbound
COL2A1	15.4309	-0.752854	0.0253083	unbound
COL4A4	39.5896	-0.895597	0.00121793	unbound
COL4A5	157.475	-1.42805	6.53e-19	unbound
COL5A1	671.277	-0.82026	0.0147683	unbound
COL5A2	1235.6	-1.06985	1.28e-40	unbound
COL6A3	2398.63	-1.05291	3.13e-28	unbound
COL9A2	346.013	-1.48397	7.3e-37	unbound
COLEC12	154.64	-0.525025	0.00158398	Myc_bound
COPG2	204.24	-0.544847	0.000249262	unbound
COPZ2	76.8832	-0.52274	0.0219779	unbound
CORO2B	180.349	-0.859701	4.5e-08	Myc_bound
CPE	471.613	-0.940779	1.02e-19	unbound
CPEB4	309.08	-1.09167	4.03e-18	Myc_bound
CPNE2	460.158	-0.520598	5.84e-07	Myc_bound
CPQ	49.7675	-1.14947	2.95e-06	unbound
CPS1	471.635	-1.01143	1.02e-19	unbound
CRAT	25.1324	-0.869807	0.00505605	unbound
CRB2	39.5863	-0.618755	0.0401556	unbound
CREB3L1	64.6818	-1.07816	4.75e-06	unbound
CREB3L2	349.867	-0.657515	5.29e-06	unbound
CREB3L4	218.668	-0.560474	8.44e-05	unbound
CREBRF	439.677	-0.695391	7.15e-07	Myc_bound
CRHR1	28.9972	-1.38204	2.84e-06	Myc_bound
CRISPLD1	442.928	-1.04909	2.3e-21	unbound
CRLF1	55.1322	-0.560554	0.0334448	unbound
CRMP1	404.976	-0.674422	3.23e-09	Myc_bound
CROCCP3	153.232	-0.785208	2.73e-06	unbound
CRYL1	44.5584	-1.23226	2.14e-06	Myc_bound
CSGALNACT1	90.3194	-2.0677	1.34e-22	unbound
CSMD2	71.8612	-1.35475	1.24e-08	unbound
CSRNP3	50.7343	-1.95886	2.45e-14	unbound
CTHRC1	50.1986	-0.622474	0.0160447	Myc_bound
CTNNBIP1	298.768	-0.634003	1.32e-06	unbound
CTPS2	78.1194	-0.71131	0.00121238	unbound
CTSF	118.944	-0.526603	0.0062225	Myc_bound
CTSK	38.9557	-0.698152	0.0163476	unbound
CTSO	29.8489	-1.08567	0.000264126	Myc_bound
CUL7	1014.97	-0.696236	1.93e-18	Myc_bound
CUX2	12.7809	-1.03495	0.00160551	Myc_bound
CX3CL1	339.158	-0.815126	1.23e-09	unbound
CXXC4	491.135	-0.974355	1.01e-19	Myc_bound
CYGB	17.712	-0.687698	0.0433784	unbound
CYP26B1	586.456	-0.540354	7.06e-08	unbound
CYP2S1	18.231	-0.713296	0.0328909	unbound
CYP39A1	28.7208	-1.02748	0.000494716	unbound
CYS1	75.5613	-2.71164	1.4e-31	unbound
CYTH2	833.712	-0.542635	4.8e-09	Myc_bound
CYTL1	241.708	-0.572326	3.17e-05	unbound
CYYR1	59.9746	-0.866456	0.000243262	unbound
DAB1	16.8938	-0.949065	0.00357327	Myc_bound
DAB2	705.901	-0.525137	2.15e-08	Myc_bound
DBNDD1	256.176	-0.553482	5.7e-05	unbound
DBP	489.839	-0.66927	6.21e-10	Myc_bound
DCBLD1	1661.42	-0.592153	8.42e-17	Myc_bound
DCDC2B	35.4144	-0.782339	0.00749715	unbound
DCHS1	596.682	-0.711004	0.0210687	unbound
DCLK2	59.7872	-1.09542	3.85e-06	unbound
DDAH2	693.848	-0.694495	3.52e-14	unbound
DDR1	1191.1	-0.639074	3.59e-12	unbound
DDX26B	251.664	-0.885523	1.08e-11	unbound
DDX60	118.339	-0.686806	0.00027936	unbound
DECR1	281.156	-0.894357	1.11e-12	Myc_bound
DENND1B	376.657	-0.559492	3.87e-06	unbound
DENND4C	711.908	-0.512095	2.82e-07	Myc_bound
DEPTOR	42.9127	-0.671752	0.0181241	Myc_bound
DHTKD1	313.145	-0.629954	1.72e-07	unbound
DIP2C	171.003	-0.735172	1.35e-05	unbound
DIRC3	22.7782	-0.658596	0.0421218	unbound
DKFZP586I1420	126.871	-0.562917	0.00228788	unbound
DKK3	1398.64	-0.512105	3.2e-13	unbound
DLEU7	84.1077	-0.656029	0.00249248	unbound
DLG2	118.192	-0.966117	3.04e-07	unbound
DLG3	221.693	-0.541956	0.00014035	unbound
DLGAP1-AS1	327.571	-0.713201	1.38e-08	unbound
DLL1	21.2593	-0.743416	0.0219232	unbound
DMRTA1	358.351	-0.653074	6.85e-08	unbound
DMTN	137.643	-0.5118	0.00566778	Myc_bound
DMXL1	1497.96	-0.556046	3.32e-16	Myc_bound
DMXL2	924.007	-0.511513	9.49e-10	unbound
DNAH9	15.5561	-1.26927	6.54e-05	unbound
DNAJC22	265.034	-0.909059	3.9e-12	Myc_bound
DNAJC28	48.8181	-0.690868	0.00750282	unbound
DNAJC4	189.858	-0.61693	3.4e-05	unbound
DNASE2	469.091	-0.577908	7.13e-08	unbound
DNM3OS	606.229	-0.908409	1.09e-15	unbound
DOCK1	1093.89	-0.578494	4.96e-12	unbound
DOCK11	123.63	-0.531537	0.00428163	unbound
DOK5	58.3836	-1.09994	7.07e-06	unbound
DOK6	27.9433	-1.40805	1.22e-06	unbound
DPYD	149.796	-0.545011	0.00151449	unbound
DPYSL2	1398.28	-0.78699	1.45e-29	Myc_bound
DQX1	45.0313	-0.551339	0.0457421	unbound
DRAXIN	49.0123	-0.894369	0.000402919	unbound
DRD1	604.109	-1.95538	1.59e-17	unbound
DRD2	21.5646	-1.15275	0.000188486	unbound
DSC2	169.428	-0.660711	2.93e-05	unbound
DST	11202.6	-0.523082	2.85e-14	Myc_bound
DSTNP2	146.285	-0.615542	0.000444726	unbound
DTX1	218.271	-0.566304	0.000207223	unbound
DTX3	257.901	-0.62482	1.59e-06	unbound
DUSP15	43.0067	-1.25195	1.23e-06	unbound
DUSP18	301.113	-0.608722	2.05e-06	unbound
DYNC1I1	54.2311	-1.01688	3.28e-05	unbound
DYSF	55.9665	-1.21039	5.85e-07	unbound
DZIP1L	313.248	-0.518074	8.34e-05	unbound
EBF1	141.749	-1.41945	3.22e-17	unbound
EBF4	19.2968	-0.887366	0.00630048	unbound
ECM1	417.914	-1.01444	9.93e-19	unbound
EDIL3	1782.27	-0.605108	1.39e-18	unbound
EDN2	121.428	-0.524117	0.00471584	unbound
EFEMP2	347.258	-1.11579	2.83e-18	Myc_bound
EFHC1	575.238	-0.50002	1.24e-07	Myc_bound
EFNA2	70.6598	-0.989771	2.52e-05	unbound
EFNA4	207.101	-0.514646	0.00045362	unbound
EFNB3	254.452	-1.14988	1.63e-18	unbound
EGF	181.308	-0.607822	9.58e-05	unbound
EGR2	105.253	-1.07455	1.12e-07	unbound
EHD2	196.068	-0.6874	6.26e-05	Myc_bound
EHF	76.4357	-0.81988	0.000275863	unbound
EHHADH	181.968	-0.643074	8.84e-05	unbound
EIF4E3	88.8848	-0.721864	0.000508148	Myc_bound
EIF4EBP2	988.431	-0.663032	5.31e-14	unbound
EMX1	26.6193	-0.656053	0.0372807	Myc_bound
EMX2	34.1037	-0.60027	0.0490484	unbound
EN1	22.069	-0.970415	0.00192496	unbound
ENC1	3255.91	-0.872621	1.92e-25	unbound
ENPP5	98.467	-0.786326	9.35e-05	Myc_bound
ENTPD8	14.512	-0.708211	0.0383075	unbound
EPHA3	29.0857	-0.951354	0.00111794	unbound
EPHA4	690.251	-1.05466	2.05e-30	unbound
EPHA5	388.018	-1.86463	4.78e-46	unbound
EPHA5-AS1	85.3317	-1.2732	1.23e-09	unbound
EPHB2	1114.83	-0.577076	1.31e-12	unbound
EPHB3	169.694	-0.920967	4.98e-06	Myc_bound
EPHB6	287.846	-0.733594	4.5e-09	Myc_bound
EPHX2	74.1401	-0.585793	0.0106147	unbound
EPN3	57.4348	-0.58478	0.019459	unbound
ERAP1	651.992	-0.52702	5.63e-09	unbound
ERAP2	129.291	-0.521864	0.00413598	unbound
ERV3-1	150.709	-0.730314	1.91e-05	unbound
ESPNP	24.3992	-0.662921	0.0432658	unbound
ESRRG	14.1391	-0.771974	0.0220278	unbound
ETNK2	345.379	-0.512061	8.58e-05	unbound
ETV1	79.3803	-0.805447	0.000203028	unbound
ETV6	946.987	-1.01621	3.62e-31	Myc_bound
EVA1C	32.1789	-0.91532	0.00269125	unbound
EVC	244.903	-0.711114	6.26e-07	unbound
EVI2A	58.9638	-0.521727	0.0405188	unbound
EVI5L	138.218	-1.0078	4.53e-09	unbound
EVL	223.515	-0.505829	0.00463742	unbound
EYA1	189.626	-0.987327	3.04e-11	Myc_bound
EYA2	44.9424	-0.618893	0.0231874	unbound
F2RL2	670.912	-0.636201	1.98e-11	unbound
F8	166.488	-0.550924	0.000718569	Myc_bound
FAM110D	90.6145	-0.844552	4.38e-05	unbound
FAM114A1	783.378	-0.841297	2.91e-23	unbound
FAM127C	208.452	-0.5309	0.000464766	Myc_bound
FAM131B	62.0761	-0.686471	0.00473375	unbound
FAM132A	128.395	-0.695359	0.000106294	unbound
FAM161B	276.57	-0.577898	1.11e-05	Myc_bound
FAM171A2	234.01	-0.5563	0.000102487	Myc_bound
FAM182B	92.9763	-0.720319	0.00111005	unbound
FAM198B	1197.1	-0.629153	9.94e-15	unbound
FAM19A2	53.2228	-0.751106	0.00250761	Myc_bound
FAM19A5	574.777	-0.883823	1.05e-19	Myc_bound
FAM20C	98.6017	-0.995375	2.41e-06	unbound
FAM214A	113.644	-1.32297	4.62e-12	unbound
FAM214B	630.849	-0.825141	1.06e-17	Myc_bound
FAM222B	710.732	-0.513663	4.86e-05	Myc_bound
FAM26E	176.827	-1.42861	8.56e-15	unbound
FAM63A	237.809	-0.806052	1.13e-08	unbound
FAM76A	203.258	-0.654652	1.25e-05	unbound
FANK1	112.65	-0.740409	0.00022491	unbound
FAP	387.754	-0.523118	3.17e-06	unbound
FAT3	154.897	-0.736016	6.36e-06	unbound
FAT4	601.916	-0.747222	9.12e-15	unbound
FAXC	155.417	-0.817695	7.81e-07	unbound
FBLIM1	204.696	-0.545366	0.00041993	unbound
FBLN5	98.8744	-0.567246	0.00788471	unbound
FBN1	425.766	-0.979537	2.25e-16	unbound
FBN2	2061.29	-0.638207	0.001598	unbound
FBXL17	195.989	-0.718166	2.63e-06	Myc_bound
FBXL20	704.729	-0.526289	6.07e-09	Myc_bound
FBXL7	189.431	-1.16395	1.44e-13	Myc_bound
FBXO32	262.377	-1.20849	3.35e-16	Myc_bound
FCGRT	91.5489	-1.07848	1.2e-07	unbound
FER1L6	40.3871	-1.13242	2.27e-05	unbound
FGD5	291.398	-0.520516	7.07e-05	unbound
FGF11	385.362	-0.632678	8.37e-08	Myc_bound
FGF9	38.8066	-1.07197	7.86e-05	Myc_bound
FGGY	97.0696	-0.610686	0.00239102	unbound
FIG4	102.427	-0.591593	0.00271381	unbound
FIGNL2	15.711	-0.914358	0.00522617	unbound
FKBP1B	50.4997	-0.769633	0.00234894	unbound
FKBP7	133.179	-0.607042	0.00106947	Myc_bound
FKBP9P1	107.737	-0.686398	0.000297958	unbound
FLJ22447	434.191	-0.826726	2.37e-15	unbound
FLJ23867	105.157	-0.81367	3.1e-05	unbound
FLOT2	699.048	-0.544836	3.12e-09	unbound
FLRT2	1223.06	-0.57045	2.36e-13	unbound
FMNL1	179.999	-0.629395	0.000465723	Myc_bound
FMNL2	117.965	-0.967651	2.81e-07	unbound
FMO4	20.1394	-0.728447	0.0262366	Myc_bound
FN1	3853.93	-1.05024	5.29e-12	unbound
FNDC3A	1561.34	-0.509741	3.82e-13	Myc_bound
FOLR1	66.0478	-0.545223	0.0290079	unbound
FOXF1	86.5878	-0.542167	0.0138847	unbound
FOXO4	195.972	-0.7676	2.29e-07	Myc_bound
FOXP1	592.113	-0.991582	8.54e-24	unbound
FOXS1	277.474	-1.38413	3.47e-27	unbound
FREM2	292.66	-1.07158	4.33e-14	unbound
FRK	35.9118	-0.595757	0.0415318	unbound
FRMD5	810.53	-0.617174	8.89e-14	Myc_bound
FRMPD1	23.5076	-1.10313	0.000300421	unbound
FRMPD4	85.1522	-1.52048	7.75e-12	unbound
FRS3	101.559	-0.566939	0.00556229	Myc_bound
FSIP2	231.344	-1.72769	3.86e-30	unbound
FST	369.213	-0.640326	1.95e-07	unbound
FTX	242.392	-0.732484	3.34e-07	unbound
FXYD6	452.66	-1.57702	4.73e-50	unbound
FZD2	774.811	-0.649107	3.32e-13	unbound
GAB1	343.625	-0.692931	7.96e-09	unbound
GABARAPL1	568.045	-0.59769	3.76e-08	unbound
GABRG2	78.8346	-1.02137	1.82e-06	unbound
GAL3ST4	41.6255	-0.581516	0.0375773	unbound
GALC	339.872	-0.709234	6.47e-09	unbound
GALNT15	148.505	-1.57179	2.08e-19	unbound
GALNT16	473.797	-0.637195	1.4e-08	unbound
GALNT5	33.5058	-0.696892	0.0169587	unbound
GALNT6	422.169	-0.718565	1.47e-10	unbound
GALNT7	1478.41	-0.530166	4.05e-14	Myc_bound
GALNT9	30.7551	-0.642959	0.0376485	unbound
GANC	172.548	-0.692191	1.62e-05	unbound
GAS6	564.661	-0.61366	1.29e-10	Myc_bound
GAS6-AS2	217.812	-0.708332	1.36e-06	unbound
GATS	103.955	-0.689061	0.000434035	unbound
GATSL3	151.61	-0.918649	4.24e-08	unbound
GBA	462.523	-0.537722	8.63e-07	Myc_bound
GBP2	63.3365	-0.663013	0.00565038	unbound
GCNT1	343.431	-0.69303	1.52e-07	Myc_bound
GIMAP2	24.2516	-0.796375	0.0102929	unbound
GLI1	360.22	-1.07531	4.9e-20	Myc_bound
GLIPR2	530.716	-0.597943	1.73e-08	unbound
GLMP	123.046	-0.757733	2.46e-05	unbound
GLRB	207.543	-0.773567	1.08e-07	unbound
GLT8D2	97.5147	-1.00937	2.86e-07	unbound
GM2A	818.297	-0.557867	1.12e-09	Myc_bound
GMDS-AS1	41.3328	-0.57696	0.0434122	unbound
GNAQ	55.6528	-0.719697	0.00409307	unbound
GNG12-AS1	37.0636	-0.716557	0.0120936	Myc_bound
GNG2	110.316	-1.30272	3.7e-12	unbound
GNG7	97.2366	-0.99699	2.83e-07	unbound
GOLGB1	2570.41	-0.572149	4.06e-17	unbound
GPC2	108.84	-0.839621	1.05e-05	unbound
GPC4	144.708	-0.991264	7.52e-07	unbound
GPC6	1556.17	-0.5687	4.66e-17	unbound
GPER1	254.838	-0.93244	1.41e-12	Myc_bound
GPM6A	21.1883	-0.666455	0.0437544	unbound
GPNMB	704.508	-0.516235	1.36e-06	unbound
GPR1	105.663	-0.97606	3.37e-07	unbound
GPR137C	168.054	-0.867261	1.01e-07	unbound
GPR153	221.859	-0.711368	1.65e-06	unbound
GPR161	572.888	-0.756847	2.6e-15	unbound
GPR162	487.22	-0.878755	2.49e-17	unbound
GPR173	245.893	-1.19137	2.56e-18	unbound
GPR55	68.8395	-1.66027	3.1e-13	unbound
GPRASP1	102.696	-0.609415	0.00260343	unbound
GPRC5C	146.921	-0.501919	0.00431261	Myc_bound
GPRIN3	63.034	-0.588581	0.0154523	unbound
GPX3	229.905	-0.848235	1.24e-09	unbound
GRAMD3	74.6135	-0.649502	0.00368994	unbound
GRAP	13.008	-0.894264	0.00714123	unbound
GRASP	62.4316	-0.695846	0.00403943	unbound
GREB1	196.316	-1.08767	8.98e-12	unbound
GRID2	265.861	-0.594277	9.77e-06	unbound
GRIK2	54.4402	-0.594181	0.0219779	unbound
GRIP1	275.688	-0.801302	1.32e-09	unbound
GSN	776.398	-1.24169	2.96e-47	unbound
GSTT1	378.381	-0.562979	8.37e-06	unbound
GUCY1A2	1341.01	-1.7322	1.27e-111	Myc_bound
GXYLT2	216.819	-1.2147	1.11e-17	unbound
GYG2	175.199	-0.589126	0.000395133	unbound
H19	99.3906	-0.756475	0.000100559	unbound
H1FX-AS1	70.5041	-0.815899	0.000313903	Myc_bound
H2AFY2	321.695	-1.10629	6.6e-21	unbound
H6PD	512.313	-1.08411	4.96e-18	Myc_bound
HAGH	139.97	-0.527305	0.00265452	Myc_bound
HAPLN1	2805.51	-0.504622	2.96e-15	unbound
HAPLN2	36.4239	-0.84124	0.00268364	unbound
HAS2	154.065	-1.49896	2.31e-19	unbound
HAS3	60.9525	-0.584877	0.0332711	unbound
HBP1	512.871	-0.990157	7.27e-21	Myc_bound
HCFC2	284.88	-0.51691	0.000101552	Myc_bound
HDAC11	249.732	-0.523198	0.000380131	unbound
HDAC4	33.3658	-0.71026	0.0157124	Myc_bound
HEATR5A	600.858	-0.559581	8.46e-09	Myc_bound
HECTD4	589.062	-0.604511	0.0184643	unbound
HECW2	280.114	-1.13346	3.67e-18	unbound
HEPH	149.071	-1.78138	1.98e-26	unbound
HERC3	253.696	-0.965296	4.55e-12	Myc_bound
HERC6	175.578	-0.5452	0.000616247	unbound
HEXB	469.942	-0.649829	3.78e-10	Myc_bound
HEXIM2	126.154	-0.612315	0.00111794	Myc_bound
HGSNAT	128.326	-0.706597	6.6e-05	unbound
HHIP	56.6249	-0.517633	0.0435755	unbound
HIST1H2AK	229.191	-0.540877	0.000181901	unbound
HMCN1	227.077	-1.3501	1.38e-21	unbound
HMGCL	230.019	-0.568835	9.76e-05	unbound
HNMT	394.684	-0.583938	8.66e-07	unbound
HOMEZ	97.8343	-0.553628	0.00630048	Myc_bound
HOTAIR	123.648	-1.19695	4.83e-11	unbound
HOXA13	52.4148	-0.569036	0.034404	unbound
HOXA5	31.5077	-0.860396	0.0033101	unbound
HOXB13	218.973	-0.56275	0.000172139	unbound
HOXB3	343.348	-0.57766	3.13e-06	unbound
HOXB5	34.3893	-0.73864	0.0111909	unbound
HOXB6	152.745	-0.641017	0.000115579	unbound
HOXC10	129.201	-0.516377	0.00601035	unbound
HOXC11	153.536	-0.910991	6.7e-08	unbound
HOXC13	260.286	-0.634522	1.04e-06	Myc_bound
HOXC4	61.5544	-1.00736	2.15e-05	unbound
HOXC5	17.8449	-1.22329	9.93e-05	unbound
HOXC6	179.014	-1.05144	7.56e-12	Myc_bound
HOXC9	181.824	-0.628441	4.01e-05	Myc_bound
HOXD10	54.8753	-1.03432	3e-05	unbound
HR	797.912	-1.20792	1.32e-09	unbound
HRCT1	49.6741	-0.70337	0.00962992	unbound
HS1BP3	476.188	-0.54925	2.93e-07	Myc_bound
HS3ST5	127.344	-0.663394	0.000342159	unbound
HSD17B14	64.9886	-0.899489	0.000103741	Myc_bound
HSD17B3	94.5351	-1.72507	4.73e-17	unbound
HSF4	50.1577	-0.744119	0.00336126	unbound
HTR2A	43.4768	-2.09765	1.83e-15	unbound
HTR2C	27.6262	-0.723529	0.0200499	unbound
HTRA1	52.9684	-1.32964	4.53e-08	unbound
HTRA3	82.8476	-0.822996	0.00013132	unbound
IDH2	239.673	-0.981859	3.1e-13	Myc_bound
IDUA	28.5478	-0.717178	0.0189323	unbound
IFI16	571.717	-0.520951	1.22e-07	Myc_bound
IFI44	203.298	-1.49389	1.34e-24	unbound
IFI44L	60.2176	-1.33628	1.77e-08	unbound
IFI6	206.563	-0.559166	0.000175775	unbound
IFIH1	95.8527	-0.511995	0.0143569	Myc_bound
IFIT1	299.006	-1.11501	7.79e-19	unbound
IFIT2	50.3845	-0.884622	0.00042277	unbound
IFNAR2	141.258	-0.56055	0.00144589	Myc_bound
IFT27	277.292	-0.714524	1.69e-08	unbound
IFT88	219.667	-0.504174	0.00038799	unbound
IGF2BP1	91.6757	-0.981803	2.72e-06	Myc_bound
IGFBP5	2984.22	-2.43934	1.07e-157	Myc_bound
IGFBP6	264.019	-0.504512	0.000119142	unbound
IGFBP7	124.388	-0.895792	2.58e-07	unbound
IGFLR1	56.5419	-0.605783	0.0144455	unbound
IGLON5	111.608	-1.27527	1.74e-10	unbound
IGSF1	63.7616	-0.506664	0.0385892	unbound
IGSF10	270.261	-0.809062	1.32e-08	unbound
IKZF2	501.998	-1.4166	8.76e-42	Myc_bound
IL11RA	188.841	-0.693532	1.42e-05	unbound
IL13RA1	891.394	-0.518818	1.15e-10	unbound
IL17RC	326.388	-0.680056	7.49e-08	unbound
IL17RD	247.31	-0.69203	1.97e-07	unbound
IL2RB	459.944	-0.594372	1.64e-06	unbound
IMPA2	162.767	-0.580628	0.000408574	Myc_bound
IMPG2	30.9014	-0.736448	0.0156634	unbound
IPP	265.586	-0.766518	3.76e-09	unbound
IQCA1	272.943	-0.565191	1.45e-05	unbound
IQCJ	23.536	-1.68641	3.19e-08	unbound
IRF2BPL	1099.17	-0.530309	1.02e-06	Myc_bound
ISLR	22.2017	-1.38734	6.77e-06	unbound
ISPD	80.1856	-0.551611	0.0118546	unbound
ITFG3	320.15	-0.79075	4.89e-09	Myc_bound
ITGB3	145.061	-1.64759	5.15e-22	Myc_bound
ITGB4	70.0518	-0.614549	0.0172822	unbound
ITGB8	1822.97	-1.38727	1.48e-65	unbound
ITIH4	26.4063	-0.906884	0.00264483	unbound
ITK	71.8556	-0.659016	0.00381096	unbound
ITM2C	418.156	-0.74472	3.29e-09	unbound
JAG1	1282.88	-0.707441	1.35e-16	Myc_bound
JAK3	103.812	-0.615479	0.00177188	unbound
JAKMIP2	324.545	-1.129	2.71e-21	unbound
JAKMIP2-AS1	27.5349	-1.36099	3.8e-06	unbound
JAM2	149.152	-0.524248	0.00177419	unbound
JARID2	1028.47	-0.609946	6.34e-15	Myc_bound
JAZF1	153.882	-0.512695	0.00395687	unbound
JMJD1C-AS1	57.9271	-0.519642	0.0399654	unbound
JPH3	1031.89	-0.669749	2.49e-16	unbound
JUP	355.677	-0.993987	1.03e-12	unbound
KALRN	287.71	-0.896034	9.4e-13	unbound
KANK4	31.0362	-0.891194	0.00216038	unbound
KAT2B	234.808	-0.726063	1.22e-06	Myc_bound
KBTBD3	58.4262	-0.911826	0.000208766	Myc_bound
KCNA6	198.853	-0.526319	0.00204821	unbound
KCNH8	52.1164	-0.810431	0.00131757	unbound
KCNIP4-IT1	15.5488	-1.20977	0.000154184	unbound
KCNK10	179.933	-2.39106	1.82e-49	unbound
KCNMA1	199.439	-0.53478	0.000439702	unbound
KCNMB4	156.255	-0.711348	1.22e-05	unbound
KCNN1	103.384	-0.6349	0.00119678	unbound
KCNT2	16.7688	-0.831647	0.0115532	unbound
KCTD16	82.0196	-0.540999	0.0127996	unbound
KCTD18	254.481	-0.582705	2.23e-05	Myc_bound
KHDRBS3	664.42	-0.62299	8.29e-12	Myc_bound
KIAA0430	586.518	-0.600317	1.08e-08	unbound
KIAA0513	310.445	-0.504513	0.000158858	unbound
KIAA0825	24.2134	-0.686263	0.0324294	unbound
KIAA1107	61.6163	-0.831025	0.000590729	unbound
KIAA1109	2382.45	-0.675569	1.69e-23	unbound
KIAA1147	1055.83	-0.606658	1.95e-12	unbound
KIAA1210	50.7674	-0.564398	0.03027	unbound
KIAA1211	223.675	-0.752882	2.88e-07	unbound
KIAA1211L	38.543	-0.902537	0.000960101	unbound
KIAA1549L	438.849	-0.597277	2.52e-06	unbound
KIAA1656	344.891	-0.725719	2.24e-09	unbound
KIAA1841	240.06	-0.591398	3.38e-05	unbound
KIF13A	815.139	-0.667237	3.06e-12	unbound
KIF13B	615.245	-0.554713	3.86e-07	unbound
KIF26B	28.5576	-0.763141	0.0152002	unbound
KIF3C	911.124	-0.538468	4.93e-11	unbound
KIFC2	555.501	-0.879188	2.16e-16	unbound
KLF12	573.28	-1.32412	2.59e-36	unbound
KLF7	1136.3	-0.551978	9.73e-14	unbound
KLF9	636.183	-0.919887	3.38e-20	unbound
KLHL14	35.6479	-0.651951	0.0239235	unbound
KLHL2	468.047	-0.56824	2.36e-07	unbound
KLHL22	255.044	-1.1797	1.13e-17	Myc_bound
KLHL24	464.114	-1.18485	2.18e-25	unbound
KLHL26	39.0043	-1.32804	1.05e-06	unbound
KLHL4	375.538	-1.09074	6.35e-22	unbound
KLHL5	1553	-0.744281	2.84e-24	unbound
KLK10	15.6743	-0.725944	0.0319718	unbound
KLLN	50.3193	-0.574369	0.0306709	unbound
KMT2E	1107.56	-0.572422	5.92e-11	unbound
KNDC1	50.5315	-1.05809	3.62e-05	unbound
KRBA2	285.884	-0.779867	1.01e-09	unbound
KRCC1	40.0047	-0.921697	0.000830671	unbound
KREMEN1	363.289	-0.748135	3.64e-11	unbound
KRT14	118.648	-2.16764	6.53e-31	unbound
KRT16	31.1298	-1.53022	6.66e-08	unbound
KRT6B	60.4956	-0.969421	6.67e-05	unbound
KSR2	70.6551	-0.615576	0.0181241	unbound
L1CAM	1439.46	-0.724865	0.0142589	Myc_bound
LAMA2	179.101	-0.703989	1.03e-05	unbound
LAMB2	1530.17	-0.607326	1.07e-11	Myc_bound
LAMP2	1432.62	-0.501981	2.05e-11	unbound
LAT	165.898	-0.656772	5.72e-05	unbound
LBH	1737.95	-0.562715	6.54e-14	unbound
LBX2-AS1	128.327	-0.711685	9.01e-05	unbound
LCA5	177.466	-1.10487	1.28e-11	unbound
LCTL	532.545	-1.2868	3.42e-39	unbound
LDHD	20.4506	-0.827952	0.00971034	unbound
LDLRAD4	905.046	-1.57623	3.99e-75	unbound
LEFTY1	58.3191	-2.4543	3.5e-23	Myc_bound
LEFTY2	15.5591	-1.23169	0.000108161	unbound
LEMD1	33.638	-1.25395	8.14e-06	unbound
LGR4	535.669	-0.849478	1.35e-14	unbound
LHPP	174.553	-0.611727	0.000146958	unbound
LHX1	76.9922	-0.653486	0.00496495	unbound
LIMCH1	1364.3	-0.675536	6.1e-18	unbound
LIN7A	49.3368	-0.82541	0.0014524	unbound
LINC00312	72.0721	-1.79997	1.55e-14	unbound
LINC00442	45.1971	-0.662056	0.0272687	unbound
LINC00494	18.9721	-0.718738	0.0322492	unbound
LINC00511	250.969	-1.53255	5.73e-31	unbound
LINC00552	79.6327	-0.554321	0.0121872	unbound
LINC00565	60.5954	-0.907457	0.000114203	unbound
LINC00639	208.376	-1.14429	2.98e-14	unbound
LINC00648	331.816	-0.834421	9.52e-12	unbound
LINC00669	175.792	-0.525278	0.000980947	unbound
LINC00673	880.913	-0.73907	2.63e-19	Myc_bound
LINC00674	1389.24	-0.792107	5.25e-24	Myc_bound
LINC00704	88.484	-0.552393	0.0126089	unbound
LINC00847	149.184	-0.853168	1.6e-06	unbound
LINC00861	27.0267	-1.24769	2.2e-05	unbound
LINC00862	188.655	-0.731933	9.97e-07	unbound
LINC00883	285.104	-0.781603	6.02e-10	Myc_bound
LINC00898	39.9664	-0.921343	0.000927247	unbound
LINC00920	108.794	-0.577281	0.00267913	unbound
LINC00936	61.4071	-0.689895	0.00645462	Myc_bound
LINC00942	81.5277	-0.901298	2.03e-05	unbound
LINC00961	21.5268	-0.857056	0.0069597	unbound
LINC01137	155.371	-1.05785	9.28e-11	unbound
LINC01168	13.4419	-0.904975	0.00661267	Myc_bound
LINC01193	222.575	-0.901061	2.29e-10	unbound
LINC01239	135.497	-0.640052	0.000299716	unbound
LINC01310	11.9975	-0.799134	0.0181579	unbound
LMBR1L	217.847	-0.557515	0.000250029	unbound
LMBRD2	155.597	-0.676113	4.36e-05	unbound
LMCD1	867.219	-1.0924	8.17e-41	unbound
LMCD1-AS1	37.4325	-0.758752	0.0069597	unbound
LMF1	50.6017	-0.675928	0.0107898	unbound
LMO3	21.891	-0.796245	0.012304	Myc_bound
LMO7	562.323	-0.79679	5.47e-16	unbound
LMOD1	36.3872	-1.0857	9.79e-05	unbound
LNP1	359.56	-0.676144	1.08e-07	Myc_bound
LNX1	146.817	-0.590353	0.000412308	unbound
LOC100128288	91.8541	-0.519345	0.0177345	unbound
LOC100129034	409.346	-0.651814	0.00612917	unbound
LOC100129046	18.3501	-0.661355	0.0486964	unbound
LOC100130238	66.19	-0.95458	2.33e-05	unbound
LOC100130992	218.621	-0.515747	0.000738664	Myc_bound
LOC100131289	12.7015	-0.899426	0.00691672	unbound
LOC100131564	183.961	-0.505258	0.00243965	Myc_bound
LOC100505716	43.633	-0.756904	0.00640474	unbound
LOC100506123	21.215	-0.779788	0.0187418	unbound
LOC100507351	27.7566	-1.72467	4.24e-09	unbound
LOC100507577	54.9183	-0.613686	0.0164242	unbound
LOC146880	152.375	-0.539931	0.00222134	unbound
LOC283788	73.8535	-0.582591	0.0119034	unbound
LOC374443	240.189	-0.575109	4.03e-05	Myc_bound
LOC400927	157.729	-0.617044	0.00277432	unbound
LOC440300	337.621	-0.539694	0.00053852	unbound
LOC653160	21.8096	-0.712879	0.0279052	unbound
LOC727924	195.791	-0.795964	3.55e-08	unbound
LOC728392	53.5466	-0.734326	0.00403943	unbound
LOC729683	109.323	-0.780201	4.46e-05	unbound
LOC81691	150.346	-0.71033	1.81e-05	unbound
LOX	569.71	-0.63809	5.25e-10	Myc_bound
LOXL1	558.731	-0.919986	1.22e-19	unbound
LOXL1-AS1	518.336	-0.514847	2.1e-07	unbound
LOXL2	716.89	-0.782435	7.24e-18	Myc_bound
LOXL4	1585.82	-1.05864	6.85e-47	unbound
LPAR5	70.5679	-0.895252	6.22e-05	unbound
LPP	2094.45	-0.627433	3.5e-11	Myc_bound
LPP-AS2	160.274	-0.656798	0.000149428	unbound
LRIG3	985.198	-0.647291	1.84e-15	unbound
LRP1B	14.7992	-0.928297	0.00498867	unbound
LRRC17	120.408	-0.7217	0.000116541	unbound
LRRC4B	602.216	-0.510862	5.56e-07	unbound
LRRK2	200.582	-1.02889	3.57e-12	unbound
LRRN1	472.096	-1.75412	8.17e-64	unbound
LRRTM3	13.2168	-0.726586	0.0334375	unbound
LRSAM1	186.149	-0.836712	2.56e-07	Myc_bound
LSP1	73.3494	-0.892183	4.35e-05	unbound
LSP1P3	17.6315	-0.867696	0.00854605	unbound
LTBP1	817.525	-1.16624	2.52e-39	Myc_bound
LURAP1L	53.5406	-0.731798	0.00540824	unbound
LYPD1	267.695	-0.745722	8.6e-09	unbound
LYRM9	23.3462	-0.808578	0.0106845	unbound
LZTS1	187.143	-0.555843	0.00123793	unbound
MACF1	5110.63	-0.554953	5.48e-15	unbound
MAF	508.087	-1.47419	7.32e-49	Myc_bound
MAGED2	1745.8	-0.501906	4.54e-13	unbound
MAGEL2	22.4731	-0.679501	0.0438462	unbound
MAMDC2	34.175	-0.969311	0.000676082	unbound
MAML2	277.518	-1.67829	6.08e-38	unbound
MAML3	278.915	-0.698902	4.9e-06	Myc_bound
MAN2B1	355.865	-0.529241	4.86e-05	unbound
MAN2B2	271.29	-0.766767	2.46e-06	unbound
MANBA	243.71	-0.909043	1.94e-11	unbound
MANSC1	132.109	-0.520908	0.00465464	Myc_bound
MAP1A	2412.72	-1.0464	4.49e-06	unbound
MAP1B	4045.95	-0.627424	1.28e-13	unbound
MAP2K6	110.2	-1.28442	4.18e-12	Myc_bound
MAP3K7CL	365.923	-0.536876	1.8e-05	Myc_bound
MARCH2	201.842	-0.783287	1.09e-07	unbound
MATN3	65.7638	-0.772461	0.00150065	unbound
MAVS	1687.59	-0.551284	9.44e-16	unbound
MBD5	242.971	-1.07879	6.18e-15	unbound
MBNL2	1054.11	-0.732221	6.92e-20	unbound
MBNL3	227.786	-1.11397	1.84e-15	Myc_bound
MCF2L	271.381	-0.864627	1.1e-10	unbound
MCTP1	348.489	-0.635081	3.05e-07	unbound
MDGA1	75.4025	-0.517042	0.0291761	unbound
MDGA2	438.751	-0.513889	2.67e-06	unbound
MEF2C	129.459	-0.549731	0.00413874	Myc_bound
MEGF9	272.456	-0.567038	3.86e-05	unbound
MEIS1	535.585	-0.827861	2.68e-14	Myc_bound
MEIS1-AS3	363.567	-0.71567	3.78e-10	unbound
METTL7A	77.1545	-0.60125	0.00792065	unbound
MFSD1	732.771	-0.65225	9.64e-14	Myc_bound
MFSD2A	216.385	-0.522414	0.000248094	unbound
MFSD6	125.194	-0.994629	5.66e-07	unbound
MGP	27.5754	-1.60802	5.75e-08	unbound
MIAT	1044.75	-1.68979	1.11e-66	unbound
MICAL1	215.424	-0.523959	0.00094551	unbound
MICU3	69.7609	-0.752964	0.000845675	Myc_bound
MIR181A1HG	36.2666	-0.784984	0.00837668	unbound
MIR548F5	23.8229	-0.895206	0.00391785	unbound
MIR99AHG	16.7052	-0.994264	0.00212188	unbound
MLYCD	78.8862	-0.60767	0.0055339	Myc_bound
MMD	844.304	-0.529034	8.36e-10	unbound
MMP14	1179.47	-1.01271	1.81e-26	unbound
MMP15	273.911	-0.710369	1.05e-06	unbound
MMP19	219.381	-0.960177	5.13e-12	unbound
MMP9	260.472	-0.624016	2.42e-05	unbound
MN1	855.551	-1.35128	5.92e-06	unbound
MOSPD2	163.942	-0.529626	0.0011206	unbound
MOV10L1	42.9631	-0.970589	0.00033456	unbound
MOXD1	278.849	-1.0206	4.11e-15	unbound
MPDZ	362.903	-0.580949	6.99e-07	Myc_bound
MPND	102.05	-0.613236	0.00226174	unbound
MPPE1	137.024	-0.72282	2.25e-05	Myc_bound
MR1	160.821	-0.674973	4.65e-05	unbound
MRC2	1568.38	-0.666739	0.00214689	Myc_bound
MSC-AS1	154.94	-0.846711	1.63e-07	unbound
MSRB2	123.483	-0.927124	2e-07	unbound
MTMR11	297.848	-0.769824	1.29e-08	unbound
MUC15	97.7712	-1.22492	5.74e-10	unbound
MUM1L1	210.104	-0.80109	4.54e-08	unbound
MVB12B	233.407	-0.594402	0.000442244	unbound
MVP	1221.96	-0.614737	3.3e-17	unbound
MX1	20.6442	-0.935403	0.00315082	unbound
MXD3	443.513	-0.710632	3.88e-11	Myc_bound
MXD4	378.117	-1.60674	1e-45	unbound
MYCL	275.217	-0.76972	1.84e-08	Myc_bound
MYCN	37.555	-1.59042	5.9e-08	Myc_bound
MYD88	97.9135	-0.579493	0.00873125	unbound
MYH11	84.1684	-0.723183	0.00406289	unbound
MYO10	1175.23	-0.625805	1.45e-16	unbound
MYO15B	133.116	-1.13176	8.37e-11	Myc_bound
MYO6	372.544	-0.50375	2.33e-05	unbound
MYO7A	115.924	-0.518173	0.00825073	unbound
MYO9A	1079.13	-0.506835	1.54e-09	Myc_bound
MYOCD	77.5846	-2.63251	7.12e-30	unbound
MYRF	579.351	-0.760506	4.16e-09	Myc_bound
N4BP2L2-IT2	109.049	-0.616992	0.00198874	unbound
NAALAD2	126.347	-0.639083	0.000957531	unbound
NAGK	374.741	-0.660242	2.25e-09	Myc_bound
NANOS3	19.8908	-0.908577	0.00464947	unbound
NAP1L2	393.062	-0.500744	0.000116836	unbound
NAP1L3	147.653	-0.700413	0.000330003	unbound
NAT16	34.8696	-0.720458	0.0155749	unbound
NATD1	110.924	-0.521834	0.00862305	unbound
NAV2	377.147	-0.787399	0.00292026	Myc_bound
NBEA	214.116	-0.645081	1.5e-05	Myc_bound
NBEAL1	844.995	-0.526318	5.3e-09	unbound
NCAM1	953.19	-0.82168	1.51e-21	Myc_bound
NCAM2	52.8916	-0.647728	0.0115067	Myc_bound
NCOA1	884.088	-1.04211	8.83e-33	unbound
NCOA2	914.971	-0.658233	1.5e-15	unbound
NEBL	124.283	-0.974191	2.91e-08	unbound
NEDD9	1686.9	-0.534508	3.77e-14	unbound
NELL1	69.9173	-0.902098	0.000148772	unbound
NEO1	593.674	-0.702899	1.59e-09	Myc_bound
NES	2514.56	-0.53414	1.5e-12	Myc_bound
NF1P2	20.8673	-0.832134	0.00871865	unbound
NFATC4	628.005	-0.598404	4.65e-10	Myc_bound
NFE2	20.4714	-0.799141	0.0144455	unbound
NFIA	638.729	-0.653164	1.92e-09	Myc_bound
NGFR	116.392	-1.16395	1.58e-09	Myc_bound
NICN1	160.118	-0.63466	8.84e-05	unbound
NIPAL3	262.488	-0.671465	1.62e-06	unbound
NIPSNAP3A	292.573	-0.595416	4.78e-06	unbound
NKD1	435.934	-0.747272	4.28e-07	unbound
NKX2-2	57.0261	-0.538759	0.0458765	unbound
NKX3-2	76.2199	-0.871068	0.000156404	Myc_bound
NLGN1	92.0574	-0.545553	0.0104219	unbound
NMNAT2	69.9237	-0.614321	0.016197	unbound
NMRK1	35.704	-0.747689	0.00813382	unbound
NNT	1425.85	-0.645164	1.05e-19	unbound
NODAL	14.9613	-0.712749	0.0361005	unbound
NOS1	64.0776	-0.802507	0.000642993	unbound
NOSTRIN	110.984	-0.616686	0.00325049	unbound
NOTUM	108.344	-0.940059	1.22e-06	unbound
NOVA1	93.4244	-0.899454	5.23e-06	unbound
NOX4	194.054	-0.709601	2.01e-06	unbound
NOXA1	35.0858	-0.903462	0.00179821	unbound
NPB	44.9578	-0.549207	0.0454047	unbound
NPFFR1	32.9622	-0.87181	0.00223961	unbound
NPTXR	259.636	-1.07101	1.04e-10	Myc_bound
NPY1R	44.5901	-0.754425	0.00446108	unbound
NR3C2	409.885	-1.24389	1.4e-31	unbound
NRBP2	340.194	-0.711251	2.75e-07	unbound
NRN1	34.0364	-0.65056	0.0280648	unbound
NRP1	1532.46	-0.710957	1.24e-22	unbound
NSG1	130.05	-0.570999	0.00746321	unbound
NTM	399.944	-0.808038	5.59e-12	unbound
NTNG2	139.154	-0.757159	6.91e-06	unbound
NUAK1	1623.08	-0.649946	6.91e-21	Myc_bound
NUDT18	95.8897	-0.582362	0.00548459	Myc_bound
NWD1	67.1393	-0.544287	0.0239203	unbound
NYNRIN	622.781	-1.04559	2.19e-22	unbound
OASL	55.8312	-1.99274	2.58e-16	unbound
OBSCN	1253.79	-0.766352	0.000158351	unbound
OLFM2	277.958	-0.502025	0.000122024	unbound
OLFML2A	194.997	-1.01375	6.78e-09	unbound
OLFML3	800.212	-0.869047	1.87e-25	unbound
OMG	54.0404	-0.549298	0.0391397	unbound
OPHN1	548.638	-0.701735	1.68e-13	unbound
OPTN	514.34	-0.992309	2.5e-22	unbound
OR4M2	28.5749	-0.821225	0.00680636	unbound
OR4N3P	41.8025	-0.685511	0.013989	unbound
OR4Q3	28.5935	-0.786553	0.0103734	unbound
ORAI3	138.175	-1.15608	7.96e-12	unbound
OSBP2	346.06	-0.517888	4.06e-05	Myc_bound
OSBPL10	2343.07	-0.604267	1.74e-20	unbound
OSBPL10-AS1	16.4135	-1.09155	0.00067944	unbound
OSBPL5	375.394	-0.6957	1.36e-09	Myc_bound
OSCAR	25.5646	-0.622031	0.048981	unbound
PABPC4L	494.638	-0.639003	3.27e-09	unbound
PACS2	315.929	-0.543314	1.96e-05	unbound
PAK3	85.9198	-0.918696	1.33e-05	unbound
PALM	453.5	-0.991805	3.26e-20	unbound
PALMD	39.6707	-0.604731	0.034627	unbound
PAMR1	17.8193	-1.02558	0.00142021	unbound
PANX2	86.0508	-0.564565	0.0129739	unbound
PAOX	45.3582	-1.00206	0.000101849	unbound
PAPLN	337.78	-0.712696	3.14e-08	unbound
PAQR8	125.782	-0.983838	3.38e-08	Myc_bound
PARD3B	225.458	-0.777027	3.66e-08	unbound
PARP10	756.179	-0.644059	7.24e-14	unbound
PARP14	2114.71	-0.67642	7.22e-25	Myc_bound
PARP9	666.196	-0.713831	1.16e-13	Myc_bound
PART1	44.0088	-0.657281	0.0174951	unbound
PARVG	263.135	-1.11285	3.44e-18	unbound
PAX7	173.454	-1.04238	9.67e-11	unbound
PBLD	166.856	-0.709997	1.76e-05	unbound
PBX1	630.094	-1.20264	1.23e-38	unbound
PBXIP1	482.726	-1.3497	1.87e-39	unbound
PCDH18	588.372	-1.04869	6.18e-24	unbound
PCDHA1	40.1804	-0.656606	0.0175915	unbound
PCDHA10	37.8302	-1.07139	9.52e-05	unbound
PCDHA11	169.231	-0.924466	8.4e-09	unbound
PCDHA12	107.208	-1.0015	2.66e-07	unbound
PCDHA13	35.1569	-0.933782	0.00163199	unbound
PCDHA2	20.7491	-0.748517	0.0199665	unbound
PCDHA4	86.8965	-0.815491	0.00013105	unbound
PCDHA5	52.2825	-0.5853	0.0222709	unbound
PCDHA6	194.04	-0.536334	0.000420071	unbound
PCDHB10	60.8633	-1.48316	2.33e-10	unbound
PCDHB11	144.194	-1.56679	5.92e-15	unbound
PCDHB12	135.125	-1.45131	2.68e-16	unbound
PCDHB13	67.0628	-1.03767	9.5e-06	unbound
PCDHB14	167.484	-1.34518	1.25e-17	unbound
PCDHB15	27.916	-1.2103	3.32e-05	unbound
PCDHB16	129.331	-0.9102	2.22e-06	unbound
PCDHB17P	61.0076	-0.664712	0.00557828	unbound
PCDHB18P	105.418	-0.847551	2.49e-05	unbound
PCDHB19P	29.1785	-0.712844	0.02173	unbound
PCDHB4	14.0773	-0.750013	0.0271591	unbound
PCDHB5	765.008	-1.01872	7.73e-32	unbound
PCDHB6	22.9054	-0.904016	0.00368423	unbound
PCDHB7	25.7622	-1.02592	0.000596731	unbound
PCDHB8	197.821	-0.969227	1.1e-10	unbound
PCDHGA10	37.8106	-1.43293	1.85e-07	unbound
PCDHGA4	61.3815	-1.03146	2.24e-05	unbound
PCDHGA5	18.9951	-0.984324	0.00192908	unbound
PCDHGA6	26.5392	-0.74963	0.0161694	unbound
PCDHGA8	56.9892	-0.990406	3.65e-05	unbound
PCDHGA9	33.1913	-0.759825	0.00843074	unbound
PCDHGB1	119.602	-1.03876	5.91e-09	unbound
PCDHGB2	47.7355	-0.968923	0.00022572	unbound
PCDHGB3	17.0561	-1.11513	0.000468782	unbound
PCDHGB5	66.1721	-0.591932	0.0174344	unbound
PCDHGB7	19.0231	-1.10783	0.000492648	unbound
PCDHGC3	320.231	-0.652093	0.000107897	unbound
PCDHGC5	22.638	-0.855925	0.00618111	unbound
PCMTD1	394.313	-0.75492	1.28e-11	Myc_bound
PCSK1	18.0966	-0.777201	0.0186029	unbound
PCSK4	23.7535	-1.02234	0.00121793	unbound
PCSK5	219.06	-0.699514	1.89e-06	Myc_bound
PCYT1B	73.0468	-0.685067	0.00200378	unbound
PDCD4	337.692	-0.717003	3.63e-09	Myc_bound
PDE4B	264.065	-1.16987	1.37e-16	unbound
PDE8B	48.5479	-0.538242	0.0473955	unbound
PDGFB	161.868	-1.14005	2.62e-09	unbound
PDGFRA	733.337	-1.09979	3.78e-37	Myc_bound
PDGFRB	566.418	-0.968772	7.36e-20	unbound
PDK2	490.47	-0.614637	2.21e-09	Myc_bound
PDZD2	218.89	-0.683021	1.31e-05	Myc_bound
PECR	74.113	-0.577366	0.0120729	unbound
PELI1	571.683	-0.577091	2.63e-07	unbound
PEX1	395.816	-0.795536	3.28e-11	unbound
PGAP3	320.438	-0.507393	2.96e-05	unbound
PGM2L1	1374.26	-0.608212	6.77e-17	Myc_bound
PGPEP1	512.24	-1.06591	1.99e-27	unbound
PHF11	94.0812	-0.59936	0.00303275	unbound
PHF21A	489.545	-0.830211	8.79e-13	Myc_bound
PHLDA1	1064	-1.72649	1.5e-64	Myc_bound
PHTF1	713.268	-0.590602	1.93e-11	unbound
PHYH	116.977	-0.713894	0.000127496	Myc_bound
PHYHIP	79.69	-0.500193	0.0249387	unbound
PI15	31.5154	-1.2699	2.4e-05	unbound
PI4K2B	307.383	-0.596164	2.24e-06	Myc_bound
PIEZO2	212.072	-1.05338	2.85e-13	unbound
PIK3IP1	399.221	-0.990696	7.25e-16	Myc_bound
PIK3R1	886.09	-0.661014	5.62e-14	Myc_bound
PIN4P1	127.007	-0.57503	0.00286157	unbound
PINK1	669.42	-0.601058	4.8e-11	Myc_bound
PIP5KL1	43.2482	-0.653719	0.0182733	unbound
PITPNM3	211.583	-0.529451	0.000319537	unbound
PITX2	81.2608	-0.815859	0.000173168	unbound
PJA2	1308.18	-0.70879	1.19e-19	unbound
PKD1L2	102.624	-0.502464	0.0134876	unbound
PKD2	567.194	-0.848954	7.47e-18	unbound
PKDREJ	50.1126	-0.743025	0.00430159	unbound
PKHD1	65.0037	-0.664384	0.00465965	unbound
PKI55	113.984	-0.707972	0.000253125	unbound
PLA2G7	51.4019	-1.27986	1.88e-07	unbound
PLA2R1	32.237	-0.753057	0.00971034	unbound
PLCB2	369.95	-1.16837	6.22e-24	unbound
PLCD1	255.419	-0.985524	1.56e-13	unbound
PLCE1	1459.33	-0.540789	1.22e-11	unbound
PLCH1	95.1527	-0.948234	4.41e-06	unbound
PLD5	46.9155	-0.661689	0.0117681	unbound
PLEKHA4	164.03	-0.958554	2.83e-09	unbound
PLEKHB1	158.202	-1.67386	1.33e-23	unbound
PLEKHG1	544.601	-1.84648	7.18e-62	unbound
PLEKHG2	874.205	-0.755861	0.000115278	Myc_bound
PLEKHG4B	172.799	-0.651413	0.000425594	unbound
PLEKHG6	43.5532	-0.692711	0.0094978	unbound
PLEKHH1	456.127	-0.829784	2.2e-10	Myc_bound
PLEKHH2	315.38	-0.679308	4.14e-08	unbound
PLEKHM1P	150.432	-0.526174	0.00280192	unbound
PLP1	58.7412	-1.72499	7.01e-13	unbound
PLSCR4	40.8542	-0.858114	0.0020315	unbound
PLXDC2	275.714	-1.8924	1.97e-46	unbound
PLXNA2	141.417	-0.71163	0.000173901	unbound
PLXNA4	135.225	-1.46798	1.45e-15	unbound
PLXNB1	733.505	-0.582454	2.02e-10	unbound
PLXNB3	99.7277	-1.15923	2.36e-08	unbound
PLXNC1	194.209	-0.593981	0.000153444	unbound
PMEPA1	2436.02	-0.755671	7.87e-29	unbound
PMP22	690.501	-0.588703	9.97e-10	unbound
PNPLA8	594.47	-0.794447	2.12e-13	Myc_bound
PNRC1	572.996	-0.907607	7.01e-18	Myc_bound
PODNL1	88.3534	-1.10843	1.2e-07	unbound
POLD4	304.757	-0.956724	1.55e-15	unbound
POLR3GL	159.005	-0.684569	4.75e-05	unbound
POTEH	167.463	-0.524042	0.00760733	unbound
POU6F1	49.863	-0.731439	0.00417598	Myc_bound
PPAPDC1A	254.091	-0.624388	4.42e-06	Myc_bound
PPARGC1A	87.922	-1.65223	1.7e-15	Myc_bound
PPP1R1A	17.3103	-0.969421	0.00262856	unbound
PPP1R21	225.611	-0.594304	7.05e-05	Myc_bound
PPP1R26-AS1	51.6154	-0.525781	0.0484545	unbound
PPP1R3B	454.891	-0.57286	2.34e-07	Myc_bound
PPP1R3D	108.365	-0.583196	0.00291571	unbound
PPP2R3A	761.576	-0.52101	2.41e-08	unbound
PPP2R5B	180.697	-0.703341	7.4e-06	Myc_bound
PQLC3	104.97	-0.968212	3.36e-07	Myc_bound
PRAF2	147.714	-0.516458	0.002492	Myc_bound
PRDM1	166.144	-0.934254	8.89e-09	unbound
PRH2	85.0626	-0.562834	0.03703	unbound
PRICKLE1	777.098	-0.960794	7.05e-30	Myc_bound
PRICKLE2	346.224	-1.37429	7.52e-29	unbound
PRKACA	302.226	-0.730437	1.83e-06	unbound
PRKCA	1572.55	-0.720452	4.95e-24	Myc_bound
PRKD1	192.109	-0.745658	9.48e-06	unbound
PROCA1	63.2934	-0.521713	0.0472336	unbound
PROS1	201.661	-0.558535	0.000347245	unbound
PROX1	52.8273	-1.35341	3.31e-08	unbound
PRR16	145.091	-0.795391	1.38e-06	Myc_bound
PRR29	42.5831	-0.838579	0.00198972	unbound
PRR34-AS1	45.9217	-0.797485	0.00244118	unbound
PRRT2	113.151	-0.825433	1.06e-05	unbound
PRSS33	22.881	-1.52234	4.17e-07	unbound
PRSS35	37.6568	-0.844152	0.00274201	Myc_bound
PRX	193.308	-0.577878	0.000177873	unbound
PSKH1	265.849	-1.07684	2.83e-17	unbound
PSMB9	148.945	-0.522937	0.00216013	unbound
PSMG3-AS1	72.4332	-0.506444	0.0287561	Myc_bound
PSORS1C1	54.0872	-0.664768	0.0104171	unbound
PTCH1	382.194	-0.919656	1.16e-10	Myc_bound
PTENP1	208.102	-0.587054	9.43e-05	Myc_bound
PTGFR	109.17	-1.13309	2.23e-09	unbound
PTGIS	197.571	-0.731224	2.77e-06	unbound
PTK2B	83.6408	-0.51177	0.0178148	unbound
PTN	336.457	-0.61051	1.49e-06	unbound
PTP4A3	303.097	-0.768652	1.04e-09	unbound
PTPN14	3522.29	-0.578298	0.000216386	Myc_bound
PTPN9	401.48	-0.924998	4.46e-17	unbound
PTPRCAP	59.5864	-0.571349	0.0228223	unbound
PVRIG	98.0491	-0.636574	0.00279264	unbound
PXDN	1498.35	-0.717146	0.00137314	unbound
PYROXD2	99.1235	-1.12536	7.63e-09	unbound
R3HDM2	216.46	-0.663072	4.68e-05	Myc_bound
RAB11FIP4	894.549	-1.34781	1.34e-62	unbound
RAB27B	116.987	-0.776419	7.32e-05	unbound
RAB42	40.3859	-0.570544	0.0414145	unbound
RAB5B	1202.15	-0.510497	1.35e-11	unbound
RAB6C-AS1	37.3465	-0.827204	0.00402965	unbound
RABGAP1L	770.792	-0.716139	1.73e-15	Myc_bound
RAET1K	34.3937	-0.697485	0.01617	Myc_bound
RAI2	21.2615	-0.891947	0.00454143	unbound
RALGPS1	113.86	-0.683608	0.000298631	unbound
RAMP2	35.9949	-0.70574	0.0143398	unbound
RASA4	217.325	-0.642218	1.4e-05	unbound
RASSF4	323.593	-1.18516	4.05e-21	Myc_bound
RASSF6	39.2555	-1.07516	5.56e-05	unbound
RASSF9	80.7159	-0.627776	0.004498	unbound
RBM43	118.664	-1.094	4.81e-09	Myc_bound
RBMS3	443.198	-0.773109	2.3e-12	unbound
RBP1	447.584	-0.500773	2.97e-06	unbound
RCAN2	74.4268	-2.10813	1.79e-21	unbound
RCAN3	337.234	-0.853441	1.65e-13	unbound
RCOR3	693.818	-0.524872	1.12e-08	Myc_bound
RECK	178.535	-0.914768	2.3e-09	unbound
REEP1	83.4292	-0.528475	0.0144439	unbound
REEP2	167.546	-0.781244	4.31e-07	unbound
RENBP	22.5426	-0.67585	0.0365658	unbound
RFPL1S	64.8159	-0.683335	0.00452483	unbound
RGAG1	32.6157	-0.719699	0.0154902	unbound
RHBDF1	529.273	-0.510957	4.14e-07	unbound
RHBDL3	297.153	-0.534278	3.95e-05	unbound
RHOBTB1	1599.79	-0.601748	1.18e-16	Myc_bound
RHOJ	33.2975	-1.00391	0.000399131	unbound
RIMS3	614.33	-0.982923	1.22e-21	unbound
RNASE1	48.5469	-1.36136	6.4e-08	unbound
RNASE4	57.6232	-1.38939	5.79e-09	unbound
RNASEL	277.912	-0.768781	3.23e-08	unbound
RNF112	12.2243	-0.845101	0.0118513	unbound
RNF146	359.934	-0.643365	2.66e-08	Myc_bound
RNF150	337.102	-1.01501	1.73e-17	unbound
RNF182	216.12	-0.677642	2.16e-06	unbound
RNF217	548.918	-0.946878	5.56e-19	Myc_bound
RNF43	305.738	-1.33036	1.4e-22	Myc_bound
RNFT2	382.186	-0.514406	9.85e-06	Myc_bound
ROGDI	349.988	-0.587175	5.29e-07	unbound
ROR1	487.915	-1.51468	1.09e-46	Myc_bound
RORB	56.2031	-0.827777	0.000612589	unbound
RPL13P5	78.71	-0.568765	0.0116725	unbound
RPS6KA2	92.5728	-0.962381	3.23e-06	Myc_bound
RRAGC	414.148	-0.567663	1.69e-07	Myc_bound
RSPO3	21.0309	-1.32447	1.54e-05	unbound
RTKN2	917.339	-0.652723	1.13e-13	unbound
RTN1	147.306	-1.09456	8.81e-10	unbound
RTN2	299.548	-0.828605	3.14e-11	unbound
RUFY3	841.111	-0.681381	2.59e-14	Myc_bound
RUNX1	1488.1	-0.660538	0.000291371	Myc_bound
RUNX1-IT1	41.939	-1.04427	8.9e-05	unbound
RUNX2	344	-0.825513	1.3e-08	unbound
RUNX3	121.633	-0.969878	4.24e-06	unbound
RWDD2A	63.5231	-0.640061	0.00835592	unbound
S1PR3	596.753	-0.667192	5.92e-13	unbound
SALL4	129.005	-1.41626	4.6e-14	unbound
SAMD14	50.5498	-0.749187	0.00359273	unbound
SAMD9	995.212	-0.54184	1.61e-08	unbound
SAMD9L	271.817	-1.40739	1.91e-23	unbound
SAP30L	464.166	-0.669537	4.43e-11	unbound
SAT2	201.843	-0.592652	0.000107158	unbound
SATB1	341.714	-0.998527	1.33e-17	Myc_bound
SBK1	100.533	-1.3713	1.22e-10	unbound
SCARB2	1245.53	-0.586207	2.51e-15	Myc_bound
SCN1B	139.439	-0.538048	0.00228683	unbound
SCN2A	55.1778	-0.711538	0.00980624	unbound
SCN2B	54.7597	-1.00942	4.72e-05	unbound
SCN3A	46.616	-0.687295	0.00994692	unbound
SDC3	976.917	-1.34038	1.68e-45	unbound
SDK1	326.445	-0.831039	6.39e-11	Myc_bound
SDK2	374.255	-0.783897	0.00715747	Myc_bound
SEC24D	546.203	-0.745671	1.58e-13	Myc_bound
SECISBP2L	896.99	-0.678817	1.59e-17	Myc_bound
SELENBP1	24.2486	-1.03737	0.000698731	unbound
SELL	40.0287	-0.813003	0.00324312	unbound
SEMA3A	781.62	-1.10212	3.18e-36	unbound
SEMA3C	1186.96	-1.2198	9.41e-54	unbound
SEMA3D	73.4144	-0.836985	0.00017449	Myc_bound
SEMA3F	234.229	-0.586011	4.93e-05	unbound
SEMA4B	215.362	-0.585231	0.000358869	unbound
SEMA6C	53.8459	-0.537931	0.0371206	unbound
SENP7	366.726	-1.08904	8.98e-17	unbound
SEPP1	23.412	-0.821887	0.00912624	unbound
SEPT1	69.1607	-0.84627	0.00015817	unbound
SEPT3	430.067	-0.640026	2.38e-09	unbound
SEPT4	50.3771	-0.688008	0.00802056	unbound
SEPT6	560.904	-0.786072	9.33e-15	unbound
SEPT8	1050.33	-0.772064	1.03e-22	Myc_bound
SERINC2	85.8484	-0.768976	0.000208015	unbound
SERPINA1	634.597	-0.894479	5.28e-23	unbound
SERPINA3	86.3663	-0.751792	0.00035083	unbound
SERPINB5	45.0469	-0.807331	0.00225527	unbound
SERPINE2	706.732	-0.866582	1.36e-21	Myc_bound
SERPINF1	184.753	-0.5495	0.000361369	unbound
SERPING1	200.075	-1.14787	3.02e-15	unbound
SESN3	1480.45	-2.31126	1.73e-181	unbound
SESTD1	291.947	-0.699901	1.76e-08	unbound
SETBP1	453.584	-0.856703	4.98e-14	unbound
SFXN5	759.35	-0.747498	8.9e-18	Myc_bound
SGCE	416.688	-0.506637	5.31e-06	Myc_bound
SGSM3	818.949	-0.504766	1.45e-07	Myc_bound
SH3BGRL	645.68	-0.907897	4.2e-22	unbound
SH3BP5-AS1	186.593	-0.562856	0.000471341	unbound
SH3TC2	690.456	-0.741777	9.59e-16	unbound
SHANK1	148.778	-0.5193	0.0105849	unbound
SHC2	137.95	-1.86565	1.87e-25	unbound
SHC3	29.8047	-0.779278	0.0104525	unbound
SHISA3	105.446	-0.597234	0.00196394	Myc_bound
SHISA4	180.515	-1.07971	3.21e-12	unbound
SHROOM2	142.448	-0.973783	8.47e-08	unbound
SIAE	99.8072	-0.933444	2e-06	unbound
SIDT2	158.803	-0.526475	0.00580197	unbound
SIL1	191.306	-0.569866	0.000186411	Myc_bound
SIX5	217.304	-0.913966	4.63e-11	Myc_bound
SLAIN1	46.1169	-0.731699	0.00604107	unbound
SLC12A5	65.0971	-0.63099	0.00686801	unbound
SLC12A6	435.826	-0.684819	8.05e-11	unbound
SLC12A7	946.91	-0.567428	1.21e-08	unbound
SLC14A1	39.9118	-1.17818	4.07e-05	Myc_bound
SLC15A3	18.8204	-0.665617	0.0459392	unbound
SLC16A14	27.6285	-0.891094	0.00278714	unbound
SLC16A2	309.672	-1.33662	1.48e-25	unbound
SLC17A5	228.351	-0.927649	1.61e-11	unbound
SLC17A7	37.8851	-0.806868	0.00344463	unbound
SLC22A15	115.943	-0.77029	2.48e-05	Myc_bound
SLC22A17	228.261	-0.962945	9.68e-12	unbound
SLC22A18	65.3027	-0.950039	8.03e-05	Myc_bound
SLC24A1	480.026	-0.620484	6.09e-08	unbound
SLC25A24	937.397	-0.64822	1.74e-14	unbound
SLC25A42	103.028	-0.668752	0.000838021	unbound
SLC26A10	298.33	-0.62592	7.38e-06	unbound
SLC26A2	1678.85	-0.65307	5.9e-23	Myc_bound
SLC26A9	17.9282	-0.759415	0.0221886	unbound
SLC29A4	673.683	-0.914554	3.67e-23	unbound
SLC2A10	125.345	-0.895679	2.89e-06	unbound
SLC2A12	892.45	-2.06575	9.33e-127	unbound
SLC2A14	39.3783	-0.982823	0.000271825	unbound
SLC2A3	1004.53	-0.605791	9.93e-11	unbound
SLC35E2	216.102	-0.751435	2.59e-07	unbound
SLC35E2B	400.761	-0.901062	3.9e-15	Myc_bound
SLC37A1	53.0848	-0.884482	0.000440333	unbound
SLC40A1	635.937	-0.625644	6.72e-10	Myc_bound
SLC44A1	1076.1	-0.76742	7.31e-21	Myc_bound
SLC44A2	257.885	-0.756198	2.18e-08	unbound
SLC44A3	73.4485	-0.57117	0.0112039	unbound
SLC44A5	108.382	-0.921121	1.12e-06	unbound
SLC46A3	132.86	-1.27799	2.16e-13	unbound
SLC4A3	190.773	-0.605145	0.000167189	unbound
SLC5A9	16.071	-0.914286	0.00600796	unbound
SLC6A16	106.613	-1.19058	4.5e-09	unbound
SLC7A10	22.4757	-0.861335	0.00646309	unbound
SLC8A2	193.998	-0.824289	0.00501408	unbound
SLC9A7P1	55.8694	-0.558121	0.0281884	unbound
SLCO2A1	82.433	-1.5935	9.13e-13	unbound
SLFN13	97.5047	-0.868614	1.06e-05	unbound
SLFN5	292.565	-1.2289	8.41e-24	unbound
SLITRK6	320.383	-1.53211	3.46e-32	unbound
SLN	34.6326	-1.15488	3.01e-05	unbound
SMAD6	322.298	-0.662715	8.06e-08	Myc_bound
SMARCA1	653.389	-0.753388	5.02e-17	unbound
SMARCA2	519.116	-0.739111	2.19e-12	Myc_bound
SMC5-AS1	52.6979	-0.553882	0.0320434	unbound
SMIM10L2A	33.7622	-0.719976	0.0153634	unbound
SMIM14	110.325	-1.80115	1.51e-21	Myc_bound
SMPD1	260.688	-0.760129	7.37e-08	Myc_bound
SMPDL3A	76.092	-0.597885	0.00843074	unbound
SNAI2	224.099	-1.05726	8.2e-12	Myc_bound
SNAP25	148.012	-0.577404	0.000722782	Myc_bound
SNHG18	103.669	-0.609129	0.00236352	unbound
SNX16	179.16	-0.62489	0.000204062	unbound
SNX21	423.099	-0.557747	3.4e-07	unbound
SNX29	410.883	-0.650343	2.06e-07	Myc_bound
SOBP	81.179	-0.654538	0.00450074	Myc_bound
SOCS2	45.0974	-1.08335	4.84e-05	unbound
SOGA3	226.746	-0.556096	0.000202054	unbound
SORBS2	37.4739	-1.01835	0.000169184	unbound
SORCS1	32.6452	-0.850672	0.00308495	unbound
SORCS2	44.3591	-0.589272	0.0323315	unbound
SORT1	935.947	-1.01487	8.39e-36	unbound
SOS2	741.685	-0.675713	2.86e-14	unbound
SOSTDC1	85.2683	-1.9192	4.63e-20	unbound
SOX2	337.145	-1.83967	1.04e-52	unbound
SOX2-OT	33.0866	-1.59262	1.14e-08	unbound
SOX4	1321.93	-0.871028	4.96e-31	Myc_bound
SOX5	314.549	-2.21118	1.49e-60	unbound
SOX6	665.257	-2.10072	1.78e-78	unbound
SP8	61.6963	-0.534431	0.0275493	Myc_bound
SPATA6	103.385	-1.08973	2.24e-08	unbound
SPG11	1005.74	-0.511378	4.44e-11	unbound
SPINK5	91.2216	-0.847902	2.49e-05	unbound
SPOCK3	16.3716	-0.793204	0.0168424	unbound
SPP1	160.442	-1.42881	1.42e-18	unbound
SPSB2	224.199	-0.516477	0.000368638	Myc_bound
SPSB4	173.116	-0.606556	0.000207706	unbound
SPTBN4	89.8079	-0.51148	0.016844	unbound
SPTBN5	316.051	-0.892715	1.69e-09	unbound
SPTLC3	184.485	-0.804963	1.71e-07	unbound
SQRDL	35.9369	-0.94152	0.000701696	unbound
SSC4D	660.288	-0.882398	2.39e-20	Myc_bound
SSC5D	15.9424	-0.903175	0.00620702	unbound
SSH3	226.063	-0.637562	8.1e-06	unbound
SSPN	105.389	-1.25381	4.61e-11	unbound
ST3GAL5	184.028	-0.952402	7.22e-10	unbound
STAM2	752.192	-0.561393	6.45e-11	unbound
STARD4-AS1	394.33	-0.997448	4.92e-05	unbound
STARD5	81.1857	-0.579532	0.0160389	unbound
STAT2	928.151	-0.872848	1.58e-26	Myc_bound
STC1	83.6465	-0.850847	6.52e-05	unbound
STEAP3	1782.31	-0.515011	4.41e-12	unbound
STK32A	53.212	-0.66579	0.0119825	unbound
STK32B	87.0592	-0.527792	0.0149176	unbound
STON1	102.101	-1.13396	2.13e-09	unbound
STXBP5L	189.848	-0.818291	9.06e-07	unbound
SULF1	42.5339	-1.13013	1.86e-05	unbound
SULT1A1	172.531	-0.626226	8.97e-05	unbound
SUMF1	262.717	-0.67976	1.35e-07	Myc_bound
SUOX	399.046	-0.616695	7.68e-07	unbound
SUSD4	380.641	-0.668285	6.86e-09	unbound
SWT1	144.676	-0.630914	0.000196706	unbound
SYNC	87.7156	-1.14276	3.59e-08	unbound
SYNDIG1	48.8545	-0.760516	0.00329715	unbound
SYNE2	2982.87	-1.19984	3.84e-41	unbound
SYNGR1	408.477	-0.802488	1.97e-12	unbound
SYNPO	1531.03	-0.998359	2.27e-09	unbound
SYT11	1063.67	-0.651425	1.24e-17	unbound
SYT2	211.157	-0.501263	0.00152898	unbound
SYT8	16.9013	-0.994269	0.00220943	Myc_bound
SYTL1	200.474	-0.756951	2.39e-07	unbound
TAB3	605.633	-0.787636	1.26e-17	unbound
TAS2R20	93.0309	-0.506772	0.0451326	unbound
TAS2R50	27.2293	-0.660029	0.0461851	unbound
TBC1D19	46.5175	-0.920991	0.000373453	Myc_bound
TBC1D2	165.024	-0.568129	0.000558012	Myc_bound
TBCEL	184.045	-0.714128	2.56e-06	Myc_bound
TBX15	179.062	-0.558422	0.000439702	unbound
TBX3	486.084	-0.929797	2.4e-12	Myc_bound
TCAF1	1301.98	-0.791593	1.16e-26	unbound
TCEA2	164.279	-0.527916	0.00109432	unbound
TCEAL2	98.413	-0.696352	0.000392873	unbound
TCEAL3	86.4288	-0.618261	0.00415875	unbound
TCEANC	49.6933	-0.649524	0.0159259	unbound
TCF4	1870.07	-0.822625	6.25e-38	Myc_bound
TCN1	27.8017	-1.08963	0.000245736	unbound
TCN2	93.2031	-1.14568	1.02e-08	unbound
TCP11L2	81.4928	-1.21238	9.27e-09	unbound
TDRD6	17.0753	-1.24601	8.03e-05	unbound
TDRD7	190.583	-0.635713	1.68e-05	Myc_bound
TEAD2	653.789	-0.648166	1.91e-12	unbound
TECPR2	168.847	-0.939635	5.63e-09	unbound
TENM2	1949.2	-0.620316	0.017001	unbound
TENM4	186.812	-0.730936	0.000226794	unbound
TET1	525.436	-0.885721	7.01e-18	Myc_bound
TET2	2130.24	-0.531953	4.44e-15	Myc_bound
TGFB1I1	208.099	-0.613125	8.95e-05	unbound
TGFB3	293.343	-0.519964	7.89e-05	unbound
TGM5	12.9633	-0.821262	0.014673	unbound
THBS3	317.841	-0.961067	2.63e-16	Myc_bound
THNSL2	88.0735	-0.705881	0.00127603	unbound
TIAM2	1033.4	-0.907038	2.95e-27	unbound
TIMP2	1295.5	-0.714468	1.37e-11	unbound
TJP3	28.1395	-1.0728	0.000408411	Myc_bound
TLCD2	357.767	-0.757126	2e-10	unbound
TLE2	98.4053	-0.628822	0.00264108	unbound
TLN2	2215.43	-0.639408	1.52e-20	unbound
TLR3	101.434	-0.595943	0.00373414	unbound
TLR5	13.6319	-0.844129	0.0115774	unbound
TLX2	101.457	-0.804331	2.76e-05	unbound
TMCC2	359.589	-0.512425	1.4e-05	unbound
TMEM100	109.523	-0.925917	2.79e-06	unbound
TMEM106B	1097.95	-0.51767	1.52e-09	Myc_bound
TMEM132E	29.2959	-0.634023	0.0398359	unbound
TMEM144	105.152	-0.649283	0.00081071	unbound
TMEM151B	81.5343	-0.546507	0.0134876	unbound
TMEM175	54.8917	-0.543132	0.0329374	Myc_bound
TMEM176A	14.4665	-0.765903	0.022647	unbound
TMEM178B	264.06	-0.980402	4.37e-11	unbound
TMEM2	2088.12	-0.692264	5.23e-24	unbound
TMEM200A	181.081	-0.891208	1.38e-08	unbound
TMEM200C	285.945	-0.774063	4.12e-09	unbound
TMEM255A	132.339	-1.09084	2.04e-10	unbound
TMEM255B	71.3342	-0.65842	0.00334184	unbound
TMEM260	415.821	-0.520376	1.47e-06	Myc_bound
TMEM37	203.014	-1.27811	1.95e-17	unbound
TMEM59L	20.7801	-0.6741	0.0411022	unbound
TMEM87B	352.693	-0.74944	2.09e-10	Myc_bound
TMEM8B	74.8195	-1.06279	8.74e-07	unbound
TMEM92	80.8183	-0.559751	0.0154515	unbound
TMPRSS2	18.7581	-0.766544	0.0195397	unbound
TNFAIP6	102.69	-0.942246	4.27e-06	unbound
TNFRSF11B	516.493	-0.770613	7.15e-13	Myc_bound
TNFRSF14	72.6204	-0.846609	0.000275009	unbound
TNIK	621.912	-0.961693	7.71e-22	Myc_bound
TNK1	85.1512	-0.548244	0.0172604	unbound
TNRC6C	328.363	-0.826159	1.58e-08	unbound
TNXB	69.5367	-0.579273	0.0196898	unbound
TOB1-AS1	24.7324	-0.692875	0.030108	unbound
TOM1L2	253.884	-0.693017	4.02e-06	unbound
TOX	30.6393	-0.918953	0.00161642	unbound
TOX3	32.1484	-1.01148	0.000509125	unbound
TP53I11	827.928	-0.648321	2.64e-12	Myc_bound
TP53INP1	441.801	-1.44346	5.46e-42	unbound
TP53INP2	175.28	-0.82251	2.64e-07	unbound
TP53TG3D	56.9951	-0.575946	0.0275555	unbound
TP73	230.87	-0.710555	2.99e-05	unbound
TPP1	336.102	-0.705055	1.22e-08	unbound
TPPP	448.99	-0.850639	1.75e-15	Myc_bound
TRANK1	252.148	-1.08752	1.24e-16	unbound
TRAPPC6B	207.863	-0.55082	0.000228479	Myc_bound
TRAPPC9	214.375	-0.587906	0.000192468	Myc_bound
TRIB2	1309.7	-1.05194	1.43e-37	Myc_bound
TRIL	180.22	-1.35205	1.26e-13	unbound
TRIM2	315.832	-0.878023	4.76e-13	unbound
TRIM22	770.923	-0.583618	4.98e-11	unbound
TRIM46	85.2444	-0.575848	0.00916065	Myc_bound
TRIM6	625.047	-0.554863	6.51e-09	unbound
TRIOBP	1193.31	-0.595793	4.99e-16	unbound
TRO	1184.01	-0.743416	5.61e-23	unbound
TRPC3	59.0509	-0.515113	0.0456115	unbound
TRPM4	209.234	-0.560408	0.00103877	unbound
TRPS1	1561.09	-0.853142	1.83e-30	Myc_bound
TSC22D1	1193.09	-0.786856	5.94e-26	Myc_bound
TSHZ1	188.914	-0.782018	9.14e-07	unbound
TSHZ2	459.53	-1.2927	1.77e-31	unbound
TSHZ3	380.754	-0.924911	8.84e-12	unbound
TSPAN2	157.737	-0.714278	1.09e-05	unbound
TSPYL4	733.053	-0.530279	3.26e-09	unbound
TTC13	32.916	-0.67061	0.0230857	unbound
TTC28	334.8	-0.816294	1.62e-09	unbound
TTC30B	118.379	-0.542724	0.00419972	unbound
TTC3P1	180.818	-0.560131	0.000396566	unbound
TTC9	198.507	-0.81161	1.17e-07	unbound
TTLL1	31.7337	-1.00757	0.00046084	unbound
TTLL3	315.999	-0.582265	7.42e-06	unbound
TTLL7	83.695	-0.990374	3.1e-06	unbound
TTYH1	349.52	-1.42275	4.28e-28	unbound
TUBA1A	968.143	-0.566202	4.92e-12	unbound
TUBA3E	71.5327	-0.58955	0.011076	unbound
UACA	1170.51	-0.633434	2.28e-14	unbound
UBA7	102.364	-1.43433	1.6e-13	unbound
UBE2H	715.113	-0.759649	4.47e-16	Myc_bound
UGP2	1253.64	-0.52358	2.35e-11	Myc_bound
UNC13D	1172.46	-0.519868	5.71e-09	Myc_bound
UNC5A	24.91	-1.02391	0.000778167	unbound
UNC5B	401.96	-0.529913	0.000188486	Myc_bound
UNC5C	206.115	-1.39797	1.51e-19	unbound
UNC79	20.615	-0.702489	0.0306709	unbound
UNC80	241.478	-1.20005	1.9e-18	Myc_bound
USH1G	53.7654	-0.517145	0.0445501	Myc_bound
USP13	658.541	-0.582419	3.14e-09	Myc_bound
USP51	257.538	-0.534813	0.000136095	unbound
UTRN	1484.75	-0.834427	8.31e-34	unbound
VAMP1	172.307	-0.56878	0.000273867	Myc_bound
VANGL2	586.896	-0.894924	4.28e-21	Myc_bound
VAT1L	347.645	-0.883801	9.01e-15	unbound
VCAN	63.1781	-0.96542	3.26e-05	unbound
VLDLR-AS1	152.346	-0.642236	9.02e-05	unbound
VPS13C	1329.28	-0.797112	1.26e-16	Myc_bound
VPS39	695.943	-0.60013	1.14e-10	unbound
VSIG10	335.696	-0.859453	2.43e-12	unbound
VWA5A	151.894	-0.694073	0.000198825	unbound
VWA5B2	216.767	-1.36087	1.48e-15	unbound
VWF	40.015	-0.632379	0.0234276	unbound
WBP1L	1104.05	-0.617391	1.71e-13	unbound
WBSCR17	160.99	-0.528897	0.00211854	unbound
WDFY3	1948.61	-0.559569	1.03e-12	unbound
WDR60	108.881	-0.582291	0.00266734	Myc_bound
WDR81	791.224	-0.573665	1.41e-06	Myc_bound
WDTC1	272.828	-0.561271	0.000161059	unbound
WIPF1	153.747	-0.629656	0.000163338	unbound
WIPI1	224.683	-0.933467	1.34e-11	unbound
WISP1	81.1682	-2.13871	1.05e-22	unbound
WNT11	17.8946	-1.17448	0.000202372	unbound
WNT5A	315.991	-0.632834	2.45e-07	unbound
WNT5B	85.8377	-1.23472	1.77e-09	unbound
WNT6	29.5551	-0.677367	0.025208	unbound
WSCD2	19.7892	-0.806691	0.012824	unbound
WWTR1	608.518	-0.535969	5.97e-07	unbound
XKR4	44.7673	-1.5196	3.78e-09	Myc_bound
XKR5	96.3394	-0.938365	1.28e-06	unbound
XRCC6P5	20.9807	-0.875409	0.00640474	unbound
XXYLT1	187.041	-0.75843	5.19e-07	Myc_bound
XYLT1	214.46	-1.28926	1.71e-13	unbound
YPEL1	144.521	-0.931707	5.91e-08	unbound
YPEL2	878.397	-1.03725	6.88e-32	unbound
YPEL3	118.261	-0.739186	5.87e-05	unbound
YPEL4	201.613	-0.629049	7.19e-05	unbound
YPEL5	720.299	-0.902051	1.27e-23	Myc_bound
ZBED3	35.2389	-0.712287	0.0210798	unbound
ZBED3-AS1	73.9504	-0.501739	0.0303512	unbound
ZBTB20-AS1	66.3889	-0.644851	0.0233334	unbound
ZBTB4	1074.72	-0.519991	1.53e-09	Myc_bound
ZBTB41	896.491	-0.548198	2.77e-10	unbound
ZBTB46	150.935	-0.825353	1.54e-06	unbound
ZC2HC1A	211.464	-0.540064	0.000228996	Myc_bound
ZC4H2	397.831	-0.50089	2.94e-05	Myc_bound
ZCCHC24	968.626	-0.84096	3.19e-25	Myc_bound
ZDHHC15	73.5573	-0.552228	0.0164309	unbound
ZDHHC2	1002.87	-0.508965	5e-10	unbound
ZEB2	39.0588	-1.0215	0.000214225	unbound
ZER1	283.125	-0.577957	3.12e-05	Myc_bound
ZFHX3	874.49	-0.662411	0.0156908	unbound
ZFHX4	537.994	-0.645871	4.9e-08	unbound
ZFYVE1	406.249	-1.00598	7.31e-21	unbound
ZHX2	403.114	-1.25143	3.87e-27	Myc_bound
ZNF117	108.646	-0.685025	0.000467796	unbound
ZNF185	708.731	-0.856826	6.56e-22	unbound
ZNF254	86.2666	-0.637682	0.00236581	unbound
ZNF280D	554.229	-0.673155	1.44e-11	Myc_bound
ZNF362	122.258	-1.51327	4.66e-17	unbound
ZNF365	868.22	-0.582784	1.35e-12	unbound
ZNF385B	20.3157	-0.67701	0.0396584	unbound
ZNF396	12.2209	-0.904158	0.00661955	unbound
ZNF423	36.7876	-1.01832	0.000232796	unbound
ZNF439	82.5744	-0.577449	0.00769472	unbound
ZNF462	1500.04	-0.508566	1.04e-07	unbound
ZNF467	99.5646	-1.27068	2.04e-10	unbound
ZNF503	210.108	-1.01511	2.47e-08	Myc_bound
ZNF503-AS2	50.4739	-0.84315	0.000737917	Myc_bound
ZNF521	183.631	-0.850971	1.14e-08	unbound
ZNF528	292.842	-0.638153	2.68e-06	unbound
ZNF536	20.515	-0.662176	0.044499	unbound
ZNF606	140.153	-0.66825	0.000145178	unbound
ZNF608	2104.16	-0.994226	8.85e-51	unbound
ZNF610	36.9585	-1.00869	0.000466223	unbound
ZNF618	666.971	-0.790524	7.44e-10	unbound
ZNF623	749.964	-0.633383	9.13e-13	Myc_bound
ZNF624	165.634	-0.620471	8.9e-05	Myc_bound
ZNF627	352.879	-0.666266	3.8e-07	unbound
ZNF682	46.7136	-0.580538	0.0315183	unbound
ZNF688	92.6879	-0.725725	0.000524116	unbound
ZNF703	156.346	-0.877306	3.12e-07	Myc_bound
ZNF708	112.617	-0.527923	0.00813875	unbound
ZNF709	90.6289	-0.517144	0.0134563	unbound
ZNF713	270.466	-0.742263	2.59e-08	unbound
ZNF75D	47.2257	-0.980131	0.000142649	unbound
ZNF792	178.392	-0.748912	9.67e-07	unbound
ZNF821	155.001	-0.584297	0.000438769	unbound
ZNF827	426.117	-0.563116	1.56e-06	unbound
ZNF836	114.014	-0.724148	0.000126713	unbound
ZNF860	398.072	-0.84236	1.92e-14	Myc_bound
ZSCAN2	430.975	-0.52891	8.15e-06	Myc_bound
ZSCAN23	254.736	-0.50185	0.000187898	unbound
ZSCAN30	174.415	-0.525467	0.00146505	unbound
ZSCAN31	1227.58	-0.80216	4.23e-27	unbound
ZSWIM8	993.87	-0.66388	3.28e-11	unbound
ZYG11B	1714.88	-0.568818	2.1e-17	unbound

## Sheet: Myc_bound_down_48hrs
gene_symbol	baseMean	log2FC	padj	Myc binding
AADACP1	95.8449	0.649991	0.00160892	unbound
AATF	1164.98	0.567748	1.61e-13	Myc_bound
ABCA3	146.696	2.03929	1.4e-31	Myc_bound
ABCB1	400.142	1.54339	2.02e-43	unbound
ABCC1	539.278	0.554906	0.0168721	Myc_bound
ABCC2	51.5185	0.564797	0.0373304	unbound
ABCC4	829.282	0.598451	1.83e-12	Myc_bound
ABCC5	1306.15	0.568277	8.87e-10	Myc_bound
ABCF2	1021.48	0.635803	1.57e-14	Myc_bound
ABCG2	78.6489	1.93259	4.94e-19	Myc_bound
ABHD6	230.247	0.691411	2.63e-05	unbound
ACRC	78.5993	0.505986	0.0316314	unbound
ACSL1	767.979	0.653684	4.58e-14	Myc_bound
ACTBL2	193.348	0.702931	1.67e-06	unbound
ACTN2	36.8972	1.24274	4.51e-06	Myc_bound
ACTR5	429.426	0.722696	3.11e-10	Myc_bound
ADAMTS17	121.736	0.642847	0.000667556	Myc_bound
ADAMTS8	32.6384	0.947587	0.000815209	unbound
ADARB1	483.866	0.984646	2.64e-21	Myc_bound
ADAT2	272.573	0.849954	1.27e-11	Myc_bound
ADCK3	467.925	0.744212	7.51e-13	Myc_bound
ADCY8	33.2051	0.780327	0.00707193	unbound
ADCYAP1R1	666.841	4.12187	3.06e-235	unbound
ADGRA3	1610.44	0.64612	2.38e-22	Myc_bound
ADGRB1	319.45	0.742533	2.19e-06	unbound
ADGRE1	56.9267	0.523078	0.0479823	unbound
ADGRE4P	25.0809	1.12878	0.000158124	unbound
ADM	67.9567	0.827941	0.000221106	unbound
ADPRH	116.168	1.28002	3.14e-12	Myc_bound
ADRA2C	268.065	0.694861	1.63e-07	unbound
ADRB2	306.675	0.577067	1.06e-05	unbound
AFAP1L1	999.673	1.20238	1.13e-50	Myc_bound
AGAP6	250.41	0.600891	1.66e-05	unbound
AGPAT5	1517	0.530931	4.41e-12	Myc_bound
AGPAT9	328.258	1.05863	1.3e-18	Myc_bound
AHCTF1P1	580.71	0.513085	4.68e-08	unbound
AHI1	719.197	0.609457	7.36e-12	Myc_bound
AIM1L	67.9941	1.29684	2.75e-08	unbound
AK4	1829.02	0.903694	2.5e-38	Myc_bound
AKAP1	1310.8	0.759664	2.72e-24	Myc_bound
AKR7A2P1	99.4347	0.867696	1.04e-05	unbound
ALDH1A3	56.0013	0.681085	0.0078118	unbound
ALG1	403.762	0.663415	4.16e-09	Myc_bound
ALKBH2	372.449	0.63475	9.54e-08	Myc_bound
ALOX12B	20.1656	1.16318	0.000168889	unbound
ALOXE3	30.5577	1.30255	6.49e-06	Myc_bound
ALPK3	83.339	1.73697	9.59e-16	unbound
ALS2CL	155.907	1.11924	3.99e-12	unbound
AMER1	1517.19	0.626718	1.43e-18	Myc_bound
ANKEF1	202.707	0.804137	9.57e-08	Myc_bound
ANKH	839.58	0.831991	2.99e-19	Myc_bound
ANKRD13B	555.169	0.680096	6.37e-09	Myc_bound
ANKRD2	19.1047	0.896564	0.0050177	Myc_bound
ANKRD27	1417.15	0.79	1.26e-29	Myc_bound
ANKRD34B	43.0051	0.985463	0.000192306	unbound
ANKRD37	37.7565	0.640208	0.0229119	Myc_bound
ANKRD39	125.151	0.541697	0.00328817	Myc_bound
ANKS6	1079.76	0.712108	5.37e-17	Myc_bound
AP1S3	298.341	0.550183	1.4e-05	unbound
APLN	12.1921	1.28416	6.2e-05	unbound
ARC	1014.36	1.16212	3.79e-31	Myc_bound
ARFGEF3	741.645	1.43561	1.02e-42	unbound
ARHGAP20	80.1725	0.797346	0.000176118	Myc_bound
ARHGAP22	119.41	2.30017	1.76e-33	Myc_bound
ARHGAP44	111.368	0.510326	0.00943519	unbound
ARHGAP6	48.7591	1.20002	1.31e-06	unbound
ARHGDIB	125.28	0.735149	7.46e-05	unbound
ARHGEF16	129.703	0.5462	0.00212249	Myc_bound
ARID3B	519.914	0.746087	1.33e-13	Myc_bound
ARID5A	849.379	0.627749	9.44e-15	Myc_bound
ARL14	226.733	1.15961	8.04e-14	unbound
ARMC3	16.2461	0.854773	0.0099569	unbound
ARMC6	765.69	0.615854	3.71e-12	Myc_bound
ARRB1	929.32	1.30034	5.11e-47	Myc_bound
ARRB2	471.302	0.630144	5.63e-09	Myc_bound
ARRDC2	470.976	0.723351	5.85e-12	Myc_bound
ASB13	490.58	0.957113	5.5e-19	Myc_bound
ASB9	117.29	0.530676	0.00610963	unbound
ASIC2	19.9853	1.26434	4.26e-05	unbound
ATAD3A	495.615	0.707119	4.09e-11	Myc_bound
ATAD3B	763.971	0.577402	2.35e-11	Myc_bound
ATF3	958.05	0.843653	0.00334963	Myc_bound
ATP10D	822.469	0.575742	4.1e-12	Myc_bound
ATP1A3	97.6661	1.45034	5.58e-12	Myc_bound
ATP4A	15.7803	0.765504	0.0234651	unbound
ATP6V0E2-AS1	42.5119	1.04247	0.00010039	unbound
ATP6V1B1	146.815	0.757	2.98e-05	unbound
ATP6V1C2	106.891	0.646716	0.000764675	unbound
ATP6V1E2	143.423	0.600011	0.000368638	unbound
ATXN7L2	754.157	0.57864	5.34e-10	Myc_bound
AUNIP	587.107	0.615319	5.38e-10	Myc_bound
AURKAPS1	178.713	0.530005	0.000672981	unbound
AVPI1	331.494	0.720471	4.06e-09	Myc_bound
AXIN1	879.73	0.633514	6.37e-15	Myc_bound
B3GALNT1	634.346	0.890273	1.45e-19	Myc_bound
B3GALT5-AS1	28.7467	1.18279	5.13e-05	unbound
B4GALT7	443.513	0.51862	7.06e-07	Myc_bound
BAG1	433.311	0.735892	9.08e-12	Myc_bound
BATF3	238.669	1.62942	3.21e-29	Myc_bound
BCCIP	1204.66	0.569693	7.98e-13	Myc_bound
BCL2A1	15.9473	1.15396	0.000311796	unbound
BCS1L	649.387	0.64289	3.67e-11	Myc_bound
BDH1	320.281	0.70269	4.25e-08	Myc_bound
BDKRB1	12.319	0.723137	0.0350119	unbound
BEND3	584.52	0.709571	2.8e-10	Myc_bound
BHLHA15	26.4513	1.24405	2.52e-05	unbound
BIK	93.4293	0.671361	0.00147375	unbound
BLMH	1396.14	0.646327	5.22e-20	Myc_bound
BMP2	265.594	0.623402	3.32e-06	unbound
BMP6	200.035	1.3524	8.87e-20	Myc_bound
BNIP3	478.037	0.71756	5.26e-11	Myc_bound
BOC	274.279	0.591904	1.53e-05	Myc_bound
BOP1	176.4	0.547921	0.000438534	Myc_bound
BRF1	435.434	0.529768	2.46e-05	unbound
BRI3BP	312.895	0.666902	3.47e-07	Myc_bound
BRINP2	88.6173	0.845674	3.92e-05	Myc_bound
BYSL	658.526	0.549014	4.37e-09	Myc_bound
BZW2	1399.71	0.554305	2.21e-14	Myc_bound
C10orf2	694.753	0.680282	1.52e-14	Myc_bound
C10orf95	27.2724	1.30429	8.95e-06	unbound
C12orf29	284.847	0.806234	1.63e-10	Myc_bound
C12orf42	16.2164	0.884342	0.00751905	unbound
C12orf45	170.489	0.803694	1.04e-06	Myc_bound
C12orf73	88.5355	0.534254	0.0145461	Myc_bound
C15orf39	1046.24	0.530671	0.0167819	Myc_bound
C15orf41	262.82	0.792599	6.68e-09	Myc_bound
C16orf59	742.043	0.52886	1.35e-09	unbound
C16orf74	81.1784	0.580514	0.0103698	unbound
C17orf51	1310.85	0.889075	2.73e-30	Myc_bound
C19orf44	167.127	0.709332	2.81e-05	unbound
C1orf109	727.728	0.712557	1.32e-15	Myc_bound
C1orf131	443.45	0.575741	7.46e-08	unbound
C1orf61	109.923	2.60849	2.09e-35	unbound
C2orf44	1137.43	0.610066	7.36e-16	unbound
C3orf80	30.6693	0.645128	0.0366526	Myc_bound
C4orf32	492.398	1.06199	6.33e-27	Myc_bound
C4orf36	17.7503	0.86486	0.00753235	Myc_bound
C5orf30	674.68	1.00257	7.92e-25	Myc_bound
C6orf118	20.5487	0.743441	0.0221845	Myc_bound
C6orf223	20.6871	0.669479	0.041207	unbound
C7orf61	23.1718	0.776298	0.0138551	unbound
C9orf114	692.645	0.61505	3.64e-12	unbound
C9orf117	91.7213	0.727728	0.00031536	unbound
C9orf41	731.077	0.674365	1.19e-13	Myc_bound
CA12	1254.05	0.84965	3.59e-26	Myc_bound
CA13	438.131	0.533989	8.92e-07	Myc_bound
CA2	101.741	0.912227	2.18e-06	Myc_bound
CA8	53.332	1.11898	5.03e-06	unbound
CACNB4	358.385	0.777467	2.49e-09	Myc_bound
CAD	1932.57	0.587797	0.00454107	Myc_bound
CALHM2	164.431	0.663479	3.82e-05	unbound
CALML4	658.282	0.603995	4.46e-10	unbound
CAMKK2	742.911	0.734107	4.18e-15	Myc_bound
CAMKMT	104.028	0.844656	1.02e-05	unbound
CAMKV	299.149	3.87955	2.43e-127	Myc_bound
CAPN15	1797.24	0.600987	6.9e-13	Myc_bound
CASKIN1	127.572	1.01209	8.99e-09	unbound
CASQ1	15.6861	0.837658	0.0114224	unbound
CBWD3	279.17	0.545984	3.07e-05	unbound
CCDC113	175.463	0.501896	0.00175153	Myc_bound
CCDC136	224.323	1.33649	2.09e-18	unbound
CCDC138	459.739	0.67355	2.7e-10	Myc_bound
CCDC148	68.5497	0.502882	0.0321638	unbound
CCDC181	122.999	0.630713	0.000569833	unbound
CCDC3	948.769	0.891021	7.22e-29	Myc_bound
CCDC58	318.186	0.562298	4.3e-06	Myc_bound
CCDC59	351.912	0.621249	1.07e-07	Myc_bound
CCDC78	166.933	0.667367	2.9e-05	unbound
CCDC85C	2063.38	0.744023	2.68e-29	unbound
CCDC86	717.87	1.16617	5.74e-39	Myc_bound
CCL3	17.3592	0.907376	0.0057669	unbound
CCNO	95.2214	0.599739	0.00569037	unbound
CD163L1	274.396	0.553876	6.07e-05	unbound
CD177	12.371	0.687298	0.0465721	unbound
CD1D	93.0101	1.08216	1.62e-07	unbound
CD247	34.8836	1.95331	3.56e-12	Myc_bound
CD3D	17.3248	0.936742	0.00417835	unbound
CD3EAP	502.92	0.731858	5.92e-13	Myc_bound
CD55	425.226	0.70673	6.83e-11	Myc_bound
CD83	473.783	0.753494	1.66e-12	unbound
CDC123	808.996	0.52085	4.4e-09	Myc_bound
CDC42EP2	447.271	0.59224	2.58e-07	Myc_bound
CDH22	12.3767	0.823148	0.0144674	Myc_bound
CDKL1	186.704	1.13211	4.05e-14	Myc_bound
CDO1	77.001	1.44437	5.93e-11	unbound
CDX2	49.7463	0.87328	0.00049766	unbound
CEBPD	120.337	0.64546	0.000722782	Myc_bound
CECR5	625.749	0.569516	1.8e-09	Myc_bound
CENPP	107.595	0.642541	0.00136738	unbound
CENPT	713.413	0.517699	2.4e-08	unbound
CENPV	212.875	0.726629	2.65e-07	Myc_bound
CERS1	33.0858	0.611497	0.0425796	unbound
CFAP45	95.5175	0.594555	0.00353646	unbound
CFAP58	415.257	1.1295	5.35e-21	unbound
CFAP97	1353.69	0.643767	5.48e-14	Myc_bound
CGREF1	326.843	1.15	2.71e-21	Myc_bound
CHAC2	433.3	0.559447	1.75e-06	Myc_bound
CHCHD4	364.094	0.791988	3.27e-12	Myc_bound
CHCHD6	212.144	0.651159	1.47e-05	unbound
CHCHD7	576.24	0.673803	2.99e-12	Myc_bound
CHEK2	492.63	0.730481	1.6e-13	Myc_bound
CHPT1	394.297	0.929265	1.25e-17	unbound
CHRNA9	111.186	0.824869	1.21e-05	unbound
CHST4	179.104	0.848338	4.15e-07	Myc_bound
CINP	356.039	0.536122	1.84e-05	unbound
CIPC	1951.49	0.757107	1.1e-30	Myc_bound
CIRH1A	645.118	0.616949	1.19e-10	Myc_bound
CISH	92.637	0.75578	0.000176382	Myc_bound
CITED1	77.3974	0.988494	3.34e-06	Myc_bound
CLCN2	247.787	0.778436	2.04e-08	unbound
CLDN1	409.107	0.771887	1.01e-12	Myc_bound
CLMN	497.05	1.05351	1.27e-26	unbound
CLPB	1161.24	0.598622	8.64e-15	Myc_bound
CLPP	380.746	0.509446	1.1e-05	Myc_bound
CLUH	1957.17	0.960712	2.69e-24	Myc_bound
CNKSR2	283.153	0.885398	1.98e-12	Myc_bound
CNNM3	820.347	0.504351	2.11e-08	Myc_bound
CNTN3	34.4824	1.41867	2.91e-07	unbound
CNTNAP1	271.627	0.710989	1.59e-05	Myc_bound
COA7	889.328	0.719005	1.42e-17	Myc_bound
COL13A1	223.375	0.595897	0.000150931	Myc_bound
COL17A1	147.409	1.40418	5.32e-17	Myc_bound
COL19A1	17.5328	0.865684	0.00800473	unbound
COLGALT2	40.2667	0.699039	0.0123419	unbound
COQ10A	281.649	0.680867	8.82e-07	unbound
COX10	444.677	0.615207	8.4e-08	Myc_bound
CPLX1	30.7895	1.51538	2.6e-07	unbound
CR2	306.641	3.67084	2.03e-122	Myc_bound
CRACR2A	551.728	1.06757	2.35e-29	Myc_bound
CRYM-AS1	88.1144	0.929899	4.92e-06	Myc_bound
CSPG5	263.083	0.967885	1.74e-13	unbound
CSRP3	85.6182	0.814941	7.78e-05	unbound
CT45A5	220.69	0.511798	0.000346478	Myc_bound
CTH	137.584	1.42545	1e-15	unbound
CTRL	85.2813	1.52963	9.47e-14	unbound
CTU1	187.273	0.890472	1.09e-09	Myc_bound
CTU2	574.234	0.65823	4.38e-11	Myc_bound
CUBN	98.9127	0.674975	0.000665269	unbound
CUL1	441.207	0.582643	5.23e-08	unbound
CUTC	252.652	0.704157	8.38e-07	Myc_bound
CXCL8	256.674	0.637903	0.0379451	unbound
CXCR6	43.0902	0.785007	0.00708677	unbound
CYB5D1	597.51	0.63509	6.63e-10	unbound
CYP19A1	15.1227	1.13495	0.00041245	unbound
CYP1A1	91.8037	0.907877	7.72e-06	unbound
CYP24A1	687.939	0.523069	3.45e-07	unbound
CYP2U1	90.8978	0.841597	4.59e-05	Myc_bound
CYP7B1	74.1958	0.670314	0.00450624	unbound
CYTH4	83.694	0.829945	0.00015189	unbound
DACH2	26.1963	1.50418	3.85e-07	unbound
DCAF12L1	345.805	0.572655	2.78e-06	unbound
DCAF4	737.262	0.502029	3.95e-07	Myc_bound
DCAF4L1	95.9584	0.995641	1.3e-06	unbound
DCC	83.0536	1.74253	1.8e-16	unbound
DCLK3	95.4055	0.898668	5.22e-06	unbound
DCTPP1	518.392	0.75449	2.5e-13	Myc_bound
DCUN1D5	802.24	0.614639	2.7e-12	Myc_bound
DDAH1	1282.3	0.556774	7.92e-15	unbound
DDI2	239.212	0.82178	3.01e-08	Myc_bound
DDIT3	312.199	0.500557	0.000137294	Myc_bound
DDN	84.6164	1.17502	9.01e-09	unbound
DDX10	1311.97	0.951923	3.96e-40	unbound
DDX28	557.057	0.907215	5.17e-15	unbound
DDX31	638.531	0.624514	3.41e-11	Myc_bound
DDX51	876.058	0.768189	1.22e-19	Myc_bound
DDX55	971.543	0.595823	1.56e-12	Myc_bound
DEPDC7	310.369	1.09023	1.32e-18	Myc_bound
DESI1	1137.77	0.978277	5.41e-32	Myc_bound
DFFB	153.531	0.580906	0.000897601	unbound
DGAT2	364.413	1.01167	2.85e-19	Myc_bound
DGKE	460.049	0.730804	1.91e-12	Myc_bound
DHCR7	1378.44	0.675749	1.87e-22	Myc_bound
DHODH	283.014	0.997729	1.21e-13	Myc_bound
DHRS13	333.011	0.637741	4.25e-07	Myc_bound
DHX33	847.264	1.05937	4.51e-28	Myc_bound
DHX34	839.216	0.718458	1.15e-16	Myc_bound
DHX37	1019.47	1.03374	8.44e-39	Myc_bound
DIAPH2	497.178	0.571283	2.34e-08	unbound
DIMT1	698.67	0.651744	2.24e-13	Myc_bound
DIRAS2	42.708	0.715283	0.0089747	unbound
DKK1	17.6861	1.40889	7.03e-06	unbound
DKK2	39.882	1.68252	4.05e-10	unbound
DLAT	1368.8	0.591204	1.93e-15	Myc_bound
DLGAP1	143.721	1.68794	8.53e-24	Myc_bound
DLGAP1-AS5	32.7806	1.33941	2.48e-06	unbound
DLL3	92.0771	0.640745	0.00232331	unbound
DMRT1	64.8687	1.50846	2.81e-11	unbound
DNAAF2	940.511	0.526056	6.37e-11	Myc_bound
DNAAF3	245.375	0.808732	9.22e-10	unbound
DNAH17	196.909	0.52083	0.00101128	unbound
DNAH17-AS1	94.3675	0.775703	0.000220549	Myc_bound
DNAH3	53.5451	1.24431	4.23e-07	unbound
DNAJA3	1020.61	0.61994	1.3e-11	Myc_bound
DNAJC2	913.119	0.56291	2.39e-12	Myc_bound
DNAJC6	151.868	0.97996	8.68e-09	Myc_bound
DNPEP	1167.13	0.579933	2.46e-14	Myc_bound
DOC2A	70.905	1.36043	1.47e-09	Myc_bound
DOCK9	487.712	0.666905	1e-10	unbound
DPF3	126.781	1.07181	7.89e-09	unbound
DPH1	353.096	0.543006	1.39e-05	Myc_bound
DPP10-AS1	47.5642	1.92808	2.49e-14	Myc_bound
DPY19L2P4	45.8968	0.746259	0.00453612	unbound
DRG2	586.839	0.561669	5.74e-08	Myc_bound
DTWD1	338.321	0.604003	1.09e-06	Myc_bound
DTX4	483.567	0.673323	1.33e-10	unbound
DUS2	329.428	0.775651	1.29e-10	Myc_bound
DUS3L	739.538	0.533009	2.18e-08	Myc_bound
DUSP2	931.93	0.83521	0.00021798	Myc_bound
DUSP9	349.775	0.676052	9.1e-09	Myc_bound
DYNC2H1	815.242	0.763886	7.48e-19	unbound
EBF3	85.9198	0.902842	2.37e-05	Myc_bound
EBNA1BP2	1145.35	0.558912	1.26e-13	Myc_bound
ECE2	338.074	1.12027	1.01e-21	unbound
ECHDC3	143.36	0.746205	8.37e-06	unbound
ECM2	42.215	0.574909	0.046346	unbound
EDNRA	91.2028	1.26468	3.05e-10	unbound
EEF1E1	192.049	0.613177	4.34e-05	unbound
EEF2K	725.208	0.821091	3.69e-15	Myc_bound
EEF2KMT	273.07	0.609046	1.3e-05	unbound
EFNA5	236.227	0.507293	0.00171936	Myc_bound
EGLN3	152.228	0.71861	0.000109292	unbound
EGOT	36.3053	0.770051	0.00820333	unbound
EIF1AX	1319.87	0.544719	9.18e-12	Myc_bound
EIF3J	1192.6	0.73437	1.53e-23	Myc_bound
ELOF1	655.913	0.615267	2.43e-11	Myc_bound
ELOVL6	725.678	0.699997	1.87e-15	Myc_bound
ELP2	806.606	0.554049	1.58e-10	Myc_bound
ENAM	23.9709	1.17517	0.000115057	unbound
ENKD1	364.506	0.544312	2.46e-06	unbound
ENTPD1	1051.56	0.76774	1.65e-23	unbound
EPB41L4B	403.522	0.512481	3.26e-05	Myc_bound
EPCAM	139.095	1.21593	1.18e-12	unbound
EPHA8	212	3.09802	5.53e-77	Myc_bound
ERBB4	48.009	1.16007	6.43e-06	unbound
ERC2	160.756	0.537155	0.000978771	Myc_bound
EREG	180.597	0.572502	0.00157418	unbound
ERG	198.334	0.936942	1.31e-10	unbound
ERICH1	105.878	0.537333	0.00607332	unbound
ERVMER34-1	341.355	1.1351	2.59e-20	unbound
ESPNL	40.2081	0.561244	0.0464781	unbound
ESRRA	895.479	0.666677	2.5e-15	Myc_bound
ESRRB	47.1936	0.846796	0.00120264	unbound
ETV4	979.67	0.505099	1.08e-09	Myc_bound
EXOSC4	638.492	0.551488	2.07e-09	Myc_bound
EXOSC5	306.919	0.75703	1.83e-09	Myc_bound
EXOSC7	513.387	0.704154	1.53e-11	Myc_bound
EXPH5	823.82	0.623805	7.99e-13	unbound
F12	206.697	1.14131	4.25e-16	unbound
FABP5	525.749	0.525435	2.38e-07	Myc_bound
FAM107B	699.148	0.538492	1.94e-08	unbound
FAM117B	427.266	0.53497	1.33e-05	Myc_bound
FAM124A	124.493	1.05512	6.37e-09	Myc_bound
FAM136A	1438.32	0.514427	9.85e-13	Myc_bound
FAM155B	29.0758	0.910929	0.00278095	Myc_bound
FAM160A1	261.063	0.721273	7.96e-08	unbound
FAM184A	32.1752	1.07281	0.000148081	unbound
FAM185A	316.106	0.592686	1.11e-06	unbound
FAM195A	308.172	0.677713	3.61e-08	Myc_bound
FAM207A	281.894	0.635477	7.47e-07	Myc_bound
FAM216A	177.042	1.30123	1.29e-16	Myc_bound
FAM222A-AS1	42.5512	2.69852	4.88e-23	Myc_bound
FAM225A	75.9684	0.532141	0.018837	unbound
FAM53B	1158.62	0.869313	9.34e-22	Myc_bound
FAM57A	567.246	0.739444	1.32e-14	unbound
FAM60A	1894.81	0.608684	1.55e-16	Myc_bound
FAM81A	467.259	2.18844	5.83e-88	Myc_bound
FAM83B	94.911	1.06874	7.88e-08	unbound
FAM83G	1078.81	0.794593	1.56e-17	Myc_bound
FAM86B1	60.496	0.749186	0.00174811	unbound
FAM86C2P	134.849	0.513434	0.00487806	Myc_bound
FARSA	853.652	0.653016	2.25e-15	Myc_bound
FASTKD3	690.479	0.596133	1.54e-09	unbound
FBXL22	96.9646	0.856997	1.26e-05	unbound
FBXO31	810.928	0.971367	6.74e-27	Myc_bound
FBXO41	675.067	0.641343	1.85e-08	unbound
FBXO45	1415.47	0.669011	5.77e-22	unbound
FBXW9	213.627	0.572367	0.000303536	unbound
FCRLB	73.7375	0.970072	7.95e-06	Myc_bound
FEM1A	1491.27	0.516901	1.9e-12	Myc_bound
FERMT1	532.595	1.57276	7.86e-58	Myc_bound
FEZ1	228.142	1.25591	2.52e-19	unbound
FGF21	43.8475	0.923465	0.000611074	unbound
FKBP5	491.412	0.80545	4.54e-13	Myc_bound
FLJ13224	63.8057	0.531373	0.0270395	Myc_bound
FLJ36000	332.876	0.590699	0.000115427	Myc_bound
FLVCR1	578.865	0.870721	4.02e-19	Myc_bound
FNDC8	82.2902	0.612487	0.00592025	unbound
FOXA3	16.861	1.01012	0.00189936	unbound
FRAT2	381.592	0.743942	1.61e-09	Myc_bound
FRMD3	82.863	0.817885	0.000127387	unbound
FTCD	16.2752	0.719164	0.0328947	Myc_bound
FUT1	253.468	0.790507	2.08e-08	unbound
FXN	487.041	0.643432	2.77e-10	Myc_bound
FYCO1	1164.62	0.921066	2.85e-33	unbound
FZD4	717.014	0.719229	1.32e-15	unbound
FZD5	647.178	1.3084	3.57e-36	Myc_bound
FZD8	203.768	0.981882	1.88e-10	Myc_bound
G0S2	85.8279	3.23052	3.98e-42	unbound
GABRA2	58.3243	0.531976	0.0329147	Myc_bound
GABRA5	611.064	2.50662	1.41e-124	Myc_bound
GABRB2	233.077	0.767001	8.96e-08	unbound
GALNT14	581.129	0.801487	8.79e-16	Myc_bound
GALNT18	559.386	2.18379	2.76e-90	Myc_bound
GAP43	73.7639	0.806673	0.00038266	Myc_bound
GAPDHS	235.614	0.564983	3.81e-05	unbound
GAR1	271.625	0.529569	0.00105212	Myc_bound
GAREML	1032.88	0.5861	1.01e-12	unbound
GARNL3	100.411	0.653509	0.00104187	unbound
GCAT	406.664	0.539993	2.92e-06	Myc_bound
GCDH	261.894	0.682373	2.76e-07	unbound
GCFC2	845.943	0.569097	1.03e-11	Myc_bound
GCH1	180.24	0.792607	1.4e-07	unbound
GDF15	127.171	1.13824	5.29e-10	Myc_bound
GEMIN4	1304.19	0.564981	5.74e-15	Myc_bound
GEMIN5	1556.08	0.595344	2.55e-16	Myc_bound
GEMIN7	413.24	0.545938	6.7e-07	Myc_bound
GFM1	950.278	0.522983	1.5e-09	unbound
GFOD1	235.654	1.30551	3.82e-22	Myc_bound
GJB3	203.391	0.545938	0.00160419	unbound
GLOD4	800.046	0.503749	1.13e-08	unbound
GLRX2	86.0201	0.857418	6.86e-05	unbound
GLT1D1	51.5168	0.576155	0.0257401	unbound
GLYATL1	19.905	0.769685	0.018008	unbound
GMDS	143.524	0.687812	4e-05	unbound
GNAS-AS1	147.614	0.549768	0.00231454	Myc_bound
GNB1L	160.437	0.752778	2.42e-05	Myc_bound
GNPDA1	1393.82	0.622696	1.02e-15	Myc_bound
GNPNAT1	1932.56	0.531108	5.82e-13	Myc_bound
GOLGA8A	185.973	0.722218	6.04e-06	unbound
GPATCH4	1008.03	0.556042	4.37e-11	Myc_bound
GPD1L	708.817	2.03644	1.47e-88	unbound
GPR12	43.0966	1.36297	2.97e-07	unbound
GPR156	240.898	0.55726	0.000120938	unbound
GPR157	131.389	1.14724	1.07e-10	Myc_bound
GPR27	50.7044	0.681478	0.00796848	unbound
GPR3	209.138	0.564172	0.000335406	unbound
GPR37	58.1756	0.5686	0.0235756	unbound
GPR45	119.988	0.655774	0.000523298	unbound
GPR63	291.52	0.762755	8.21e-10	unbound
GPR85	45.0501	0.597522	0.0267162	unbound
GPRC5B	144.054	0.827055	1.45e-05	Myc_bound
GRB14	118.99	1.17347	3.83e-11	unbound
GRIA4	30.3415	1.92947	1.3e-11	unbound
GRIP2	192.315	1.09127	9.18e-12	unbound
GRPEL1	777.515	0.785802	5.94e-18	Myc_bound
GRWD1	1539.08	0.600896	5.07e-16	Myc_bound
GSG1	247.774	1.17262	2.84e-18	unbound
GTPBP3	456.682	0.673796	7.08e-11	Myc_bound
GTPBP4	765.046	0.619628	8.83e-11	Myc_bound
GUCA1B	82.5604	0.559394	0.0112173	unbound
GUSBP5	145.957	1.41441	3.92e-15	unbound
GYG1	459.149	0.863732	8.8e-16	Myc_bound
HAGHL	351.499	0.80862	2.76e-12	Myc_bound
HCCS	281.962	0.61364	2.24e-05	unbound
HEATR1	2969.58	0.54332	8.73e-21	Myc_bound
HES7	22.1047	1.62861	7.16e-08	unbound
HIP1R	2030.8	0.619994	4.08e-18	unbound
HIST1H2BA	14.4709	0.69957	0.0413924	unbound
HK2	1183.43	1.8357	1.36e-114	unbound
HKDC1	48.8618	0.551969	0.0497522	Myc_bound
HLF	17.4486	0.677011	0.0440618	Myc_bound
HMGCS1	2787.07	0.511348	5.14e-15	Myc_bound
HOMER1	1109.82	0.661869	7.46e-18	Myc_bound
HOXA3	50.4986	0.764408	0.00357947	unbound
HOXC8	198.396	0.810488	8.68e-08	Myc_bound
HPCAL1	509.965	0.786597	4.94e-14	unbound
HPCAL4	397.056	0.596952	9.02e-08	unbound
HRASLS	141.794	0.512666	0.00334058	Myc_bound
HRG	18.4432	1.7358	1.62e-08	unbound
HRNR	410.559	0.503104	9.31e-06	unbound
HSPA12A	651.881	0.668128	3.88e-12	unbound
HSPA12B	101.94	0.53393	0.00777363	unbound
HSPA6	13.3091	0.966514	0.0034676	Myc_bound
HSPB3	15.2452	1.0306	0.00153906	unbound
HSPBAP1	245.972	0.577325	1.96e-05	Myc_bound
HTR3A	65.9168	1.59297	1.01e-12	unbound
HYAL3	218.214	0.82204	4.05e-09	Myc_bound
ICOSLG	199.08	0.910544	7.16e-08	Myc_bound
IDH3A	868.509	0.601526	2.43e-12	Myc_bound
IFRD2	1234.45	0.554582	1.61e-13	Myc_bound
IFT57	580.004	0.520422	4.44e-07	Myc_bound
IGDCC3	50.8249	2.13256	2.82e-16	unbound
IGHMBP2	435.183	0.84795	9.88e-14	Myc_bound
IGSF9	296.442	1.32935	1.95e-17	Myc_bound
IL12A	44.545	1.4306	2.38e-08	Myc_bound
IL17D	29.8765	0.833419	0.00470142	Myc_bound
IL18R1	54.3836	1.1944	5.53e-07	unbound
IL24	60.1358	1.67285	2.35e-12	unbound
IL32	436.123	0.636947	1.22e-08	Myc_bound
IL34	25.8524	0.678024	0.029778	unbound
IL6R	454.62	1.12504	3.72e-28	Myc_bound
IMMP2L	176.404	0.920843	3.06e-09	Myc_bound
IMP4	1067.6	0.509696	6.4e-10	Myc_bound
IMPDH1	1399.57	0.714482	1.49e-24	unbound
INHBE	159.994	0.683315	2.78e-05	Myc_bound
INO80C	129.099	0.533749	0.00406289	Myc_bound
INPP5D	254.105	0.959881	3.9e-11	unbound
INSC	20.6656	0.923948	0.00382821	unbound
IPPK	709.834	0.512918	7.19e-08	Myc_bound
IRF8	336.013	0.883646	1.66e-11	Myc_bound
IRX6	17.2682	1.03928	0.00130823	unbound
ISCA1	811.019	0.665623	1.68e-13	unbound
ISG20	147.148	0.585527	0.000742092	Myc_bound
ISM2	116.959	1.22778	1.42e-11	unbound
ITGAM	47.5716	0.858223	0.000898573	unbound
ITPR1	586.402	0.662071	4e-11	Myc_bound
ITPRIPL2	2469.37	0.577621	7.08e-17	Myc_bound
IVL	32.7834	0.932344	0.00152202	unbound
JAKMIP1	20.3631	1.78727	4.79e-09	Myc_bound
JHDM1D-AS1	83.0937	0.55655	0.00963435	unbound
JMY	491.327	0.845228	1.62e-14	Myc_bound
JPH1	91.7341	0.641549	0.00183917	unbound
KAT2A	1050.32	0.644368	4.45e-14	Myc_bound
KATNB1	584.703	0.623974	3.77e-11	Myc_bound
KATNBL1	713.532	0.71534	1.21e-14	Myc_bound
KATNBL1P6	94.7453	0.524493	0.016251	unbound
KAZN	243.139	0.834591	6.31e-08	unbound
KBTBD11	238.835	0.581909	2.27e-05	unbound
KBTBD6	588.928	0.910397	1.69e-21	Myc_bound
KBTBD8	231.253	1.23684	9.94e-15	unbound
KCNA3	111.271	1.10932	5.51e-09	Myc_bound
KCNA4	49.7507	0.791106	0.00349921	unbound
KCNAB2	315.476	0.675161	3.34e-08	Myc_bound
KCNC1	98.5466	0.887175	2.59e-05	unbound
KCNC3	234.269	0.563028	0.00240123	Myc_bound
KCNC4	431.413	0.902764	4.54e-13	Myc_bound
KCNF1	72.3518	0.582518	0.0114686	unbound
KCNG3	120.403	0.819895	7.11e-06	unbound
KCNK2	34.1683	0.604765	0.039257	unbound
KCNK3	80.4456	0.642589	0.00387915	unbound
KCNK5	438.243	0.898722	2.98e-13	Myc_bound
KCNQ2	42.8934	1.42021	7.92e-08	unbound
KCNQ3	636.288	0.955133	5.55e-26	Myc_bound
KCNQ5	663.059	1.29333	5.04e-47	Myc_bound
KCNT1	19.3807	1.32725	1.83e-05	unbound
KCNV1	53.0331	1.00715	3.47e-05	unbound
KCTD12	904.864	1.25113	3.97e-51	unbound
KCTD8	113.198	0.687666	0.000304625	unbound
KDM2B	972.779	0.798172	1.38e-21	Myc_bound
KHK	99.8507	0.598819	0.00254715	Myc_bound
KIAA0020	679.582	0.534526	4.71e-09	Myc_bound
KIAA1467	414.244	0.501427	4.47e-06	Myc_bound
KIAA1804	242.212	0.755103	2.12e-08	unbound
KIF1A	802.807	1.34132	1.39e-28	unbound
KIF9	190.092	1.4154	4.03e-20	Myc_bound
KLF15	37.9764	0.892694	0.00118981	unbound
KLF16	624.646	0.629372	1.37e-06	Myc_bound
KLHL18	1313.47	0.730172	1.29e-24	Myc_bound
KLHL21	617.953	0.717061	3.32e-12	Myc_bound
KLHL31	44.004	1.03218	0.000104441	unbound
KLHL8	1049.12	0.551969	8.16e-13	Myc_bound
KRI1	586.587	0.583638	4.81e-09	Myc_bound
KRT34	197.973	1.30404	2.05e-17	unbound
KRTAP2-3	235.174	0.730037	5.91e-07	unbound
KTN1-AS1	414.887	1.25744	2.26e-29	Myc_bound
L3HYPDH	369.723	0.507717	1.9e-05	Myc_bound
LAD1	21.9882	0.7053	0.0291843	unbound
LAMC3	339.248	1.24236	2.87e-07	Myc_bound
LARP4	1507.2	0.662102	4.04e-20	Myc_bound
LCT	22.7321	0.674836	0.0422278	unbound
LDB2	42.5878	0.701308	0.0110306	Myc_bound
LDLRAD3	694.416	0.525505	7.24e-09	Myc_bound
LETM1	1513.54	0.80506	1.03e-26	Myc_bound
LGI2	142.237	1.22194	9.13e-13	unbound
LHFPL3	14.4092	0.825131	0.013777	unbound
LIN28B	1595.82	0.947731	1.18e-27	Myc_bound
LINC00116	311.647	0.50146	5.92e-05	unbound
LINC00226	55.375	0.524783	0.048898	unbound
LINC00460	243.786	0.564908	7.56e-05	Myc_bound
LINC00601	81.264	0.860846	0.00011749	unbound
LINC00689	94.4479	0.789672	0.000271825	unbound
LINC00839	887.12	0.620581	1.42e-13	Myc_bound
LINC00925	65.7412	0.967804	3.16e-05	unbound
LINC00997	194.122	0.532735	0.000823511	unbound
LINC01164	61.4637	0.999101	1.57e-05	unbound
LINC01366	119.079	0.564757	0.00292214	Myc_bound
LINC01405	15.7285	0.678163	0.0467754	unbound
LINGO1	88.8039	0.824917	0.000326155	Myc_bound
LINGO2	73.1863	0.820627	0.0001914	Myc_bound
LOC100130476	25.2264	0.806822	0.00854567	unbound
LOC100505715	471.574	0.500784	1.41e-05	unbound
LOC100506895	308.757	0.658535	3.21e-06	unbound
LOC152225	92.2316	0.756883	0.000229045	unbound
LOC285484	53.163	0.668928	0.0102614	unbound
LOC399815	209.429	0.514701	0.00100689	unbound
LOC441601	130.388	0.618232	0.000568761	Myc_bound
LOC646762	592.846	0.810601	8.76e-14	unbound
LOC652276	498.572	0.550138	1.33e-05	Myc_bound
LOC727896	88.0008	0.547996	0.015597	unbound
LOC730101	880.257	0.804109	1.43e-18	Myc_bound
LONP1	1133.81	0.6302	2.68e-17	Myc_bound
LPIN2	1932.78	0.525142	4.15e-14	Myc_bound
LPL	540.785	1.16773	1.12e-30	unbound
LPO	20.0659	0.758561	0.0208156	Myc_bound
LRFN1	254.799	1.3727	1.93e-18	unbound
LRRC38	30.6865	1.74451	1.14e-09	unbound
LRRC8D	651.502	0.967411	5.87e-24	Myc_bound
LRRC8E	550.734	0.578949	2.95e-09	unbound
LRRK1	225.254	0.725257	6.79e-07	Myc_bound
LRRN4	206.284	1.53617	9.58e-25	unbound
LSM10	268.831	0.855966	3.71e-10	Myc_bound
LSMEM2	24.6697	0.657391	0.0377703	unbound
LTBR	858.274	0.581279	5.59e-09	Myc_bound
LY6K	116.706	1.11449	2.21e-09	Myc_bound
LYAR	454.568	0.768927	4.54e-12	Myc_bound
LYN	349.929	0.642351	4.41e-08	unbound
LYSMD2	215.534	0.748576	1.77e-07	Myc_bound
MACROD1	148.591	0.640518	0.000168343	Myc_bound
MAK16	1215	0.620706	7.74e-15	Myc_bound
MAN1B1-AS1	122.02	0.589433	0.00171547	Myc_bound
MANEAL	819.478	0.570908	2.44e-11	unbound
MAOA	617.712	0.622581	3.81e-09	unbound
MAP2K3	535.43	0.556473	2.03e-07	Myc_bound
MAP3K5	216.245	0.590764	3.57e-05	Myc_bound
MAP6D1	123.518	0.815607	4.83e-06	Myc_bound
MAPKAPK5-AS1	484.007	0.741443	1.93e-11	Myc_bound
MARC1	195.221	1.19167	1.28e-13	unbound
MARCO	79.4603	0.751441	0.000517025	unbound
MARS2	554.968	1.03326	2.79e-16	Myc_bound
MATK	104.478	2.63745	1.66e-37	Myc_bound
MBLAC2	249.849	0.821198	2.9e-09	Myc_bound
MCAT	511.502	0.887461	2.21e-19	Myc_bound
MCF2L-AS1	28.0007	0.665332	0.0333211	unbound
MCIDAS	189.971	1.1727	4.16e-15	Myc_bound
MCOLN2	194.374	0.798954	7.43e-08	Myc_bound
MDN1	3291.52	0.996471	1.65e-33	Myc_bound
MEN1	734.479	0.628615	2.11e-11	Myc_bound
METTL8	625.23	0.65955	5.55e-13	Myc_bound
MGC27345	317.569	0.575524	7.03e-06	unbound
MGC39584	204.507	1.05878	6.93e-14	unbound
MINA	944.106	0.861962	5.83e-26	Myc_bound
MIPEP	190.657	0.947925	7.35e-11	Myc_bound
MIR3143	20.4712	0.67725	0.0390177	unbound
MLC1	77.7642	1.59102	5.34e-13	unbound
MLF1	563.377	0.697206	2.01e-13	Myc_bound
MLKL	186.714	0.986718	5.63e-11	Myc_bound
MLLT1	1102.95	0.664087	2.09e-12	Myc_bound
MMP17	56.36	1.17788	1.4e-06	unbound
MOB3B	232.217	1.5723	3.33e-26	Myc_bound
MOB3C	361.812	0.503796	2.62e-05	unbound
MOK	246.094	0.567287	2.93e-05	unbound
MON1A	504.733	1.22735	4.75e-30	Myc_bound
MPI	629.541	0.577865	1.24e-08	unbound
MPP3	325.433	0.621337	1.35e-07	Myc_bound
MPV17L2	274.894	0.651968	1.77e-06	unbound
MRAS	1284.72	0.565445	1.21e-13	unbound
MRM1	485.419	0.809838	1.3e-12	Myc_bound
MRPL2	421.032	0.705598	9.69e-10	unbound
MRPL34	300.969	0.596901	2.4e-05	Myc_bound
MRPL4	853.009	0.658709	1.56e-15	Myc_bound
MRPS12	595.534	0.530621	1.9e-07	unbound
MRPS17	414.742	0.698709	1.12e-10	Myc_bound
MRPS2	1053.65	0.5657	5.35e-13	Myc_bound
MRPS25	1216.46	0.835157	1.64e-31	Myc_bound
MRPS26	641.11	0.655121	4.44e-12	Myc_bound
MRPS6	312.321	0.500542	4.85e-05	unbound
MRRF	661.556	0.514667	2.17e-08	unbound
MRTO4	1465.27	0.582797	2.25e-15	Myc_bound
MSTO1	554.711	0.792853	3.1e-15	Myc_bound
MSTO2P	254.096	0.796881	1.48e-09	Myc_bound
MSX1	170.161	0.510415	0.00161906	unbound
MTFMT	472.142	0.700017	4.84e-12	Myc_bound
MTFR1	846.934	0.602435	8.09e-12	Myc_bound
MTIF2	1166.35	0.667542	3.36e-18	Myc_bound
MTRR	1234.13	0.575957	2.41e-12	Myc_bound
MTSS1	366.173	0.63814	1.55e-07	unbound
MTSS1L	1228.24	0.671225	1.14e-17	Myc_bound
MYBBP1A	955.255	1.02309	2.74e-31	Myc_bound
MYH15	118.348	1.0163	1.77e-07	unbound
MYO1E	457.674	0.579425	4.34e-07	unbound
MYO1G	45.6968	0.88224	0.000720373	unbound
MYO7B	249.17	0.694141	4.58e-07	unbound
MYPN	44.9648	1.40996	6.12e-08	unbound
MYRIP	20.5659	0.810549	0.0122449	unbound
N4BP3	254.318	0.822296	1.8e-07	Myc_bound
NAA25	1319.14	0.636666	5.11e-18	Myc_bound
NAF1	259.219	0.757328	1.73e-08	Myc_bound
NAMPT	1932.93	0.509442	1.25e-12	Myc_bound
NANS	587.796	0.583027	1.77e-09	Myc_bound
NAT10	1319.01	0.676419	4.03e-20	Myc_bound
NAT6	198.14	0.59694	4.55e-05	unbound
NAT8L	170.653	1.17923	9.56e-13	Myc_bound
NBEAL2	1128.12	0.883164	7.58e-05	Myc_bound
NCBP2-AS2	576.558	0.535563	8.66e-08	unbound
NCDN	629.073	0.533271	1.51e-07	Myc_bound
NCLN	1376.7	0.579767	2.26e-13	unbound
NCR3LG1	521.091	1.37276	2.26e-45	unbound
NDUFAF2	333.358	0.589634	6.63e-07	Myc_bound
NDUFAF4	366.053	0.677506	1.28e-08	Myc_bound
NELFA	461.236	0.765978	6.94e-12	Myc_bound
NELL2	497.951	0.865968	1.19e-16	Myc_bound
NETO1	469.031	0.547215	1.5e-07	Myc_bound
NEURL1	63.5283	1.25515	4.62e-08	unbound
NEURL4	457.181	0.65236	1.94e-08	Myc_bound
NFKB2	1243.85	0.780038	6.51e-25	Myc_bound
NIP7	1231.63	0.572138	6.4e-12	unbound
NIPAL4	420.929	1.57442	9.76e-42	Myc_bound
NKD2	35.7866	1.36105	1.52e-06	Myc_bound
NKX2-5	423.986	0.575548	5.92e-07	Myc_bound
NLE1	784.801	0.850828	2.11e-21	Myc_bound
NLRC5	356.915	0.650338	3.76e-08	Myc_bound
NOB1	789.111	0.73492	6.21e-17	Myc_bound
NOC3L	1118.64	0.52428	5.33e-11	Myc_bound
NOC4L	613.195	0.913399	1e-19	unbound
NOL6	2416.39	0.771976	1.82e-33	Myc_bound
NOL8	877.985	0.779339	8.78e-23	Myc_bound
NOLC1	2480.99	0.790067	1.74e-34	Myc_bound
NOM1	364.016	0.51203	8.07e-06	Myc_bound
NOP14	501.85	0.878054	3.41e-17	Myc_bound
NOP16	697.119	0.917225	7.52e-21	Myc_bound
NOP2	1423.19	0.665573	4.75e-21	Myc_bound
NOS2	102.055	2.15328	1.12e-26	unbound
NOS3	48.7813	0.763224	0.00336097	unbound
NOXO1	189.147	0.629145	0.000538459	unbound
NPPB	39.0574	1.31752	1.21e-06	unbound
NR0B1	56.0077	1.86554	1.5e-14	unbound
NR1D1	259.371	0.525246	0.00131564	Myc_bound
NR1I2	35.4194	0.773801	0.00738547	unbound
NR1I3	27.9731	0.625045	0.0455977	unbound
NR5A2	24.7069	0.70853	0.0301889	unbound
NSMF	1162.24	0.90562	1.34e-24	Myc_bound
NSUN5	624.14	0.625358	2.49e-11	Myc_bound
NSUN5P1	58.1708	0.536982	0.0373047	unbound
NSUN5P2	209.593	0.586132	0.000164811	unbound
NT5C3A	656.888	0.739015	1.12e-13	Myc_bound
NT5M	76.7654	1.01618	1.78e-06	Myc_bound
NTHL1	266.597	0.661386	2.7e-07	Myc_bound
NTRK2	86.234	0.653093	0.00240079	Myc_bound
NUDCD1	946.405	0.605937	5.54e-12	Myc_bound
NUDT19	381.62	0.519928	4.45e-06	Myc_bound
NUFIP1	277.373	0.684158	1.24e-07	Myc_bound
NUP50-AS1	90.0439	0.86804	1.55e-05	Myc_bound
NUP62CL	109.173	0.57934	0.00230908	unbound
NXT1	618.741	0.508519	5.58e-06	Myc_bound
OGFRP1	82.2802	0.72692	0.000576221	Myc_bound
OLIG2	367.513	1.50087	1.49e-39	Myc_bound
OLR1	35.8194	0.981847	0.00038862	unbound
OPRL1	36.5503	1.77116	1.43e-10	unbound
OSBPL6	303.626	0.536411	8.84e-05	unbound
OTUD6B	787.461	0.631933	2.41e-11	Myc_bound
OXCT1	1513.87	0.523588	2.2e-12	Myc_bound
OXNAD1	387.112	0.801852	1.28e-12	unbound
OXSM	414.714	0.745303	1.39e-11	unbound
P2RX5	93.1096	0.974157	6.7e-06	unbound
P2RY1	155.172	0.830241	4.09e-07	Myc_bound
PACRGL	361.7	0.522232	4.61e-05	Myc_bound
PALB2	863.239	0.569674	3.02e-11	unbound
PALD1	796.124	1.08733	4.32e-33	Myc_bound
PAQR5	417.856	0.825677	1.14e-13	unbound
PAQR7	554.257	0.510371	4.57e-07	unbound
PAX8-AS1	109.933	0.568664	0.00317362	unbound
PAX9	32.86	0.672696	0.0219779	unbound
PCDH8	42.1008	0.559358	0.0479098	unbound
PCID2	876.582	0.541627	4.05e-09	Myc_bound
PCOLCE2	396.695	0.627071	1.71e-08	Myc_bound
PCSK6	27.4964	0.698486	0.0232007	Myc_bound
PDCD11	2465.73	0.837398	3.35e-34	Myc_bound
PDCD2	1742.64	0.501704	1.56e-12	Myc_bound
PDCD2L	191.271	1.01206	1.91e-11	Myc_bound
PDE1B	481.289	3.87211	1.72e-185	Myc_bound
PDE3B	255.478	1.12997	2.57e-18	unbound
PDE4D	95.5479	0.85705	1.97e-05	Myc_bound
PDGFD	137.425	0.889473	4.05e-07	Myc_bound
PDIA5	285.533	1.00992	2.06e-16	Myc_bound
PDK1	482.448	0.832113	3.03e-15	Myc_bound
PDP2	988.293	0.812604	6.3e-18	Myc_bound
PDSS1	297.651	0.675741	3.51e-07	Myc_bound
PDXP	39.8479	0.63717	0.0242719	Myc_bound
PDZRN3	354.574	2.50732	7.83e-75	Myc_bound
PEG3	3161.05	1.3997	2.6e-112	unbound
PEX11A	238.48	0.842959	5.52e-10	unbound
PEX5	1456.81	0.746934	1.77e-26	Myc_bound
PFAS	1636.99	0.576282	7.3e-15	Myc_bound
PHKA1	375.321	0.906146	3.4e-15	unbound
PHLDA2	136.851	1.07712	4.11e-10	unbound
PHLPP1	311.81	0.660275	2.24e-06	unbound
PICK1	374.39	0.756614	1.36e-10	unbound
PIGL	108.423	0.85033	4.16e-06	Myc_bound
PINX1	263.885	0.611644	6e-06	unbound
PISD	1266.34	0.547014	3.8e-14	Myc_bound
PITPNC1	57.0128	0.681983	0.00604107	unbound
PITX1	417.125	0.762846	1.68e-12	unbound
PKP3	415.707	1.01262	4.12e-20	Myc_bound
PLA2G12A	660.922	0.532586	3.72e-09	Myc_bound
PLA2G4A	122.137	0.701664	0.000172139	Myc_bound
PLB1	196.028	0.637363	0.00012665	Myc_bound
PLCL2	502.78	0.521436	2.57e-06	unbound
PLEKHA1	540.941	0.535756	4.75e-08	Myc_bound
PLEKHB2	1658.52	0.546945	8.56e-15	unbound
PLEKHG4	1441.24	0.573056	4.07e-14	unbound
PLK3	554.347	0.719283	1.44e-09	Myc_bound
PLS1	336.486	0.638402	3.33e-07	Myc_bound
PM20D2	1023.94	0.596924	5.79e-12	Myc_bound
PMPCA	1174.47	0.542217	9.52e-13	unbound
PNO1	1007.98	0.598218	3.05e-13	Myc_bound
PNP	1123.99	0.796567	2.82e-22	Myc_bound
PNPLA7	17.4449	0.92687	0.00431072	unbound
PNPT1	1097.45	0.522423	1.3e-10	Myc_bound
PODXL2	849.852	0.819557	3.04e-23	Myc_bound
POLG2	263.992	0.86749	3.02e-11	Myc_bound
POLR1B	1825.88	0.827449	8.83e-33	Myc_bound
POLR1C	860.408	0.746731	1.25e-17	Myc_bound
POLR2H	583.028	0.514575	8.4e-07	Myc_bound
POLR3G	978.861	1.43438	7.4e-63	Myc_bound
POLR3K	208.323	0.745724	2.33e-07	Myc_bound
POLRMT	1078.88	0.501968	2.18e-09	Myc_bound
PP7080	704.845	0.962302	1.07e-26	Myc_bound
PPAN	80.5413	0.504355	0.0337106	Myc_bound
PPAPDC3	30.2268	0.61156	0.0461672	unbound
PPARG	464.971	1.10477	5.61e-26	unbound
PPARGC1B	564.626	1.401	2.84e-32	Myc_bound
PPAT	1830.06	0.566238	3.4e-15	Myc_bound
PPFIA2	42.0277	0.734072	0.00693722	Myc_bound
PPID	621.277	0.625019	4.85e-10	unbound
PPIF	1489.96	0.763236	8.61e-28	Myc_bound
PPL	62.5371	0.741268	0.00275806	unbound
PPM1J	266.926	1.77611	1.93e-39	Myc_bound
PPP1R14C	564.417	0.887151	1.2e-20	unbound
PPP1R16B	211.688	1.66686	3.63e-23	unbound
PPP1R1C	68.4259	0.509429	0.0331639	unbound
PRADC1	332.904	0.684458	6.51e-08	Myc_bound
PREX2	50.4983	1.18179	1.53e-06	unbound
PRICKLE3	191.648	0.506877	0.00142638	Myc_bound
PRKAR2B	684.84	0.519046	7.3e-08	unbound
PRKCQ-AS1	288.601	0.756683	1.27e-09	Myc_bound
PRMT5	1540.4	0.547912	7.8e-14	Myc_bound
PROSER2	306.334	0.773426	4.12e-08	Myc_bound
PRPF19	957.606	0.607174	1.32e-14	Myc_bound
PRPF4	1252.2	0.524887	1.36e-11	unbound
PRR5	461.278	0.955965	5.33e-19	Myc_bound
PRRT4	40.8377	2.00776	8.32e-14	unbound
PRRX1	179.442	0.609107	0.000245679	Myc_bound
PRRX2	135.022	0.509149	0.00377697	unbound
PRTG	200	1.02382	8.35e-12	Myc_bound
PRUNE2	195.032	2.16461	1.17e-38	Myc_bound
PSD4	270.14	0.771995	1e-09	Myc_bound
PSG4	119.471	0.636274	0.00187301	unbound
PSG9	53.3282	0.682645	0.00639973	unbound
PSMB10	623.093	0.547409	3.08e-08	Myc_bound
PSMG1	328.498	1.02023	3.39e-16	unbound
PSMG4	210.509	0.687023	1.41e-06	Myc_bound
PTCD2	375.593	0.780988	5.73e-11	Myc_bound
PTCD3	1699.33	0.513885	2.3e-13	Myc_bound
PTDSS1	1377.19	0.535853	1.9e-12	unbound
PTDSS2	252.413	0.802205	1.97e-08	Myc_bound
PTGDR2	22.6596	0.80372	0.010751	unbound
PTGS1	40.2695	1.37502	2.13e-07	unbound
PTPN22	24.0136	0.710324	0.0249937	unbound
PTPRR	323.218	1.04162	1.7e-16	unbound
PTPRU	1043.49	0.706889	6.28e-15	unbound
PTRH2	820.118	0.545475	1.35e-10	Myc_bound
PTX3	141.782	0.564814	0.00307372	unbound
PUS1	508.135	0.707307	1.11e-12	Myc_bound
PUS7	1170.01	0.657855	6.9e-18	Myc_bound
PVR	2150.82	0.716518	2.19e-28	Myc_bound
PVRL4	405.682	0.900959	1.9e-12	unbound
PWP1	702.875	0.588694	1.12e-10	Myc_bound
PWP2	1297.66	0.682354	1.95e-21	Myc_bound
PWWP2B	310.995	0.638153	1.16e-07	Myc_bound
PXK	341.538	0.987321	8.68e-18	Myc_bound
PYGL	1372.55	0.597199	1.8e-13	Myc_bound
QDPR	201.927	0.851794	5.27e-08	Myc_bound
QRFPR	383.496	1.04122	1.06e-21	Myc_bound
QSOX2	1357.69	0.769798	2.16e-20	Myc_bound
RAB20	106.91	0.646204	0.00109822	Myc_bound
RAB38	146.502	1.01375	1.63e-08	unbound
RAB39B	184.793	0.50015	0.0010883	Myc_bound
RAB3A	21.9924	0.944906	0.00275019	unbound
RAB3IL1	288.842	0.854493	4.26e-12	Myc_bound
RAP1GAP2	1074	0.532778	6.7e-11	unbound
RAPGEF5	94.4066	1.03951	3.04e-07	unbound
RASD2	178.476	1.83758	2.63e-29	Myc_bound
RASGRP2	42.4204	0.92643	0.00043404	unbound
RASL10B	964.371	0.611212	1.33e-12	Myc_bound
RASL11A	32.1501	1.1088	9.6e-05	unbound
RBFOX3	131.833	0.862508	2.36e-06	unbound
RBM18	594.38	0.518229	2.06e-07	Myc_bound
RBM28	638.221	0.770376	1.09e-16	Myc_bound
RDH13	216.562	0.967782	9.66e-12	unbound
RELB	379.481	0.700089	4e-08	unbound
RELL2	242.416	0.603442	1.92e-05	Myc_bound
RELT	897.817	0.534719	1.31e-08	Myc_bound
REXO1L1P	44.7169	0.573149	0.0415318	unbound
REXO4	741.933	0.738612	2.11e-16	Myc_bound
RFESD	54.7701	0.68146	0.0072834	Myc_bound
RGS14	189.905	1.11564	1.41e-13	unbound
RGS16	486.371	0.877632	3.84e-13	Myc_bound
RGS2	181.509	0.841231	1.59e-06	Myc_bound
RGS20	52.8526	0.565812	0.0266141	unbound
RGS7	196.493	0.652597	2.2e-05	unbound
RGS9	54.7737	0.578289	0.026193	Myc_bound
RGS9BP	75.1591	1.34833	2.94e-10	unbound
RHBDF2	490.297	0.774854	8.68e-13	Myc_bound
RHOF	109.498	0.53799	0.00516356	Myc_bound
RHOV	38.3204	1.01849	0.000230986	unbound
RHPN2	764.398	0.572791	1.72e-10	Myc_bound
RIMS4	1091.84	0.636552	9.01e-15	unbound
RIN1	663.754	0.545439	1.68e-08	Myc_bound
RINL	210.368	1.25707	1.49e-18	unbound
RIOK1	549.257	0.561054	1.44e-08	Myc_bound
RIPPLY2	19.2618	1.1554	0.000238806	Myc_bound
RITA1	802.374	0.51309	9.74e-08	unbound
RLTPR	124.598	0.77871	1.23e-05	unbound
RNASEH1	506.919	0.595196	7.11e-08	Myc_bound
RNASEH1-AS1	239.026	0.699504	3.83e-07	Myc_bound
RNF126	478.794	0.652994	5.09e-09	Myc_bound
RNF138	1017.72	0.53498	3.24e-10	Myc_bound
RNF149	696.946	0.726835	5.29e-17	Myc_bound
RNF165	111.028	0.860446	0.000135274	Myc_bound
RNMTL1	477.227	0.860712	8.82e-16	Myc_bound
ROR2	236.351	0.560848	0.00022551	Myc_bound
ROS1	394.251	0.614117	2.25e-08	unbound
RP9	310.963	0.521113	0.000101849	Myc_bound
RPA4	26.903	1.00081	0.000778336	unbound
RPARP-AS1	213.138	1.7829	1.25e-35	Myc_bound
RPF2	298.45	0.776401	4.98e-10	Myc_bound
RPIA	466.044	0.94701	3.17e-18	Myc_bound
RPL13AP20	380.839	0.562914	1.89e-06	unbound
RPP38	426.923	0.509565	2e-06	Myc_bound
RPP40	288.186	0.584599	8.33e-06	unbound
RPRML	36.8792	1.86738	8.74e-12	Myc_bound
RPTOR	1140.34	0.63116	2.86e-11	Myc_bound
RPUSD1	994.974	0.611411	3.57e-14	unbound
RPUSD2	566.936	0.724308	1.09e-11	Myc_bound
RPUSD4	751.169	0.70965	2.09e-16	Myc_bound
RRAD	42.8691	1.94067	1.89e-13	unbound
RRN3P3	136.588	0.513545	0.00388269	unbound
RRP1	871.018	0.641578	1.37e-14	Myc_bound
RRP12	1162.17	1.20578	9.61e-44	Myc_bound
RRP15	587.174	0.658212	6.27e-12	Myc_bound
RRP1B	2254.64	0.902927	2.27e-48	Myc_bound
RRP7BP	327.447	0.682716	3.26e-08	Myc_bound
RRP8	508.476	0.585571	2.84e-08	Myc_bound
RRP9	748.708	0.761104	9.38e-17	Myc_bound
RSC1A1	232.722	0.749735	3.22e-08	unbound
RSPO4	55.0078	0.662769	0.0111125	unbound
RTN4RL1	74.3803	2.4521	3.08e-27	unbound
RUVBL1	861.688	0.61076	3.01e-13	Myc_bound
RYR2	35.5754	0.807857	0.00493146	unbound
SAMD5	165.143	0.807832	7.36e-07	unbound
SCARB1	638.081	0.564992	1.16e-07	Myc_bound
SCARF2	977.509	0.763329	5.02e-16	Myc_bound
SCARNA9L	116.193	0.949835	1.77e-07	unbound
SCEL	103.609	0.799194	3.55e-05	unbound
SCIN	49.0838	1.10751	1.33e-05	unbound
SCN4A	38.8726	1.94349	7.04e-13	unbound
SCO1	606.73	0.529576	5.29e-08	Myc_bound
SCO2	23.858	0.634064	0.047026	Myc_bound
SCRT1	17.0446	1.21119	0.000139771	Myc_bound
SDCCAG3	818.176	0.884573	1.36e-24	Myc_bound
SDHAF1	349.618	0.620365	4.22e-07	unbound
SDHAF3	230.311	0.652549	3.04e-05	unbound
SDPR	506.409	1.0053	8.04e-20	unbound
SEMA3G	94.692	1.11399	2.71e-08	unbound
SEMA5A	175.799	1.50341	1.51e-21	Myc_bound
SERINC5	235.499	1.02724	2.11e-13	Myc_bound
SERPINB7	139.848	0.713032	0.000161186	unbound
SESN2	1029.31	0.534738	1.89e-10	unbound
SETD6	515.083	0.589793	1.06e-08	Myc_bound
SFRP1	1008.79	0.903812	4.53e-27	unbound
SFXN4	468.828	0.680106	5.52e-10	Myc_bound
SGTA	1022.88	0.618312	3.39e-14	Myc_bound
SH2B2	157.116	1.95885	2.29e-30	unbound
SH3BGRL2	298.983	0.917496	5.62e-12	unbound
SH3GL3	104.493	0.994852	1.79e-07	unbound
SH3PXD2A-AS1	104.399	0.616199	0.0028191	Myc_bound
SH3RF3	623.491	0.663779	2.76e-10	Myc_bound
SHANK3	515.095	0.516679	2.44e-05	Myc_bound
SHQ1	825.886	0.743046	1.47e-19	Myc_bound
SHROOM1	583.133	0.870208	4.44e-15	Myc_bound
SIK1	1215.11	1.1816	1.82e-27	Myc_bound
SIX2	51.711	1.65943	9.52e-12	unbound
SLA	35.9492	0.945518	0.00233501	unbound
SLC16A1	3077.57	0.559251	1.73e-18	Myc_bound
SLC16A10	69.4407	0.893308	8.46e-05	unbound
SLC16A6	100.373	0.612138	0.0089011	Myc_bound
SLC16A7	555.647	0.737785	1.67e-13	Myc_bound
SLC19A1	380.682	0.8557	7.83e-13	Myc_bound
SLC19A2	818.904	1.28311	3.04e-43	Myc_bound
SLC1A6	68.9164	0.807211	0.000385745	unbound
SLC24A4	133.919	0.749425	3.42e-05	unbound
SLC25A15	811.754	0.617637	1.13e-12	Myc_bound
SLC25A19	263.567	1.39726	3.45e-27	Myc_bound
SLC25A22	738.229	1.03027	1.17e-25	Myc_bound
SLC25A32	1088.77	0.512979	1.39e-09	Myc_bound
SLC25A33	458.238	0.868448	6.66e-17	Myc_bound
SLC25A4	336.457	0.52684	4.65e-05	Myc_bound
SLC27A2	117.123	2.64508	1.61e-40	Myc_bound
SLC27A4	875.593	0.593501	1.42e-09	unbound
SLC27A5	314.237	1.51506	9.26e-35	Myc_bound
SLC29A1	1129.29	0.692466	9.78e-21	Myc_bound
SLC29A2	438.51	0.78417	7.48e-09	Myc_bound
SLC29A3	155.81	0.554948	0.00175963	Myc_bound
SLC30A3	125.603	0.638181	0.000499232	unbound
SLC35C1	552.106	0.524377	3.15e-06	Myc_bound
SLC35E4	341.034	0.888837	2.64e-14	Myc_bound
SLC35G1	397.397	0.55043	1.72e-06	Myc_bound
SLC38A4	41.3466	0.744954	0.00587916	unbound
SLC39A4	111.952	0.910691	9.75e-07	Myc_bound
SLC39A6	1755.4	0.648406	1.89e-20	Myc_bound
SLC43A2	235.529	1.51173	7.81e-27	unbound
SLC43A3	1050.91	0.727777	9.28e-21	Myc_bound
SLC46A1	311.339	0.977291	8.63e-15	unbound
SLC47A1	40.3939	0.722222	0.00957042	unbound
SLC5A10	230.475	0.694522	1.22e-06	unbound
SLC5A4	24.7761	0.84508	0.00643678	unbound
SLC5A6	1725.68	0.504086	3.75e-13	Myc_bound
SLC6A11	175.593	1.88464	1.79e-32	unbound
SLC6A15	860.816	1.44073	2.78e-59	Myc_bound
SLC6A8	1782.02	0.717981	2.39e-24	Myc_bound
SLC7A2	1864.2	1.31822	2.33e-63	Myc_bound
SLC7A6	1835.34	0.543058	8.09e-16	Myc_bound
SLC8A1	49.0758	0.744876	0.00377954	unbound
SLC9B2	374.997	1.65152	5.02e-47	Myc_bound
SLCO4A1	520.778	2.0642	3.06e-85	Myc_bound
SLCO4A1-AS1	21.3746	1.07748	0.000537011	unbound
SLCO5A1	71.9074	1.92662	4.51e-17	Myc_bound
SLITRK4	602.194	1.15038	5.38e-32	unbound
SLMO1	117.42	0.509459	0.00755922	Myc_bound
SMKR1	12.3376	1.03442	0.00161642	unbound
SMN2	80.8048	0.594862	0.00704049	unbound
SMPD2	268.674	0.52602	6.84e-05	Myc_bound
SNAPC4	425.582	0.701691	2.73e-09	Myc_bound
SNCB	29.4676	0.668076	0.0284202	unbound
SNHG15	1119.75	0.781925	1.45e-17	Myc_bound
SNHG17	739.634	0.937481	1.27e-26	Myc_bound
SNORA5C	235.857	0.623698	8.07e-06	unbound
SNORA71C	62.456	0.670372	0.00471458	unbound
SNORA80B	54.7093	0.675027	0.00661485	unbound
SNORD110	38.189	0.795696	0.00401997	unbound
SNORD116-13	241.711	0.650695	1.21e-05	unbound
SNORD116-2	165.239	0.538021	0.00147012	unbound
SNORD68	44.673	0.544896	0.0483177	unbound
SNX29P1	16.3436	0.664988	0.049624	unbound
SOAT2	57.0918	1.04915	1.76e-05	unbound
SORD	1359.19	1.29054	7.13e-55	Myc_bound
SOWAHC	1962.44	0.62637	1.73e-14	Myc_bound
SPATA13	890.421	1.0552	1.25e-30	Myc_bound
SPATA3-AS1	36.0787	0.63745	0.0273023	unbound
SPATA5L1	253.511	0.674879	1.04e-06	unbound
SPHK1	1169	1.24082	4.03e-55	Myc_bound
SPNS2	106.07	0.743368	0.000306477	Myc_bound
SPR	883.018	0.54298	6.11e-10	Myc_bound
SPTBN2	1091.46	0.546638	1.25e-08	unbound
SPX	37.2762	1.27267	2.98e-06	unbound
SRPRB	973.611	0.712543	1.53e-19	unbound
SSUH2	85.0773	0.697406	0.0020564	unbound
ST3GAL4	423.107	0.695077	1.77e-10	Myc_bound
ST6GALNAC2	85.7715	0.686259	0.00138153	unbound
STARD9	1423.15	0.657131	1.55e-15	Myc_bound
STBD1	74.1026	0.794847	0.000619027	Myc_bound
STC2	29.3427	0.817514	0.00590729	unbound
STEAP1	321.921	1.30592	2.67e-28	Myc_bound
STK10	681.672	0.529966	2.11e-08	Myc_bound
STK26	877.367	0.561406	8.36e-11	unbound
STK31	105.064	0.748107	0.000128632	unbound
STOM	1436.73	1.05149	1.03e-47	Myc_bound
STX1A	272.295	0.537121	4.14e-05	unbound
STYX	1253.05	0.558248	2.43e-13	Myc_bound
SUGCT	190.664	0.683524	1.41e-05	Myc_bound
SUPV3L1	841.994	0.508722	6.92e-09	Myc_bound
SURF2	293.23	0.657852	2.39e-07	unbound
SYBU	79.9492	1.44258	6.98e-11	Myc_bound
SYNGR2	980.692	0.642437	4.35e-15	unbound
SYPL2	92.9682	0.815321	4.32e-05	Myc_bound
SYT12	254.938	0.536803	0.00043922	Myc_bound
SYT13	30.5156	1.03036	0.000364469	unbound
SYT16	216.199	0.544611	0.000170328	unbound
SYT7	271.933	1.92982	2.99e-42	Myc_bound
SYTL3	263.393	1.23998	1.5e-19	unbound
TAF4B	276.829	1.8232	1.06e-45	Myc_bound
TAL1	173.55	1.67565	1.65e-23	unbound
TARBP1	158.9	0.823674	2.07e-06	Myc_bound
TARSL2	369.542	0.606619	6.16e-07	Myc_bound
TATDN2	780.585	0.51411	7.38e-09	Myc_bound
TBC1D14	590.697	0.515168	4.16e-07	Myc_bound
TBC1D24	1021.34	0.601031	2.89e-12	Myc_bound
TBC1D30	124.15	1.85584	1.34e-24	unbound
TBC1D4	1285.52	0.58598	2.66e-16	unbound
TBC1D8	516.992	0.555084	2.21e-08	unbound
TBRG4	1600.98	0.528604	1.4e-13	Myc_bound
TCEA3	17.4222	0.766511	0.021059	Myc_bound
TCEB3	1644.59	0.504107	2.82e-12	unbound
TCF15	53.7327	0.588108	0.0226096	unbound
TCOF1	2733.32	0.561894	5.59e-17	Myc_bound
TEAD4	779.272	0.644146	2.02e-14	Myc_bound
TERT	14.1996	1.37975	1.42e-05	unbound
TEX19	43.741	0.611159	0.0290087	unbound
TEX2	1909.99	0.623568	1.04e-22	Myc_bound
TFAP4	374.582	0.990511	1.4e-17	Myc_bound
TFB2M	484.745	0.575647	1.99e-08	Myc_bound
TFEC	75.1801	0.590229	0.00834971	unbound
TFR2	90.9487	0.737563	0.000366815	Myc_bound
TFRC	2817.33	0.799484	1.8e-32	Myc_bound
TGM4	90.9218	0.99233	3.41e-06	unbound
THEM4	543.695	0.676659	4.14e-12	Myc_bound
THOP1	868.048	0.538008	1.06e-08	unbound
THSD1	101.174	1.03826	3.66e-08	Myc_bound
THSD4	257.158	0.749973	8.38e-09	unbound
THSD7B	314.317	0.830045	3.7e-12	Myc_bound
TICAM1	154.545	0.575126	0.000535287	unbound
TIGD4	45.1876	1.70853	3.65e-11	Myc_bound
TIMM21	765.305	0.624087	1.02e-12	Myc_bound
TIMM44	867.539	0.656629	1.81e-15	Myc_bound
TIMM8A	472.181	0.64366	7.97e-10	Myc_bound
TIPARP-AS1	26.7766	0.621701	0.0479492	unbound
TIPIN	501.695	0.658272	2.76e-10	Myc_bound
TLL2	78.3552	0.56886	0.0101669	unbound
TMEM147-AS1	279.883	0.553125	2.12e-05	Myc_bound
TMEM158	186.084	1.19349	1.45e-15	unbound
TMEM161A	229.341	0.921106	6.97e-11	Myc_bound
TMEM177	730.439	0.618155	7.72e-11	Myc_bound
TMEM184A	537.304	0.665687	8.64e-08	Myc_bound
TMEM201	680.659	0.711496	0.000808729	Myc_bound
TMEM243	291.061	0.579663	7.31e-06	Myc_bound
TMEM246	451.824	0.927397	1.69e-17	unbound
TMEM249	77.851	0.591542	0.0133705	unbound
TMEM33	1796.71	0.77843	9.52e-33	Myc_bound
TMEM38A	160.447	0.702565	2.24e-05	unbound
TMEM38B	232.167	0.610602	2e-05	unbound
TMEM5	587.431	0.757759	1.24e-15	Myc_bound
TMEM51	261.345	0.65345	1.72e-06	Myc_bound
TMEM51-AS1	23.2336	1.28697	1.89e-05	unbound
TMEM52	67.7885	1.20519	6.39e-08	unbound
TMEM63C	268.679	0.842804	3.54e-09	unbound
TMEM64	1447.36	0.761768	6.8e-27	Myc_bound
TMEM70	473.291	0.750189	5.13e-12	Myc_bound
TNF	12.3179	0.904391	0.00664957	unbound
TNFRSF8	163.47	2.69883	8.86e-53	Myc_bound
TOMM40L	427.199	0.62079	2.55e-08	unbound
TOP1MT	740.124	0.642638	7.99e-13	Myc_bound
TPD52	1021.64	0.54499	3.27e-12	Myc_bound
TPD52L1	210.671	0.819686	3.47e-08	Myc_bound
TRABD	1166.54	0.503258	1.73e-09	Myc_bound
TRAF1	330.572	1.88671	1.81e-53	unbound
TRAF3	921.5	0.86187	1.95e-27	unbound
TRG-AS1	59.7499	1.86933	7.68e-15	unbound
TRIAP1	737.473	0.529666	9.04e-09	Myc_bound
TRIB1	1351.99	0.547535	1.46e-09	Myc_bound
TRIB3	804.562	1.12208	6.69e-38	Myc_bound
TRIM14	520.137	0.940492	6.65e-21	Myc_bound
TRIM35	1139.04	0.529999	2.43e-12	unbound
TRIM36	121.267	0.702718	9.22e-05	unbound
TRIM47	536.17	0.767895	5.85e-15	Myc_bound
TRIM54	26.0869	0.776728	0.0109707	unbound
TRIM58	998.601	0.651372	1.75e-15	Myc_bound
TRIM9	312.24	0.781854	8.85e-10	Myc_bound
TRIT1	805.081	0.538988	2.02e-10	Myc_bound
TRMT44	220.936	0.582148	0.000103984	unbound
TRMT6	772.327	0.619882	7.81e-12	Myc_bound
TRMT61A	915.06	0.782426	4.54e-21	Myc_bound
TRMU	502.535	0.848838	5.04e-18	Myc_bound
TRNT1	627.014	0.624302	1.87e-10	Myc_bound
TRPA1	361.048	1.21088	7.05e-25	Myc_bound
TRPV2	34.3682	1.26527	5.1e-06	unbound
TSEN2	338.099	0.661004	3.84e-08	Myc_bound
TSEN54	707.599	0.62188	2.63e-10	Myc_bound
TSHR	21.2266	0.964368	0.00268791	unbound
TSPAN33	131.875	0.853289	8.06e-07	unbound
TSPAN4	567.701	0.541722	1.01e-07	Myc_bound
TSPAN7	126.667	1.88878	6.87e-26	unbound
TSPO	628.157	0.618979	2.18e-11	Myc_bound
TSR1	1416.67	0.675707	2.66e-19	Myc_bound
TTC26	164.671	0.675099	3.86e-05	Myc_bound
TTC27	498.706	0.592811	2.31e-08	Myc_bound
TTLL12	1521.44	0.75033	3.74e-25	Myc_bound
TTLL4	1187.05	0.745622	1.14e-21	Myc_bound
TTYH2	270.529	1.20806	6.22e-18	Myc_bound
TUB	1509.26	0.892392	3.18e-36	unbound
TUBAL3	18.2039	1.94733	2.52e-10	unbound
TUBGCP4	482.679	0.500184	9.23e-07	unbound
TUNAR	23.0647	0.752814	0.0186844	unbound
TWIST2	162.583	2.01006	8.81e-34	Myc_bound
TWISTNB	1393.76	0.684924	2.07e-16	Myc_bound
TXLNG	753.855	0.978375	1.92e-28	unbound
TXNIP	517.886	1.39518	2.1e-09	unbound
TYSND1	268.976	0.792524	6.18e-10	Myc_bound
TYW1B	121.229	0.750488	3.55e-05	unbound
UAP1	1293.66	0.546868	1.98e-11	Myc_bound
UBALD1	198.988	0.840206	1.01e-08	Myc_bound
UBE2MP1	12.0744	0.746858	0.0285061	unbound
UBE3D	199.568	0.67452	6.79e-06	Myc_bound
UBIAD1	815.389	0.525068	4.88e-10	Myc_bound
UCK2	1356.23	0.711705	1.33e-23	Myc_bound
UGT8	817.459	0.50679	1.59e-08	Myc_bound
ULBP3	274.082	0.623364	1.37e-05	Myc_bound
UMPS	1393.45	0.549823	5.45e-15	Myc_bound
UQCC1	1226.69	0.56688	1.48e-12	Myc_bound
URB1	1700.87	0.540577	6.23e-09	Myc_bound
URB2	2020.87	0.553688	4.78e-17	Myc_bound
USP36	1396.03	0.955344	1.8e-25	Myc_bound
UTP15	781.618	0.579259	1.8e-10	Myc_bound
UTP20	1681.99	0.620177	3.48e-21	Myc_bound
UTP3	959.998	0.571096	4.6e-10	Myc_bound
VAV1	76.7463	1.54486	7.33e-13	unbound
VEGFA	1047.63	0.57912	3.31e-12	Myc_bound
VPS13A	1923.13	0.507259	2.58e-12	unbound
VSTM1	88.8555	0.913533	1.25e-05	unbound
WDR12	750.909	0.600821	1.39e-11	Myc_bound
WDR3	1681.73	0.521646	1.15e-13	Myc_bound
WDR35	513.027	0.66909	7.34e-10	Myc_bound
WDR36	1484.41	0.552228	1.22e-11	Myc_bound
WDR4	525.228	0.900423	1.52e-20	Myc_bound
WDR74	1084.6	0.692808	4.5e-20	Myc_bound
WNK2	135.395	0.726522	0.0253139	Myc_bound
WNT10B	207.965	1.28248	2.57e-18	Myc_bound
WNT7A	23.0476	0.752569	0.0193056	unbound
WSCD1	144.244	1.07259	6.66e-11	unbound
WT1	214.963	1.51614	3.14e-26	Myc_bound
WT1-AS	135.19	0.88574	2.45e-07	Myc_bound
WWC1	874.663	0.924415	2.14e-26	unbound
XIRP1	38.4024	1.21149	1.4e-05	unbound
XIRP2	116.362	1.786	4.43e-19	unbound
XK	68.3657	0.745837	0.000980947	Myc_bound
XPO5	1914.62	0.502869	3.11e-12	Myc_bound
XPO6	1991.71	0.597867	7.32e-20	Myc_bound
YARS2	777.582	0.600779	4.34e-12	Myc_bound
YDJC	982.358	0.523192	4.28e-09	Myc_bound
YRDC	783.798	0.530078	4.91e-09	Myc_bound
ZBED2	16.0871	0.748206	0.0282798	unbound
ZC3H12C	855.548	0.892291	5.42e-19	unbound
ZC3H8	281.042	0.792148	1.63e-10	Myc_bound
ZDHHC23	918.396	0.731627	5.16e-19	Myc_bound
ZDHHC9	223.439	0.952275	1.24e-11	Myc_bound
ZFP82	221.806	0.808727	1.09e-07	unbound
ZFYVE27	632.95	0.536139	8.63e-09	Myc_bound
ZMPSTE24	975.955	0.564434	3.23e-11	Myc_bound
ZMYND19	556.887	0.816374	1.97e-17	Myc_bound
ZNF114	155.746	0.587141	0.000612589	Myc_bound
ZNF165	129.872	0.930985	9.01e-08	Myc_bound
ZNF239	616.627	0.994995	1.98e-25	Myc_bound
ZNF283	696.024	0.696122	1.22e-12	unbound
ZNF284	207.863	0.716065	7.13e-06	unbound
ZNF296	27.7154	0.762184	0.0155265	Myc_bound
ZNF30	207.211	1.27139	4.94e-19	Myc_bound
ZNF324B	158.633	0.816402	2.39e-07	unbound
ZNF330	657.177	0.644874	1.83e-10	unbound
ZNF343	433.867	0.550151	2.99e-07	Myc_bound
ZNF37A	1304.86	0.52092	4.9e-12	Myc_bound
ZNF404	467.461	0.594347	1.22e-05	unbound
ZNF485	362.519	1.32031	4.45e-32	Myc_bound
ZNF512B	457.328	0.581018	4.53e-06	Myc_bound
ZNF542P	1145.76	0.572622	9.23e-11	unbound
ZNF550	549.42	0.869995	1.1e-18	unbound
ZNF566	427.748	0.779043	1.7e-09	Myc_bound
ZNF57	283.715	0.69639	8.41e-06	Myc_bound
ZNF582	109.053	0.788396	2.58e-05	unbound
ZNF583	286.039	0.984816	3.29e-15	unbound
ZNF584	348.787	1.08253	1.28e-21	Myc_bound
ZNF589	493.663	0.836073	2.08e-16	Myc_bound
ZNF593	342.827	0.5366	6.21e-06	Myc_bound
ZNF598	1421.88	0.664531	1.69e-19	Myc_bound
ZNF607	112.791	1.27468	4.01e-12	unbound
ZNF614	1230.61	0.578474	2.53e-11	unbound
ZNF692	325.441	0.850507	8.08e-12	unbound
ZNF695	427.417	0.69948	6.95e-11	unbound
ZNF704	1580.5	1.44373	3.4e-87	Myc_bound
ZNF74	940.105	0.561333	1.51e-11	Myc_bound
ZNF749	375.318	0.618374	5.23e-08	unbound
ZNF835	112.36	0.894742	2e-06	unbound
ZNF883	262.993	0.736284	2.15e-07	unbound
ZNHIT6	708.519	0.58097	2.12e-10	Myc_bound
ZPR1	732.633	0.765345	2.86e-18	unbound
